# Supplementary material for: Thyroid hormone promotes fetal neurogenesis
Source: JCI Insight. 2025 Sep 4;10(19):e194445. doi: 10.1172/jci.insight.194445 (PMC12513484; doi:10.1172/jci.insight.194445)
Supplement: Supplemental table 1 [file jciinsight-10-194445-s129.xlsx]

## Sheet: 0
cluster	gene	mu_log2FC	mu_pct.1	mu_pct.2	WT+T4_p_val	WT+T4_avg_log2FC	WT+T4_pct.1	WT+T4_pct.2	WT+T4_p_val_adj	MCT8KO+T4_p_val	MCT8KO+T4_avg_log2FC	MCT8KO+T4_pct.1	MCT8KO+T4_pct.2	MCT8KO+T4_p_val_adj	MCT8KO_p_val	MCT8KO_avg_log2FC	MCT8KO_pct.1	MCT8KO_pct.2	MCT8KO_p_val_adj	WT_p_val	WT_avg_log2FC	WT_pct.1	WT_pct.2	WT_p_val_adj	max_pval	min_pval	min_pval_adj
0	GLIS3	0.977808	0.4775	0.26725	0.007722	0.758286	0.322	0.234	1	4.67524e-11	1.14948	0.552	0.265	2.93137e-06	1.14026e-09	0.744511	0.555	0.323	7.14941e-05	2.02316e-24	1.25895	0.481	0.247	1.26852e-19	0.007722	8.09262e-24	1.26852e-19
0	LRP1B	0.541481	0.91	0.67025	9.71302e-19	0.723884	0.854	0.57	6.09006e-14	2.25254e-18	0.528103	0.976	0.703	1.41234e-13	4.91113e-17	0.516093	0.97	0.789	3.07928e-12	2.73234e-19	0.397842	0.84	0.619	1.71318e-14	4.91113e-17	1.09294e-18	1.71318e-14
0	SGCZ	0.483699	0.51225	0.26525	4.47713e-08	0.327955	0.427	0.225	0.00280716	5.13099e-11	0.461699	0.576	0.281	3.21713e-06	1.61103e-10	0.619111	0.604	0.344	1.01012e-05	5.33697e-19	0.526031	0.442	0.211	3.34628e-14	4.47713e-08	2.13479e-18	3.34628e-14
0	PTPRT	0.667653	0.59275	0.37175	1.53722e-06	0.397787	0.456	0.273	0.0963837	2.6849e-14	0.939334	0.736	0.424	1.68343e-09	2.49037e-18	0.997152	0.829	0.563	1.56146e-13	1.1516e-07	0.336337	0.35	0.227	0.00722053	1.53722e-06	9.96147e-18	1.56146e-13
0	TMEM132C	0.983749	0.4935	0.27125	1.13926e-11	1.56802	0.368	0.149	7.14319e-07	1.91508e-05	0.409514	0.592	0.375	1	5.43551e-12	0.775342	0.646	0.378	3.40806e-07	1.17722e-16	1.18212	0.368	0.183	7.38116e-12	1.91508e-05	4.70888e-16	7.38116e-12
0	BNC2	1.53161	0.20925	0.079	0.0320031	1.60513	0.105	0.061	1	1.59879e-08	0.888983	0.232	0.077	0.00100244	2.21276e-16	1.95222	0.335	0.11	1.3874e-11	2.27437e-10	1.6801	0.165	0.068	1.42603e-05	0.0320031	8.85102e-16	1.3874e-11
0	RSPO2	1.26873	0.33725	0.1545	6.90839e-07	1.71288	0.222	0.093	0.0433156	2.10697e-07	0.941805	0.376	0.176	0.0132107	4.70741e-16	1.19671	0.506	0.225	2.95155e-11	6.2896e-10	1.22354	0.245	0.124	3.94358e-05	6.90839e-07	1.88296e-15	2.95155e-11
0	SULF1	1.58818	0.16875	0.07225	0.000502229	2.17	0.129	0.059	1	0.14536	0.579038	0.12	0.081	1	7.20293e-11	1.82942	0.232	0.078	4.51624e-06	2.12034e-14	1.77428	0.194	0.071	1.32945e-09	0.14536	8.48137e-14	1.32945e-09
0	GRM8	0.679271	0.6215	0.3985	9.44465e-05	0.65716	0.468	0.322	1	2.15529e-08	0.744705	0.76	0.471	0.00135137	1.8329e-13	0.607465	0.848	0.556	1.14923e-08	4.39349e-11	0.707754	0.41	0.245	2.75472e-06	9.44465e-05	7.3316e-13	1.14923e-08
0	SLIT3	0.839176	0.331	0.1835	0.0204809	0.597968	0.187	0.121	1	2.92506e-05	0.609011	0.368	0.2	1	4.74401e-13	1.64499	0.53	0.278	2.9745e-08	8.02534e-07	0.504734	0.239	0.135	0.0503189	0.0204809	1.8976e-12	2.9745e-08
0	GRIN2A	0.580316	0.314	0.15325	0.0240389	0.412238	0.193	0.125	1	2.27957e-10	0.792785	0.368	0.141	1.42929e-05	1.83479e-12	0.789382	0.476	0.219	1.15041e-07	2.40185e-05	0.326858	0.219	0.128	1	0.0240389	7.33917e-12	1.15041e-07
0	NEBL	0.675032	0.2665	0.147	0.0220322	0.575588	0.152	0.092	1	3.28321e-11	0.830524	0.376	0.138	2.05857e-06	2.41934e-07	0.922281	0.427	0.241	0.0151692	0.844522	0.371733	0.111	0.117	1	0.844522	1.31328e-10	2.05857e-06
0	LAMA2	1.20641	0.29125	0.13475	1.31072e-07	1.6943	0.199	0.073	0.00821824	3.85957e-06	0.924712	0.304	0.145	0.241995	4.67071e-10	1.1177	0.451	0.23	2.92853e-05	3.49792e-11	1.08894	0.211	0.091	2.19319e-06	3.85957e-06	1.39917e-10	2.19319e-06
0	PIP5K1B	1.01391	0.19125	0.10775	0.0532968	1.3352	0.146	0.099	1	2.95666e-10	1.19813	0.304	0.105	1.85383e-05	0.0154821	1.25351	0.207	0.139	1	0.204956	0.268781	0.108	0.088	1	0.204956	1.18267e-09	1.85383e-05
0	ENSG00000286757	0.443766	0.662	0.46375	3.47964e-05	0.293232	0.561	0.378	1	8.95228e-07	0.305881	0.832	0.571	0.0561308	4.12138e-10	0.390758	0.805	0.602	2.5841e-05	5.66011e-10	0.78519	0.45	0.304	3.54889e-05	3.47964e-05	1.64855e-09	2.5841e-05
0	NR3C2	0.897244	0.241	0.11175	0.000114469	0.609313	0.24	0.124	1	2.02217e-06	1.26736	0.216	0.084	0.12679	5.56402e-10	1.27367	0.274	0.105	3.48864e-05	2.02144e-06	0.438627	0.234	0.134	0.126744	0.000114469	2.22561e-09	3.48864e-05
0	IQCJ-SCHIP1	0.570423	0.3775	0.19775	9.62187e-08	0.724933	0.316	0.145	0.00603291	6.64154e-07	0.370535	0.456	0.242	0.0416425	4.01088e-08	0.676632	0.47	0.265	0.00251482	7.52349e-10	0.509592	0.268	0.139	4.71723e-05	6.64154e-07	3.0094e-09	4.71723e-05
0	7SK	0.619727	0.43175	0.2575	0.000589008	0.543608	0.363	0.237	1	8.79567e-10	0.867867	0.488	0.233	5.51489e-05	4.79614e-07	0.712781	0.457	0.272	0.0300718	1.24956e-07	0.35465	0.419	0.288	0.00783472	0.000589008	3.51827e-09	5.51489e-05
0	ATP1A2	0.905787	0.19975	0.097	0.0129648	0.867288	0.146	0.085	1	1.08791e-09	1.20326	0.28	0.095	6.82121e-05	4.01001e-06	1.09978	0.25	0.119	0.251427	0.0433042	0.452821	0.123	0.089	1	0.0433042	4.35165e-09	6.82121e-05
0	NEAT1	0.711303	0.47225	0.3035	0.00142604	0.978696	0.31	0.209	1	1.36742e-05	0.375338	0.536	0.32	0.857372	1.13275e-09	1.04142	0.604	0.385	7.10235e-05	2.34836e-08	0.449756	0.439	0.3	0.00147242	0.00142604	4.531e-09	7.10235e-05
0	PDZRN4	0.426897	0.305	0.153	0.0127393	0.619102	0.123	0.068	1	1.80447e-09	0.396303	0.464	0.199	0.00011314	1.06746e-07	0.376232	0.482	0.273	0.00669295	1.40322e-06	0.31595	0.151	0.072	0.0879818	0.0127393	7.21787e-09	0.00011314
0	TPM1	0.728108	0.291	0.17825	0.203704	0.611941	0.216	0.18	1	6.63209e-09	1.11452	0.416	0.188	0.000415832	0.000162039	0.615077	0.335	0.203	1	0.00641268	0.57089	0.197	0.142	1	0.203704	2.65284e-08	0.000415832
0	HTR2C	1.2587	0.22725	0.10725	8.72292e-08	1.62468	0.211	0.08	0.00546927	1.70865e-08	1.47841	0.296	0.12	0.00107132	0.000508137	0.873688	0.22	0.122	1	1.84211e-05	1.05801	0.182	0.107	1	0.000508137	6.83459e-08	0.00107132
0	PTMA	0.905754	0.30775	0.1605	2.62488e-08	1.50593	0.316	0.144	0.0016458	3.60519e-07	0.585881	0.4	0.189	0.0226046	0.000497646	0.751694	0.287	0.177	1	2.70353e-06	0.779508	0.228	0.132	0.169511	0.000497646	1.04995e-07	0.0016458
0	PLXDC2	0.431551	0.56275	0.3915	0.0118728	0.301038	0.421	0.317	1	5.51565e-08	0.550287	0.688	0.413	0.00345831	2.40873e-06	0.472924	0.683	0.501	0.151027	3.01924e-06	0.401955	0.459	0.335	0.189307	0.0118728	2.20626e-07	0.00345831
0	COL12A1	1.42899	0.14525	0.06225	0.00239317	1.91714	0.105	0.048	1	0.00184977	1.09977	0.136	0.062	1	6.56521e-07	1.06654	0.22	0.092	0.0411639	5.54169e-08	1.63248	0.12	0.047	0.00347464	0.00239317	2.21668e-07	0.00347464
0	ASIC2	0.877418	0.31	0.16875	0.00707732	0.381014	0.211	0.129	1	1.0258e-07	1.02906	0.384	0.175	0.00643177	8.95865e-08	1.23635	0.457	0.271	0.00561708	1.45388e-06	0.86325	0.188	0.1	0.0911582	0.00707732	3.58346e-07	0.00561708
0	HSP90B1	0.825044	0.31725	0.19175	0.0499468	1.05575	0.257	0.203	1	1.13001e-07	0.727325	0.432	0.203	0.00708514	1.21057e-07	1.10363	0.372	0.198	0.00759024	0.0353114	0.41347	0.208	0.163	1	0.0499468	4.52003e-07	0.00708514
0	LINC01322	0.731066	0.20575	0.10375	0.00150485	0.879841	0.199	0.112	1	1.2539e-07	0.855093	0.232	0.081	0.00786193	0.000227806	0.760761	0.244	0.132	1	0.000874847	0.428568	0.148	0.09	1	0.00150485	5.01559e-07	0.00786193
0	MKI67	0.415731	0.3175	0.2	0.0031306	0.542488	0.322	0.219	1	1.78774e-07	0.46477	0.552	0.294	0.0112091	0.0430042	0.259683	0.293	0.216	1	0.0419589	0.395983	0.103	0.071	1	0.0430042	7.15096e-07	0.0112091
0	RPS8	0.950879	0.13675	0.06225	0.138398	0.436867	0.105	0.072	1	2.24279e-07	0.967342	0.176	0.054	0.0140623	8.863e-05	1.20022	0.152	0.066	1	4.90127e-05	1.19908	0.114	0.057	1	0.138398	8.97116e-07	0.0140623
0	WLS	0.62341	0.4615	0.3225	0.00140824	0.869117	0.275	0.171	1	0.000468999	0.276619	0.656	0.473	1	4.19915e-07	0.555516	0.659	0.489	0.0263286	2.58878e-06	0.792388	0.256	0.157	0.162316	0.00140824	1.67966e-06	0.0263286
0	RPL3	0.903603	0.2125	0.10125	5.73382e-05	0.923826	0.216	0.103	1	1.00903e-06	1.04262	0.256	0.102	0.0632663	4.34732e-07	1.30342	0.25	0.112	0.0272577	0.021752	0.344547	0.128	0.088	1	0.021752	1.73893e-06	0.0272577
0	ARHGEF3	0.750646	0.19625	0.115	0.463264	0.387992	0.164	0.143	1	4.50588e-07	0.986738	0.216	0.077	0.0282519	3.84789e-05	1.11416	0.22	0.109	1	0.00638282	0.513696	0.185	0.131	1	0.463264	1.80235e-06	0.0282519
0	VIM	0.822736	0.3245	0.19525	0.000147929	1.19866	0.269	0.155	1	0.000125945	0.557228	0.432	0.256	1	5.47473e-07	1.01587	0.372	0.202	0.0343265	0.00884053	0.519189	0.225	0.168	1	0.00884053	2.18989e-06	0.0343265
0	HSPA8	0.95535	0.152	0.07575	0.00164935	1.31516	0.129	0.061	1	6.33195e-07	0.91023	0.216	0.078	0.0397013	0.0159756	0.817265	0.14	0.083	1	0.0100161	0.778747	0.123	0.081	1	0.0159756	2.53278e-06	0.0397013
0	RPS6	0.805181	0.193	0.104	0.0915472	0.594702	0.129	0.087	1	1.22948e-05	1.03009	0.256	0.116	0.770885	6.83927e-07	1.04438	0.262	0.119	0.0428822	0.0669892	0.551547	0.125	0.094	1	0.0915472	2.73571e-06	0.0428822
0	LAMB1	0.997137	0.1995	0.11275	0.000151335	1.44971	0.199	0.1	1	6.96568e-07	1.25177	0.224	0.085	0.0436748	0.044236	0.629568	0.201	0.141	1	0.00848007	0.6575	0.174	0.125	1	0.044236	2.78627e-06	0.0436748
0	LINC00472	0.504036	0.3865	0.25	0.350248	0.492573	0.222	0.192	1	3.84843e-05	0.451244	0.552	0.328	1	6.0107e-06	0.476902	0.518	0.33	0.376871	1.12024e-06	0.595426	0.254	0.15	0.0702391	0.350248	4.48095e-06	0.0702391
0	IGF2	1.13028	0.1785	0.0935	0.00037247	1.3272	0.17	0.082	1	1.13754e-06	1.46573	0.128	0.035	0.0713236	0.000148504	0.906695	0.293	0.175	1	0.0118814	0.821473	0.123	0.082	1	0.0118814	4.55014e-06	0.0713236

## Sheet: 1
cluster	gene	mu_log2FC	mu_pct.1	mu_pct.2	WT+T4_p_val	WT+T4_avg_log2FC	WT+T4_pct.1	WT+T4_pct.2	WT+T4_p_val_adj	MCT8KO+T4_p_val	MCT8KO+T4_avg_log2FC	MCT8KO+T4_pct.1	MCT8KO+T4_pct.2	MCT8KO+T4_p_val_adj	MCT8KO_p_val	MCT8KO_avg_log2FC	MCT8KO_pct.1	MCT8KO_pct.2	MCT8KO_p_val_adj	WT_p_val	WT_avg_log2FC	WT_pct.1	WT_pct.2	WT_p_val_adj	max_pval	min_pval	min_pval_adj
1	DIAPH3	2.66505	0.7445	0.21625	1.18256e-62	2.81699	0.897	0.269	7.41468e-58	7.25887e-41	1.80449	0.643	0.259	4.55131e-36	1.04026e-46	2.43888	0.699	0.218	6.52245e-42	4.33377e-95	3.59982	0.739	0.119	2.71727e-90	7.25887e-41	1.73351e-94	2.71727e-90
1	RRM2	2.59921	0.55075	0.11925	1.04104e-56	2.65091	0.746	0.148	6.52735e-52	2.26163e-40	2.01327	0.525	0.161	1.41804e-35	2.50179e-29	2.10428	0.462	0.124	1.56862e-24	3.61336e-83	3.62839	0.47	0.044	2.26558e-78	2.50179e-29	1.44534e-82	2.26558e-78
1	BRIP1	2.48525	0.66775	0.171	8.44588e-40	2.13942	0.714	0.192	5.29557e-35	1.22609e-40	1.85512	0.608	0.225	7.68761e-36	3.79837e-56	2.58463	0.692	0.167	2.38157e-51	6.7574e-82	3.36184	0.657	0.1	4.23689e-77	8.44588e-40	2.70296e-81	4.23689e-77
1	CENPK	2.23459	0.419	0.092	3.50554e-26	2.12063	0.484	0.117	2.19797e-21	1.24802e-20	1.86151	0.331	0.109	7.82511e-16	1.6373e-29	1.94461	0.391	0.084	1.02659e-24	4.5015e-65	3.01159	0.47	0.058	2.82244e-60	1.24802e-20	1.8006e-64	2.82244e-60
1	RFX4	1.48983	0.851	0.4475	2.72594e-26	1.38852	0.825	0.394	1.70916e-21	5.20903e-65	1.73106	0.916	0.516	3.26606e-60	4.59418e-44	1.71679	0.917	0.497	2.88055e-39	5.66575e-19	1.12296	0.746	0.383	3.55242e-14	5.66575e-19	2.08361e-64	3.26606e-60
1	PARD3B	1.50408	0.90325	0.55525	1.94786e-26	1.35512	0.921	0.569	1.22131e-21	2.98658e-60	1.72298	0.905	0.565	1.87258e-55	1.86013e-42	1.64636	0.936	0.587	1.1663e-37	2.22852e-24	1.29186	0.851	0.5	1.39728e-19	2.22852e-24	1.19463e-59	1.87258e-55
1	GLI3	1.95551	0.917	0.464	6.74785e-51	2.04867	0.968	0.514	4.2309e-46	2.37263e-55	1.69815	0.848	0.461	1.48764e-50	2.56883e-57	2.1276	0.897	0.366	1.61066e-52	2.75564e-50	1.9476	0.955	0.515	1.72779e-45	2.75564e-50	1.02753e-56	1.61066e-52
1	XRCC2	2.25271	0.29225	0.0625	4.07539e-16	2.07627	0.294	0.07	2.55527e-11	1.29256e-20	1.79865	0.274	0.075	8.10435e-16	1.66874e-14	1.801	0.25	0.068	1.0463e-09	2.82571e-55	3.3349	0.351	0.037	1.77172e-50	1.66874e-14	1.13028e-54	1.77172e-50
1	KIF18B	3.06192	0.34275	0.05625	1.36874e-43	3.23481	0.452	0.058	8.58202e-39	1.28264e-18	2.14907	0.278	0.088	8.04217e-14	4.93879e-39	2.79999	0.372	0.059	3.09662e-34	3.18182e-55	4.06381	0.269	0.02	1.995e-50	1.28264e-18	1.27273e-54	1.995e-50
1	HELLS	1.96247	0.67975	0.267	3.75981e-24	1.76921	0.698	0.283	2.3574e-19	3.49629e-35	1.82995	0.635	0.293	2.19218e-30	8.05744e-25	1.72926	0.647	0.288	5.05201e-20	9.93336e-55	2.52147	0.739	0.204	6.22822e-50	3.75981e-24	3.97334e-54	6.22822e-50
1	POLQ	2.46328	0.47575	0.1005	1.96042e-42	2.44673	0.611	0.123	1.22918e-37	1.8349e-37	2.10935	0.464	0.129	1.15048e-32	3.71911e-33	2.11268	0.462	0.108	2.33188e-28	6.68364e-53	3.18434	0.366	0.042	4.19064e-48	3.71911e-33	2.67345e-52	4.19064e-48
1	FANCI	2.12929	0.49625	0.13525	3.81921e-35	2.27224	0.611	0.148	2.39464e-30	8.45505e-22	1.58068	0.426	0.168	5.30132e-17	1.75591e-23	1.80898	0.455	0.141	1.10096e-18	5.55799e-52	2.85528	0.493	0.084	3.48486e-47	8.45505e-22	2.2232e-51	3.48486e-47
1	MELK	2.73201	0.4465	0.084	9.06493e-51	2.79744	0.603	0.097	5.68371e-46	1.94878e-32	2.1044	0.411	0.116	1.22188e-27	3.47974e-37	2.43675	0.429	0.084	2.1818e-32	5.89858e-51	3.58946	0.343	0.039	3.69841e-46	1.94878e-32	2.35943e-50	3.69841e-46
1	BOC	1.36455	0.747	0.39325	2.94757e-12	0.914371	0.643	0.331	1.84813e-07	1.16176e-49	1.55619	0.859	0.491	7.28427e-45	5.37407e-43	1.83776	0.859	0.433	3.36954e-38	1.40062e-14	1.14988	0.627	0.318	8.78186e-10	2.94757e-12	4.64706e-49	7.28427e-45
1	PRDM16	1.55715	0.64975	0.276	1.41224e-49	2.33818	0.873	0.296	8.85477e-45	6.59934e-07	0.91022	0.399	0.259	0.0413779	9.76528e-17	1.3657	0.506	0.226	6.12283e-12	5.06791e-38	1.61451	0.821	0.323	3.17758e-33	6.59934e-07	5.64897e-49	8.85477e-45
1	GLI2	1.76952	0.82125	0.35425	2.8686e-31	1.7792	0.825	0.352	1.79861e-26	5.35953e-49	1.61812	0.814	0.4	3.36042e-44	9.7692e-47	2.05544	0.833	0.336	6.12529e-42	1.18143e-34	1.62531	0.813	0.329	7.40757e-30	2.8686e-31	2.14381e-48	3.36042e-44
1	MMS22L	1.80427	0.61275	0.23	2.76748e-26	1.82519	0.643	0.224	1.73521e-21	2.80617e-19	1.29573	0.536	0.276	1.75947e-14	3.68637e-24	1.52308	0.615	0.242	2.31135e-19	6.64527e-48	2.57309	0.657	0.178	4.16659e-43	2.80617e-19	2.65811e-47	4.16659e-43
1	DTL	2.14878	0.32275	0.0865	2.08061e-14	1.98667	0.31	0.084	1.30454e-09	1.57422e-16	1.64851	0.342	0.137	9.87036e-12	4.53269e-17	2.0646	0.288	0.08	2.842e-12	5.61575e-46	2.89535	0.351	0.045	3.52108e-41	2.08061e-14	2.2463e-45	3.52108e-41
1	SHROOM3	1.80086	0.86225	0.4405	4.38016e-45	2.01219	0.968	0.499	2.74636e-40	2.83461e-40	1.62879	0.76	0.404	1.7773e-35	3.27452e-42	2.00902	0.833	0.389	2.05312e-37	1.17548e-34	1.55343	0.888	0.47	7.37024e-30	1.17548e-34	1.75206e-44	2.74636e-40
1	KIF11	2.71171	0.35175	0.07925	2.57065e-24	2.87189	0.357	0.073	1.6118e-19	2.03476e-26	2.03758	0.369	0.111	1.27579e-21	1.11405e-25	2.2247	0.397	0.103	6.98508e-21	5.80102e-45	3.71267	0.284	0.03	3.63724e-40	2.57065e-24	2.32041e-44	3.63724e-40
1	ANLN	2.4699	0.35275	0.07225	7.90083e-45	2.79672	0.5	0.071	4.95382e-40	1.33662e-17	1.74037	0.308	0.105	8.38064e-13	7.62302e-30	2.36651	0.372	0.078	4.77963e-25	4.48032e-26	2.976	0.231	0.035	2.80916e-21	1.33662e-17	3.16033e-44	4.95382e-40
1	KNTC1	2.00182	0.48875	0.155	1.27606e-17	1.73313	0.476	0.162	8.00092e-13	7.44812e-30	1.79528	0.487	0.18	4.66997e-25	3.37214e-21	1.93157	0.455	0.161	2.11433e-16	8.77884e-45	2.54729	0.537	0.117	5.50433e-40	1.27606e-17	3.51154e-44	5.50433e-40
1	PREX2	1.9331	0.78575	0.3585	1.92956e-37	1.89281	0.857	0.41	1.20984e-32	1.51106e-44	2.0247	0.715	0.353	9.47433e-40	5.72731e-32	2.10848	0.705	0.321	3.59102e-27	2.89877e-42	1.70641	0.866	0.35	1.81753e-37	5.72731e-32	6.04423e-44	9.47433e-40
1	RFC3	1.67382	0.51125	0.1875	2.9022e-23	1.82144	0.587	0.204	1.81968e-18	8.25651e-11	0.871215	0.399	0.208	5.17683e-06	1.68167e-15	1.58602	0.417	0.164	1.05441e-10	1.44818e-43	2.41661	0.642	0.174	9.08007e-39	8.25651e-11	5.79271e-43	9.08007e-39
1	KIF4A	2.77547	0.36175	0.07325	2.25651e-43	3.06344	0.476	0.065	1.41483e-38	2.84942e-17	1.964	0.3	0.107	1.78659e-12	2.47212e-31	2.36722	0.417	0.096	1.55002e-26	2.47584e-42	3.70722	0.254	0.025	1.55235e-37	2.84942e-17	9.02605e-43	1.41483e-38
1	PLCE1	1.70833	0.54875	0.21875	6.17704e-39	2.18802	0.802	0.283	3.873e-34	0.00805798	0.867167	0.19	0.13	1	7.28716e-14	1.77122	0.397	0.159	4.56905e-09	2.397e-43	2.0069	0.806	0.303	1.50292e-38	0.00805798	9.588e-43	1.50292e-38
1	BUB1B	2.6138	0.3025	0.06075	1.53439e-27	2.67082	0.349	0.057	9.62061e-23	3.29872e-19	1.75312	0.293	0.092	2.0683e-14	2.27239e-23	2.37938	0.314	0.07	1.42479e-18	2.77749e-43	3.65187	0.254	0.024	1.74148e-38	3.29872e-19	1.111e-42	1.74148e-38
1	ENSG00000189229	1.1118	0.95475	0.8415	8.11945e-19	1.17051	0.937	0.791	5.09089e-14	4.01733e-43	0.952199	0.985	0.907	2.51887e-38	1.73569e-31	0.999558	0.987	0.912	1.08828e-26	5.17749e-25	1.32496	0.91	0.756	3.24628e-20	8.11945e-19	1.60693e-42	2.51887e-38
1	TICRR	2.56159	0.33175	0.06275	1.30615e-34	3.06467	0.405	0.06	8.18958e-30	3.40805e-18	1.54181	0.285	0.089	2.13685e-13	1.01286e-28	2.32358	0.346	0.069	6.35066e-24	7.04609e-43	3.31629	0.291	0.033	4.4179e-38	3.40805e-18	2.81844e-42	4.4179e-38
1	MOB3B	1.21559	0.46575	0.2065	1.09318e-26	1.8353	0.683	0.249	6.85427e-22	0.326954	0.529733	0.167	0.148	1	0.0152171	0.565244	0.244	0.163	1	1.05567e-41	1.9321	0.769	0.266	6.61903e-37	0.326954	4.22267e-41	6.61903e-37
1	LINC01572	1.78605	0.57625	0.237	1.13362e-41	2.46989	0.746	0.229	7.10781e-37	3.38788e-22	1.43173	0.57	0.289	2.1242e-17	3.45792e-22	1.75772	0.571	0.239	2.16811e-17	9.82311e-12	1.48487	0.418	0.191	6.15909e-07	9.82311e-12	4.53449e-41	7.10781e-37
1	CDH20	1.36592	0.55525	0.29875	0.00668534	0.859388	0.302	0.204	1	1.1507e-41	1.78294	0.745	0.371	7.21489e-37	2.85654e-32	2.06233	0.756	0.388	1.79105e-27	2.88123e-06	0.759026	0.418	0.232	0.180653	0.00668534	4.6028e-41	7.21489e-37
1	BRCA2	2.25235	0.2805	0.06425	1.09653e-12	2.01902	0.262	0.069	6.87522e-08	1.63834e-19	1.88739	0.274	0.08	1.02724e-14	3.99126e-19	2.10864	0.295	0.074	2.50252e-14	1.808e-41	2.99436	0.291	0.034	1.13361e-36	1.09653e-12	7.23198e-41	1.13361e-36
1	ENSG00000282381	2.00845	0.2085	0.05025	2.2507e-10	1.46915	0.183	0.04	1.41119e-05	1.4122e-07	1.20096	0.198	0.087	0.00885448	4.31451e-13	1.95677	0.199	0.049	2.7052e-08	1.95534e-41	3.40693	0.254	0.025	1.226e-36	1.4122e-07	7.82137e-41	1.226e-36
1	BLM	2.48783	0.35825	0.07725	1.1957e-24	2.78417	0.373	0.074	7.49705e-20	3.53076e-24	1.91989	0.369	0.118	2.21378e-19	1.13996e-30	2.42612	0.378	0.077	7.14756e-26	3.0815e-41	2.82113	0.313	0.04	1.9321e-36	3.53076e-24	1.2326e-40	1.9321e-36
1	ATAD2	2.10147	0.40925	0.1165	2.31169e-25	2.12426	0.508	0.138	1.44943e-20	1.17372e-18	1.56792	0.376	0.15	7.3592e-14	7.5257e-19	1.90724	0.372	0.117	4.71861e-14	3.49273e-41	2.80646	0.381	0.061	2.18994e-36	1.17372e-18	1.39709e-40	2.18994e-36
1	MCM10	1.99949	0.17225	0.04375	2.02974e-06	1.54748	0.151	0.046	0.127265	4.51019e-07	1.35215	0.16	0.066	0.0282789	1.17915e-08	1.89966	0.154	0.044	0.000739324	1.86878e-40	3.19868	0.224	0.019	1.17172e-35	2.02974e-06	7.47511e-40	1.17172e-35
1	NPAS3	1.05603	0.9805	0.8915	4.22349e-38	1.49926	0.976	0.853	2.64813e-33	4.79158e-20	0.530181	0.985	0.942	3.00432e-15	1.44023e-20	0.77968	0.968	0.948	9.03024e-16	2.91383e-40	1.41498	0.993	0.823	1.82697e-35	4.79158e-20	1.16553e-39	1.82697e-35
1	PLAGL1	1.48959	0.6445	0.3095	3.7851e-16	1.31089	0.627	0.282	2.37326e-11	6.00518e-40	1.73238	0.734	0.374	3.76525e-35	1.37932e-31	1.77325	0.724	0.302	8.64834e-27	5.21915e-09	1.14184	0.493	0.28	0.000327241	5.21915e-09	2.40207e-39	3.76525e-35
1	KIF24	2.51234	0.3385	0.06525	8.79144e-40	3.06561	0.437	0.059	5.51223e-35	2.83533e-20	2.02916	0.285	0.085	1.77775e-15	5.92345e-29	2.12646	0.378	0.081	3.714e-24	1.15278e-30	2.82812	0.254	0.036	7.22792e-26	2.83533e-20	3.51658e-39	5.51223e-35
1	FBXL7	1.1665	0.91025	0.653	1.2675e-35	1.80155	0.952	0.582	7.9472e-31	1.26312e-15	0.657293	0.844	0.675	7.91979e-11	1.68633e-13	0.578496	0.897	0.758	1.05733e-08	2.32017e-39	1.62868	0.948	0.597	1.45475e-34	1.68633e-13	9.28069e-39	1.45475e-34
1	BRCA1	1.80088	0.46025	0.1545	1.78638e-20	1.8772	0.476	0.145	1.12006e-15	4.42241e-14	1.26468	0.414	0.203	2.77285e-09	2.27342e-20	1.62917	0.481	0.172	1.42543e-15	2.41762e-39	2.43247	0.47	0.098	1.51585e-34	4.42241e-14	9.67048e-39	1.51585e-34
1	ADGRV1	1.20026	0.9245	0.709	1.27535e-17	1.17714	0.873	0.639	7.99643e-13	3.53139e-39	0.978489	0.966	0.842	2.21418e-34	3.96214e-32	1.381	0.949	0.77	2.48426e-27	1.39565e-25	1.26442	0.91	0.585	8.75071e-21	1.27535e-17	1.41256e-38	2.21418e-34
1	ASPM	2.49069	0.39025	0.10275	1.37822e-22	2.64703	0.437	0.115	8.64147e-18	4.91494e-24	1.71873	0.418	0.15	3.08167e-19	1.82356e-25	2.3897	0.385	0.1	1.14337e-20	1.12044e-38	3.20731	0.321	0.046	7.02518e-34	1.37822e-22	4.48178e-38	7.02518e-34
1	CIT	2.29858	0.51525	0.1485	1.37317e-38	2.62984	0.611	0.146	8.60976e-34	7.84412e-27	1.61288	0.506	0.205	4.91826e-22	5.91053e-33	2.16004	0.571	0.177	3.7059e-28	3.50184e-37	2.79158	0.373	0.066	2.19566e-32	7.84412e-27	5.49267e-38	8.60976e-34
1	WDHD1	1.91585	0.3575	0.0955	1.53698e-12	1.70399	0.333	0.106	9.63684e-08	4.35407e-23	1.71351	0.354	0.111	2.73e-18	3.24215e-19	1.5496	0.34	0.09	2.03283e-14	2.01541e-38	2.69629	0.403	0.075	1.26366e-33	1.53698e-12	8.06164e-38	1.26366e-33
1	MIR9-3HG	1.42644	0.84375	0.48875	1.37651e-20	1.09376	0.929	0.574	8.63069e-16	4.50736e-38	1.69678	0.753	0.427	2.82612e-33	2.51341e-38	1.90985	0.827	0.387	1.57591e-33	2.42309e-17	1.00535	0.866	0.567	1.51928e-12	2.42309e-17	1.00536e-37	1.57591e-33
1	IQGAP2	1.7852	0.414	0.1535	3.30072e-14	1.76361	0.46	0.175	2.06955e-09	2.62619e-12	1.75741	0.27	0.111	1.64662e-07	1.15311e-06	1.51322	0.269	0.13	0.0723	5.55797e-38	2.10657	0.657	0.198	3.48485e-33	1.15311e-06	2.22319e-37	3.48485e-33
1	LTBP1	1.45932	0.64225	0.30075	1.88987e-30	1.93666	0.81	0.367	1.18495e-25	8.12523e-07	0.551267	0.452	0.299	0.0509452	5.3822e-17	1.41182	0.538	0.241	3.37464e-12	1.16532e-37	1.93754	0.769	0.296	7.30653e-33	8.12523e-07	4.66126e-37	7.30653e-33
1	KCNK10	1.19499	0.58025	0.31725	0.000751511	0.702685	0.373	0.243	1	1.994e-36	1.56928	0.738	0.418	1.25024e-31	1.23288e-37	1.76166	0.814	0.383	7.73018e-33	9.05829e-06	0.746328	0.396	0.225	0.567955	0.000751511	4.93154e-37	7.73018e-33
1	WDR76	1.79188	0.18875	0.06125	0.0600958	0.692658	0.127	0.078	1	3.21494e-07	1.64894	0.16	0.066	0.0201577	1.89926e-08	1.48923	0.199	0.069	0.00119084	1.25227e-37	3.3367	0.269	0.032	7.85176e-33	0.0600958	5.00909e-37	7.85176e-33
1	YAP1	1.7968	0.59425	0.208	1.01587e-23	1.77483	0.611	0.212	6.36949e-19	3.9003e-30	1.56538	0.574	0.232	2.44549e-25	5.52992e-37	2.10065	0.647	0.206	3.46726e-32	9.62454e-25	1.74635	0.545	0.182	6.03458e-20	1.01587e-23	2.21197e-36	3.46726e-32
1	CELSR1	1.61949	0.49275	0.1605	2.7041e-33	1.88352	0.651	0.172	1.69547e-28	1.72707e-16	1.465	0.331	0.126	1.08288e-11	3.56278e-09	1.20646	0.34	0.153	0.000223386	8.79503e-37	1.92297	0.649	0.191	5.51448e-32	3.56278e-09	3.51801e-36	5.51448e-32
1	SLC35F1	1.36347	0.9345	0.691	8.98093e-32	1.41611	0.96	0.698	5.63104e-27	1.32943e-36	1.25982	0.916	0.72	8.33554e-32	8.26711e-23	1.32266	0.929	0.709	5.18348e-18	1.04634e-33	1.4553	0.933	0.637	6.56057e-29	8.26711e-23	5.31773e-36	8.33554e-32
1	NCAPH	2.65485	0.2005	0.03125	1.11839e-20	2.65146	0.246	0.035	7.0123e-16	2.86997e-15	2.2026	0.19	0.05	1.79947e-10	5.82784e-20	2.60872	0.179	0.026	3.65406e-15	1.78432e-36	3.15664	0.187	0.014	1.11877e-31	2.86997e-15	7.13726e-36	1.11877e-31
1	SLC1A3	1.33579	0.716	0.366	3.94256e-36	1.75069	0.889	0.382	2.47198e-31	1.14158e-08	0.872557	0.502	0.335	0.00071577	3.83446e-16	1.13412	0.667	0.369	2.40421e-11	1.61535e-29	1.58581	0.806	0.378	1.01282e-24	1.14158e-08	1.57702e-35	2.47198e-31
1	MYO1E	1.32166	0.494	0.20525	5.08048e-05	0.716115	0.302	0.154	1	4.72483e-36	1.62787	0.643	0.273	2.96247e-31	6.51944e-29	1.66524	0.635	0.238	4.08769e-24	2.28456e-12	1.27743	0.396	0.156	1.43242e-07	5.08048e-05	1.88993e-35	2.96247e-31
1	BMPR1B	1.65907	0.64075	0.27075	4.39739e-14	1.63461	0.532	0.237	2.75716e-09	1.12526e-34	1.61644	0.692	0.344	7.05535e-30	5.89379e-36	1.9547	0.705	0.264	3.69541e-31	2.74793e-24	1.43053	0.634	0.238	1.72296e-19	4.39739e-14	2.35752e-35	3.69541e-31
1	PROM1	2.16496	0.35575	0.0955	3.88469e-16	2.04406	0.333	0.087	2.4357e-11	9.18254e-36	2.18798	0.464	0.138	5.75745e-31	3.15845e-28	2.2904	0.417	0.105	1.98035e-23	9.84248e-14	2.13741	0.209	0.052	6.17124e-09	9.84248e-14	3.67301e-35	5.75745e-31
1	PREX1	1.29486	0.5855	0.27975	3.00404e-13	1.21251	0.603	0.288	1.88353e-08	1.22904e-35	1.6845	0.646	0.283	7.70606e-31	1.5784e-32	1.91983	0.712	0.299	9.89657e-28	0.00327499	0.362593	0.381	0.249	1	0.00327499	4.91615e-35	7.70606e-31
1	NOTCH2	1.41618	0.49025	0.169	2.00198e-35	1.88912	0.714	0.208	1.25524e-30	5.24151e-05	0.669519	0.24	0.136	1	2.17113e-14	1.32075	0.365	0.128	1.3613e-09	2.78575e-32	1.78533	0.642	0.204	1.74667e-27	5.24151e-05	8.00794e-35	1.25524e-30
1	CENPE	2.46819	0.38425	0.1055	2.13418e-35	2.84572	0.516	0.106	1.33813e-30	1.05663e-22	1.98189	0.403	0.155	6.62508e-18	1.77931e-23	2.24261	0.417	0.123	1.11562e-18	1.74322e-18	2.80254	0.201	0.038	1.093e-13	1.74322e-18	8.53671e-35	1.33813e-30
1	GPC3	1.94768	0.28275	0.084	0.00425535	0.629495	0.111	0.048	1	2.33702e-35	2.33217	0.43	0.119	1.46531e-30	1.0301e-20	2.31171	0.359	0.103	6.45871e-16	5.11892e-13	2.51733	0.231	0.066	3.20956e-08	0.00425535	9.34809e-35	1.46531e-30
1	NDC80	2.6486	0.21175	0.0385	2.41578e-27	3.15296	0.286	0.035	1.5147e-22	1.32509e-08	1.2615	0.167	0.061	0.00083083	4.74214e-19	2.28756	0.237	0.048	2.97332e-14	3.19899e-35	3.89237	0.157	0.01	2.00576e-30	1.32509e-08	1.27959e-34	2.00576e-30
1	MCM8	1.95723	0.24925	0.065	1.87463e-06	1.37179	0.19	0.067	0.117539	2.3733e-23	2.03843	0.3	0.08	1.48806e-18	1.85667e-10	1.67069	0.231	0.076	1.16413e-05	3.3095e-35	2.748	0.276	0.037	2.07505e-30	1.87463e-06	1.3238e-34	2.07505e-30
1	ECT2	2.56912	0.31975	0.06875	1.52654e-28	2.82774	0.389	0.071	9.57141e-24	7.68232e-22	1.85185	0.3	0.085	4.81682e-17	1.16302e-19	2.21836	0.314	0.081	7.29211e-15	4.18485e-35	3.37852	0.276	0.038	2.6239e-30	1.16302e-19	1.67394e-34	2.6239e-30
1	CENPI	1.896	0.40025	0.12775	2.11257e-29	2.25787	0.524	0.131	1.32458e-24	1.40355e-14	1.40725	0.354	0.151	8.80027e-10	1.21657e-10	1.43917	0.372	0.169	7.62786e-06	1.01484e-34	2.47973	0.351	0.06	6.36304e-30	1.21657e-10	4.05936e-34	6.36304e-30
1	NCKAP5	0.892233	0.95175	0.803	8.39181e-13	0.702445	0.937	0.827	5.26167e-08	2.82669e-32	0.918209	0.932	0.759	1.77233e-27	1.51345e-34	1.37793	0.968	0.834	9.48933e-30	3.61926e-11	0.570346	0.97	0.792	2.26927e-06	3.61926e-11	6.0538e-34	9.48933e-30
1	CDC25C	2.83806	0.18275	0.031	6.87538e-24	3.09174	0.238	0.027	4.31086e-19	2.14986e-08	1.59419	0.144	0.05	0.00134796	1.20088e-16	2.26778	0.192	0.037	7.52949e-12	2.43089e-34	4.39854	0.157	0.01	1.52417e-29	2.14986e-08	9.72356e-34	1.52417e-29
1	CLSPN	1.89575	0.20975	0.05625	2.05246e-05	1.1815	0.159	0.056	1	1.00605e-15	1.91192	0.24	0.075	6.30793e-11	4.51179e-08	1.44277	0.186	0.063	0.00282889	3.31694e-34	3.04681	0.254	0.031	2.07972e-29	2.05246e-05	1.32678e-33	2.07972e-29
1	SDK2	1.19212	0.70075	0.3785	5.9944e-13	1.31769	0.579	0.29	3.75849e-08	3.53221e-34	1.26276	0.779	0.434	2.2147e-29	2.42803e-22	1.24443	0.788	0.427	1.52238e-17	8.82719e-12	0.943606	0.657	0.363	5.53465e-07	8.82719e-12	1.41288e-33	2.2147e-29
1	NCAPG	2.00176	0.31975	0.08025	7.39163e-28	1.9449	0.46	0.097	4.63455e-23	1.09232e-07	1.07956	0.232	0.11	0.00684888	2.38432e-22	2.07903	0.333	0.082	1.49497e-17	6.87971e-34	2.90354	0.254	0.032	4.31358e-29	1.09232e-07	2.75188e-33	4.31358e-29
1	APOLD1	2.41373	0.41225	0.133	9.59351e-34	3.09823	0.571	0.151	6.01513e-29	6.08454e-14	1.69556	0.346	0.154	3.81501e-09	1.84864e-18	1.83622	0.404	0.137	1.1591e-13	5.31594e-20	3.0249	0.328	0.09	3.3331e-15	6.08454e-14	3.8374e-33	6.01513e-29
1	CDH4	1.04209	0.9375	0.759	4.19899e-29	1.2795	0.968	0.735	2.63276e-24	1.99028e-33	1.04316	0.935	0.838	1.24791e-28	2.06944e-12	0.891794	0.929	0.797	1.29754e-07	7.15739e-19	0.953893	0.918	0.666	4.48769e-14	2.06944e-12	7.96112e-33	1.24791e-28
1	PHACTR2	1.65096	0.5085	0.21525	3.42601e-07	1.37827	0.365	0.18	0.0214811	3.38967e-33	1.74043	0.639	0.298	2.12532e-28	1.45819e-27	2.02876	0.59	0.213	9.14286e-23	4.89354e-15	1.45638	0.44	0.17	3.06825e-10	3.42601e-07	1.35587e-32	2.12532e-28
1	TBC1D1	1.35391	0.553	0.24925	3.52117e-33	1.91195	0.786	0.303	2.20777e-28	2.34828e-06	0.917001	0.335	0.207	0.147237	1.84196e-05	0.815742	0.404	0.236	1	3.16927e-31	1.77093	0.687	0.251	1.98713e-26	1.84196e-05	1.40847e-32	2.20777e-28
1	CHAF1A	1.70953	0.29025	0.087	7.05489e-11	1.42202	0.294	0.092	4.42342e-06	1.55134e-13	1.42196	0.285	0.111	9.72688e-09	1.78481e-09	1.62439	0.231	0.082	0.000111908	7.94315e-33	2.36975	0.351	0.063	4.98036e-28	1.78481e-09	3.17726e-32	4.98036e-28
1	DACH1	0.799866	0.96925	0.804	3.92723e-23	1.01094	0.976	0.744	2.46237e-18	1.73858e-12	0.425131	0.954	0.881	1.09009e-07	2.87162e-11	0.515629	0.962	0.881	1.80051e-06	1.53988e-32	1.24777	0.985	0.71	9.65503e-28	2.87162e-11	6.15951e-32	9.65503e-28
1	ENSG00000284906	2.86209	0.26425	0.0455	1.50258e-29	2.84466	0.413	0.077	9.4212e-25	2.80307e-17	2.30305	0.194	0.046	1.75752e-12	7.12983e-27	2.7045	0.256	0.04	4.4704e-22	1.56602e-32	3.59616	0.194	0.019	9.81892e-28	2.80307e-17	6.26406e-32	9.81892e-28
1	KNL1	2.41679	0.33325	0.08225	1.76505e-26	2.72172	0.421	0.092	1.10669e-21	1.69313e-18	1.65056	0.335	0.121	1.06159e-13	3.69932e-23	2.23029	0.353	0.09	2.31947e-18	1.74513e-32	3.06459	0.224	0.026	1.09419e-27	1.69313e-18	6.98051e-32	1.09419e-27
1	ROR1	1.46417	0.6765	0.372	9.8869e-11	1.16851	0.603	0.334	6.19909e-06	2.35894e-32	1.68998	0.715	0.412	1.47906e-27	2.53192e-30	2.25268	0.731	0.379	1.58751e-25	1.7216e-11	0.745531	0.657	0.363	1.07944e-06	9.8869e-11	9.43577e-32	1.47906e-27
1	CENPU	2.14559	0.30675	0.07325	3.78732e-18	1.8998	0.349	0.084	2.37465e-13	7.45401e-18	1.90362	0.293	0.098	4.67366e-13	1.67869e-21	1.99141	0.301	0.068	1.05254e-16	2.44726e-32	2.78753	0.284	0.043	1.53443e-27	7.45401e-18	9.78904e-32	1.53443e-27
1	PRIM2	1.31733	0.7145	0.389	3.52404e-11	1.01871	0.722	0.429	2.20957e-06	2.92853e-32	1.41112	0.711	0.38	1.83619e-27	2.1038e-24	1.46206	0.731	0.372	1.31908e-19	7.07876e-19	1.37744	0.694	0.375	4.43838e-14	3.52404e-11	1.17141e-31	1.83619e-27
1	PDE4B	0.954249	0.9385	0.77675	7.87149e-12	0.773548	0.944	0.805	4.93542e-07	3.72176e-32	1.07068	0.924	0.757	2.33354e-27	6.96801e-23	1.1151	0.923	0.761	4.36894e-18	5.20942e-18	0.857669	0.963	0.784	3.26631e-13	7.87149e-12	1.4887e-31	2.33354e-27
1	HMGA2	1.85676	0.6135	0.25875	4.07197e-31	1.68883	0.857	0.399	2.55312e-26	4.54282e-16	1.67646	0.342	0.139	2.84835e-11	4.63108e-26	2.31676	0.442	0.128	2.90368e-21	3.8168e-32	1.74497	0.813	0.369	2.39314e-27	4.54282e-16	1.52672e-31	2.39314e-27
1	CCDC150	2.17063	0.32425	0.0845	4.16884e-22	2.22566	0.389	0.092	2.61387e-17	1.3338e-20	1.69753	0.331	0.109	8.36293e-16	9.20064e-15	1.86042	0.308	0.099	5.7688e-10	4.07068e-32	2.8989	0.269	0.038	2.55231e-27	9.20064e-15	1.62827e-31	2.55231e-27
1	MIS18BP1	2.11233	0.32475	0.08275	3.51026e-15	2.05239	0.302	0.077	2.20093e-10	4.23371e-19	1.44692	0.354	0.124	2.65454e-14	5.08955e-32	2.35474	0.404	0.086	3.19115e-27	3.58493e-22	2.59527	0.239	0.044	2.24775e-17	3.51026e-15	2.03582e-31	3.19115e-27
1	NUSAP1	2.09379	0.29	0.07175	1.62412e-23	2.7668	0.341	0.065	1.01832e-18	7.03199e-08	1.04723	0.228	0.104	0.00440906	6.15859e-32	2.14296	0.404	0.084	3.86144e-27	1.72245e-17	2.41816	0.187	0.034	1.07997e-12	7.03199e-08	2.46344e-31	3.86144e-27
1	RAD51AP1	2.16916	0.17225	0.035	9.84367e-08	1.91784	0.143	0.035	0.00617198	1.11954e-16	1.97466	0.205	0.052	7.01951e-12	5.86431e-11	1.71786	0.154	0.036	3.67692e-06	8.3378e-32	3.06627	0.187	0.017	5.2278e-27	9.84367e-08	3.33512e-31	5.2278e-27
1	NEIL3	2.82609	0.19125	0.03125	1.52826e-31	3.5564	0.278	0.026	9.58218e-27	1.53312e-06	1.12487	0.148	0.061	0.0961266	1.71339e-25	2.83314	0.212	0.028	1.07429e-20	8.83766e-26	3.78995	0.127	0.01	5.54121e-21	1.53312e-06	6.11303e-31	9.58218e-27
1	SYNE2	1.01035	0.93675	0.7655	2.58182e-27	1.14289	0.984	0.825	1.6188e-22	7.5512e-27	0.854911	0.909	0.714	4.7346e-22	6.18416e-18	0.923349	0.891	0.707	3.87747e-13	1.99009e-31	1.12027	0.963	0.816	1.24779e-26	6.18416e-18	7.96037e-31	1.24779e-26
1	NCAPG2	2.12964	0.43375	0.12575	2.39907e-31	2.51683	0.5	0.112	1.50422e-26	2.73114e-23	1.54568	0.445	0.171	1.71243e-18	2.47165e-23	1.91804	0.462	0.153	1.54973e-18	2.49214e-27	2.538	0.328	0.067	1.56257e-22	2.73114e-23	9.59627e-31	1.50422e-26
1	SEL1L3	1.84057	0.5515	0.223	2.56909e-31	1.83172	0.794	0.341	1.61082e-26	3.91976e-30	2.27098	0.426	0.138	2.45769e-25	3.38474e-28	2.34052	0.449	0.125	2.12223e-23	2.99469e-10	0.919055	0.537	0.288	1.87767e-05	2.99469e-10	1.02764e-30	1.61082e-26
1	KIF14	2.64737	0.27475	0.0535	4.24668e-31	3.26048	0.357	0.052	2.66267e-26	4.05541e-17	1.70791	0.266	0.084	2.54274e-12	4.17672e-24	2.38857	0.282	0.055	2.61881e-19	7.20112e-28	3.23251	0.194	0.023	4.5151e-23	4.05541e-17	1.69867e-30	2.66267e-26
1	GAS2L3	2.38555	0.262	0.062	5.57815e-28	3.34816	0.286	0.034	3.4975e-23	8.10185e-13	1.58906	0.259	0.099	5.07986e-08	6.1142e-31	2.74636	0.391	0.088	3.8336e-26	5.64466e-08	1.85863	0.112	0.027	0.0035392	5.64466e-08	2.44568e-30	3.8336e-26
1	UTRN	1.67757	0.6775	0.2985	1.48372e-27	1.89343	0.69	0.262	9.30291e-23	3.25999e-29	1.36097	0.711	0.378	2.04402e-24	6.13786e-31	1.94882	0.705	0.3	3.84844e-26	3.69226e-20	1.50705	0.604	0.254	2.31505e-15	3.69226e-20	2.45514e-30	3.84844e-26
1	FANCD2	2.05863	0.299	0.06925	7.44893e-24	1.8907	0.397	0.082	4.67048e-19	3.13954e-18	1.9526	0.293	0.096	1.96849e-13	1.71642e-15	1.82331	0.237	0.059	1.0762e-10	1.03412e-30	2.56789	0.269	0.04	6.4839e-26	1.71642e-15	4.13646e-30	6.4839e-26
1	PALLD	1.08598	0.76775	0.47625	1.29113e-30	1.58025	0.881	0.452	8.09539e-26	1.40794e-08	0.667402	0.635	0.489	0.000882779	6.87463e-09	0.784577	0.712	0.488	0.000431039	1.23288e-24	1.31169	0.843	0.476	7.73019e-20	1.40794e-08	5.16452e-30	8.09539e-26
1	KIF18A	2.5165	0.271	0.05775	2.63262e-30	2.97326	0.373	0.059	1.65065e-25	4.62574e-20	1.69555	0.285	0.083	2.90034e-15	2.02189e-17	2.32152	0.269	0.069	1.26773e-12	1.37428e-20	3.07568	0.157	0.02	8.61676e-16	2.02189e-17	1.05305e-29	1.65065e-25
1	CDK6	1.03534	0.581	0.332	0.000151059	0.695565	0.437	0.276	1	3.72354e-30	1.25546	0.738	0.426	2.33466e-25	7.68983e-23	1.42455	0.731	0.375	4.82152e-18	8.94145e-06	0.765805	0.418	0.251	0.560629	0.000151059	1.48942e-29	2.33466e-25
1	GTSE1	2.71308	0.21475	0.03875	6.33373e-27	3.14686	0.262	0.029	3.97125e-22	4.61662e-10	1.51557	0.179	0.061	2.89462e-05	3.73173e-22	2.20959	0.269	0.054	2.33979e-17	4.01509e-30	3.98029	0.149	0.011	2.51746e-25	4.61662e-10	1.60604e-29	2.51746e-25
1	RAD51B	1.56572	0.8015	0.44275	2.79658e-23	1.56731	0.81	0.434	1.75345e-18	4.18843e-30	1.41054	0.753	0.454	2.62615e-25	2.6195e-29	1.45413	0.859	0.473	1.64242e-24	1.44037e-29	1.83089	0.784	0.41	9.0311e-25	2.79658e-23	1.67537e-29	2.62615e-25
1	PIEZO2	1.29402	0.42675	0.21325	0.00150001	0.535025	0.254	0.139	1	3.10458e-11	1.27409	0.452	0.274	1.94657e-06	5.45351e-30	2.16301	0.673	0.295	3.41935e-25	1.91116e-08	1.20394	0.328	0.145	0.0011983	0.00150001	2.1814e-29	3.41935e-25
1	ZGRF1	1.57236	0.377	0.12825	2.69223e-13	1.41199	0.413	0.145	1.68803e-08	3.07905e-13	1.3217	0.327	0.144	1.93056e-08	1.20736e-13	1.37867	0.365	0.133	7.57014e-09	1.124e-29	2.17708	0.403	0.091	7.0475e-25	3.07905e-13	4.49601e-29	7.0475e-25
1	FSTL1	1.22424	0.36325	0.137	4.77605e-23	2.02958	0.421	0.102	2.99459e-18	0.0226075	0.358936	0.224	0.162	1	2.69992e-06	0.841967	0.308	0.152	0.169285	2.20466e-29	1.66649	0.5	0.132	1.38232e-24	0.0226075	8.81862e-29	1.38232e-24
1	GPC4	2.01305	0.44225	0.1355	1.77326e-19	2.14488	0.444	0.136	1.11183e-14	6.8416e-28	1.90994	0.43	0.143	4.28968e-23	2.82107e-29	2.23685	0.455	0.121	1.76881e-24	1.40435e-20	1.76051	0.44	0.142	8.80524e-16	1.77326e-19	1.12843e-28	1.76881e-24
1	RTKN2	2.44717	0.3295	0.077	1.88909e-25	2.438	0.373	0.072	1.18446e-20	1.0808e-20	1.72733	0.338	0.114	6.77662e-16	4.08406e-27	2.31651	0.391	0.095	2.5607e-22	5.46945e-29	3.30683	0.216	0.027	3.42934e-24	1.0808e-20	2.18778e-28	3.42934e-24
1	LAMA1	1.77941	0.39875	0.15	4.13501e-10	1.6103	0.341	0.134	2.59265e-05	8.4207e-29	1.88693	0.506	0.202	5.27978e-24	7.20619e-16	1.45327	0.442	0.173	4.51828e-11	6.62513e-16	2.16715	0.306	0.091	4.15396e-11	4.13501e-10	3.36828e-28	5.27978e-24
1	CNTLN	1.28402	0.59425	0.30775	7.14236e-14	1.24643	0.651	0.343	4.47826e-09	1.03449e-12	1.21136	0.464	0.257	6.48627e-08	3.08536e-09	0.918759	0.538	0.308	0.000193452	1.03889e-28	1.75952	0.724	0.323	6.51384e-24	3.08536e-09	4.15556e-28	6.51384e-24
1	COL4A5	1.34735	0.5025	0.22425	1.41995e-26	1.9495	0.627	0.208	8.90309e-22	7.34582e-06	1.06107	0.319	0.2	0.460583	0.000116754	0.846369	0.34	0.211	1	1.70932e-28	1.53247	0.724	0.278	1.07174e-23	0.000116754	6.83728e-28	1.07174e-23
1	POLE2	2.25302	0.2055	0.04775	1.61698e-07	1.90567	0.19	0.061	0.0101385	1.96443e-17	2.08698	0.209	0.052	1.2317e-12	3.36037e-13	1.99301	0.192	0.046	2.10695e-08	2.37538e-28	3.02642	0.231	0.032	1.48936e-23	1.61698e-07	9.50152e-28	1.48936e-23
1	MIR99AHG	0.905996	0.979	0.83575	3.23606e-28	1.30604	0.984	0.736	2.02901e-23	2.71924e-22	0.618516	0.973	0.924	1.70496e-17	2.5619e-14	0.641361	0.981	0.929	1.60631e-09	2.38874e-24	1.05807	0.978	0.754	1.49774e-19	2.5619e-14	1.29443e-27	2.02901e-23
1	MEGF10	1.36146	0.5025	0.20175	2.6029e-13	1.30033	0.484	0.195	1.63202e-08	6.97215e-12	1.09456	0.399	0.211	4.37154e-07	5.22464e-28	1.80414	0.545	0.181	3.27585e-23	1.19496e-20	1.24681	0.582	0.22	7.4924e-16	6.97215e-12	2.08986e-27	3.27585e-23
1	QKI	0.94136	0.95475	0.78	2.27133e-23	1.02246	0.968	0.763	1.42413e-18	2.24655e-24	0.715748	0.939	0.787	1.40859e-19	6.66269e-28	0.907796	0.949	0.803	4.17751e-23	3.79702e-25	1.11944	0.963	0.767	2.38073e-20	2.27133e-23	2.66508e-27	4.17751e-23
1	PARPBP	2.24873	0.2495	0.05725	4.97826e-18	2.22012	0.286	0.058	3.12137e-13	3.02008e-12	1.60226	0.221	0.078	1.89359e-07	9.21948e-20	2.10425	0.282	0.066	5.78061e-15	9.39954e-28	3.0683	0.209	0.027	5.89351e-23	3.02008e-12	3.75982e-27	5.89351e-23
1	STK3	1.47671	0.63225	0.25825	5.6082e-26	1.68771	0.683	0.234	3.51634e-21	1.04584e-23	1.4426	0.559	0.261	6.55739e-19	4.46855e-18	1.28034	0.615	0.284	2.80178e-13	1.0898e-27	1.49618	0.672	0.254	6.83305e-23	4.46855e-18	4.35921e-27	6.83305e-23
1	ASAP1	0.833926	0.7835	0.60225	1.26921e-27	1.36087	0.913	0.658	7.95795e-23	0.000289897	0.459114	0.65	0.553	1	0.000136359	0.477444	0.705	0.575	1	3.42192e-18	1.03828	0.866	0.623	2.14555e-13	0.000289897	5.07684e-27	7.95795e-23
1	FANCB	1.79577	0.2375	0.07075	7.30101e-10	1.87731	0.246	0.077	4.57773e-05	2.70458e-15	1.57109	0.259	0.087	1.69577e-10	1.84617e-06	1.11184	0.199	0.081	0.115755	1.94897e-27	2.62284	0.246	0.038	1.222e-22	1.84617e-06	7.79587e-27	1.222e-22
1	LPAR1	1.13817	0.2035	0.074	3.32945e-27	2.07782	0.452	0.097	2.08757e-22	0.00415249	1.11607	0.106	0.058	1	0.0543464	0.451796	0.122	0.077	1	0.00198936	0.906984	0.134	0.064	1	0.0543464	1.33178e-26	2.08757e-22
1	LRP4	1.59988	0.48625	0.1725	2.47169e-18	1.68306	0.484	0.159	1.54975e-13	1.61291e-20	1.42807	0.464	0.202	1.0113e-15	3.37609e-27	1.81555	0.519	0.169	2.11681e-22	4.86244e-20	1.47283	0.478	0.16	3.04875e-15	2.47169e-18	1.35044e-26	2.11681e-22
1	CEP152	2.01231	0.3665	0.10075	1.89825e-25	2.33414	0.46	0.116	1.1902e-20	4.85189e-16	1.39069	0.327	0.125	3.04213e-11	3.82216e-27	1.91657	0.41	0.1	2.3965e-22	2.49664e-19	2.40782	0.269	0.062	1.5654e-14	4.85189e-16	1.52886e-26	2.3965e-22
1	WDR62	2.32153	0.242	0.0445	8.05207e-20	2.15896	0.286	0.052	5.04865e-15	4.78822e-21	2.17508	0.232	0.053	3.00222e-16	1.38948e-21	2.12393	0.256	0.05	8.71206e-17	3.90309e-27	2.82815	0.194	0.023	2.44724e-22	8.05207e-20	1.56124e-26	2.44724e-22
1	STON2	1.47064	0.42125	0.16225	5.06258e-18	1.42355	0.563	0.208	3.17424e-13	3.6043e-10	1.285	0.308	0.15	2.25989e-05	3.01349e-07	1.44409	0.269	0.124	0.0188946	4.30924e-27	1.72994	0.545	0.167	2.70189e-22	3.01349e-07	1.7237e-26	2.70189e-22
1	PARD3	0.996178	0.9095	0.675	8.13547e-27	1.25747	0.937	0.602	5.10094e-22	3.65746e-17	0.691082	0.863	0.745	2.29323e-12	7.59437e-21	0.831858	0.942	0.769	4.76167e-16	2.35763e-24	1.2043	0.896	0.584	1.47824e-19	3.65746e-17	3.25419e-26	5.10094e-22
1	ADAMTS6	1.43763	0.50275	0.209	1.16165e-26	1.83094	0.683	0.246	7.28357e-22	3.61383e-09	1.06893	0.357	0.193	0.000226587	6.572e-13	1.38983	0.404	0.178	4.12064e-08	6.74113e-21	1.46083	0.567	0.219	4.22669e-16	3.61383e-09	4.64661e-26	7.28357e-22
1	FANCA	1.92386	0.4765	0.156	3.42325e-26	1.96607	0.556	0.163	2.14638e-21	6.13026e-25	1.83201	0.449	0.174	3.84367e-20	5.08924e-19	1.82149	0.423	0.144	3.19095e-14	1.64601e-26	2.07586	0.478	0.143	1.03205e-21	5.08924e-19	6.58405e-26	1.03205e-21
1	PTPN13	1.27903	0.631	0.34625	6.88734e-13	1.34993	0.595	0.296	4.31836e-08	1.90999e-26	1.33847	0.722	0.432	1.19756e-21	2.54767e-20	1.46418	0.692	0.385	1.59739e-15	3.57639e-09	0.963547	0.515	0.272	0.00022424	3.57639e-09	7.63995e-26	1.19756e-21
1	GRB10	0.861228	0.6835	0.4475	2.47152e-26	1.53644	0.849	0.464	1.54964e-21	6.72221e-05	0.43266	0.578	0.451	1	4.97519e-05	0.532682	0.628	0.482	1	9.00596e-12	0.943126	0.679	0.393	5.64673e-07	6.72221e-05	9.88607e-26	1.54964e-21
1	POLE	1.63948	0.48825	0.193	2.21751e-11	1.4259	0.476	0.223	1.39038e-06	1.91847e-21	1.45186	0.471	0.203	1.20288e-16	1.3091e-20	1.7844	0.506	0.196	8.20807e-16	2.76389e-26	1.89575	0.5	0.15	1.73296e-21	2.21751e-11	1.10556e-25	1.73296e-21
1	PLEKHG4B	1.67438	0.4005	0.13325	6.26776e-15	1.62685	0.389	0.126	3.92989e-10	1.07654e-11	1.21004	0.335	0.158	6.74988e-07	4.453e-24	1.81864	0.423	0.12	2.79203e-19	2.7836e-26	2.04201	0.455	0.129	1.74532e-21	1.07654e-11	1.11344e-25	1.74532e-21
1	ZRANB3	1.4382	0.5875	0.27375	5.01333e-13	1.39054	0.579	0.297	3.14335e-08	3.75279e-26	1.54103	0.567	0.26	2.353e-21	6.59779e-20	1.54117	0.622	0.274	4.13682e-15	3.77782e-16	1.28005	0.582	0.264	2.36869e-11	5.01333e-13	1.50112e-25	2.353e-21
1	MASTL	2.00488	0.2	0.051	1.00193e-15	2.22515	0.262	0.056	6.28208e-11	1.85997e-07	1.56633	0.16	0.064	0.011662	6.59565e-07	1.91581	0.147	0.05	0.0413547	4.22787e-26	2.31225	0.231	0.034	2.65088e-21	6.59565e-07	1.69115e-25	2.65088e-21
1	SPATA13	1.34156	0.7545	0.419	1.55155e-20	1.52269	0.722	0.343	9.72819e-16	1.72779e-25	1.04121	0.776	0.508	1.08332e-20	4.22881e-26	1.35986	0.833	0.488	2.65146e-21	7.51892e-20	1.44247	0.687	0.337	4.71436e-15	7.51892e-20	1.69152e-25	2.65146e-21
1	HS6ST2	1.77431	0.544	0.24475	4.50141e-26	2.12489	0.698	0.294	2.82239e-21	2.88893e-08	1.38576	0.331	0.185	0.00181136	6.41506e-16	1.79791	0.468	0.197	4.02224e-11	3.50745e-24	1.78868	0.679	0.303	2.19917e-19	2.88893e-08	1.80057e-25	2.82239e-21
1	STIL	1.93151	0.2195	0.05075	5.03847e-26	2.64211	0.317	0.048	3.15912e-21	4.77996e-12	1.70327	0.194	0.063	2.99703e-07	4.11639e-12	1.70381	0.218	0.061	2.58098e-07	7.96226e-12	1.67684	0.149	0.031	4.99234e-07	7.96226e-12	2.01539e-25	3.15912e-21
1	CENPF	1.81142	0.5	0.219	6.74764e-14	1.7405	0.508	0.224	4.23077e-09	2.69932e-14	1.23163	0.559	0.327	1.69247e-09	5.97118e-26	2.05582	0.59	0.224	3.74393e-21	3.95023e-18	2.21772	0.343	0.101	2.4768e-13	6.74764e-14	2.38847e-25	3.74393e-21
1	TACC3	2.38043	0.238	0.0535	9.75714e-17	2.72912	0.254	0.051	6.11773e-12	8.85949e-26	2.1036	0.308	0.078	5.5549e-21	3.77239e-19	2.04407	0.263	0.059	2.36529e-14	6.13178e-11	2.64495	0.127	0.026	3.84463e-06	6.13178e-11	3.54379e-25	5.5549e-21
1	C21orf58	2.17577	0.24825	0.05925	4.30641e-19	2.4414	0.278	0.052	2.70012e-14	5.77781e-13	1.43091	0.247	0.089	3.62269e-08	1.63231e-15	2.1377	0.244	0.063	1.02346e-10	9.33274e-26	2.69305	0.224	0.033	5.85163e-21	5.77781e-13	3.7331e-25	5.85163e-21
1	MED12L	1.09831	0.54325	0.312	1.15708e-25	1.84022	0.802	0.4	7.25487e-21	0.00017519	0.565834	0.373	0.256	1	3.58162e-05	0.736407	0.423	0.268	1	1.14487e-11	1.25078	0.575	0.324	7.17835e-07	0.00017519	4.62831e-25	7.25487e-21
1	LRIG1	1.05835	0.59075	0.2985	2.3587e-25	1.51436	0.762	0.332	1.4789e-20	0.000227418	0.339198	0.422	0.296	1	1.11049e-11	1.03513	0.545	0.286	6.96275e-07	7.77351e-19	1.34471	0.634	0.28	4.87399e-14	0.000227418	9.43478e-25	1.4789e-20
1	PANTR1	0.974132	0.707	0.43175	2.65355e-25	1.64625	0.802	0.4	1.66377e-20	0.000333972	0.478947	0.665	0.534	1	7.73678e-05	0.582511	0.615	0.431	1	4.15841e-21	1.18882	0.746	0.362	2.60733e-16	0.000333972	1.06142e-24	1.66377e-20
1	PTN	1.02013	0.7795	0.5395	2.04989e-12	1.02929	0.722	0.464	1.28528e-07	1.37141e-19	0.938066	0.806	0.598	8.59873e-15	2.90847e-25	1.30382	0.859	0.622	1.82361e-20	1.87059e-11	0.809339	0.731	0.474	1.17286e-06	1.87059e-11	1.16339e-24	1.82361e-20
1	BARD1	1.72975	0.436	0.137	6.47806e-24	2.01067	0.444	0.106	4.06175e-19	1.34134e-19	1.51327	0.43	0.183	8.41021e-15	3.03878e-25	1.70206	0.519	0.17	1.90531e-20	1.5038e-21	1.69301	0.351	0.089	9.42885e-17	1.34134e-19	1.21551e-24	1.90531e-20
1	ENSG00000227598	2.09132	0.2955	0.0795	3.78081e-25	2.36367	0.365	0.069	2.37057e-20	8.72394e-18	1.83833	0.3	0.102	5.46991e-13	3.99959e-14	2.08523	0.301	0.101	2.50774e-09	5.43674e-17	2.07803	0.216	0.046	3.40884e-12	3.99959e-14	1.51232e-24	2.37057e-20
1	MIR9-1HG	1.07923	0.65925	0.4435	4.68038e-25	1.41627	0.881	0.629	2.9346e-20	3.37687e-05	0.856338	0.369	0.252	1	1.85156e-08	0.992535	0.506	0.295	0.00116093	3.38048e-19	1.05178	0.881	0.598	2.11956e-14	3.37687e-05	1.87215e-24	2.9346e-20
1	CCDC18	1.81022	0.4	0.1305	6.83421e-25	2.36003	0.484	0.133	4.28505e-20	2.146e-11	1.23549	0.323	0.151	1.34554e-06	3.2307e-21	1.82472	0.442	0.143	2.02565e-16	2.21255e-20	1.82064	0.351	0.095	1.38727e-15	2.146e-11	2.73368e-24	4.28505e-20
1	KIF23	2.25442	0.16325	0.0335	6.09906e-12	2.22862	0.183	0.036	3.82411e-07	5.25328e-09	1.37258	0.148	0.048	0.000329381	3.91272e-14	2.02981	0.173	0.035	2.45328e-09	9.09729e-25	3.38666	0.149	0.015	5.704e-20	5.25328e-09	3.63892e-24	5.704e-20
1	INTU	1.47348	0.62025	0.29575	8.97286e-19	1.5212	0.659	0.312	5.62599e-14	2.73672e-22	1.48753	0.563	0.286	1.71592e-17	1.09282e-24	1.63537	0.647	0.285	6.85198e-20	1.90072e-15	1.24983	0.612	0.3	1.19175e-10	1.90072e-15	4.37128e-24	6.85198e-20
1	POC1A	2.37629	0.1705	0.033	9.08763e-20	2.70678	0.238	0.035	5.69794e-15	2.60153e-10	1.58526	0.152	0.046	1.63116e-05	4.21606e-09	1.99258	0.135	0.034	0.000264347	1.51842e-24	3.22053	0.157	0.017	9.52051e-20	4.21606e-09	6.07369e-24	9.52051e-20
1	SPATA5	1.26027	0.6235	0.33375	4.67944e-12	1.21334	0.619	0.335	2.93401e-07	1.63364e-24	1.41451	0.624	0.33	1.02429e-19	1.78518e-15	1.14683	0.647	0.349	1.11931e-10	3.88688e-13	1.2664	0.604	0.321	2.43707e-08	4.67944e-12	6.53455e-24	1.02429e-19
1	FOXP1	0.829934	0.808	0.602	1.82853e-24	1.235	0.929	0.636	1.14649e-19	7.8319e-11	0.656161	0.753	0.589	4.9106e-06	0.00157639	0.307024	0.699	0.565	1	3.02427e-20	1.12155	0.851	0.618	1.89622e-15	0.00157639	7.31411e-24	1.14649e-19
1	GLYATL2	1.59583	0.4005	0.1475	2.53652e-12	1.41631	0.381	0.136	1.5904e-07	9.97662e-11	1.14597	0.35	0.175	6.25534e-06	1.56647e-18	1.72848	0.423	0.146	9.82176e-14	2.80839e-24	2.09257	0.448	0.133	1.76086e-19	9.97662e-11	1.12336e-23	1.76086e-19
1	FGFR2	1.56861	0.504	0.21125	2.17698e-16	1.52402	0.516	0.19	1.36496e-11	1.23975e-18	1.52403	0.483	0.239	7.77323e-14	3.1048e-24	1.82474	0.577	0.23	1.94671e-19	4.69178e-13	1.40167	0.44	0.186	2.94175e-08	4.69178e-13	1.24192e-23	1.94671e-19
1	CDC45	2.09063	0.159	0.03425	4.62858e-09	2.1658	0.167	0.04	0.000290212	4.41962e-17	1.84709	0.19	0.044	2.7711e-12	1.09588e-06	1.35107	0.122	0.036	0.0687115	6.42846e-24	2.99857	0.157	0.017	4.03065e-19	1.09588e-06	2.57138e-23	4.03065e-19
1	CLYBL	1.28712	0.43525	0.2485	0.00151429	0.775393	0.278	0.164	1	8.43455e-24	1.51051	0.643	0.375	5.28846e-19	3.68243e-14	1.70015	0.551	0.323	2.30889e-09	1.08417e-05	1.16243	0.269	0.132	0.679776	0.00151429	3.37382e-23	5.28846e-19
1	RGS20	1.30671	0.435	0.187	2.42361e-14	1.61494	0.484	0.198	1.5196e-09	6.39449e-11	0.97415	0.433	0.239	4.00935e-06	8.95338e-24	1.58647	0.532	0.183	5.61377e-19	2.25532e-07	1.05129	0.291	0.128	0.0141409	2.25532e-07	3.58135e-23	5.61377e-19
1	PLPP3	1.70918	0.4775	0.173	2.64366e-17	1.7667	0.444	0.141	1.65757e-12	1.37442e-17	1.47613	0.449	0.212	8.61758e-13	1.15715e-23	1.82559	0.532	0.186	7.25534e-19	7.35986e-23	1.7683	0.485	0.153	4.61463e-18	2.64366e-17	4.62861e-23	7.25534e-19
1	AKAP13	0.890486	0.76125	0.514	1.29361e-11	0.898806	0.746	0.449	8.11093e-07	2.86799e-20	0.93309	0.776	0.59	1.79823e-15	1.24684e-23	1.17027	0.859	0.573	7.81768e-19	1.00284e-05	0.559784	0.664	0.444	0.628783	1.00284e-05	4.98736e-23	7.81768e-19
1	CDON	0.840692	0.7815	0.602	6.87611e-22	1.17414	0.929	0.667	4.31132e-17	3.73856e-07	0.599274	0.669	0.553	0.0234408	0.0090312	0.421628	0.603	0.516	1	1.62884e-23	1.16773	0.925	0.672	1.02128e-18	0.0090312	6.51535e-23	1.02128e-18
1	GPM6B	1.07608	0.807	0.54475	2.03782e-12	0.998727	0.778	0.521	1.27771e-07	1.83393e-23	1.08032	0.779	0.557	1.14988e-18	1.68867e-23	1.291	0.872	0.578	1.0588e-18	9.44065e-14	0.934256	0.799	0.523	5.91929e-09	2.03782e-12	6.75468e-23	1.0588e-18
1	KIAA1217	1.53201	0.6145	0.29725	1.96487e-23	1.9155	0.635	0.24	1.23197e-18	4.51928e-15	1.39374	0.544	0.331	2.83359e-10	5.01242e-17	1.3796	0.622	0.322	3.14279e-12	2.8017e-21	1.4392	0.657	0.296	1.75666e-16	4.51928e-15	7.85947e-23	1.23197e-18
1	NEMP1	1.98043	0.2315	0.06375	3.09772e-11	1.66683	0.302	0.098	1.94227e-06	4.02191e-11	1.89027	0.171	0.054	2.52174e-06	5.60466e-11	1.90274	0.192	0.054	3.51412e-06	2.07475e-23	2.46186	0.261	0.049	1.30087e-18	5.60466e-11	8.29901e-23	1.30087e-18
1	PLEKHG1	1.29591	0.647	0.33375	1.35245e-18	1.35582	0.714	0.356	8.47984e-14	7.12672e-10	1.16917	0.483	0.315	4.46845e-05	7.35098e-18	1.26655	0.615	0.297	4.60906e-13	3.44475e-23	1.39209	0.776	0.367	2.15986e-18	7.12672e-10	1.3779e-22	2.15986e-18
1	TTF2	1.84115	0.24975	0.06775	1.51511e-10	1.72419	0.262	0.081	9.49971e-06	1.73014e-13	1.35103	0.243	0.084	1.0848e-08	2.94504e-15	2.03373	0.218	0.051	1.84654e-10	4.10833e-23	2.25565	0.276	0.055	2.57593e-18	1.51511e-10	1.64333e-22	2.57593e-18
1	UHRF1	1.77223	0.1615	0.04675	0.00472655	1.31603	0.103	0.045	1	2.66488e-07	1.31481	0.148	0.057	0.0167088	3.19655e-10	1.74078	0.179	0.05	2.00423e-05	6.21286e-23	2.7173	0.216	0.035	3.89546e-18	0.00472655	2.48514e-22	3.89546e-18
1	POLA2	2.16773	0.25375	0.062	8.90458e-14	2.01172	0.246	0.056	5.58317e-09	6.78811e-17	1.83721	0.281	0.093	4.25614e-12	6.86066e-23	2.37745	0.301	0.066	4.30164e-18	6.80421e-18	2.44455	0.187	0.033	4.26624e-13	8.90458e-14	2.74427e-22	4.30164e-18
1	LEF1	1.45058	0.3875	0.162	1.69166e-19	1.81205	0.563	0.219	1.06067e-14	0.001142	0.767863	0.224	0.145	1	9.93008e-08	1.44831	0.263	0.117	0.00622616	8.98278e-23	1.7741	0.5	0.167	5.6322e-18	0.001142	3.59311e-22	5.6322e-18
1	THBS3-AS1	1.87995	0.362	0.1045	1.92283e-18	2.01691	0.341	0.081	1.20562e-13	9.33425e-21	1.67326	0.369	0.134	5.85257e-16	2.26736e-20	1.89206	0.365	0.106	1.42163e-15	1.2611e-22	1.93756	0.373	0.097	7.90712e-18	1.92283e-18	5.04441e-22	7.90712e-18
1	POLA1	1.49776	0.67675	0.35725	5.07912e-18	1.5259	0.69	0.366	3.18461e-13	5.89804e-22	1.39802	0.627	0.372	3.69807e-17	1.30115e-22	1.52548	0.718	0.373	8.15822e-18	6.98743e-21	1.54162	0.672	0.318	4.38112e-16	5.07912e-18	5.20461e-22	8.15822e-18
1	ITGB8	0.795533	0.633	0.4245	6.03224e-05	0.604323	0.587	0.413	1	9.98118e-15	0.938516	0.684	0.479	6.2582e-10	2.18087e-22	1.38183	0.724	0.384	1.3674e-17	0.0355129	0.257468	0.537	0.422	1	0.0355129	8.72347e-22	1.3674e-17
1	MCM5	1.85453	0.13825	0.03475	0.00306902	1.33722	0.103	0.043	1	3.28979e-11	1.77579	0.148	0.041	2.0627e-06	5.84797e-08	1.62208	0.115	0.028	0.00366667	2.45853e-22	2.68306	0.187	0.027	1.5415e-17	0.00306902	9.83413e-22	1.5415e-17
1	NOS1AP	0.9529	0.74375	0.484	4.20862e-22	1.29878	0.857	0.493	2.6388e-17	3.16418e-13	0.812193	0.669	0.468	1.98394e-08	7.87939e-08	0.778516	0.673	0.512	0.00494038	1.15122e-14	0.92211	0.776	0.463	7.21814e-10	7.87939e-08	1.68345e-21	2.6388e-17
1	GULP1	1.30423	0.57325	0.26025	3.60074e-14	1.38086	0.556	0.242	2.25766e-09	4.45418e-22	1.16034	0.593	0.291	2.79277e-17	1.59709e-16	1.39168	0.577	0.28	1.00137e-11	7.88463e-19	1.28403	0.567	0.228	4.94367e-14	3.60074e-14	1.78167e-21	2.79277e-17
1	MKI67	1.7933	0.42225	0.18725	3.23935e-08	1.31013	0.421	0.211	0.00203107	2.7999e-10	1.1094	0.471	0.282	1.75554e-05	6.72266e-22	1.98472	0.513	0.193	4.21511e-17	1.50752e-21	2.76897	0.284	0.063	9.45213e-17	3.23935e-08	2.68906e-21	4.21511e-17
1	DOCK1	1.36221	0.58975	0.26775	1.50363e-20	1.54936	0.619	0.239	9.42776e-16	2.73757e-14	1.17469	0.506	0.286	1.71645e-09	7.24006e-22	1.46409	0.622	0.274	4.53952e-17	1.85303e-17	1.26069	0.612	0.272	1.16185e-12	2.73757e-14	2.89602e-21	4.53952e-17
1	FAM111B	1.74283	0.14325	0.04075	1.48667e-05	1.62972	0.127	0.038	0.932145	1.03108e-07	1.21878	0.167	0.065	0.00646489	2.22528e-05	1.33771	0.115	0.039	1	8.19283e-22	2.78512	0.164	0.021	5.13691e-17	2.22528e-05	3.27713e-21	5.13691e-17
1	PRC1	2.05238	0.223	0.05425	1.47129e-14	2.27486	0.23	0.047	9.22499e-10	1.45469e-08	1.31485	0.202	0.084	0.000912092	2.31281e-21	1.93393	0.288	0.063	1.45013e-16	1.2153e-21	2.68587	0.172	0.023	7.61991e-17	1.45469e-08	4.86118e-21	7.61991e-17
1	WWOX	0.754272	0.87275	0.73275	0.000961317	0.472939	0.825	0.744	1	1.23182e-21	1.03804	0.848	0.695	7.72349e-17	5.55817e-08	0.689873	0.878	0.742	0.00348497	4.02994e-16	0.816234	0.94	0.75	2.52677e-11	0.000961317	4.92727e-21	7.72349e-17
1	PLEKHA7	1.67291	0.50425	0.20025	1.19005e-20	1.90977	0.532	0.184	7.46163e-16	9.94805e-18	1.38239	0.498	0.261	6.23743e-13	3.37575e-20	1.73951	0.532	0.211	2.1166e-15	2.31343e-21	1.65997	0.455	0.145	1.45052e-16	9.94805e-18	9.25374e-21	1.45052e-16
1	ABCC4	1.56827	0.27725	0.09075	2.46197e-21	1.91461	0.452	0.127	1.54366e-16	2.07748e-05	1.50857	0.125	0.054	1	7.73286e-06	1.54185	0.122	0.041	0.484851	2.84214e-16	1.30806	0.41	0.141	1.78202e-11	2.07748e-05	9.84788e-21	1.54366e-16
1	ENSG00000262198	1.89275	0.24425	0.07725	0.0078471	1.39806	0.103	0.047	1	9.39068e-14	1.36163	0.312	0.127	5.88796e-09	1.19935e-18	2.26269	0.308	0.084	7.51992e-14	2.49406e-21	2.5486	0.254	0.051	1.56378e-16	0.0078471	9.97626e-21	1.56378e-16
1	TLN2	0.86196	0.54225	0.3395	2.77038e-21	1.52719	0.77	0.423	1.73703e-16	0.171696	0.270332	0.297	0.256	1	0.056534	0.332814	0.378	0.29	1	1.43022e-16	1.3175	0.724	0.389	8.96748e-12	0.171696	1.10815e-20	1.73703e-16
1	NUF2	2.25235	0.20325	0.04475	2.85151e-21	2.65169	0.27	0.043	1.7879e-16	8.84837e-07	1.51746	0.163	0.071	0.0554793	2.26517e-19	2.28728	0.231	0.046	1.42026e-14	9.60624e-20	2.55296	0.149	0.019	6.02311e-15	8.84837e-07	1.1406e-20	1.7879e-16
1	EXO1	2.33224	0.1845	0.0395	1.58059e-10	1.83554	0.175	0.037	9.9103e-06	3.88698e-16	2.09106	0.228	0.067	2.43714e-11	4.61426e-16	2.10467	0.186	0.036	2.89314e-11	3.01857e-21	3.29769	0.149	0.018	1.89264e-16	1.58059e-10	1.20743e-20	1.89264e-16
1	NOTCH1	1.37606	0.42725	0.1635	3.30278e-15	1.51583	0.421	0.138	2.07084e-10	5.35619e-11	0.975841	0.38	0.194	3.35833e-06	6.22362e-21	1.56555	0.468	0.158	3.90221e-16	6.39169e-16	1.44702	0.44	0.164	4.00759e-11	5.35619e-11	2.48945e-20	3.90221e-16
1	SUCLG2	1.58188	0.33525	0.1195	6.70406e-11	1.5184	0.302	0.1	4.20345e-06	9.50246e-14	1.54961	0.323	0.138	5.95805e-09	8.81537e-21	1.84533	0.417	0.133	5.52724e-16	4.11245e-11	1.41418	0.299	0.107	2.5785e-06	6.70406e-11	3.52615e-20	5.52724e-16
1	RAD54L	2.32745	0.1425	0.02975	1.78101e-10	2.48769	0.143	0.026	1.1167e-05	4.82987e-07	1.88865	0.118	0.041	0.0302833	1.39387e-12	2.0188	0.16	0.034	8.73959e-08	1.25707e-20	2.91466	0.149	0.018	7.88185e-16	4.82987e-07	5.02829e-20	7.88185e-16
1	VRK1	1.1494	0.451	0.232	0.000209411	0.603289	0.516	0.35	1	1.2636e-20	1.70842	0.399	0.152	7.92276e-16	1.07089e-18	1.77155	0.404	0.136	6.71446e-14	1.47438e-05	0.51433	0.485	0.29	0.924435	0.000209411	5.05439e-20	7.92276e-16
1	LINC00511	1.14511	0.55025	0.316	1.34932e-20	1.53961	0.77	0.427	8.46024e-16	0.00161537	0.883365	0.278	0.192	1	1.54244e-07	0.801916	0.429	0.231	0.00967109	1.73064e-19	1.35556	0.724	0.414	1.08511e-14	0.00161537	5.39728e-20	8.46024e-16
1	RFX2	1.37655	0.40875	0.195	4.7653e-08	1.50862	0.373	0.181	0.00298785	1.6574e-20	1.55307	0.479	0.221	1.03919e-15	1.89576e-11	1.22633	0.462	0.226	1.18864e-06	2.16818e-07	1.21817	0.321	0.152	0.0135945	2.16818e-07	6.62961e-20	1.03919e-15
1	ZNF730	1.12876	0.399	0.229	2.4749e-05	1.14922	0.357	0.201	1	0.000553296	0.586817	0.38	0.283	1	0.000293698	0.967916	0.404	0.275	1	1.74609e-20	1.8111	0.455	0.157	1.0948e-15	0.000553296	6.98434e-20	1.0948e-15
1	LDLRAD3	1.17987	0.682	0.3875	3.25853e-17	1.30867	0.778	0.474	2.0431e-12	2.16664e-14	1.22482	0.544	0.318	1.35849e-09	1.10217e-12	0.920736	0.615	0.325	6.91058e-08	1.88718e-20	1.26525	0.791	0.433	1.18326e-15	1.10217e-12	7.54873e-20	1.18326e-15
1	LIFR	1.31507	0.54275	0.2595	1.94533e-20	1.75759	0.627	0.273	1.21972e-15	4.31312e-06	0.758457	0.376	0.247	0.270433	2.0736e-17	1.36808	0.564	0.249	1.30015e-12	2.01539e-18	1.37614	0.604	0.269	1.26365e-13	4.31312e-06	7.78133e-20	1.21972e-15
1	CENPO	1.54678	0.15525	0.05025	0.00093189	1.08689	0.119	0.047	1	0.000452119	0.873942	0.129	0.066	1	1.23685e-08	1.63799	0.179	0.057	0.000775508	2.23917e-20	2.5883	0.194	0.031	1.40396e-15	0.00093189	8.95669e-20	1.40396e-15
1	CEP128	1.41	0.642	0.3335	5.56017e-19	1.4484	0.69	0.342	3.48623e-14	2.26763e-20	1.35553	0.593	0.34	1.42181e-15	6.48095e-19	1.43527	0.673	0.353	4.06356e-14	1.00018e-16	1.40081	0.612	0.299	6.27113e-12	1.00018e-16	9.07054e-20	1.42181e-15
1	HCCS-DT	1.96374	0.346	0.1245	2.33656e-20	2.44093	0.397	0.106	1.46502e-15	9.48824e-12	1.53382	0.312	0.146	5.94913e-07	5.11605e-14	1.8443	0.391	0.161	3.20776e-09	2.00985e-14	2.03592	0.284	0.085	1.26018e-09	9.48824e-12	9.34624e-20	1.46502e-15
1	KIF13A	1.23332	0.53575	0.266	5.30483e-13	1.41729	0.524	0.242	3.32613e-08	6.33742e-15	1.04216	0.517	0.291	3.97356e-10	2.59674e-20	1.53096	0.609	0.28	1.62815e-15	2.81465e-09	0.942876	0.493	0.251	0.000176478	2.81465e-09	1.03869e-19	1.62815e-15
1	E2F3	1.38096	0.47625	0.20075	2.20227e-11	1.19233	0.5	0.224	1.38082e-06	2.78705e-20	1.54232	0.471	0.211	1.74748e-15	1.29265e-17	1.5185	0.449	0.167	8.10495e-13	8.12453e-15	1.27069	0.485	0.201	5.09408e-10	2.20227e-11	1.11482e-19	1.74748e-15
1	CHEK1	1.8072	0.26875	0.0725	3.72788e-16	1.86214	0.333	0.088	2.33738e-11	1.67051e-12	1.25664	0.24	0.086	1.04741e-07	5.59111e-16	1.86272	0.263	0.069	3.50563e-11	3.04994e-20	2.24731	0.239	0.047	1.91231e-15	1.67051e-12	1.21998e-19	1.91231e-15
1	RBL1	1.43264	0.3985	0.1625	1.52048e-09	1.24254	0.397	0.171	9.53344e-05	1.56345e-15	1.43227	0.414	0.198	9.80286e-11	9.14558e-12	1.12224	0.41	0.173	5.73428e-07	3.22044e-20	1.93352	0.373	0.108	2.01922e-15	1.52048e-09	1.28818e-19	2.01922e-15
1	XYLB	1.62125	0.229	0.078	2.07039e-08	1.49285	0.27	0.099	0.00129814	4.41878e-08	1.77929	0.171	0.069	0.00277058	4.26917e-05	1.29294	0.154	0.064	1	3.31524e-20	1.9199	0.321	0.08	2.07866e-15	4.26917e-05	1.3261e-19	2.07866e-15
1	ATAD5	1.51292	0.33225	0.11475	2.87577e-06	0.896856	0.286	0.127	0.180311	4.07229e-20	1.59712	0.342	0.114	2.55333e-15	4.50217e-16	1.76792	0.365	0.126	2.82286e-11	7.93364e-19	1.78978	0.336	0.092	4.97439e-14	2.87577e-06	1.62892e-19	2.55333e-15
1	GINS1	2.08242	0.20825	0.0505	1.26982e-19	2.70414	0.254	0.042	7.96175e-15	3.74747e-07	1.39767	0.163	0.068	0.0234966	2.88449e-12	2.13764	0.192	0.05	1.80858e-07	4.78083e-20	2.09023	0.224	0.042	2.99758e-15	3.74747e-07	1.91233e-19	2.99758e-15
1	ELOVL2	0.972596	0.26375	0.119	8.99016e-07	1.24251	0.317	0.15	0.0563683	0.000470807	0.514291	0.209	0.122	1	0.060381	0.398211	0.141	0.092	1	4.84569e-20	1.73538	0.388	0.112	3.03825e-15	0.060381	1.93828e-19	3.03825e-15
1	ZFHX3-AS1	1.45909	0.394	0.16375	6.19163e-08	1.26317	0.349	0.16	0.00388215	9.99597e-18	1.3824	0.407	0.175	6.26747e-13	1.06596e-10	1.23717	0.41	0.188	6.68359e-06	4.99836e-20	1.9536	0.41	0.132	3.13397e-15	6.19163e-08	1.99934e-19	3.13397e-15
1	UACA	1.71578	0.24375	0.07425	5.11254e-20	2.11675	0.333	0.071	3.20556e-15	1.42041e-15	1.77415	0.243	0.077	8.906e-11	7.69567e-07	0.984561	0.212	0.084	0.0482518	5.62188e-08	1.98767	0.187	0.065	0.00352492	7.69567e-07	2.04502e-19	3.20556e-15
1	TENM4	0.671655	0.954	0.85025	6.27788e-14	0.588497	0.976	0.894	3.93623e-09	7.96411e-20	0.746266	0.909	0.803	4.9935e-15	6.71798e-20	0.980264	0.968	0.796	4.21217e-15	5.34984e-08	0.371592	0.963	0.908	0.00335435	5.34984e-08	2.68719e-19	4.21217e-15
1	DLG1	0.774721	0.795	0.577	3.99549e-10	0.73238	0.849	0.622	2.50517e-05	4.55182e-17	0.805569	0.741	0.538	2.85399e-12	7.99358e-20	1.02239	0.821	0.52	5.01197e-15	1.46092e-05	0.538538	0.769	0.628	0.915995	1.46092e-05	3.19743e-19	5.01197e-15
1	MCM3	1.86061	0.183	0.047	1.34308e-05	1.00704	0.159	0.054	0.84211	9.87427e-20	2.21664	0.232	0.057	6.19116e-15	7.25402e-09	1.92583	0.147	0.041	0.000454827	8.47865e-18	2.29295	0.194	0.036	5.31611e-13	1.34308e-05	3.94971e-19	6.19116e-15
1	CKAP5	1.01355	0.55225	0.35975	1.15587e-19	1.50815	0.722	0.367	7.24729e-15	6.45728e-05	0.644162	0.49	0.381	1	2.6807e-08	1.1898	0.564	0.389	0.0016808	0.000897954	0.712091	0.433	0.302	1	0.000897954	4.62347e-19	7.24729e-15
1	CCDC138	1.13807	0.369	0.183	0.00385914	0.98755	0.238	0.144	1	1.948e-19	1.52038	0.51	0.255	1.22139e-14	1.91253e-16	1.38485	0.519	0.219	1.19916e-11	0.00129946	0.659487	0.209	0.114	1	0.00385914	7.79199e-19	1.22139e-14
1	FANCL	1.21386	0.37875	0.171	0.0068739	0.641295	0.294	0.189	1	4.89422e-15	1.38549	0.376	0.168	3.06868e-10	2.10541e-19	1.53405	0.449	0.155	1.32009e-14	9.04267e-11	1.29458	0.396	0.172	5.66975e-06	0.0068739	8.42166e-19	1.32009e-14
1	TBL1Y	1.69974	0.2365	0.07125	5.0283e-12	1.87801	0.286	0.084	3.15274e-07	5.33008e-10	1.44675	0.205	0.08	3.34196e-05	2.16343e-19	2.13542	0.276	0.063	1.35647e-14	6.28741e-08	1.33879	0.179	0.058	0.00394221	6.28741e-08	8.65373e-19	1.35647e-14
1	PKP4	0.963637	0.6135	0.33325	2.82894e-19	1.4496	0.706	0.349	1.77375e-14	2.19567e-10	0.85692	0.529	0.332	1.37669e-05	1.68135e-11	0.729914	0.622	0.34	1.05421e-06	2.84e-10	0.818113	0.597	0.312	1.78068e-05	2.84e-10	1.13158e-18	1.77375e-14
1	TRPS1	0.820856	0.6715	0.42175	2.92003e-19	1.23258	0.794	0.403	1.83086e-14	0.00455887	0.360518	0.529	0.443	1	8.05711e-07	0.689681	0.654	0.458	0.0505181	1.44937e-14	1.00064	0.709	0.383	9.08756e-10	0.00455887	1.16801e-18	1.83086e-14
1	RACGAP1	2.12929	0.2095	0.05375	3.25555e-19	2.96266	0.262	0.047	2.04123e-14	2.25725e-06	1.0985	0.167	0.075	0.14153	4.25668e-18	1.90199	0.282	0.07	2.66894e-13	2.71821e-12	2.554	0.127	0.023	1.70432e-07	2.25725e-06	1.30222e-18	2.04123e-14
1	TOP2A	1.85604	0.3125	0.1155	6.01684e-13	1.30978	0.389	0.135	3.77256e-08	6.72279e-09	1.20451	0.312	0.161	0.000421519	1.15218e-13	1.84808	0.34	0.126	7.22415e-09	3.95064e-19	3.06177	0.209	0.04	2.47705e-14	6.72279e-09	1.58026e-18	2.47705e-14
1	NCAPD2	1.85018	0.23575	0.081	4.45676e-19	2.7031	0.325	0.076	2.79439e-14	3.10413e-09	1.52804	0.232	0.101	0.000194629	1.81092e-09	1.53818	0.244	0.089	0.000113545	6.43393e-05	1.63142	0.142	0.058	1	6.43393e-05	1.78271e-18	2.79439e-14
1	HEG1	1.27744	0.27575	0.1055	4.66681e-19	1.89012	0.468	0.148	2.92609e-14	0.0335965	0.585386	0.122	0.08	1	4.35552e-08	1.45564	0.192	0.067	0.00273091	4.89814e-10	1.1786	0.321	0.127	3.07113e-05	0.0335965	1.86672e-18	2.92609e-14
1	CEP135	1.47623	0.36575	0.139	5.44715e-19	1.72608	0.468	0.147	3.41536e-14	3.4161e-05	0.719803	0.27	0.161	1	5.34779e-16	1.59658	0.404	0.146	3.35306e-11	7.2727e-15	1.86243	0.321	0.102	4.55998e-10	3.4161e-05	2.17886e-18	3.41536e-14
1	SMC4	1.72738	0.39175	0.146	2.7587e-12	1.68767	0.389	0.146	1.7297e-07	1.23521e-17	1.49729	0.445	0.206	7.74474e-13	1.29781e-16	1.58912	0.397	0.139	8.13729e-12	6.01795e-19	2.13543	0.336	0.093	3.77325e-14	2.7587e-12	2.40718e-18	3.77325e-14
1	CDK5RAP2	1.06049	0.682	0.43475	1.22205e-18	1.32037	0.77	0.439	7.66226e-14	6.92721e-13	0.833824	0.624	0.447	4.34336e-08	4.10781e-11	1.00094	0.692	0.462	2.5756e-06	2.24992e-12	1.08683	0.642	0.391	1.4107e-07	4.10781e-11	4.8882e-18	7.66226e-14
1	SIPA1L1	0.91724	0.79625	0.5665	3.13864e-17	1.13903	0.889	0.686	1.96793e-12	5.57831e-16	0.888105	0.677	0.452	3.4976e-11	1.34492e-18	1.07066	0.776	0.459	8.43262e-14	4.96861e-08	0.571164	0.843	0.669	0.00311532	4.96861e-08	5.37966e-18	8.43262e-14
1	JAM2	1.0869	0.27625	0.1265	0.0169107	0.569863	0.183	0.107	1	1.38549e-18	1.71865	0.376	0.149	8.68702e-14	3.70043e-13	1.46615	0.359	0.137	2.32017e-08	0.0109895	0.592959	0.187	0.113	1	0.0169107	5.54196e-18	8.68702e-14
1	IGF2BP3	0.789716	0.83275	0.687	1.53808e-18	1.07855	0.921	0.732	9.64374e-14	4.40881e-09	0.578385	0.76	0.68	0.000276432	4.50602e-14	0.908449	0.814	0.65	2.82527e-09	8.10222e-09	0.593478	0.836	0.686	0.000508009	8.10222e-09	6.15231e-18	9.64374e-14
1	E2F7	1.66272	0.27675	0.08525	6.03585e-14	1.6759	0.317	0.088	3.78448e-09	4.86698e-13	1.32222	0.285	0.111	3.0516e-08	9.12044e-11	1.55486	0.244	0.081	5.71851e-06	1.57147e-18	2.09789	0.261	0.061	9.85313e-14	9.12044e-11	6.28589e-18	9.85313e-14
1	DEPDC1B	1.85007	0.29025	0.08775	1.61742e-18	2.17174	0.365	0.094	1.01412e-13	6.36653e-14	1.69189	0.281	0.109	3.99182e-09	4.85838e-16	1.64544	0.314	0.093	3.0462e-11	8.06359e-12	1.89122	0.201	0.055	5.05587e-07	8.06359e-12	6.46967e-18	1.01412e-13
1	EXT1	0.578912	0.8935	0.7885	1.63808e-18	0.959521	0.944	0.789	1.02708e-13	3.78348e-05	0.318369	0.848	0.783	1	0.000106838	0.363115	0.872	0.813	1	8.81519e-13	0.674641	0.91	0.769	5.52712e-08	0.000106838	6.55233e-18	1.02708e-13
1	CCDC14	1.17164	0.61975	0.34525	2.43151e-18	1.45145	0.698	0.35	1.52455e-13	1.07078e-11	0.989053	0.536	0.352	6.71378e-07	1.06923e-12	1.02761	0.603	0.329	6.70405e-08	3.73461e-14	1.21847	0.642	0.35	2.3416e-09	1.07078e-11	9.72602e-18	1.52455e-13
1	ARHGAP19	1.7927	0.18475	0.04925	5.86778e-07	1.47428	0.159	0.047	0.036791	8.27784e-14	1.941	0.19	0.054	5.19021e-09	2.53191e-18	1.98745	0.263	0.061	1.58751e-13	1.58156e-07	1.76807	0.127	0.035	0.00991639	5.86778e-07	1.01277e-17	1.58751e-13
1	SEMA5B	0.84998	0.57325	0.31925	2.52941e-05	0.730953	0.444	0.265	1	2.55935e-18	1.04078	0.65	0.389	1.60471e-13	8.99596e-16	0.982315	0.699	0.36	5.64047e-11	1.15572e-07	0.645876	0.5	0.263	0.00724634	2.52941e-05	1.02374e-17	1.60471e-13
1	FAT1	1.03353	0.57875	0.2995	2.55073e-11	1.30205	0.476	0.217	1.59931e-06	2.75331e-12	0.794688	0.578	0.359	1.72633e-07	3.01855e-18	1.19186	0.686	0.349	1.89263e-13	3.25959e-12	0.845505	0.575	0.273	2.04376e-07	2.55073e-11	1.20742e-17	1.89263e-13
1	PRR11	2.34187	0.232	0.054	3.51704e-18	2.86801	0.238	0.04	2.20518e-13	1.23873e-17	1.80388	0.27	0.084	7.76685e-13	5.04086e-17	2.07474	0.256	0.063	3.16062e-12	3.40477e-16	2.62087	0.164	0.029	2.13479e-11	3.40477e-16	1.40681e-17	2.20518e-13
1	LAMTOR5-AS1	1.37974	0.4285	0.18625	1.14505e-15	1.78073	0.5	0.197	7.17948e-11	7.68369e-14	1.30015	0.399	0.19	4.81767e-09	3.70584e-18	1.5349	0.487	0.191	2.32356e-13	2.26605e-06	0.903197	0.328	0.167	0.142081	2.26605e-06	1.48234e-17	2.32356e-13
1	INCENP	2.05263	0.1935	0.0525	4.66932e-18	2.58028	0.254	0.046	2.92767e-13	5.14464e-09	1.43199	0.198	0.08	0.000322569	5.85784e-14	2.04739	0.218	0.055	3.67286e-09	1.84313e-06	2.15087	0.104	0.029	0.115564	1.84313e-06	1.86773e-17	2.92767e-13
1	ZNF90	1.72052	0.17425	0.04825	2.63697e-08	1.53125	0.19	0.055	0.00165338	1.61557e-10	1.87131	0.156	0.048	1.01296e-05	6.89132e-06	1.50547	0.135	0.047	0.432086	5.02456e-18	1.97402	0.216	0.043	3.1504e-13	6.89132e-06	2.00982e-17	3.1504e-13
1	RAD54B	1.51721	0.32025	0.12	5.38343e-18	1.78259	0.397	0.112	3.37541e-13	6.00833e-05	1.01906	0.24	0.143	1	9.97576e-10	1.44615	0.308	0.126	6.2548e-05	3.47362e-17	1.82103	0.336	0.099	2.17796e-12	6.00833e-05	2.15337e-17	3.37541e-13
1	ENSG00000286757	1.12472	0.66775	0.464	3.28916e-11	1.17054	0.651	0.375	2.06231e-06	5.99935e-18	1.19851	0.757	0.558	3.76159e-13	4.16138e-10	1.36961	0.763	0.608	2.60918e-05	2.31908e-05	0.760216	0.5	0.315	1	2.31908e-05	2.39974e-17	3.76159e-13
1	RORA	0.531134	0.9205	0.814	7.68365e-18	0.806155	0.952	0.779	4.81765e-13	1.44669e-13	0.547456	0.909	0.85	9.07078e-09	2.6179e-09	0.478037	0.955	0.879	0.000164142	2.16289e-06	0.292887	0.866	0.748	0.135613	2.16289e-06	3.07346e-17	4.81765e-13
1	SMC2	1.43002	0.23625	0.0765	7.16303e-13	1.15083	0.286	0.076	4.49122e-08	2.34836e-07	1.23379	0.232	0.115	0.0147242	3.42021e-09	1.31909	0.218	0.074	0.000214447	8.93235e-18	2.01638	0.209	0.041	5.60058e-13	2.34836e-07	3.57294e-17	5.60058e-13
1	NASP	1.20145	0.531	0.276	9.68287e-08	0.934983	0.468	0.248	0.00607116	1.44957e-13	1.1066	0.532	0.321	9.08878e-09	3.3214e-15	1.26633	0.564	0.282	2.08251e-10	1.14116e-17	1.49787	0.56	0.253	7.15504e-13	9.68287e-08	4.56462e-17	7.15504e-13
1	NES	0.951319	0.40675	0.208	0.00338123	0.519827	0.262	0.155	1	1.3006e-17	1.13558	0.555	0.296	8.15476e-13	2.31191e-15	1.27146	0.526	0.231	1.44957e-10	4.87876e-05	0.878413	0.284	0.15	1	0.00338123	5.2024e-17	8.15476e-13
1	POLD3	1.42337	0.24825	0.0905	1.11331e-14	2.102	0.333	0.098	6.98044e-10	0.00406286	0.692178	0.167	0.104	1	1.67884e-06	1.08897	0.224	0.095	0.105263	1.33741e-17	1.81032	0.269	0.065	8.38554e-13	0.00406286	5.34963e-17	8.38554e-13
1	RFWD3	1.41804	0.24825	0.07925	2.50474e-13	1.60486	0.262	0.063	1.57047e-08	0.000124616	1.03261	0.194	0.108	1	5.93551e-13	1.21011	0.276	0.084	3.72157e-08	1.38019e-17	1.82458	0.261	0.062	8.65377e-13	0.000124616	5.52074e-17	8.65377e-13
1	EPB41L2	1.40207	0.379	0.15575	1.42162e-17	1.81374	0.444	0.146	8.91354e-13	4.94657e-06	0.930413	0.289	0.17	0.31015	8.9432e-13	1.52513	0.41	0.175	5.60739e-08	4.91434e-14	1.33897	0.373	0.132	3.08129e-09	4.94657e-06	5.68647e-17	8.91354e-13
1	NAALADL2	1.00273	0.651	0.40525	2.52213e-17	1.67623	0.73	0.418	1.58137e-12	1.26656e-07	0.743547	0.513	0.352	0.00794133	5.35947e-05	0.525654	0.615	0.413	1	7.8921e-15	1.06548	0.746	0.438	4.94835e-10	5.35947e-05	1.00885e-16	1.58137e-12
1	MPHOSPH9	1.11351	0.4355	0.2145	1.32349e-11	1.16805	0.492	0.217	8.29827e-07	1.13796e-07	0.920592	0.384	0.237	0.00713501	2.64772e-17	1.36252	0.538	0.232	1.66012e-12	2.79588e-06	1.00286	0.328	0.172	0.175302	2.79588e-06	1.05909e-16	1.66012e-12
1	WDR35	1.15615	0.3015	0.12425	8.05279e-08	1.18299	0.302	0.123	0.0050491	1.69062e-16	1.3324	0.338	0.127	1.06002e-11	2.89715e-17	1.63891	0.365	0.117	1.81651e-12	0.0210141	0.470317	0.201	0.13	1	0.0210141	1.15886e-16	1.81651e-12
1	ENSG00000291224	1.44679	0.2185	0.07725	0.0328934	0.708715	0.151	0.091	1	3.08492e-17	1.94103	0.255	0.078	1.93424e-12	7.09267e-11	1.30988	0.244	0.079	4.4471e-06	4.85095e-13	1.82753	0.224	0.061	3.04155e-08	0.0328934	1.23397e-16	1.93424e-12
1	PVT1	1.18394	0.503	0.249	6.46794e-11	1.16896	0.508	0.24	4.0554e-06	3.28631e-17	1.37417	0.433	0.198	2.06052e-12	1.23607e-11	1.35315	0.429	0.203	7.75017e-07	2.42627e-11	0.839461	0.642	0.355	1.52127e-06	6.46794e-11	1.31453e-16	2.06052e-12
1	BICC1	0.945212	0.41075	0.224	2.29031e-11	1.13929	0.508	0.235	1.43603e-06	0.0513784	0.553378	0.27	0.223	1	0.00102597	0.565049	0.372	0.243	1	3.93594e-17	1.52313	0.493	0.195	2.46783e-12	0.0513784	1.57437e-16	2.46783e-12
1	SPICE1	1.279	0.24025	0.09075	2.80464e-07	1.08481	0.238	0.087	0.0175851	9.91308e-09	1.58516	0.213	0.093	0.00062155	4.50241e-17	1.6897	0.301	0.082	2.82301e-12	0.000120447	0.756353	0.209	0.101	1	0.000120447	1.80097e-16	2.82301e-12
1	SMC5	0.804805	0.57325	0.36575	4.55292e-17	1.17678	0.73	0.396	2.85468e-12	1.03977e-05	0.603858	0.479	0.343	0.651933	0.00180504	0.561008	0.494	0.366	1	1.33666e-08	0.877577	0.59	0.358	0.000838084	0.00180504	1.82117e-16	2.85468e-12
1	STK33	1.16559	0.58425	0.30475	1.60647e-10	1.01178	0.556	0.278	1.00726e-05	4.56075e-17	1.01533	0.612	0.354	2.85959e-12	2.92672e-16	1.29715	0.654	0.355	1.83506e-11	2.11231e-14	1.3381	0.515	0.232	1.32442e-09	1.60647e-10	1.8243e-16	2.85959e-12
1	EFCAB11	1.2368	0.243	0.10075	4.56587e-17	2.15819	0.333	0.083	2.8628e-12	0.001909	0.665517	0.186	0.117	1	1.0864e-05	1.18261	0.244	0.12	0.681174	1.36894e-06	0.940864	0.209	0.083	0.0858323	0.001909	1.82635e-16	2.8628e-12
1	MSI1	1.14407	0.39	0.1995	1.99234e-05	1.02402	0.31	0.16	1	3.93506e-13	1.13195	0.468	0.267	2.46728e-08	4.63367e-17	1.62492	0.513	0.231	2.90531e-12	7.67678e-05	0.795402	0.269	0.14	1	7.67678e-05	1.85347e-16	2.90531e-12
1	SPIDR	0.894076	0.725	0.47925	2.59528e-10	0.884667	0.754	0.487	1.62724e-05	4.61792e-08	0.768172	0.612	0.446	0.00289543	1.87901e-09	0.71876	0.788	0.527	0.000117814	5.49844e-17	1.20471	0.746	0.457	3.44752e-12	4.61792e-08	2.19938e-16	3.44752e-12
1	KIF20B	1.42536	0.26675	0.0905	7.12818e-17	1.8413	0.349	0.091	4.46937e-12	1.82482e-08	1.07265	0.221	0.097	0.00114416	7.26484e-15	1.49758	0.333	0.109	4.55505e-10	1.16368e-05	1.28992	0.164	0.065	0.729627	1.16368e-05	2.85127e-16	4.46937e-12
1	SPAG5	1.92849	0.204	0.05275	5.63189e-12	1.87138	0.238	0.061	3.53119e-07	9.20716e-10	1.34529	0.194	0.072	5.77289e-05	2.82849e-15	2.27862	0.212	0.048	1.77346e-10	1.06395e-16	2.21866	0.172	0.03	6.67097e-12	9.20716e-10	4.2558e-16	6.67097e-12
1	CEP192	1.17657	0.61875	0.34975	1.45472e-16	1.53357	0.683	0.353	9.12109e-12	1.35213e-14	1.06242	0.567	0.364	8.47786e-10	7.11991e-15	1.16451	0.673	0.362	4.46419e-10	1.40839e-08	0.945784	0.552	0.32	0.000883061	1.40839e-08	5.81888e-16	9.12109e-12
1	SMAD3	1.37528	0.36375	0.1415	3.6668e-11	1.43646	0.325	0.112	2.29908e-06	1.10256e-12	0.99481	0.388	0.189	6.91304e-08	1.49587e-16	1.65215	0.436	0.166	9.37908e-12	1.51002e-13	1.41771	0.306	0.099	9.46782e-09	3.6668e-11	5.98347e-16	9.37908e-12
1	TPX2	2.139	0.232	0.0615	4.19652e-15	2.21214	0.286	0.071	2.63122e-10	3.43392e-11	1.82885	0.209	0.075	2.15307e-06	4.82288e-16	2.00917	0.269	0.072	3.02395e-11	1.83759e-16	2.50584	0.164	0.028	1.15217e-11	3.43392e-11	7.35035e-16	1.15217e-11
1	FAT3	0.590823	0.9325	0.797	2.34907e-14	0.746223	0.937	0.829	1.47286e-09	7.11531e-11	0.41619	0.913	0.796	4.4613e-06	2.09167e-16	0.648609	0.955	0.778	1.31148e-11	4.79781e-09	0.552269	0.925	0.785	0.000300822	4.79781e-09	8.36667e-16	1.31148e-11
1	RTTN	0.943735	0.43625	0.246	5.01348e-05	0.776598	0.452	0.288	1	4.21953e-09	1.00816	0.403	0.239	0.000264564	2.14326e-16	1.35392	0.532	0.232	1.34382e-11	0.000286508	0.636265	0.358	0.225	1	0.000286508	8.57304e-16	1.34382e-11
1	CDH23	1.42241	0.36925	0.13875	2.85826e-16	1.63723	0.508	0.188	1.79213e-11	1.7737e-09	1.37849	0.243	0.107	0.000111211	2.82793e-13	1.49012	0.256	0.076	1.77311e-08	2.287e-15	1.18381	0.47	0.184	1.43395e-10	1.7737e-09	1.1433e-15	1.79213e-11
1	CEP112	0.785431	0.84225	0.671	3.43282e-15	1.14079	0.857	0.541	2.15238e-10	3.22735e-16	0.684371	0.901	0.825	2.02355e-11	8.98089e-10	0.562363	0.91	0.818	5.63102e-05	5.18419e-07	0.754194	0.701	0.5	0.0325049	5.18419e-07	1.29094e-15	2.02355e-11
1	SOX2-OT	0.836271	0.72625	0.4805	3.08148e-09	0.824057	0.698	0.455	0.000193209	3.67616e-16	0.820032	0.783	0.554	2.30495e-11	2.14568e-15	1.01026	0.782	0.488	1.34534e-10	7.41835e-07	0.690736	0.642	0.425	0.0465131	7.41835e-07	1.47046e-15	2.30495e-11
1	AHI1	1.1118	0.5425	0.27025	4.08869e-16	1.31152	0.579	0.235	2.56361e-11	3.72426e-12	0.931946	0.536	0.325	2.33511e-07	1.53171e-09	0.847211	0.577	0.331	9.60381e-05	1.76833e-15	1.35651	0.478	0.19	1.10874e-10	1.53171e-09	1.63547e-15	2.56361e-11
1	GNG12	1.02434	0.27125	0.12025	4.33035e-16	1.72081	0.437	0.148	2.71513e-11	0.0276185	0.584349	0.152	0.104	1	0.0270548	0.421421	0.16	0.099	1	3.80916e-11	1.37076	0.336	0.13	2.38834e-06	0.0276185	1.73214e-15	2.71513e-11
1	NOTCH3	1.73303	0.21175	0.06275	1.37523e-07	1.54302	0.214	0.073	0.00862272	4.66311e-15	2.11927	0.224	0.07	2.92377e-10	4.9744e-16	1.84421	0.237	0.057	3.11895e-11	8.07206e-09	1.42561	0.172	0.051	0.000506118	1.37523e-07	1.98976e-15	3.11895e-11
1	AASS	0.962785	0.4185	0.204	2.06697e-09	0.759393	0.484	0.229	0.000129599	5.17015e-16	1.25696	0.422	0.197	3.24169e-11	1.21902e-11	1.26533	0.417	0.182	7.64325e-07	0.000152307	0.56946	0.351	0.208	1	0.000152307	2.06806e-15	3.24169e-11
1	SLC25A21	1.19359	0.2465	0.1165	0.028556	0.869016	0.143	0.085	1	5.47793e-16	1.76789	0.331	0.132	3.43466e-11	1.47238e-08	1.18354	0.34	0.156	0.000923182	0.00227564	0.953912	0.172	0.093	1	0.028556	2.19117e-15	3.43466e-11
1	MBNL3	1.50314	0.237	0.089	0.00232734	1.13437	0.135	0.061	1	3.48494e-13	1.41026	0.323	0.139	2.18506e-08	7.9466e-16	1.92256	0.333	0.108	4.98252e-11	5.81411e-08	1.54535	0.157	0.048	0.00364545	0.00232734	3.17864e-15	4.98252e-11
1	MDFIC	1.36572	0.2105	0.0775	8.73537e-16	1.96681	0.278	0.061	5.47708e-11	0.0442309	0.717812	0.152	0.108	1	5.57568e-07	1.03172	0.218	0.086	0.0349595	1.27844e-10	1.74653	0.194	0.055	8.01582e-06	0.0442309	3.49415e-15	5.47708e-11
1	MTAP	0.961645	0.489	0.26425	1.00499e-06	0.587061	0.492	0.276	0.0630126	1.41341e-06	0.790586	0.452	0.31	0.0886209	8.81706e-16	1.33267	0.564	0.258	5.5283e-11	2.8194e-10	1.13626	0.448	0.213	1.76776e-05	1.41341e-06	3.52683e-15	5.5283e-11
1	SKA2	0.967175	0.3905	0.20025	2.53508e-07	1.08794	0.357	0.169	0.0158949	0.00840423	0.413049	0.319	0.238	1	1.50879e-08	0.961793	0.423	0.213	0.00094601	1.04256e-15	1.40592	0.463	0.181	6.53683e-11	0.00840423	4.17023e-15	6.53683e-11
1	PDE8A	1.16461	0.50675	0.2645	7.8602e-10	1.00538	0.516	0.26	4.92835e-05	1.1842e-15	1.41044	0.494	0.277	7.42496e-11	8.47983e-10	0.963791	0.577	0.328	5.31685e-05	4.11411e-12	1.27882	0.44	0.193	2.57955e-07	8.47983e-10	4.73682e-15	7.42496e-11
1	LPP	0.662482	0.74925	0.5805	0.0348672	0.254962	0.651	0.539	1	1.20283e-15	0.863227	0.779	0.613	7.54173e-11	6.06158e-15	1.02788	0.821	0.599	3.80061e-10	2.47883e-05	0.503858	0.746	0.571	1	0.0348672	4.81131e-15	7.54173e-11
1	VCL	0.912228	0.70975	0.472	4.1651e-09	0.792192	0.643	0.387	0.000261152	4.03507e-12	0.85052	0.692	0.562	2.52999e-07	1.20845e-15	1.0632	0.788	0.511	7.57697e-11	2.42999e-12	0.942995	0.716	0.428	1.52361e-07	4.1651e-09	4.83379e-15	7.57697e-11
1	MID1	0.680647	0.75	0.54325	1.55752e-06	0.643195	0.762	0.585	0.0976567	1.94876e-09	0.509766	0.711	0.543	0.000122187	1.23603e-15	0.94815	0.788	0.52	7.74993e-11	1.15479e-08	0.621478	0.739	0.525	0.000724053	1.55752e-06	4.94413e-15	7.74993e-11
1	CYYR1	1.08647	0.261	0.12675	1.13589e-06	1.26051	0.246	0.097	0.0712203	0.00158108	0.559546	0.27	0.184	1	0.00235844	0.791421	0.237	0.144	1	1.28306e-15	1.73442	0.291	0.082	8.04478e-11	0.00235844	5.13223e-15	8.04478e-11
1	LIG1	1.56845	0.31175	0.1105	1.29342e-15	2.1458	0.373	0.112	8.10974e-11	2.05376e-14	1.40762	0.304	0.118	1.28771e-09	1.07895e-09	1.45941	0.301	0.124	6.76501e-05	3.75439e-11	1.26096	0.269	0.088	2.354e-06	1.07895e-09	5.17368e-15	8.10974e-11
1	DNA2	1.30937	0.272	0.097	7.26894e-09	1.32473	0.27	0.093	0.000455763	1.33272e-15	1.43278	0.297	0.108	8.35616e-11	1.45119e-09	1.03069	0.282	0.107	9.09896e-05	4.97152e-10	1.44928	0.239	0.08	3.11714e-05	7.26894e-09	5.33088e-15	8.35616e-11
1	RGS3	1.96085	0.1895	0.05125	8.66214e-14	2.58388	0.23	0.051	5.43116e-09	8.06686e-09	1.68277	0.16	0.057	0.000505792	1.83405e-15	1.97396	0.256	0.068	1.14995e-10	2.30091e-07	1.60278	0.112	0.029	0.0144267	2.30091e-07	7.33619e-15	1.14995e-10
1	TTC23	1.21987	0.2145	0.09025	1.93629e-15	2.13154	0.302	0.076	1.21405e-10	0.0119986	1.06664	0.141	0.091	1	0.000154253	0.731413	0.199	0.095	1	2.62482e-05	0.949894	0.216	0.099	1	0.0119986	7.74517e-15	1.21405e-10
1	RBBP8	1.42794	0.29525	0.11675	1.38047e-06	1.45312	0.262	0.113	0.0865552	2.09581e-15	1.41522	0.323	0.128	1.31407e-10	2.48573e-10	1.33411	0.327	0.133	1.55855e-05	1.11542e-10	1.50929	0.269	0.093	6.99366e-06	1.38047e-06	8.38325e-15	1.31407e-10
1	DHFR	1.4801	0.15375	0.06075	0.00373723	0.963679	0.143	0.07	1	2.63956e-05	1.39615	0.156	0.076	1	0.00102608	1.18377	0.122	0.055	1	3.93383e-15	2.37679	0.194	0.042	2.46651e-10	0.00373723	1.57353e-14	2.46651e-10
1	MCM6	1.56636	0.16175	0.05025	0.104404	0.365296	0.111	0.07	1	6.78535e-11	1.58458	0.171	0.054	4.25441e-06	1.19506e-13	2.08329	0.186	0.041	7.49301e-09	3.95885e-15	2.23228	0.179	0.036	2.4822e-10	0.104404	1.58354e-14	2.4822e-10
1	MGME1	1.68232	0.1465	0.0415	5.19627e-15	2.56828	0.206	0.036	3.25806e-10	5.00865e-06	1.0812	0.118	0.045	0.314042	1.4185e-05	1.49626	0.128	0.046	0.889401	2.67072e-07	1.58355	0.134	0.039	0.0167454	1.4185e-05	2.07851e-14	3.25806e-10
1	BEND7	1.04985	0.183	0.07625	5.20951e-15	1.84348	0.286	0.069	3.26636e-10	0.0399434	0.309738	0.133	0.091	1	0.00583847	0.709951	0.141	0.076	1	1.07689e-05	1.33624	0.172	0.069	0.675207	0.0399434	2.0838e-14	3.26636e-10
1	PLCH1	1.02681	0.52425	0.29975	1.50915e-12	1.36228	0.54	0.256	9.46234e-08	3.60736e-05	0.595009	0.521	0.396	1	1.24282e-07	0.869768	0.506	0.312	0.00779246	5.39054e-15	1.28018	0.53	0.235	3.37987e-10	3.60736e-05	2.15622e-14	3.37987e-10
1	FANCM	1.08625	0.20375	0.0945	6.14908e-15	2.06462	0.278	0.065	3.85547e-10	5.29609e-05	0.815278	0.194	0.103	1	0.00032649	0.90872	0.224	0.12	1	0.24413	0.55638	0.119	0.09	1	0.24413	2.45963e-14	3.85547e-10
1	ITGB3BP	1.2935	0.26975	0.118	0.000502153	0.857831	0.23	0.123	1	6.21743e-15	1.70082	0.297	0.116	3.89833e-10	4.61765e-10	1.43795	0.321	0.132	2.89527e-05	2.55444e-06	1.17739	0.231	0.101	0.160163	0.000502153	2.48697e-14	3.89833e-10
1	RANBP17	1.03373	0.58	0.3695	7.41653e-08	0.955149	0.563	0.333	0.00465016	1.15624e-05	0.684603	0.506	0.393	0.72496	3.78565e-09	1.0788	0.647	0.439	0.00023736	6.39838e-15	1.41637	0.604	0.313	4.01178e-10	1.15624e-05	2.55935e-14	4.01178e-10
1	THSD4	1.25278	0.53125	0.28125	8.43591e-11	1.68105	0.437	0.194	5.28931e-06	6.46545e-13	1.09064	0.567	0.348	4.05384e-08	7.08452e-15	1.08185	0.628	0.338	4.442e-10	4.84045e-11	1.15759	0.493	0.245	3.03497e-06	8.43591e-11	2.83381e-14	4.442e-10
1	ENSG00000267383	1.52778	0.3265	0.1335	8.14865e-06	1.18	0.31	0.153	0.51092	6.07449e-14	1.44834	0.357	0.163	3.8087e-09	9.60215e-13	1.52974	0.34	0.126	6.02054e-08	7.4875e-15	1.95302	0.299	0.092	4.69466e-10	8.14865e-06	2.995e-14	4.69466e-10
1	MAP4	0.751876	0.683	0.48325	7.58805e-15	1.09645	0.778	0.488	4.75771e-10	0.00159379	0.405526	0.578	0.494	1	1.3367e-08	0.712869	0.712	0.494	0.000838112	1.10102e-07	0.792661	0.664	0.457	0.00690341	0.00159379	3.03522e-14	4.75771e-10
1	DBF4B	1.86049	0.16675	0.048	2.64888e-11	2.83813	0.175	0.036	1.66085e-06	5.16759e-05	0.994919	0.125	0.056	1	9.54976e-08	1.19278	0.173	0.057	0.0059877	7.76223e-15	2.41614	0.194	0.043	4.86692e-10	5.16759e-05	3.10489e-14	4.86692e-10
1	RRM1	1.35103	0.204	0.08575	0.0016963	1.31854	0.175	0.089	1	0.000210104	0.883179	0.183	0.102	1	1.58655e-06	1.19544	0.212	0.087	0.0994764	8.1975e-15	2.00698	0.246	0.065	5.13983e-10	0.0016963	3.279e-14	5.13983e-10
1	TBL1X	0.939456	0.53675	0.30875	8.53636e-15	1.2987	0.579	0.248	5.3523e-10	0.000177064	0.473898	0.498	0.377	1	4.70933e-07	0.704597	0.577	0.382	0.0295275	2.58179e-13	1.28063	0.493	0.228	1.61879e-08	0.000177064	3.41455e-14	5.3523e-10
1	ZNF551	1.21096	0.30225	0.13775	3.94449e-05	1.015	0.286	0.143	1	9.19746e-15	1.32046	0.376	0.169	5.76681e-10	4.07652e-08	1.25361	0.301	0.135	0.00255598	2.652e-07	1.25477	0.246	0.104	0.016628	3.94449e-05	3.67898e-14	5.76681e-10
1	ENSG00000284686	1.38681	0.3795	0.16425	5.97313e-08	1.59474	0.317	0.137	0.00374515	9.39423e-15	1.12721	0.407	0.189	5.89018e-10	1.45167e-09	1.4562	0.346	0.157	9.102e-05	1.44067e-14	1.3691	0.448	0.174	9.033e-10	5.97313e-08	3.75769e-14	5.89018e-10
1	CIP2A	1.69864	0.249	0.077	6.10789e-12	1.99432	0.254	0.07	3.82965e-07	1.13561e-11	1.33588	0.251	0.098	7.12027e-07	2.64378e-12	1.43525	0.282	0.092	1.65765e-07	1.0223e-14	2.02911	0.209	0.048	6.40983e-10	1.13561e-11	4.0892e-14	6.40983e-10
1	NSD2	0.993309	0.7155	0.46525	1.75839e-13	1.01743	0.754	0.449	1.10251e-08	7.21359e-13	0.864814	0.707	0.527	4.52292e-08	2.37223e-12	0.897666	0.744	0.522	1.48739e-07	1.16787e-14	1.19333	0.657	0.363	7.32254e-10	2.37223e-12	4.67148e-14	7.32254e-10
1	PRKDC	0.932054	0.704	0.4875	0.000164389	0.635341	0.675	0.503	1	1.43456e-14	0.956051	0.669	0.488	8.99467e-10	3.62833e-14	1.04678	0.756	0.501	2.27497e-09	1.28186e-13	1.09004	0.716	0.458	8.03724e-09	0.000164389	5.73823e-14	8.99467e-10
1	KIF22	1.73009	0.16575	0.04225	1.71037e-09	1.75199	0.159	0.034	0.00010724	2.04699e-09	1.51338	0.167	0.058	0.000128346	1.51542e-14	1.80122	0.218	0.052	9.50171e-10	5.49429e-10	1.85378	0.119	0.025	3.44492e-05	2.04699e-09	6.06169e-14	9.50171e-10
1	STARD9	0.935131	0.5435	0.294	9.0802e-11	1.0102	0.571	0.293	5.69328e-06	1.06043e-10	0.873159	0.525	0.327	6.64888e-06	1.69557e-07	0.629512	0.571	0.333	0.0106312	1.77051e-14	1.22765	0.507	0.223	1.11011e-09	1.69557e-07	7.08202e-14	1.11011e-09
1	CENPJ	1.15816	0.32425	0.137	9.82487e-14	1.59868	0.381	0.129	6.16019e-09	8.97894e-06	0.517914	0.285	0.161	0.562979	2.55077e-06	0.909771	0.295	0.146	0.159933	2.2279e-14	1.60628	0.336	0.112	1.39689e-09	8.97894e-06	8.91158e-14	1.39689e-09
1	TANC1	0.814926	0.42675	0.23075	5.91338e-12	1.20436	0.5	0.216	3.70769e-07	9.85443e-06	0.516733	0.354	0.222	0.617873	0.0589339	0.319936	0.346	0.269	1	2.62034e-14	1.21867	0.507	0.216	1.64296e-09	0.0589339	1.04814e-13	1.64296e-09
1	CCDC15	1.50067	0.18075	0.06175	1.27969e-05	1.15602	0.183	0.069	0.802365	4.51045e-08	1.46042	0.186	0.078	0.00282805	9.93275e-07	1.26953	0.167	0.059	0.0622783	2.89114e-14	2.11669	0.187	0.041	1.81275e-09	1.27969e-05	1.15646e-13	1.81275e-09
1	GEN1	1.4965	0.21725	0.076	3.21433e-14	1.92201	0.294	0.077	2.01539e-09	9.22589e-05	0.739617	0.198	0.108	1	5.56947e-07	1.17653	0.205	0.081	0.0349206	7.19617e-13	2.14784	0.172	0.038	4.512e-08	9.22589e-05	1.28573e-13	2.01539e-09
1	BCL2	0.968051	0.632	0.395	5.54759e-07	0.781135	0.667	0.465	0.0347834	7.65884e-10	1.00305	0.513	0.339	4.80209e-05	3.39655e-14	1.05344	0.654	0.375	2.12964e-09	1.08342e-12	1.03458	0.694	0.401	6.79303e-08	5.54759e-07	1.35862e-13	2.12964e-09
1	CEP83	1.25968	0.40025	0.1845	1.66991e-10	1.18359	0.421	0.179	1.04703e-05	3.7175e-13	1.46191	0.388	0.197	2.33087e-08	3.75827e-14	1.41512	0.449	0.186	2.35643e-09	9.12033e-07	0.978093	0.343	0.176	0.0571845	9.12033e-07	1.50331e-13	2.35643e-09
1	TDP1	1.14525	0.2865	0.13625	3.84819e-14	2.13757	0.341	0.108	2.41281e-09	5.04833e-05	0.71027	0.278	0.165	1	7.43838e-08	1.23153	0.333	0.163	0.00466386	0.00370496	0.501653	0.194	0.109	1	0.00370496	1.53928e-13	2.41281e-09
1	GSTCD	0.991448	0.37275	0.18725	6.21823e-12	1.38204	0.444	0.187	3.89883e-07	4.2396e-14	1.16646	0.418	0.205	2.65823e-09	0.00027934	0.568399	0.353	0.219	1	1.67173e-05	0.848899	0.276	0.138	1	0.00027934	1.69584e-13	2.65823e-09
1	FUT8	0.791891	0.736	0.54725	5.01638e-12	1.00745	0.81	0.535	3.14527e-07	3.39593e-05	0.529811	0.658	0.563	1	5.38578e-14	0.913714	0.827	0.606	3.37689e-09	2.61621e-05	0.716593	0.649	0.485	1	3.39593e-05	2.15431e-13	3.37689e-09
1	COMMD10	0.846832	0.59975	0.38175	3.0299e-06	0.775653	0.556	0.352	0.189975	8.56581e-10	0.814827	0.582	0.403	5.37077e-05	5.75042e-14	1.06961	0.686	0.407	3.60551e-09	1.69359e-06	0.727238	0.575	0.365	0.106188	3.0299e-06	2.30017e-13	3.60551e-09
1	TMPO	1.20225	0.32475	0.1345	6.32789e-14	1.44629	0.373	0.118	3.96758e-09	0.00155053	0.540538	0.27	0.181	1	1.52165e-12	1.37489	0.372	0.147	9.54075e-08	6.53716e-12	1.44728	0.284	0.092	4.0988e-07	0.00155053	2.53115e-13	3.96758e-09
1	GPD2	1.02248	0.2395	0.1065	4.09069e-12	1.77458	0.341	0.118	2.56486e-07	0.0332251	0.40868	0.125	0.083	1	0.143141	0.493855	0.141	0.102	1	6.71093e-14	1.4128	0.351	0.123	4.20775e-09	0.143141	2.68437e-13	4.20775e-09
1	MTBP	1.47001	0.25925	0.09075	5.1234e-09	1.5531	0.246	0.081	0.000321237	8.06542e-14	1.43921	0.278	0.102	5.05702e-09	8.08405e-12	1.56459	0.282	0.098	5.0687e-07	6.66939e-09	1.32313	0.231	0.082	0.000418171	6.66939e-09	3.22617e-13	5.05702e-09
1	TNFAIP8	1.73823	0.15675	0.047	7.56527e-07	1.30692	0.183	0.059	0.0474342	9.30052e-14	2.0374	0.163	0.041	5.83143e-09	1.53846e-07	1.80258	0.147	0.046	0.00964615	8.00898e-07	1.80599	0.134	0.042	0.0502163	8.00898e-07	3.72021e-13	5.83143e-09
1	LINC01473	0.767406	0.57325	0.3775	1.67594e-08	0.907923	0.603	0.368	0.00105082	1.00519e-13	1.11567	0.567	0.352	6.30251e-09	0.000177502	0.478239	0.571	0.411	1	0.000509864	0.567789	0.552	0.379	1	0.000509864	4.02074e-13	6.30251e-09
1	WRN	0.969942	0.48375	0.26975	7.22378e-07	0.830171	0.524	0.31	0.0452931	1.0308e-13	1.11103	0.46	0.247	6.46313e-09	1.83846e-11	1.17438	0.481	0.235	1.15271e-06	6.16501e-06	0.764186	0.47	0.287	0.386546	6.16501e-06	4.12321e-13	6.46313e-09
1	PTAR1	0.927842	0.29025	0.148	1.04971e-13	1.47367	0.437	0.162	6.58166e-09	0.0007031	0.863541	0.213	0.133	1	0.0143353	0.638054	0.205	0.133	1	5.30736e-05	0.736106	0.306	0.164	1	0.0143353	4.19883e-13	6.58166e-09
1	SNX5	1.33479	0.2695	0.1025	3.52191e-10	1.62882	0.31	0.11	2.20824e-05	1.12065e-13	1.35812	0.266	0.096	7.02649e-09	9.13582e-10	1.35591	0.256	0.092	5.72816e-05	3.93317e-06	0.996307	0.246	0.112	0.24661	3.93317e-06	4.48261e-13	7.02649e-09
1	EVC	1.3139	0.24875	0.09725	9.42235e-08	1.41594	0.27	0.104	0.00590781	5.03472e-07	1.14563	0.205	0.096	0.0315677	8.22983e-07	1.07913	0.244	0.106	0.051601	1.32263e-13	1.61491	0.276	0.083	8.29286e-09	8.22983e-07	5.2905e-13	8.29286e-09
1	TBC1D31	1.38136	0.2165	0.07725	1.11609e-07	1.49248	0.254	0.097	0.00699787	6.38455e-11	1.43928	0.205	0.074	4.00311e-06	1.44088e-13	1.46892	0.25	0.07	9.03433e-09	0.000147496	1.12474	0.157	0.068	1	0.000147496	5.76353e-13	9.03433e-09
1	CDC14A	1.05031	0.373	0.18225	1.59396e-13	1.55848	0.413	0.146	9.9941e-09	0.000376163	0.637599	0.365	0.257	1	1.95856e-10	1.08685	0.423	0.197	1.22802e-05	2.6211e-07	0.918299	0.291	0.129	0.0164343	0.000376163	6.37582e-13	9.9941e-09
1	MAML2	0.588232	0.7145	0.5325	1.75669e-07	0.591411	0.619	0.364	0.0110144	7.06328e-13	0.580015	0.837	0.694	4.42868e-08	1.62217e-13	0.675898	0.917	0.714	1.0171e-08	0.00175854	0.505604	0.485	0.358	1	0.00175854	6.48869e-13	1.0171e-08
1	PDLIM5	1.10046	0.421	0.2185	1.60587e-05	0.87444	0.333	0.17	1	1.67102e-13	1.04784	0.513	0.286	1.04773e-08	4.19292e-10	1.03168	0.487	0.258	2.62896e-05	2.01206e-09	1.4479	0.351	0.16	0.000126156	1.60587e-05	6.6841e-13	1.04773e-08
1	PAXIP1	0.88818	0.248	0.1135	0.0251405	0.715202	0.183	0.114	1	0.000125174	0.737034	0.205	0.116	1	1.13667e-07	0.828075	0.276	0.115	0.00712694	1.71659e-13	1.27241	0.328	0.109	1.0763e-08	0.0251405	6.86638e-13	1.0763e-08
1	CCND2	0.986531	0.51675	0.30775	2.36248e-06	0.758528	0.516	0.308	0.148127	1.74892e-13	1.2637	0.525	0.316	1.09658e-08	5.01573e-07	1.02419	0.429	0.24	0.0314486	1.27401e-08	0.8997	0.597	0.367	0.000798807	2.36248e-06	6.9957e-13	1.09658e-08
1	C1orf112	1.59514	0.23375	0.08175	9.90207e-08	1.54507	0.238	0.086	0.0062086	1.39885e-09	1.42162	0.209	0.083	8.7708e-05	2.14453e-13	1.84535	0.301	0.102	1.34462e-08	2.31016e-09	1.56854	0.187	0.056	0.000144847	9.90207e-08	8.57813e-13	1.34462e-08
1	TUBB6	1.73829	0.1525	0.0445	7.59562e-10	1.63601	0.183	0.044	4.76245e-05	9.98314e-07	1.65353	0.156	0.066	0.0625943	3.3128e-06	1.48458	0.122	0.039	0.207713	2.57004e-13	2.17902	0.149	0.029	1.61141e-08	3.3128e-06	1.02802e-12	1.61141e-08
1	SCML1	1.63529	0.1625	0.04775	4.25749e-12	1.59815	0.254	0.065	2.66945e-07	3.46711e-13	2.10217	0.16	0.041	2.17388e-08	0.00181251	1.17176	0.109	0.049	1	3.61894e-07	1.66907	0.127	0.036	0.0226908	0.00181251	1.38684e-12	2.17388e-08
1	PARP4	1.55999	0.20425	0.06075	1.82096e-10	1.7623	0.222	0.059	1.14174e-05	3.57437e-13	1.62538	0.194	0.057	2.24113e-08	1.33624e-09	1.46493	0.192	0.059	8.37825e-05	3.6425e-09	1.38733	0.209	0.068	0.000228385	3.6425e-09	1.42975e-12	2.24113e-08
1	BACE2	1.6287	0.1335	0.047	0.00106735	1.69772	0.111	0.044	1	9.50611e-07	1.94678	0.122	0.045	0.0596033	4.1111e-13	1.90539	0.167	0.035	2.57766e-08	0.00172977	0.964908	0.134	0.064	1	0.00172977	1.64444e-12	2.57766e-08
1	ZNF827	0.555856	0.644	0.46275	4.99102e-13	0.955963	0.746	0.428	3.12937e-08	0.00898418	0.387145	0.593	0.53	1	0.00067852	0.370915	0.647	0.472	1	0.000135112	0.509401	0.59	0.421	1	0.00898418	1.99641e-12	3.12937e-08
1	WEE1	1.54739	0.16075	0.05	1.60894e-06	1.79785	0.135	0.037	0.100881	6.63228e-09	1.44345	0.167	0.06	0.000415844	1.3269e-05	1.33347	0.147	0.057	0.831968	5.5798e-13	1.61479	0.194	0.046	3.49854e-08	1.3269e-05	2.23192e-12	3.49854e-08
1	RASAL2	0.482437	0.825	0.6835	5.75738e-13	0.813826	0.905	0.679	3.60988e-08	4.00123e-05	0.439841	0.779	0.712	1	0.00331379	0.291093	0.84	0.732	1	0.000115454	0.384988	0.776	0.611	1	0.00331379	2.30295e-12	3.60988e-08
1	FANCC	0.908407	0.57675	0.35975	3.34965e-07	0.891368	0.532	0.329	0.0210023	1.09786e-09	0.734837	0.582	0.397	6.88357e-05	1.26405e-06	0.75579	0.596	0.401	0.0792557	6.0457e-13	1.25163	0.597	0.312	3.79065e-08	1.26405e-06	2.41828e-12	3.79065e-08
1	USP25	0.645814	0.4785	0.33575	0.0171353	0.49423	0.437	0.342	1	6.13412e-13	0.977617	0.555	0.339	3.8461e-08	4.10864e-06	0.694788	0.564	0.378	0.257612	0.0603693	0.41662	0.358	0.284	1	0.0603693	2.45365e-12	3.8461e-08
1	EZH2	0.981551	0.5685	0.33925	6.69852e-13	1.26351	0.611	0.329	4.19997e-08	3.67887e-06	0.591331	0.532	0.407	0.230665	1.27047e-10	0.934	0.609	0.359	7.96585e-06	5.43422e-12	1.13736	0.522	0.262	3.40725e-07	3.67887e-06	2.67941e-12	4.19997e-08
1	OSBPL1A	0.926245	0.4535	0.267	0.0168848	0.776027	0.341	0.243	1	8.01873e-13	1.02183	0.506	0.298	5.02774e-08	6.08135e-10	0.995276	0.564	0.335	3.81301e-05	1.51961e-08	0.911845	0.403	0.192	0.000952793	0.0168848	3.20749e-12	5.02774e-08
1	MND1	1.368	0.23325	0.08375	1.27278e-08	1.25164	0.254	0.087	0.000798031	2.8195e-11	1.36325	0.247	0.098	1.76783e-06	1.05702e-06	1.07284	0.231	0.099	0.0662753	8.66647e-13	1.78425	0.201	0.051	5.43388e-08	1.05702e-06	3.46659e-12	5.43388e-08
1	CENPC	1.14051	0.3355	0.17	9.68131e-13	1.84648	0.397	0.152	6.07018e-08	3.37588e-05	0.870736	0.293	0.186	1	7.02186e-06	0.948002	0.353	0.196	0.44027	2.129e-06	0.896805	0.299	0.146	0.133489	3.37588e-05	3.87252e-12	6.07018e-08
1	PRIM1	1.74334	0.13575	0.0415	6.85709e-05	1.28897	0.119	0.038	1	1.06215e-09	2.07795	0.152	0.049	6.65969e-05	0.000182713	1.70477	0.115	0.046	1	1.01536e-12	1.90167	0.157	0.033	6.36633e-08	0.000182713	4.06145e-12	6.36633e-08
1	ENOSF1	1.55961	0.217	0.074	8.97871e-11	1.91408	0.254	0.076	5.62965e-06	1.05924e-12	1.70615	0.221	0.075	6.64142e-08	1.94709e-08	1.51378	0.192	0.065	0.00122083	2.17436e-06	1.10445	0.201	0.08	0.136333	2.17436e-06	4.23695e-12	6.64142e-08
1	FNDC3B	0.637912	0.654	0.473	0.00282084	0.410262	0.603	0.474	1	1.94167e-12	0.844624	0.65	0.446	1.21743e-07	1.08067e-12	0.862425	0.744	0.498	6.7758e-08	0.0015312	0.434336	0.619	0.474	1	0.00282084	4.32268e-12	6.7758e-08
1	GJC1	1.20457	0.251	0.107	0.000132956	1.29325	0.175	0.074	1	2.10975e-05	0.968994	0.232	0.132	1	6.99438e-09	1.24001	0.269	0.107	0.000438547	1.10779e-12	1.31602	0.328	0.115	6.94582e-08	0.000132956	4.43115e-12	6.94582e-08
1	NCAPD3	1.24196	0.33075	0.1445	2.35752e-11	1.26843	0.397	0.151	1.47816e-06	1.14132e-12	1.50475	0.319	0.14	7.15611e-08	1.19052e-06	1.13597	0.308	0.157	0.0746459	6.8581e-08	1.0587	0.299	0.13	0.00430003	1.19052e-06	4.5653e-12	7.15611e-08
1	COA1	0.627817	0.62275	0.4415	3.3742e-06	0.717448	0.659	0.449	0.211563	1.22865e-12	0.869955	0.624	0.423	7.70365e-08	7.63105e-06	0.51146	0.641	0.447	0.478467	0.00215469	0.412406	0.567	0.447	1	0.00215469	4.91461e-12	7.70365e-08
1	STK39	0.714131	0.77925	0.577	8.23549e-09	0.69026	0.738	0.489	0.000516365	1.23173e-12	0.653564	0.798	0.649	7.72293e-08	5.32261e-11	0.72573	0.827	0.645	3.33728e-06	1.51949e-09	0.786969	0.754	0.525	9.52722e-05	8.23549e-09	4.92691e-12	7.72293e-08
1	RAD18	0.904056	0.48825	0.2755	3.95604e-08	0.975427	0.516	0.277	0.00248044	8.17869e-06	0.693622	0.399	0.261	0.512804	5.61618e-07	0.644602	0.538	0.323	0.0352135	1.2421e-12	1.30257	0.5	0.241	7.78799e-08	8.17869e-06	4.96842e-12	7.78799e-08
1	TTI1	1.39526	0.23275	0.0865	6.01159e-07	1.45744	0.222	0.081	0.0376927	3.57309e-08	1.4522	0.194	0.082	0.00224033	1.48791e-12	1.62923	0.276	0.088	9.32921e-08	2.00189e-07	1.04218	0.239	0.095	0.0125518	6.01159e-07	5.95165e-12	9.32921e-08
1	CACHD1	0.750369	0.76975	0.568	1.55376e-12	1.10632	0.817	0.555	9.74205e-08	0.00079797	0.423971	0.681	0.604	1	2.05687e-10	0.654129	0.827	0.598	1.28966e-05	1.02377e-09	0.817051	0.754	0.515	6.41906e-05	0.00079797	6.21502e-12	9.74205e-08
1	TMEM123	1.32814	0.241	0.0955	0.000195142	0.905637	0.198	0.09	1	4.88006e-12	1.4276	0.289	0.123	3.0598e-07	1.67632e-12	1.64797	0.276	0.09	1.05105e-07	1.43232e-06	1.33133	0.201	0.079	0.0898067	0.000195142	6.70527e-12	1.05105e-07
1	ADK	0.638578	0.78875	0.59525	1.39195e-05	0.442247	0.833	0.641	0.872754	1.90916e-12	0.791639	0.696	0.526	1.19705e-07	1.28851e-11	0.730107	0.827	0.608	8.07895e-07	1.33424e-07	0.590319	0.799	0.606	0.00836566	1.39195e-05	7.63666e-12	1.19705e-07
1	BMPR1A	0.711677	0.6885	0.482	3.86314e-09	0.796193	0.746	0.489	0.000242219	6.73172e-10	0.691804	0.662	0.493	4.22079e-05	2.03502e-12	0.880255	0.756	0.504	1.27596e-07	0.00050096	0.478455	0.59	0.442	1	0.00050096	8.14009e-12	1.27596e-07
1	NUCKS1	0.877254	0.5475	0.306	8.38396e-06	0.563716	0.5	0.285	0.525674	4.37318e-12	0.837248	0.563	0.346	2.74198e-07	2.10445e-12	1.10262	0.59	0.324	1.31949e-07	1.55121e-11	1.00543	0.537	0.269	9.72609e-07	8.38396e-06	8.4178e-12	1.31949e-07
1	ALDH7A1	1.01422	0.27275	0.11875	2.27109e-12	1.49453	0.317	0.1	1.42398e-07	1.0961e-08	1.01079	0.289	0.143	0.000687253	0.000529163	0.650122	0.231	0.126	1	5.09273e-07	0.901424	0.254	0.106	0.0319314	0.000529163	9.08438e-12	1.42398e-07
1	PRKD3	0.982869	0.29875	0.148	4.02307e-06	0.907149	0.294	0.134	0.252246	2.51066e-12	1.20357	0.35	0.164	1.57419e-07	5.73207e-09	1.2894	0.327	0.145	0.000359401	0.0203123	0.531349	0.224	0.149	1	0.0203123	1.00427e-11	1.57419e-07
1	OXCT1	0.860526	0.393	0.2205	8.06076e-05	0.823584	0.421	0.259	1	4.03792e-07	0.819543	0.365	0.22	0.0253178	0.000198618	0.602444	0.353	0.219	1	2.52739e-12	1.19653	0.433	0.184	1.58467e-07	0.000198618	1.01096e-11	1.58467e-07
1	PAICS	1.03983	0.2105	0.088	0.00195504	0.423472	0.183	0.09	1	4.57434e-08	1.13527	0.221	0.099	0.00286811	4.98242e-05	1.06783	0.192	0.09	1	2.65148e-12	1.53273	0.246	0.073	1.66248e-07	0.00195504	1.06059e-11	1.66248e-07
1	SUPT16H	0.762787	0.28725	0.1635	0.0376282	0.596344	0.238	0.166	1	0.00021525	0.59812	0.285	0.182	1	2.67286e-12	1.28427	0.372	0.147	1.67589e-07	0.00550746	0.572413	0.254	0.159	1	0.0376282	1.06915e-11	1.67589e-07
1	ELP4	0.905274	0.54925	0.31275	2.75091e-12	1.14999	0.611	0.304	1.72482e-07	2.92863e-08	0.748306	0.483	0.315	0.00183625	9.50295e-07	0.597759	0.513	0.325	0.0595835	1.06092e-11	1.12504	0.59	0.307	6.65198e-07	9.50295e-07	1.10036e-11	1.72482e-07
1	NUP85	1.2404	0.17125	0.06825	1.4051e-05	1.45929	0.175	0.063	0.880997	0.000222912	0.896705	0.125	0.06	1	0.00370737	0.837357	0.154	0.083	1	3.27263e-12	1.76824	0.231	0.067	2.05194e-07	0.00370737	1.30905e-11	2.05194e-07
1	ZNF43	1.0358	0.3615	0.19575	1.27663e-07	1.20141	0.349	0.16	0.00800446	0.0135711	0.410009	0.316	0.247	1	3.06479e-07	1.01257	0.385	0.207	0.0192162	3.45371e-12	1.51922	0.396	0.169	2.16548e-07	0.0135711	1.38149e-11	2.16548e-07
1	MAMLD1	1.01335	0.314	0.1505	3.53074e-12	1.48401	0.405	0.159	2.21378e-07	0.12142	0.505158	0.171	0.135	1	7.11709e-06	0.816428	0.314	0.161	0.446242	2.16779e-11	1.24779	0.366	0.147	1.3592e-06	0.12142	1.4123e-11	2.21378e-07
1	MPDZ	0.778486	0.6905	0.46625	1.13561e-08	0.801562	0.706	0.495	0.000712028	1.21104e-08	0.731876	0.62	0.434	0.000759321	3.73979e-12	0.87384	0.712	0.455	2.34485e-07	2.05573e-08	0.706667	0.724	0.481	0.00128894	2.05573e-08	1.49592e-11	2.34485e-07
1	NFE2L2	0.947583	0.30125	0.16775	0.000298835	0.803686	0.341	0.199	1	0.00245112	0.851751	0.209	0.136	1	0.0104524	0.697101	0.237	0.157	1	3.82225e-12	1.43779	0.418	0.179	2.39655e-07	0.0104524	1.5289e-11	2.39655e-07
1	IFT25	1.45879	0.15725	0.05425	1.92763e-05	1.54159	0.143	0.048	1	0.000469071	0.84896	0.125	0.062	1	3.35623e-07	1.58816	0.167	0.057	0.0210436	4.69908e-12	1.85644	0.194	0.05	2.94632e-07	0.000469071	1.87963e-11	2.94632e-07
1	LYPD6	1.20238	0.30375	0.12575	3.30396e-07	1.06098	0.317	0.137	0.0207158	6.91455e-11	1.36017	0.304	0.142	4.33543e-06	4.85644e-12	1.3299	0.333	0.124	3.04499e-07	9.65742e-09	1.05846	0.261	0.1	0.00060552	3.30396e-07	1.94258e-11	3.04499e-07
1	XXYLT1	0.697406	0.34275	0.21375	0.0391522	0.444656	0.294	0.214	1	8.07809e-06	0.698908	0.346	0.217	0.506496	5.52257e-12	1.23949	0.455	0.217	3.46265e-07	0.0589319	0.406568	0.276	0.207	1	0.0589319	2.20903e-11	3.46265e-07
1	ALG8	1.12581	0.22225	0.10625	0.00370252	0.719746	0.238	0.135	1	5.72813e-12	1.55844	0.232	0.087	3.59154e-07	2.17983e-07	1.39539	0.218	0.087	0.0136675	0.00321296	0.829677	0.201	0.116	1	0.00370252	2.29125e-11	3.59154e-07
1	CTPS1	1.0255	0.20975	0.092	0.0239215	0.515474	0.175	0.104	1	6.35643e-12	1.43539	0.24	0.09	3.98548e-07	4.3425e-07	1.23669	0.237	0.099	0.0272275	6.09861e-06	0.914461	0.187	0.075	0.382383	0.0239215	2.54257e-11	3.98548e-07
1	ZNF732	2.01461	0.1175	0.03125	0.00148444	1.3156	0.111	0.045	1	7.4232e-12	2.57736	0.125	0.029	4.65434e-07	2.26023e-08	2.1766	0.115	0.028	0.00141717	9.37343e-11	1.98888	0.119	0.023	5.87714e-06	0.00148444	2.96928e-11	4.65434e-07
1	CARD8	1.31887	0.2655	0.112	7.77455e-12	1.68182	0.302	0.093	4.87464e-07	1.33594e-05	1.0359	0.217	0.118	0.837633	1.39881e-11	1.57184	0.327	0.131	8.77053e-07	9.63598e-05	0.985921	0.216	0.106	1	9.63598e-05	3.10982e-11	4.87464e-07
1	CEP43	0.981314	0.351	0.17775	8.20024e-12	1.50801	0.413	0.164	5.14155e-07	7.89126e-08	0.664614	0.354	0.195	0.00494782	3.69188e-05	0.730945	0.353	0.205	1	1.59111e-05	1.02169	0.284	0.147	0.997628	3.69188e-05	3.2801e-11	5.14155e-07
1	DBF4	1.42993	0.1605	0.05275	7.36811e-06	1.23509	0.151	0.049	0.46198	1.56681e-05	1.10512	0.152	0.07	0.98239	8.45899e-12	1.356	0.205	0.055	5.30379e-07	4.13387e-08	2.0235	0.134	0.037	0.00259193	1.56681e-05	3.3836e-11	5.30379e-07
1	CDH2	0.513946	0.8905	0.79725	6.82123e-05	0.445632	0.897	0.801	1	9.0205e-12	0.543818	0.875	0.793	5.65586e-07	9.13084e-12	0.662906	0.917	0.827	5.72503e-07	2.27534e-06	0.40343	0.873	0.768	0.142664	6.82123e-05	3.6082e-11	5.65586e-07
1	ETV6	0.805971	0.52375	0.3185	3.1489e-06	0.65595	0.508	0.299	0.197436	1.87424e-05	0.596477	0.479	0.358	1	1.02419e-11	0.976236	0.571	0.309	6.42168e-07	6.89662e-09	0.995221	0.537	0.308	0.000432418	1.87424e-05	4.09677e-11	6.42168e-07
1	ERBIN	0.612088	0.69525	0.503	1.03617e-11	1.06063	0.714	0.421	6.49682e-07	0.00324025	0.274925	0.654	0.575	1	6.81076e-06	0.430423	0.756	0.6	0.427034	1.40077e-07	0.682376	0.657	0.416	0.00878282	0.00324025	4.1447e-11	6.49682e-07
1	TEAD1	0.590237	0.796	0.598	1.61914e-07	0.60776	0.786	0.562	0.010152	4.32182e-06	0.291425	0.776	0.664	0.270978	1.0611e-11	0.719765	0.853	0.661	6.65311e-07	7.05774e-11	0.741998	0.769	0.505	4.42521e-06	4.32182e-06	4.24441e-11	6.65311e-07
1	KIAA1671	1.15569	0.23925	0.108	0.0055666	0.9578	0.206	0.119	1	0.00101359	0.852415	0.175	0.102	1	1.70569e-09	1.6007	0.263	0.101	0.000106947	1.09813e-11	1.21184	0.313	0.11	6.88531e-07	0.0055666	4.39254e-11	6.88531e-07
1	RGMA	0.948104	0.36425	0.18275	8.47634e-06	0.527179	0.341	0.166	0.531466	0.00178878	0.755501	0.274	0.192	1	9.30845e-11	1.19253	0.417	0.19	5.8364e-06	1.17627e-11	1.31721	0.425	0.183	7.37523e-07	0.00178878	4.70509e-11	7.37523e-07
1	LMNB1	0.933074	0.32325	0.17325	0.0205278	0.467657	0.262	0.175	1	2.59107e-05	0.645813	0.335	0.21	1	1.41888e-07	0.992302	0.353	0.171	0.00889637	1.21511e-11	1.62653	0.343	0.137	7.61877e-07	0.0205278	4.86046e-11	7.61877e-07
1	NDC1	1.48184	0.22575	0.07675	4.54392e-09	1.77084	0.246	0.081	0.000284904	4.22024e-10	1.24785	0.209	0.08	2.64609e-05	1.34056e-08	1.24415	0.224	0.081	0.000840528	1.33153e-11	1.66453	0.224	0.065	8.3487e-07	1.34056e-08	5.32613e-11	8.3487e-07
1	SMCHD1	0.642504	0.685	0.49	3.43479e-05	0.539661	0.683	0.477	1	9.02129e-10	0.680438	0.654	0.502	5.65635e-05	1.43731e-11	0.755375	0.769	0.524	9.01192e-07	2.00755e-05	0.594541	0.634	0.457	1	3.43479e-05	5.74923e-11	9.01192e-07
1	PDLIM3	1.32559	0.159	0.0545	0.000548497	0.692236	0.119	0.045	1	5.91507e-05	1.15125	0.148	0.072	1	3.28907e-10	1.5785	0.212	0.066	2.06225e-05	1.47803e-11	1.88038	0.157	0.035	9.26727e-07	0.000548497	5.91213e-11	9.26727e-07
1	SFXN5	1.30952	0.366	0.162	1.52741e-11	1.26245	0.484	0.211	9.57686e-07	1.21397e-08	1.42631	0.224	0.101	0.000761159	4.51115e-10	1.28435	0.301	0.117	2.82849e-05	4.32878e-11	1.26495	0.455	0.219	2.71415e-06	1.21397e-08	6.10964e-11	9.57686e-07
1	NUP107	1.09671	0.3255	0.1645	1.5519e-11	1.60115	0.405	0.163	9.73042e-07	0.000186002	0.839319	0.251	0.155	1	1.47365e-05	1.10212	0.288	0.157	0.923978	1.41098e-06	0.844228	0.358	0.183	0.0884686	0.000186002	6.20761e-11	9.73042e-07
1	PAWR	1.28909	0.2335	0.09475	3.84904e-06	1.18627	0.222	0.088	0.241335	7.67536e-09	1.21536	0.24	0.107	0.000481245	1.48058e-05	1.16473	0.218	0.103	0.928327	1.68088e-11	1.58999	0.254	0.081	1.05391e-06	1.48058e-05	6.72351e-11	1.05391e-06
1	WWC2	1.01498	0.3845	0.1995	4.88801e-06	1.14075	0.333	0.17	0.306478	1.94394e-11	1.13042	0.399	0.214	1.21885e-06	7.92621e-07	0.804966	0.455	0.257	0.0496973	1.18496e-08	0.983791	0.351	0.157	0.000742968	4.88801e-06	7.77575e-11	1.21885e-06
1	COL4A2	1.10009	0.41775	0.2235	2.37959e-09	1.30362	0.444	0.208	0.0001492	7.19973e-08	0.919783	0.437	0.28	0.00451423	2.11265e-05	0.884888	0.372	0.222	1	2.00596e-11	1.29206	0.418	0.184	1.25774e-06	2.11265e-05	8.02383e-11	1.25774e-06
1	TM9SF5P	0.977755	0.20975	0.1065	2.0942e-11	2.03417	0.254	0.072	1.31306e-06	0.0414984	0.361066	0.19	0.139	1	0.0683213	0.282166	0.179	0.126	1	1.0916e-06	1.23362	0.216	0.089	0.0684432	0.0683213	8.37678e-11	1.31306e-06
1	ANKRD6	1.06607	0.3815	0.223	0.000266112	0.74006	0.294	0.16	1	2.13749e-11	1.16409	0.471	0.279	1.34021e-06	0.000175927	1.06362	0.455	0.321	1	2.1423e-08	1.29652	0.306	0.132	0.00134322	0.000266112	8.54997e-11	1.34021e-06
1	NUP205	1.00366	0.36425	0.17675	6.39837e-07	0.78859	0.365	0.173	0.0401178	2.16156e-11	1.24738	0.369	0.19	1.3553e-06	5.89045e-10	1.13782	0.417	0.199	3.69331e-05	9.37658e-07	0.840863	0.306	0.145	0.0587912	9.37658e-07	8.64626e-11	1.3553e-06
1	CDYL	0.838352	0.43675	0.25775	0.000195214	0.6975	0.421	0.272	1	2.51383e-11	0.903037	0.456	0.255	1.57617e-06	5.97821e-11	1.09867	0.519	0.277	3.74834e-06	0.000712282	0.654207	0.351	0.227	1	0.000712282	1.00553e-10	1.57617e-06
1	MARK1	0.542488	0.678	0.54175	2.71018e-11	0.853147	0.841	0.616	1.69929e-06	0.0197661	0.316667	0.559	0.497	1	0.00478362	0.359385	0.596	0.464	1	2.26818e-05	0.640752	0.716	0.59	1	0.0197661	1.08407e-10	1.69929e-06
1	PRDM5	1.27664	0.2445	0.101	0.000169531	1.44821	0.175	0.077	1	1.19228e-07	0.884062	0.278	0.141	0.00747558	1.93256e-09	1.14328	0.256	0.094	0.000121171	2.81906e-11	1.63101	0.269	0.092	1.76755e-06	0.000169531	1.12763e-10	1.76755e-06
1	PRELID2	1.36757	0.237	0.0955	7.44483e-10	1.58078	0.27	0.089	4.66791e-05	0.000173266	1.32886	0.167	0.091	1	2.85419e-06	1.11456	0.25	0.117	0.178958	2.8238e-11	1.44607	0.261	0.085	1.77052e-06	0.000173266	1.12952e-10	1.77052e-06
1	ST3GAL3	0.869724	0.673	0.45275	3.24965e-11	1.08068	0.738	0.488	2.03753e-06	3.22228e-07	0.670914	0.593	0.446	0.0202037	6.56746e-11	0.946369	0.712	0.464	4.1178e-06	8.91161e-09	0.780926	0.649	0.413	0.000558758	3.22228e-07	1.29986e-10	2.03753e-06
1	SPOPL-DT	1.45841	0.14325	0.05025	0.00110238	1.13415	0.135	0.058	1	3.54673e-11	2.03409	0.167	0.052	2.2238e-06	5.68501e-06	1.69589	0.122	0.04	0.35645	2.60627e-06	0.969504	0.149	0.051	0.163413	0.00110238	1.41869e-10	2.2238e-06
1	MAGI1	0.500536	0.9455	0.8495	3.70445e-11	0.603231	0.968	0.812	2.32269e-06	1.81179e-07	0.332373	0.928	0.914	0.0113599	1.30273e-09	0.564833	0.968	0.904	8.16813e-05	4.05535e-09	0.501707	0.918	0.768	0.000254271	1.81179e-07	1.48178e-10	2.32269e-06
1	IQCB1	0.886634	0.296	0.15125	0.00157022	0.569913	0.286	0.167	1	3.94263e-11	1.31582	0.312	0.143	2.47203e-06	0.000647372	0.51206	0.25	0.14	1	2.58434e-08	1.14875	0.336	0.155	0.00162038	0.00157022	1.57705e-10	2.47203e-06
1	PRR5L	1.23119	0.19025	0.072	2.01367e-05	0.850027	0.183	0.069	1	4.23247e-11	1.55184	0.202	0.071	2.65376e-06	4.75441e-09	1.20061	0.212	0.07	0.000298102	0.00039251	1.32228	0.164	0.078	1	0.00039251	1.69299e-10	2.65376e-06
1	SAE1	1.08856	0.39425	0.19525	5.19202e-09	1.21119	0.429	0.204	0.000325539	7.46203e-09	0.931654	0.365	0.2	0.000467869	4.27346e-11	1.03189	0.462	0.222	2.67946e-06	2.71898e-07	1.17949	0.321	0.155	0.017048	2.71898e-07	1.70939e-10	2.67946e-06
1	DEK	0.897958	0.401	0.21175	8.15255e-06	0.75671	0.373	0.196	0.511165	2.80749e-07	0.699048	0.418	0.262	0.017603	1.84839e-07	1.08279	0.417	0.226	0.0115894	4.75558e-11	1.05328	0.396	0.163	2.98175e-06	8.15255e-06	1.90223e-10	2.98175e-06
1	NOX4	1.09738	0.21325	0.1	2.24867e-06	1.34502	0.198	0.073	0.140992	4.8282e-06	1.21245	0.236	0.129	0.302728	0.0178354	0.320416	0.218	0.142	1	4.98513e-11	1.51164	0.201	0.056	3.12568e-06	0.0178354	1.99405e-10	3.12568e-06
1	MRE11	1.37412	0.26475	0.1215	3.7447e-06	1.36891	0.278	0.129	0.234793	1.21808e-08	1.34708	0.243	0.115	0.000763736	6.34989e-11	1.50248	0.314	0.126	3.98138e-06	0.000153854	1.27803	0.224	0.116	1	0.000153854	2.53996e-10	3.98138e-06
1	ZNF695	1.12596	0.1815	0.06875	7.35766e-05	0.776563	0.175	0.07	1	0.000332605	0.77884	0.16	0.086	1	6.33788e-09	1.15746	0.212	0.072	0.000397385	6.58605e-11	1.791	0.179	0.047	4.12946e-06	0.000332605	2.63442e-10	4.12946e-06
1	ZNF519	0.847303	0.3955	0.2115	3.35157e-06	0.766323	0.421	0.228	0.210143	6.86427e-11	0.904303	0.433	0.239	4.3039e-06	0.000476761	0.550553	0.34	0.208	1	1.90255e-10	1.16803	0.388	0.171	1.1929e-05	0.000476761	2.74571e-10	4.3039e-06
1	BBX	0.790245	0.6225	0.3905	6.4663e-10	0.846596	0.659	0.377	4.05437e-05	5.43648e-06	0.559899	0.597	0.462	0.340867	6.90504e-11	1.07188	0.622	0.385	4.32946e-06	5.63633e-09	0.682606	0.612	0.338	0.000353398	5.43648e-06	2.76202e-10	4.32946e-06
1	TOPBP1	0.965374	0.277	0.13675	0.000709975	0.555347	0.246	0.13	1	8.71679e-08	0.968836	0.278	0.141	0.00546543	0.000391884	0.9238	0.256	0.146	1	7.8346e-11	1.41351	0.328	0.13	4.91229e-06	0.000709975	3.13384e-10	4.91229e-06
1	LIN52	0.869595	0.363	0.19875	0.00212658	0.402303	0.357	0.228	1	0.000114595	0.783143	0.297	0.193	1	7.90141e-11	1.065	0.417	0.189	4.95418e-06	1.72902e-08	1.22793	0.381	0.185	0.0010841	0.00212658	3.16056e-10	4.95418e-06
1	CD47	0.825109	0.18725	0.0935	8.82319e-11	1.81167	0.286	0.091	5.53214e-06	0.027378	0.690688	0.152	0.106	1	0.00838643	0.48805	0.154	0.087	1	0.0131394	0.310032	0.157	0.09	1	0.027378	3.52928e-10	5.53214e-06
1	NFATC3	0.709923	0.39475	0.229	0.000525257	0.557989	0.365	0.221	1	4.75753e-05	0.711652	0.35	0.234	1	9.50325e-11	0.892687	0.468	0.226	5.95854e-06	4.75935e-05	0.677363	0.396	0.235	1	0.000525257	3.8013e-10	5.95854e-06
1	HSPG2	1.72146	0.148	0.04425	2.42277e-05	1.74427	0.103	0.028	1	4.72228e-09	1.28323	0.171	0.061	0.000296087	1.03649e-10	2.09146	0.199	0.059	6.4988e-06	2.04186e-08	1.76687	0.119	0.029	0.00128024	2.42277e-05	4.14597e-10	6.4988e-06
1	STAG1	0.526981	0.86175	0.75025	6.07704e-08	0.670012	0.865	0.726	0.0038103	1.06564e-10	0.563435	0.825	0.757	6.68156e-06	1.98691e-08	0.510183	0.929	0.81	0.00124579	0.000572638	0.364295	0.828	0.708	1	0.000572638	4.26256e-10	6.68156e-06
1	TENT4A	0.902785	0.35675	0.1935	2.85541e-09	1.31136	0.389	0.17	0.000179034	0.00283713	0.503672	0.316	0.229	1	1.06622e-10	1.11142	0.468	0.23	6.68519e-06	0.000757623	0.684682	0.254	0.145	1	0.00283713	4.26487e-10	6.68519e-06
1	MTHFD1L	0.811051	0.52775	0.338	1.12315e-10	1.13003	0.643	0.381	7.04215e-06	9.28517e-06	0.82249	0.433	0.306	0.58218	0.0136598	0.362485	0.423	0.326	1	5.46827e-10	0.929197	0.612	0.339	3.4286e-05	0.0136598	4.4926e-10	7.04215e-06
1	GNG12-AS1	1.28336	0.19575	0.08075	1.16142e-10	1.98742	0.262	0.081	7.28207e-06	0.0526456	0.7278	0.118	0.08	1	1.59345e-07	1.20163	0.231	0.09	0.00999093	3.07436e-05	1.21657	0.172	0.072	1	0.0526456	4.64566e-10	7.28207e-06
1	CTDSPL	0.849062	0.3355	0.21025	0.0750518	0.264075	0.381	0.298	1	1.30732e-10	1.26928	0.319	0.157	8.19688e-06	1.32749e-05	1.50041	0.276	0.147	0.832336	0.00348959	0.36248	0.366	0.239	1	0.0750518	5.22927e-10	8.19688e-06
1	CMSS1	0.823237	0.589	0.38425	1.16278e-07	0.996607	0.619	0.407	0.00729063	1.3217e-10	0.8492	0.567	0.362	8.28704e-06	8.71052e-09	0.85367	0.603	0.372	0.000546149	3.30399e-05	0.593471	0.567	0.396	1	3.30399e-05	5.28679e-10	8.28704e-06
1	ZNF331	1.04371	0.18925	0.0825	1.44213e-10	1.65127	0.262	0.079	9.04215e-06	0.00377829	0.849688	0.152	0.093	1	4.03553e-06	1.13374	0.224	0.101	0.253028	0.00367927	0.540132	0.119	0.057	1	0.00377829	5.76851e-10	9.04215e-06
1	DYNC2H1	0.743259	0.5565	0.34575	0.000157994	0.570831	0.508	0.333	1	1.71523e-09	0.856195	0.54	0.361	0.000107545	1.44422e-10	0.874679	0.641	0.38	9.05529e-06	8.08126e-07	0.671329	0.537	0.309	0.0506695	0.000157994	5.7769e-10	9.05529e-06
1	DCBLD2	0.700598	0.4735	0.30225	1.67929e-10	0.964867	0.532	0.256	1.05291e-05	0.0277745	0.44051	0.46	0.403	1	0.00831206	0.382786	0.462	0.345	1	7.36586e-10	1.01423	0.44	0.205	4.6184e-05	0.0277745	6.71714e-10	1.05291e-05
1	CFAP44	1.09405	0.3355	0.167	0.00242584	0.549619	0.262	0.154	1	1.75302e-10	1.26385	0.346	0.175	1.09914e-05	2.97107e-10	1.36519	0.353	0.153	1.86286e-05	3.82688e-08	1.19752	0.381	0.186	0.00239945	0.00242584	7.01208e-10	1.09914e-05
1	TUBGCP3	1.00012	0.42025	0.227	1.13284e-07	1.03688	0.429	0.221	0.00710288	1.75786e-10	1.0054	0.395	0.217	1.10218e-05	2.04331e-06	0.894838	0.417	0.24	0.128115	1.55233e-08	1.06335	0.44	0.23	0.000973314	2.04331e-06	7.03144e-10	1.10218e-05
1	ENSG00000224905	0.767458	0.7145	0.519	0.00020152	0.605285	0.651	0.486	1	8.73104e-10	0.678673	0.722	0.584	5.47436e-05	1.87662e-10	0.802163	0.821	0.561	1.17664e-05	5.63587e-10	0.983713	0.664	0.445	3.53369e-05	0.00020152	7.50647e-10	1.17664e-05
1	GMDS-DT	0.830781	0.36925	0.22975	0.0228381	0.51826	0.357	0.262	1	1.90628e-10	1.16986	0.35	0.18	1.19524e-05	3.86811e-07	1.00886	0.397	0.213	0.024253	0.00196785	0.626141	0.373	0.264	1	0.0228381	7.62512e-10	1.19524e-05
1	CBX5	0.793684	0.4995	0.30925	0.000131788	0.406865	0.5	0.309	1	0.000399329	0.601561	0.46	0.357	1	2.31404e-09	1.0547	0.538	0.317	0.000145091	1.93967e-10	1.11162	0.5	0.254	1.21617e-05	0.000399329	7.75866e-10	1.21617e-05
1	CTDSPL2	0.919236	0.4195	0.236	3.01629e-07	1.04394	0.437	0.227	0.0189121	0.00233695	0.487812	0.342	0.252	1	1.95318e-10	0.917953	0.526	0.262	1.22464e-05	1.13649e-06	1.22724	0.373	0.203	0.0712577	0.00233695	7.81272e-10	1.22464e-05
1	SPRED1	0.736307	0.51475	0.32475	1.98028e-10	1.04046	0.627	0.359	1.24163e-05	3.94039e-05	0.584075	0.445	0.318	1	7.20546e-09	0.768039	0.532	0.301	0.000451782	0.00219378	0.552658	0.455	0.321	1	0.00219378	7.92111e-10	1.24163e-05
1	ARHGEF40	1.09233	0.17725	0.085	2.01877e-10	1.85891	0.246	0.073	1.26577e-05	0.137209	0.537142	0.137	0.106	1	0.0231274	0.5847	0.154	0.095	1	4.9508e-06	1.38855	0.172	0.066	0.310415	0.137209	8.07509e-10	1.26577e-05
1	SFI1	0.763201	0.27425	0.1625	0.0275961	0.543184	0.238	0.161	1	0.000192313	0.765128	0.262	0.168	1	0.0265401	0.288726	0.276	0.192	1	2.22466e-10	1.45577	0.321	0.129	1.39486e-05	0.0275961	8.89862e-10	1.39486e-05
1	NUP153	0.868374	0.411	0.23875	0.000147156	0.759955	0.381	0.227	1	0.000111974	0.798577	0.369	0.265	1	2.22967e-10	0.946391	0.506	0.262	1.398e-05	1.17397e-07	0.968573	0.388	0.201	0.00736081	0.000147156	8.91868e-10	1.398e-05
1	PI4K2B	1.27751	0.211	0.0925	2.60022e-10	1.69037	0.278	0.092	1.63034e-05	2.04969e-05	1.02886	0.19	0.099	1	3.13536e-06	1.36196	0.212	0.092	0.196587	0.00293942	1.02886	0.164	0.087	1	0.00293942	1.04009e-09	1.63034e-05
1	ANKHD1	0.474668	0.694	0.5265	0.00148902	0.407872	0.659	0.522	1	3.08096e-10	0.677215	0.707	0.538	1.93176e-05	0.000894907	0.333052	0.679	0.543	1	6.33229e-07	0.480533	0.731	0.503	0.0397035	0.00148902	1.23238e-09	1.93176e-05
1	VEPH1	1.13246	0.25275	0.10975	3.10377e-10	1.73976	0.302	0.106	1.94606e-05	6.06533e-05	0.925987	0.202	0.109	1	5.26202e-07	1.09832	0.231	0.096	0.0329928	3.03523e-06	0.76576	0.276	0.128	0.190309	6.06533e-05	1.24151e-09	1.94606e-05
1	GLDC	0.852984	0.3215	0.174	0.000544805	0.641522	0.325	0.189	1	1.40998e-07	0.918023	0.35	0.202	0.00884059	3.27248e-10	1.0424	0.365	0.155	2.05184e-05	0.00358574	0.809993	0.246	0.15	1	0.00358574	1.30899e-09	2.05184e-05
1	NRF1	0.715212	0.44975	0.2885	0.00042346	0.63812	0.429	0.275	1	0.000178244	0.679505	0.418	0.315	1	3.44317e-10	0.954059	0.571	0.329	2.15887e-05	0.000509805	0.589164	0.381	0.235	1	0.000509805	1.37727e-09	2.15887e-05
1	ANKLE2	0.813017	0.305	0.1565	3.68037e-10	1.08614	0.373	0.145	2.30759e-05	0.00609977	0.608729	0.24	0.17	1	5.41541e-05	0.801038	0.301	0.169	1	9.24517e-07	0.756163	0.306	0.142	0.0579672	0.00609977	1.47215e-09	2.30759e-05
1	PON2	0.958061	0.20775	0.0935	0.000201956	0.776402	0.183	0.079	1	4.89877e-05	1.17043	0.205	0.116	1	0.000178038	0.490237	0.212	0.104	1	3.93873e-10	1.39517	0.231	0.075	2.46958e-05	0.000201956	1.57549e-09	2.46958e-05
1	FAM135A	0.68987	0.551	0.35225	1.08836e-07	0.846002	0.587	0.344	0.00682404	1.47952e-07	0.703035	0.532	0.358	0.00927661	4.21457e-10	0.883387	0.615	0.373	2.64253e-05	0.00491833	0.327057	0.47	0.334	1	0.00491833	1.68583e-09	2.64253e-05
1	NXN	0.624617	0.60725	0.4165	4.23687e-10	0.860718	0.667	0.376	2.65652e-05	0.0476489	0.322933	0.574	0.526	1	7.9912e-09	0.736061	0.673	0.461	0.000501048	4.2734e-06	0.578757	0.515	0.303	0.267942	0.0476489	1.69475e-09	2.65652e-05
1	C5	1.37521	0.21325	0.084	1.05027e-08	1.91567	0.222	0.072	0.000658518	5.41706e-06	1.02243	0.171	0.08	0.33965	1.29737e-05	0.730269	0.244	0.115	0.813449	4.4343e-10	1.83245	0.216	0.069	2.78031e-05	1.29737e-05	1.77372e-09	2.78031e-05
1	PKD2	0.686751	0.5505	0.3815	4.52108e-10	0.889461	0.667	0.406	2.83472e-05	0.000648829	0.524409	0.475	0.38	1	0.000225548	0.642658	0.545	0.382	1	0.000212432	0.690476	0.515	0.358	1	0.000648829	1.80843e-09	2.83472e-05
1	ASPH	0.831808	0.4845	0.27525	5.04139e-10	1.12201	0.571	0.3	3.16095e-05	3.6079e-05	0.613165	0.373	0.246	1	2.79793e-06	0.78974	0.442	0.262	0.17543	4.79253e-10	0.802319	0.552	0.293	3.00491e-05	3.6079e-05	1.91701e-09	3.00491e-05
1	DDB2	1.47725	0.20425	0.077	1.20369e-07	1.55141	0.198	0.063	0.00754712	1.47842e-06	0.992919	0.156	0.066	0.0926972	8.37319e-07	1.7042	0.135	0.043	0.0524999	4.92203e-10	1.66047	0.328	0.136	3.08612e-05	1.47842e-06	1.96881e-09	3.08612e-05
1	ASXL1	0.65113	0.44325	0.2875	4.96395e-10	1.14527	0.524	0.261	3.1124e-05	0.0143712	0.448109	0.38	0.304	1	0.00770695	0.325454	0.436	0.31	1	6.9208e-05	0.685685	0.433	0.275	1	0.0143712	1.98558e-09	3.1124e-05
1	PAXBP1	0.755365	0.45925	0.29575	1.19795e-06	0.916303	0.476	0.272	0.0751113	0.000358594	0.688836	0.403	0.311	1	0.00674458	0.417033	0.436	0.323	1	5.22999e-10	0.999285	0.522	0.277	3.2792e-05	0.00674458	2.092e-09	3.2792e-05
1	ZNF718	0.929331	0.34925	0.185	3.63223e-08	1.14048	0.397	0.189	0.00227741	5.42163e-05	0.817336	0.281	0.175	1	0.000310735	0.530752	0.346	0.21	1	5.41698e-10	1.22875	0.373	0.166	3.39645e-05	0.000310735	2.16679e-09	3.39645e-05
1	PCGF5	1.22909	0.21975	0.089	0.000480272	0.545191	0.222	0.109	1	5.52151e-10	1.63906	0.19	0.07	3.46199e-05	6.70557e-07	1.47951	0.154	0.052	0.0420439	1.06901e-09	1.25261	0.313	0.125	6.7027e-05	0.000480272	2.2086e-09	3.46199e-05
1	IPO11	0.823452	0.466	0.2785	3.06431e-07	0.864584	0.492	0.279	0.0192132	5.91448e-10	0.876936	0.468	0.28	3.70838e-05	2.36277e-07	0.939604	0.494	0.293	0.0148145	0.000340223	0.612683	0.41	0.262	1	0.000340223	2.36579e-09	3.70838e-05
1	GPSM2	1.36741	0.24775	0.10625	6.37316e-10	1.83095	0.262	0.085	3.99597e-05	1.08612e-06	0.788043	0.27	0.144	0.0680995	1.51536e-09	1.62486	0.295	0.119	9.50128e-05	0.000351562	1.22578	0.164	0.077	1	0.000351562	2.54926e-09	3.99597e-05
1	RCOR1	0.662217	0.4745	0.32325	7.39643e-10	1.21033	0.595	0.358	4.63756e-05	0.0141984	0.403865	0.376	0.303	1	4.16685e-06	0.733584	0.494	0.321	0.261261	0.00578857	0.301095	0.433	0.311	1	0.0141984	2.95857e-09	4.63756e-05
1	DARS1	0.73484	0.292	0.1755	0.156152	0.305012	0.23	0.182	1	0.00110306	0.591961	0.262	0.175	1	7.49399e-10	1.154	0.385	0.178	4.69873e-05	0.000279557	0.888385	0.291	0.167	1	0.156152	2.9976e-09	4.69873e-05
1	SCML2	0.872919	0.1925	0.09725	7.68206e-10	1.60878	0.294	0.104	4.81665e-05	0.00549995	0.747778	0.156	0.098	1	0.0006582	0.558351	0.186	0.094	1	0.111524	0.576763	0.134	0.093	1	0.111524	3.07282e-09	4.81665e-05
1	SCLT1	0.727062	0.6165	0.42425	1.69727e-07	0.856823	0.627	0.434	0.0106419	8.09914e-10	0.688292	0.601	0.428	5.07816e-05	1.56373e-08	0.73213	0.686	0.466	0.000980461	1.80678e-05	0.631004	0.552	0.369	1	1.80678e-05	3.23966e-09	5.07816e-05
1	TCF3	0.716108	0.34	0.19525	2.58532e-07	0.975527	0.397	0.192	0.0162099	0.0772105	0.308933	0.266	0.213	1	8.4905e-10	1.13285	0.391	0.184	5.32354e-05	0.00278985	0.447119	0.306	0.192	1	0.0772105	3.3962e-09	5.32354e-05
1	FGF2	1.25078	0.1535	0.06325	0.000494019	1.74673	0.135	0.056	1	8.50993e-10	1.47735	0.202	0.077	5.33573e-05	0.00228506	0.619391	0.135	0.066	1	3.44207e-05	1.15965	0.142	0.054	1	0.00228506	3.40397e-09	5.33573e-05
1	PTGFRN	0.907133	0.215	0.1125	8.58666e-10	1.33093	0.349	0.137	5.38384e-05	0.0179994	0.944488	0.133	0.088	1	0.0477914	0.681807	0.109	0.066	1	0.00136617	0.671312	0.269	0.159	1	0.0477914	3.43466e-09	5.38384e-05
1	LIN9	1.65671	0.2015	0.07025	9.91688e-10	1.98711	0.23	0.069	6.21789e-05	9.01246e-09	1.40097	0.198	0.08	0.000565081	1.00889e-06	1.52965	0.199	0.081	0.0632571	1.01624e-09	1.70911	0.179	0.051	6.37182e-05	1.00889e-06	3.96675e-09	6.21789e-05
1	TBC1D5	0.505019	0.81425	0.68375	0.000524044	0.419768	0.817	0.681	1	1.04992e-09	0.598135	0.783	0.682	6.58297e-05	3.83356e-05	0.49094	0.814	0.702	1	4.92497e-08	0.511231	0.843	0.67	0.00308796	0.000524044	4.19966e-09	6.58297e-05
1	IL6ST	1.05627	0.14775	0.06275	3.03748e-05	1.63564	0.151	0.054	1	0.0048335	0.42639	0.103	0.055	1	0.0347852	0.736248	0.128	0.077	1	1.04992e-09	1.42678	0.209	0.065	6.58298e-05	0.0347852	4.19967e-09	6.58298e-05
1	ANO6	0.650483	0.48525	0.315	0.000275875	0.605402	0.484	0.333	1	4.52589e-06	0.586384	0.468	0.324	0.283773	1.09608e-09	0.906649	0.564	0.309	6.87242e-05	0.000867247	0.503495	0.425	0.294	1	0.000867247	4.38432e-09	6.87242e-05
1	DAP	0.897921	0.40375	0.2355	0.000142125	0.70185	0.452	0.289	1	1.18644e-09	1.15754	0.365	0.198	7.43899e-05	1.13624e-07	0.997119	0.365	0.184	0.00712424	2.50976e-05	0.735169	0.433	0.271	1	0.000142125	4.74577e-09	7.43899e-05
1	DENND2B	0.732369	0.373	0.20775	0.00107787	0.58754	0.333	0.201	1	3.02716e-07	0.730915	0.357	0.209	0.0189803	1.23274e-09	0.989584	0.429	0.208	7.72927e-05	4.63614e-05	0.621435	0.373	0.213	1	0.00107787	4.93095e-09	7.72927e-05
1	DCAF8	0.754443	0.327	0.1965	0.0107939	0.511108	0.302	0.2	1	1.46819e-09	1.26992	0.338	0.182	9.20557e-05	0.000167385	0.572372	0.34	0.202	1	0.000789125	0.664366	0.328	0.202	1	0.0107939	5.87277e-09	9.20557e-05
1	TNS3	0.792948	0.2025	0.10925	0.57638	0.381048	0.119	0.103	1	1.22033e-05	1.05486	0.202	0.105	0.765148	1.62017e-09	1.26006	0.295	0.117	0.000101585	0.00576436	0.475825	0.194	0.112	1	0.57638	6.4807e-09	0.000101585
1	ASXL2	0.700367	0.37175	0.224	0.000170641	0.660417	0.381	0.225	1	0.000905616	0.728491	0.308	0.22	1	1.67165e-09	0.897141	0.462	0.229	0.000104812	0.00308868	0.51542	0.336	0.222	1	0.00308868	6.68658e-09	0.000104812
1	GMPS	0.816551	0.3705	0.20725	0.00202898	0.539434	0.317	0.195	1	1.1151e-08	0.934134	0.38	0.219	0.000699168	1.71722e-09	1.13065	0.442	0.217	0.00010767	0.000102191	0.661988	0.343	0.198	1	0.00202898	6.86889e-09	0.00010767
1	ADGRA3	0.770084	0.5715	0.36225	1.72035e-09	0.927818	0.611	0.352	0.000107866	8.25782e-06	0.641706	0.51	0.376	0.517765	2.87722e-09	0.819414	0.628	0.384	0.000180402	1.25457e-06	0.6914	0.537	0.337	0.0786617	8.25782e-06	6.88139e-09	0.000107866
1	ENSG00000197332	1.20405	0.16775	0.0655	4.20306e-05	1.1575	0.151	0.054	1	6.60334e-05	1.11508	0.179	0.095	1	1.11379e-06	1.17867	0.199	0.079	0.0698345	1.77087e-09	1.36495	0.142	0.034	0.000111034	6.60334e-05	7.08348e-09	0.000111034
1	G2E3	0.725251	0.33025	0.221	0.0567212	0.565611	0.317	0.247	1	3.49368e-05	0.89701	0.331	0.22	1	1.83652e-09	1.13706	0.442	0.233	0.00011515	0.19394	0.301323	0.231	0.184	1	0.19394	7.34607e-09	0.00011515
1	SPATA6	0.761497	0.31275	0.1865	0.00707292	0.486444	0.222	0.131	1	2.17658e-05	0.717995	0.335	0.216	1	1.92073e-09	1.1576	0.455	0.251	0.000120429	0.00784219	0.683949	0.239	0.148	1	0.00784219	7.6829e-09	0.000120429
1	VAT1L	0.688574	0.406	0.24425	1.99917e-09	1.21337	0.508	0.253	0.000125348	7.38488e-05	0.389397	0.376	0.249	1	0.000358558	0.560138	0.404	0.256	1	0.00122742	0.591392	0.336	0.219	1	0.00122742	7.9967e-09	0.000125348
1	CNN3	0.823811	0.342	0.20125	0.00152945	0.718078	0.278	0.162	1	0.00679983	0.591527	0.312	0.239	1	4.01883e-06	0.864164	0.397	0.23	0.25198	2.04016e-09	1.12147	0.381	0.174	0.000127918	0.00679983	8.16065e-09	0.000127918
1	TAF1B	0.772119	0.34425	0.19975	0.00232174	0.646376	0.31	0.19	1	2.16887e-09	1.15413	0.35	0.188	0.000135988	1.0017e-06	0.737407	0.404	0.219	0.0628067	0.00516644	0.550562	0.313	0.202	1	0.00516644	8.67548e-09	0.000135988
1	LIMS1	0.65679	0.32775	0.209	0.343516	0.325435	0.19	0.161	1	3.3068e-06	0.736039	0.384	0.25	0.207336	2.36052e-09	0.907686	0.506	0.28	0.000148005	0.00828938	0.658001	0.231	0.145	1	0.343516	9.44209e-09	0.000148005
1	KLHL13	0.838487	0.224	0.126	0.00857667	0.902701	0.175	0.099	1	0.00689502	0.401024	0.217	0.149	1	0.00389767	0.768753	0.25	0.164	1	2.42372e-09	1.28147	0.254	0.092	0.000151967	0.00857667	9.69488e-09	0.000151967
1	RNF213	0.989752	0.279	0.13375	2.46981e-08	1.10187	0.365	0.164	0.00154857	0.000367129	0.951396	0.19	0.111	1	0.000143712	0.69889	0.218	0.11	1	2.46262e-09	1.20685	0.343	0.15	0.000154406	0.000367129	9.85048e-09	0.000154406
1	FUS	0.616592	0.492	0.3175	2.49519e-09	0.997471	0.54	0.277	0.000156448	0.00374043	0.407538	0.468	0.374	1	5.85131e-07	0.560158	0.564	0.351	0.0366877	0.00170862	0.5012	0.396	0.268	1	0.00374043	9.98075e-09	0.000156448
1	AP3B1	0.637779	0.534	0.353	0.00331883	0.434588	0.508	0.367	1	9.40881e-06	0.583507	0.483	0.342	0.589933	2.51653e-09	0.795246	0.615	0.356	0.000157786	1.49473e-05	0.737778	0.53	0.347	0.937195	0.00331883	1.00661e-08	0.000157786
1	NKD1	1.10457	0.2425	0.11275	1.6663e-07	1.29695	0.214	0.073	0.0104477	2.62708e-09	1.10565	0.3	0.149	0.000164718	1.70442e-05	0.841657	0.314	0.168	1	0.000251682	1.17402	0.142	0.061	1	0.000251682	1.05083e-08	0.000164718
1	LIPG	1.53567	0.1495	0.05	2.65473e-09	1.98113	0.175	0.043	0.000166451	5.72853e-06	1.48739	0.129	0.053	0.359179	1.60116e-07	1.32739	0.122	0.032	0.0100393	1.78638e-05	1.34677	0.172	0.072	1	1.78638e-05	1.06189e-08	0.000166451
1	XRCC5	0.591209	0.7065	0.542	0.000721742	0.3591	0.69	0.526	1	2.01279e-08	0.669304	0.673	0.553	0.00126202	2.99957e-09	0.816204	0.776	0.56	0.000188073	0.000104656	0.52023	0.687	0.529	1	0.000721742	1.19983e-08	0.000188073
1	ADAM10	0.653255	0.57275	0.406	3.11014e-09	1.03064	0.659	0.407	0.000195006	0.000243994	0.428664	0.525	0.407	1	0.00166374	0.516736	0.577	0.431	1	0.000499213	0.636981	0.53	0.379	1	0.00166374	1.24406e-08	0.000195006
1	CFDP1	0.557167	0.58925	0.41375	3.32136e-09	0.835026	0.675	0.405	0.000208249	0.00645882	0.438296	0.517	0.428	1	1.2054e-06	0.60895	0.628	0.44	0.0755786	0.00233476	0.346397	0.537	0.382	1	0.00645882	1.32854e-08	0.000208249
1	CBFB	1.05906	0.30375	0.1415	3.97291e-09	1.31406	0.349	0.145	0.000249101	5.70283e-05	0.665856	0.243	0.143	1	6.51023e-09	1.2421	0.295	0.124	0.000408191	2.54986e-07	1.01424	0.328	0.154	0.0159876	5.70283e-05	1.58916e-08	0.000249101
1	PCNT	0.738564	0.51625	0.33475	4.27711e-09	1.08764	0.563	0.323	0.000268175	0.00442563	0.46288	0.464	0.37	1	3.3629e-08	0.773935	0.538	0.322	0.00210854	8.22446e-05	0.629798	0.5	0.324	1	0.00442563	1.71084e-08	0.000268175
1	NDUFAF6	0.706516	0.31425	0.1875	0.198764	0.363287	0.254	0.207	1	4.433e-09	0.919126	0.354	0.187	0.000277949	1.83717e-06	0.889973	0.321	0.164	0.11519	0.000137123	0.653679	0.328	0.192	1	0.198764	1.7732e-08	0.000277949
1	ENSG00000243176	1.56175	0.18975	0.069	9.27891e-08	1.63877	0.206	0.065	0.00581787	1.13297e-07	1.60454	0.19	0.083	0.00710373	4.57588e-09	1.88797	0.199	0.067	0.000286908	5.81653e-06	1.1157	0.164	0.061	0.364696	5.81653e-06	1.83035e-08	0.000286908
1	FZD3	0.699102	0.63375	0.439	4.6557e-09	0.993437	0.651	0.39	0.000291912	5.3364e-08	0.592172	0.662	0.504	0.00334592	0.00188749	0.445938	0.647	0.502	1	3.15608e-07	0.764861	0.575	0.36	0.0197886	0.00188749	1.86228e-08	0.000291912
1	TLK1	0.682808	0.57125	0.383	0.00163774	0.43028	0.563	0.399	1	2.22536e-08	0.767215	0.548	0.384	0.0013953	5.29884e-09	1.02928	0.577	0.376	0.000332238	2.81407e-06	0.504461	0.597	0.373	0.176442	0.00163774	2.11954e-08	0.000332238
1	SLC6A16	1.27123	0.18275	0.075	1.71225e-05	1.38811	0.151	0.052	1	0.000121594	1.00353	0.179	0.096	1	5.31672e-09	1.44845	0.237	0.088	0.000333358	1.16624e-05	1.24482	0.164	0.064	0.731231	0.000121594	2.12669e-08	0.000333358
1	PTPDC1	1.12408	0.185	0.08275	0.00716893	0.602214	0.183	0.101	1	0.000760475	1.15228	0.129	0.068	1	5.38811e-09	1.32945	0.212	0.071	0.000337835	2.21328e-06	1.41237	0.216	0.091	0.138773	0.00716893	2.15525e-08	0.000337835
1	COL4A1	0.986246	0.20025	0.097	0.00820371	0.797071	0.19	0.111	1	0.000812069	0.568921	0.16	0.089	1	5.06737e-05	1.12124	0.205	0.097	1	5.46293e-09	1.45775	0.246	0.091	0.000342526	0.00820371	2.18517e-08	0.000342526
1	NEDD1	1.45293	0.1835	0.07025	6.93702e-06	1.7248	0.175	0.063	0.434951	6.94947e-08	1.12014	0.194	0.082	0.00435731	1.70133e-05	1.2341	0.186	0.081	1	6.0809e-09	1.73268	0.179	0.055	0.000381272	1.70133e-05	2.43236e-08	0.000381272
1	ELOVL5	0.727982	0.4165	0.27225	0.00322239	0.61949	0.421	0.305	1	8.56603e-08	0.860599	0.422	0.265	0.0053709	6.48127e-09	0.804071	0.487	0.265	0.000406376	0.0418215	0.627769	0.336	0.254	1	0.0418215	2.59251e-08	0.000406376
1	AMD1	0.734792	0.20475	0.10975	0.723633	0.312794	0.103	0.093	1	6.53093e-09	1.09164	0.262	0.124	0.000409489	1.59472e-08	1.13484	0.282	0.117	0.000999887	0.0216361	0.39989	0.172	0.105	1	0.723633	2.61237e-08	0.000409489
1	PCBD2	0.869834	0.27325	0.1505	5.40873e-05	1.04694	0.31	0.163	1	0.000147414	0.905673	0.247	0.153	1	6.69645e-09	1.18058	0.327	0.146	0.000419867	0.0312871	0.346147	0.209	0.14	1	0.0312871	2.67858e-08	0.000419867
1	STAG2	0.790372	0.525	0.32875	8.3641e-07	0.912538	0.524	0.316	0.0524429	0.000261976	0.514415	0.468	0.358	1	6.83912e-09	0.855353	0.571	0.329	0.000428813	5.40925e-08	0.879183	0.537	0.312	0.0033916	0.000261976	2.73565e-08	0.000428813
1	EXTL3	0.761568	0.412	0.2575	9.59953e-07	1.0894	0.437	0.238	0.060189	0.132264	0.279257	0.316	0.274	1	7.54613e-05	0.688712	0.455	0.293	1	6.90645e-09	0.988907	0.44	0.225	0.000433035	0.132264	2.76258e-08	0.000433035
1	GNG7	0.795787	0.1855	0.0875	7.01433e-09	1.01847	0.31	0.113	0.000439798	0.028297	0.805725	0.106	0.068	1	0.000548639	1.00874	0.154	0.074	1	0.00626027	0.35021	0.172	0.095	1	0.028297	2.80573e-08	0.000439798
1	ZNF107	0.88167	0.21325	0.10775	8.01979e-06	1.26761	0.246	0.107	0.502841	0.0111819	0.489304	0.163	0.106	1	0.0396125	0.264681	0.16	0.102	1	7.4575e-09	1.50508	0.284	0.116	0.000467585	0.0396125	2.983e-08	0.000467585
1	S100PBP	0.98776	0.24125	0.11675	1.21825e-06	1.15684	0.286	0.128	0.0763842	0.00103665	0.593181	0.19	0.115	1	0.000274015	0.81902	0.205	0.106	1	7.64691e-09	1.382	0.284	0.118	0.000479461	0.00103665	3.05876e-08	0.000479461
1	RHBDD1	0.687736	0.30425	0.18775	0.070144	0.537715	0.278	0.208	1	0.013592	0.405707	0.243	0.175	1	8.00872e-09	1.10245	0.353	0.166	0.000502147	0.000162159	0.70507	0.343	0.202	1	0.070144	3.20349e-08	0.000502147
1	FOXK1	0.696474	0.35575	0.20675	8.13056e-09	1.10399	0.437	0.211	0.000509786	3.84417e-05	0.665909	0.323	0.207	1	6.30882e-05	0.693425	0.327	0.184	1	0.00659287	0.322576	0.336	0.225	1	0.00659287	3.25223e-08	0.000509786
1	ABHD3	1.48447	0.1895	0.06975	4.22241e-08	1.50704	0.198	0.06	0.00264745	1.25377e-06	1.41445	0.167	0.075	0.0786115	1.78575e-06	1.50466	0.192	0.078	0.111967	8.13365e-09	1.51173	0.201	0.066	0.00050998	1.78575e-06	3.25346e-08	0.00050998
1	RAVER2	0.845585	0.24775	0.1275	1.00036e-08	1.28819	0.31	0.12	0.000627224	0.000194765	0.900904	0.209	0.124	1	0.00236033	0.54583	0.218	0.126	1	0.000517288	0.647419	0.254	0.14	1	0.00236033	4.00143e-08	0.000627224
1	NSRP1	0.819788	0.46625	0.274	5.4612e-07	0.682027	0.516	0.281	0.0342417	1.30995e-08	0.837992	0.456	0.287	0.000821336	0.000103896	0.717312	0.423	0.275	1	1.06405e-08	1.04182	0.47	0.253	0.000667157	0.000103896	4.25619e-08	0.000667157
1	RIF1	0.659679	0.49725	0.327	5.7234e-05	0.480508	0.508	0.325	1	1.09737e-08	0.774433	0.517	0.339	0.00068805	0.00132377	0.419624	0.494	0.349	1	6.14488e-06	0.964149	0.47	0.295	0.385284	0.00132377	4.38947e-08	0.00068805
1	ETV5	0.756604	0.25	0.1525	1.10507e-08	1.14074	0.429	0.206	0.00069288	0.0856441	0.733108	0.118	0.084	1	0.0204361	0.76002	0.154	0.095	1	0.0715663	0.392543	0.299	0.225	1	0.0856441	4.42028e-08	0.00069288
1	VIM	0.589759	0.33975	0.19575	0.00556822	0.421466	0.262	0.161	1	0.00635582	0.302097	0.346	0.255	1	1.14386e-06	0.658467	0.385	0.202	0.07172	1.183e-08	0.977005	0.366	0.165	0.000741739	0.00635582	4.73199e-08	0.000741739
1	MOB1B	0.662692	0.34775	0.231	0.0455829	0.393351	0.286	0.21	1	1.21344e-08	1.06664	0.395	0.234	0.00076083	2.45102e-06	0.907489	0.449	0.279	0.153679	0.130897	0.283285	0.261	0.201	1	0.130897	4.85378e-08	0.00076083
1	DYRK1A	0.496665	0.77875	0.64525	9.73639e-08	0.734576	0.817	0.634	0.00610472	3.20446e-06	0.406146	0.734	0.661	0.20092	1.29972e-08	0.554792	0.84	0.688	0.000814922	0.00646404	0.291146	0.724	0.598	1	0.00646404	5.19886e-08	0.000814922
1	PKN2	0.446101	0.65575	0.492	1.35752e-08	0.724388	0.698	0.435	0.000851167	0.000313827	0.39844	0.62	0.526	1	0.00757423	0.276453	0.686	0.547	1	0.0012713	0.385124	0.619	0.46	1	0.00757423	5.43009e-08	0.000851167
1	E2F5	1.09768	0.271	0.12525	3.62493e-05	1.02622	0.278	0.137	1	1.37145e-08	1.08011	0.274	0.132	0.000859897	9.08713e-07	1.11979	0.263	0.118	0.0569763	1.24258e-07	1.16458	0.269	0.114	0.00779095	3.62493e-05	5.48578e-08	0.000859897
1	WHRN	1.0328	0.16675	0.06475	0.0025917	0.833921	0.119	0.051	1	1.38235e-08	1.25797	0.183	0.07	0.000866731	3.60946e-06	1.23199	0.186	0.075	0.226313	8.74959e-07	0.80731	0.179	0.063	0.0548599	0.0025917	5.52939e-08	0.000866731
1	RPGR	1.02986	0.203	0.104	0.029978	0.62307	0.159	0.098	1	1.48743e-08	1.34877	0.228	0.104	0.000932616	2.52117e-05	1.28775	0.231	0.115	1	0.000535128	0.859863	0.194	0.099	1	0.029978	5.9497e-08	0.000932616
1	HP1BP3	0.641847	0.4445	0.29675	1.6169e-08	0.994067	0.508	0.275	0.0010138	0.00047031	0.49421	0.418	0.303	1	0.00867567	0.398239	0.449	0.338	1	0.000462323	0.680873	0.403	0.271	1	0.00867567	6.46761e-08	0.0010138
1	EXOC6	0.698788	0.58725	0.39775	1.64988e-08	0.803036	0.651	0.388	0.00103448	9.41437e-08	0.795322	0.574	0.428	0.00590281	9.90255e-07	0.75964	0.609	0.44	0.062089	7.15253e-05	0.437152	0.515	0.335	1	7.15253e-05	6.59953e-08	0.00103448
1	LARS2	0.655944	0.35125	0.2065	0.001991	0.373894	0.341	0.21	1	2.3353e-05	0.808489	0.304	0.196	1	1.67166e-08	0.923079	0.417	0.208	0.00104813	0.000707483	0.518315	0.343	0.212	1	0.001991	6.68664e-08	0.00104813
1	MAP3K20	0.893551	0.268	0.133	4.03294e-07	1.26514	0.278	0.115	0.0252865	0.000942836	0.533833	0.247	0.159	1	0.000128735	0.702139	0.256	0.139	1	1.8888e-08	1.07309	0.291	0.119	0.00118428	0.000942836	7.55521e-08	0.00118428
1	KDM2B	0.841355	0.264	0.149	0.00812705	0.854085	0.254	0.167	1	0.000938477	0.809156	0.224	0.143	1	0.00074674	0.75862	0.25	0.145	1	1.90054e-08	0.943558	0.328	0.141	0.00119164	0.00812705	7.60215e-08	0.00119164
1	JADE1	1.27779	0.1965	0.0775	1.95912e-08	1.60218	0.23	0.075	0.00122837	5.3567e-05	0.932418	0.163	0.082	1	3.11902e-06	1.08962	0.199	0.082	0.195563	2.32711e-07	1.48695	0.194	0.071	0.014591	5.3567e-05	7.8365e-08	0.00122837
1	STXBP4	0.614476	0.43725	0.279	0.000206583	0.648425	0.437	0.274	1	2.16114e-08	0.816032	0.456	0.296	0.00135503	0.000195938	0.456178	0.423	0.267	1	0.000520905	0.537268	0.433	0.279	1	0.000520905	8.64454e-08	0.00135503
1	ADAM9	0.714405	0.28725	0.16525	4.12186e-05	0.863652	0.325	0.17	1	0.00143147	0.631837	0.221	0.144	1	0.0632143	0.287616	0.237	0.173	1	2.18612e-08	1.07451	0.366	0.174	0.0013707	0.0632143	8.74448e-08	0.0013707
1	ATL2	0.97652	0.27425	0.14525	3.38609e-08	1.30825	0.302	0.121	0.00212308	0.000476899	0.763144	0.255	0.165	1	2.32171e-08	0.98049	0.346	0.164	0.00145571	0.0289697	0.854195	0.194	0.131	1	0.0289697	9.28685e-08	0.00145571
1	METTL15	0.813738	0.45625	0.281	3.70074e-05	0.773059	0.429	0.264	1	5.50628e-05	0.60839	0.437	0.305	1	2.32341e-08	0.915959	0.526	0.305	0.00145678	4.51944e-06	0.957545	0.433	0.25	0.283369	5.50628e-05	9.29364e-08	0.00145678
1	ETNK1	0.516144	0.5185	0.3525	2.43782e-08	0.917331	0.579	0.339	0.00152851	0.000971748	0.558042	0.464	0.372	1	0.000651185	0.337332	0.538	0.368	1	0.00213849	0.251871	0.493	0.331	1	0.00213849	9.75128e-08	0.00152851
1	MACROD1	0.924615	0.187	0.0985	0.0483194	0.502133	0.19	0.126	1	0.00061718	1.19161	0.133	0.07	1	2.6187e-08	1.1342	0.224	0.083	0.00164193	0.00239541	0.870517	0.201	0.115	1	0.0483194	1.04748e-07	0.00164193
1	MTHFD1	0.955243	0.1515	0.07025	0.0110462	1.03503	0.159	0.088	1	0.00131025	0.547256	0.125	0.066	1	0.00225291	0.771682	0.135	0.066	1	2.64543e-08	1.467	0.187	0.061	0.00165868	0.0110462	1.05817e-07	0.00165868
1	HIBADH	0.618325	0.32475	0.2025	0.0312078	0.280032	0.23	0.154	1	2.88209e-08	0.817504	0.43	0.265	0.00180707	5.37539e-06	0.755893	0.423	0.257	0.337037	0.00740726	0.61987	0.216	0.134	1	0.0312078	1.15284e-07	0.00180707
1	SDC2	0.843207	0.249	0.14325	3.02197e-08	1.31672	0.286	0.108	0.00189478	0.137529	0.3542	0.228	0.191	1	8.9434e-06	0.856923	0.34	0.189	0.560751	0.027714	0.844984	0.142	0.085	1	0.137529	1.20879e-07	0.00189478
1	RANGAP1	0.931343	0.13425	0.064	0.00240365	0.740759	0.127	0.056	1	0.0539878	0.785167	0.106	0.072	1	3.0368e-08	1.51948	0.192	0.067	0.00190407	0.0223339	0.679965	0.112	0.061	1	0.0539878	1.21472e-07	0.00190407
1	TMEM161B	0.762574	0.36025	0.22125	6.29222e-05	0.726461	0.381	0.219	1	3.2808e-08	0.936069	0.365	0.212	0.00205706	0.000201864	0.864021	0.359	0.226	1	0.00527554	0.523744	0.336	0.228	1	0.00527554	1.31232e-07	0.00205706
1	DDX11	1.68151	0.15175	0.0525	1.23623e-06	1.94422	0.151	0.045	0.0775117	3.29113e-08	1.37513	0.171	0.066	0.00206354	8.29381e-05	1.72617	0.128	0.051	1	6.09507e-08	1.68052	0.157	0.048	0.00382161	8.29381e-05	1.31645e-07	0.00206354
1	RBM15	1.21565	0.14325	0.05625	0.000640902	0.772315	0.127	0.05	1	7.31736e-08	1.64011	0.156	0.06	0.00458798	3.30292e-08	1.54653	0.186	0.063	0.00207093	0.00942738	0.903665	0.104	0.052	1	0.00942738	1.32117e-07	0.00207093
1	CGGBP1	0.720048	0.3415	0.1895	3.63006e-08	1.12696	0.373	0.172	0.00227605	0.000216144	0.58406	0.331	0.223	1	1.24435e-06	0.723312	0.378	0.201	0.0780209	0.000879751	0.44586	0.284	0.162	1	0.000879751	1.45202e-07	0.00227605
1	ENSG00000291054	1.29962	0.22625	0.0945	6.51797e-06	1.37448	0.19	0.072	0.408677	3.81162e-08	1.16375	0.236	0.108	0.00238988	1.49489e-07	1.35045	0.263	0.116	0.00937297	1.69522e-07	1.30982	0.216	0.082	0.010629	6.51797e-06	1.52465e-07	0.00238988
1	SNTB2	0.964335	0.20325	0.10725	0.000535292	0.921577	0.222	0.113	1	0.135215	0.724186	0.133	0.104	1	0.000823883	1.00113	0.212	0.117	1	3.84118e-08	1.21045	0.246	0.095	0.00240842	0.135215	1.53647e-07	0.00240842
1	KPNB1	0.721897	0.39325	0.24975	0.00137772	0.716226	0.373	0.247	1	4.25881e-08	0.957283	0.433	0.273	0.00267028	0.0293299	0.423512	0.327	0.244	1	5.78546e-07	0.790568	0.44	0.235	0.0362748	0.0293299	1.70353e-07	0.00267028
1	XNDC1N	0.746149	0.26475	0.1485	0.000548937	0.733895	0.246	0.131	1	0.000957177	0.629107	0.266	0.178	1	0.00561812	0.446941	0.263	0.166	1	4.3206e-08	1.17465	0.284	0.119	0.00270902	0.00561812	1.72824e-07	0.00270902
1	NUBPL	0.61586	0.4395	0.2995	4.48101e-08	1.03027	0.532	0.298	0.00280959	0.0518009	0.480284	0.346	0.289	1	0.000288711	0.538955	0.455	0.297	1	0.00859123	0.413929	0.425	0.314	1	0.0518009	1.7924e-07	0.00280959
1	GNB4	1.08344	0.1715	0.079	0.000196071	0.90977	0.19	0.085	1	0.428347	0.490068	0.103	0.089	1	4.49722e-08	1.39719	0.199	0.07	0.00281976	3.97384e-07	1.53674	0.194	0.072	0.024916	0.428347	1.79889e-07	0.00281976
1	REST	1.00877	0.2225	0.11	0.075483	0.601198	0.151	0.099	1	4.71952e-08	1.11226	0.243	0.116	0.00295914	1.43437e-06	1.26215	0.25	0.114	0.0899351	3.40565e-06	1.05945	0.246	0.111	0.213534	0.075483	1.88781e-07	0.00295914
1	TRIM24	0.545192	0.6805	0.53525	0.000795607	0.588227	0.643	0.524	1	0.0198355	0.35734	0.605	0.566	1	4.7885e-08	0.60502	0.75	0.557	0.00300239	2.74134e-07	0.630181	0.724	0.494	0.0171882	0.0198355	1.9154e-07	0.00300239
1	HNRNPD	0.614845	0.5165	0.34625	0.000104352	0.539881	0.508	0.326	1	3.66432e-05	0.591081	0.475	0.362	1	0.000210928	0.496711	0.538	0.375	1	4.91213e-08	0.831707	0.545	0.322	0.00307991	0.000210928	1.96485e-07	0.00307991
1	COL11A1	0.820716	0.432	0.254	6.51627e-08	1.08351	0.405	0.193	0.0040857	7.46119e-05	0.504292	0.452	0.325	1	5.15685e-08	0.821944	0.513	0.293	0.00323335	3.72475e-05	0.873124	0.358	0.205	1	7.46119e-05	2.06274e-07	0.00323335
1	CDC7	1.23414	0.16375	0.06725	0.00321751	1.16874	0.143	0.07	1	1.41536e-07	1.3592	0.179	0.075	0.00887429	5.16977e-08	1.20867	0.199	0.07	0.00324145	0.00013985	1.19996	0.134	0.054	1	0.00321751	2.06791e-07	0.00324145
1	SLC25A13	0.852949	0.26475	0.12775	3.41178e-05	0.800283	0.278	0.134	1	5.10526e-05	0.9776	0.221	0.126	1	5.23487e-08	0.876982	0.314	0.14	0.00328227	7.02056e-06	0.756931	0.246	0.111	0.440189	5.10526e-05	2.09395e-07	0.00328227
1	SLC25A25	1.07433	0.134	0.0635	0.00467847	0.844905	0.127	0.059	1	0.00349353	0.997758	0.118	0.066	1	5.47144e-08	1.39158	0.179	0.061	0.00343059	0.0573172	1.06307	0.112	0.068	1	0.0573172	2.18857e-07	0.00343059
1	POU6F2	0.880956	0.27975	0.15525	0.000261006	1.58603	0.167	0.074	1	5.53815e-08	0.566407	0.418	0.25	0.00347242	0.000271208	0.316403	0.385	0.24	1	2.20956e-05	1.05498	0.149	0.057	1	0.000271208	2.21526e-07	0.00347242
1	ZNF438	0.710584	0.30625	0.16575	5.60766e-08	0.981979	0.405	0.187	0.003516	0.00188949	0.354725	0.213	0.134	1	0.000238058	0.749899	0.256	0.141	1	0.000103797	0.755733	0.351	0.201	1	0.00188949	2.24306e-07	0.003516
1	FADS2	0.673077	0.453	0.29875	0.021765	0.301165	0.389	0.286	1	5.792e-08	0.87808	0.464	0.307	0.00363158	4.68477e-05	0.6527	0.519	0.336	1	5.89542e-06	0.860363	0.44	0.266	0.369643	0.021765	2.3168e-07	0.00363158
1	SLC12A2	0.804629	0.3535	0.199	5.83683e-08	1.14696	0.397	0.192	0.00365969	0.000456654	0.719416	0.312	0.214	1	2.79421e-07	0.762581	0.429	0.233	0.0175197	0.00093457	0.589555	0.276	0.157	1	0.00093457	2.33473e-07	0.00365969
1	POC1B	1.01811	0.202	0.1135	0.0116359	0.967608	0.183	0.111	1	5.90656e-08	1.41307	0.236	0.115	0.00370341	0.00670197	0.975632	0.173	0.102	1	0.00305078	0.716117	0.216	0.126	1	0.0116359	2.36262e-07	0.00370341
1	SCAF11	0.656042	0.408	0.24675	8.45621e-05	0.808598	0.365	0.209	1	0.00237253	0.517794	0.373	0.287	1	6.18658e-08	0.774995	0.513	0.285	0.00387899	9.49202e-06	0.522779	0.381	0.206	0.59515	0.00237253	2.47463e-07	0.00387899
1	MBNL1	0.601641	0.5695	0.40625	0.000260045	0.62108	0.563	0.42	1	6.18887e-08	0.646903	0.578	0.419	0.00388042	2.15545e-07	0.696742	0.622	0.413	0.0135147	0.00186506	0.441841	0.515	0.373	1	0.00186506	2.47555e-07	0.00388042
1	CCM2	0.64681	0.29575	0.18575	0.00174921	0.628105	0.341	0.217	1	0.0270469	0.424697	0.232	0.175	1	0.0330688	0.388165	0.282	0.2	1	6.27246e-08	1.14628	0.328	0.151	0.00393283	0.0330688	2.50898e-07	0.00393283
1	ZFP36L1	0.982194	0.1845	0.079	4.19854e-06	1.24062	0.175	0.06	0.263248	2.07006e-05	1.02973	0.202	0.109	1	0.000846354	0.728732	0.167	0.082	1	6.39436e-08	0.929693	0.194	0.065	0.00400926	0.000846354	2.55774e-07	0.00400926
1	VKORC1L1	0.647692	0.30425	0.18225	6.49906e-08	0.773363	0.381	0.17	0.00407491	0.0510303	0.467508	0.205	0.156	1	0.000383711	0.925077	0.34	0.215	1	0.00641367	0.424818	0.291	0.188	1	0.0510303	2.59962e-07	0.00407491
1	RREB1	1.07621	0.1665	0.06675	3.63048e-05	0.807755	0.167	0.061	1	1.45293e-07	1.22761	0.186	0.08	0.00910987	6.54639e-08	1.60764	0.186	0.066	0.00410458	0.00272045	0.661845	0.127	0.06	1	0.00272045	2.61855e-07	0.00410458
1	ANP32E	1.04982	0.14875	0.05775	0.000929739	1.06347	0.135	0.057	1	7.93436e-05	0.747118	0.16	0.08	1	6.532e-07	1.08304	0.173	0.061	0.0409556	6.72654e-08	1.30567	0.127	0.033	0.00421754	0.000929739	2.69062e-07	0.00421754
1	CSE1L	0.760103	0.307	0.18025	0.00203031	0.621274	0.294	0.182	1	0.0258775	0.514719	0.251	0.19	1	7.37942e-08	1.1095	0.34	0.165	0.0046269	9.50004e-06	0.794925	0.343	0.184	0.595653	0.0258775	2.95177e-07	0.0046269
1	TP53	0.967785	0.14825	0.06375	4.2167e-05	1.1946	0.143	0.05	1	7.57312e-08	1.06924	0.175	0.069	0.00474835	0.0185484	0.819211	0.103	0.055	1	0.000407991	0.788087	0.172	0.081	1	0.0185484	3.02925e-07	0.00474835
1	USP28	1.21417	0.2165	0.108	0.117502	0.793733	0.143	0.101	1	1.22553e-06	1.13617	0.236	0.123	0.0768409	8.53554e-07	1.22581	0.256	0.117	0.0535178	7.58823e-08	1.70096	0.231	0.091	0.00475782	0.117502	3.03529e-07	0.00475782
1	RMI1	1.12559	0.1505	0.06725	0.0124849	1.10137	0.103	0.05	1	9.76602e-06	1.34868	0.183	0.093	0.612329	7.63561e-08	1.21251	0.212	0.078	0.00478752	0.00393694	0.839818	0.104	0.048	1	0.0124849	3.05424e-07	0.00478752
1	SS18	0.635057	0.28725	0.17625	0.000361704	0.902032	0.286	0.163	1	0.00677933	0.484669	0.274	0.2	1	8.10569e-08	0.790043	0.41	0.209	0.00508227	0.124003	0.363486	0.179	0.133	1	0.124003	3.24228e-07	0.00508227
1	EXOG	0.699013	0.21975	0.121	8.35504e-08	1.1899	0.302	0.124	0.00523861	0.0117817	0.626848	0.163	0.108	1	0.0316834	0.335487	0.16	0.1	1	0.00195614	0.643812	0.254	0.152	1	0.0316834	3.34202e-07	0.00523861
1	GAS7	0.810433	0.31975	0.18275	0.000968601	0.920348	0.31	0.189	1	0.000932031	0.504437	0.224	0.142	1	5.80594e-06	0.726894	0.327	0.172	0.364032	8.77784e-08	1.09005	0.418	0.228	0.00550371	0.000968601	3.51114e-07	0.00550371
1	EBF4	0.67487	0.185	0.11775	0.0606185	0.374523	0.214	0.147	1	0.59278	0.374378	0.114	0.104	1	0.20213	0.810281	0.128	0.099	1	9.26665e-08	1.1403	0.284	0.121	0.00581019	0.59278	3.70666e-07	0.00581019
1	SIMC1	0.650856	0.365	0.24375	0.0243129	0.47012	0.389	0.286	1	9.46561e-08	0.842132	0.384	0.234	0.00593494	0.0200986	0.50825	0.321	0.237	1	8.32733e-05	0.782923	0.366	0.218	1	0.0243129	3.78624e-07	0.00593494
1	RFC1	0.85817	0.282	0.14175	0.00172557	0.463213	0.27	0.154	1	7.76732e-07	0.964768	0.255	0.135	0.0487011	9.59254e-07	1.03832	0.282	0.133	0.0601452	1.10732e-07	0.96638	0.321	0.145	0.00694292	0.00172557	4.4293e-07	0.00694292
1	SUGCT	0.990474	0.24075	0.12925	0.00256481	0.913324	0.206	0.112	1	3.06621e-05	1.02312	0.24	0.14	1	1.24336e-07	1.11759	0.301	0.138	0.0077959	0.00260869	0.907859	0.216	0.127	1	0.00260869	4.97346e-07	0.0077959
1	CKAP2	1.11258	0.1645	0.0695	7.13925e-07	1.42704	0.175	0.055	0.0447631	1.28691e-07	1.38102	0.198	0.087	0.00806895	0.000143987	0.86399	0.173	0.079	1	0.00932321	0.778269	0.112	0.057	1	0.00932321	5.14765e-07	0.00806895
1	UGGT2	0.493977	0.6775	0.52875	1.3205e-07	0.686624	0.73	0.492	0.00827953	0.000836243	0.454233	0.631	0.554	1	0.0295078	0.295525	0.692	0.585	1	1.71182e-05	0.539527	0.657	0.484	1	0.0295078	5.282e-07	0.00827953
1	RIPK2-DT	0.774108	0.4335	0.2555	1.34372e-07	0.921887	0.437	0.223	0.00842513	6.40427e-05	0.644874	0.395	0.268	1	1.47126e-05	0.783378	0.462	0.292	0.922478	4.9538e-07	0.746292	0.44	0.239	0.0310604	6.40427e-05	5.37488e-07	0.00842513
1	COL27A1	1.0019	0.21175	0.09575	1.62923e-07	1.17414	0.278	0.11	0.0102152	0.00568299	0.67544	0.133	0.08	1	9.64497e-07	1.14704	0.212	0.086	0.060474	4.46318e-05	1.01096	0.224	0.107	1	0.00568299	6.5169e-07	0.0102152
1	NSMCE2	0.732223	0.66475	0.491	1.69286e-07	0.844792	0.683	0.484	0.0106142	4.5979e-05	0.748229	0.605	0.511	1	4.45027e-07	0.705833	0.699	0.498	0.0279032	8.0874e-06	0.630036	0.672	0.471	0.50708	4.5979e-05	6.77143e-07	0.0106142
1	HADH	0.913157	0.14575	0.071	0.0243663	0.829618	0.127	0.072	1	0.000641914	0.832026	0.152	0.084	1	1.75239e-07	1.37929	0.192	0.071	0.0109875	0.0115103	0.611697	0.112	0.057	1	0.0243663	7.00958e-07	0.0109875
1	EIF2S3	0.797061	0.155	0.08675	0.0937235	0.676669	0.135	0.089	1	0.0101285	0.668093	0.144	0.091	1	0.0580042	0.430781	0.147	0.097	1	1.76669e-07	1.4127	0.194	0.07	0.0110771	0.0937235	7.06675e-07	0.0110771
1	LIN54	0.891063	0.232	0.1115	0.000388732	0.842908	0.214	0.105	1	0.00288689	0.899357	0.186	0.117	1	3.57586e-07	1.0516	0.282	0.127	0.0224206	1.88009e-07	0.77039	0.246	0.097	0.0117881	0.00288689	7.52034e-07	0.0117881
1	TIMELESS	1.47457	0.121	0.04325	2.09297e-05	1.35709	0.127	0.039	1	1.9001e-07	1.69319	0.144	0.055	0.0119136	0.00455856	0.65145	0.109	0.052	1	4.71096e-07	2.19655	0.104	0.027	0.0295377	0.00455856	7.6004e-07	0.0119136
1	CEP89	0.713971	0.2985	0.1935	1.92066e-07	1.50843	0.357	0.175	0.0120426	0.201552	0.299545	0.247	0.207	1	0.00715302	0.526369	0.314	0.211	1	0.0102253	0.521545	0.276	0.181	1	0.201552	7.68265e-07	0.0120426
1	TRDMT1	0.871077	0.2845	0.16075	0.00155148	0.899174	0.262	0.153	1	0.0454478	0.591602	0.232	0.183	1	3.62285e-07	1.06046	0.301	0.144	0.0227153	1.95395e-07	0.93307	0.343	0.163	0.0122513	0.0454478	7.81581e-07	0.0122513
1	PRRT2	0.995143	0.1505	0.0755	0.0418789	0.479304	0.127	0.075	1	1.97371e-07	1.2717	0.179	0.076	0.0123752	7.90285e-05	1.05494	0.192	0.091	1	0.0331276	1.17462	0.104	0.06	1	0.0418789	7.89483e-07	0.0123752
1	NEDD9	0.966436	0.212	0.1095	0.000131382	1.06329	0.23	0.111	1	0.0260209	0.873942	0.152	0.107	1	0.000608435	0.720168	0.212	0.114	1	2.03052e-07	1.20834	0.254	0.106	0.0127314	0.0260209	8.1221e-07	0.0127314
1	ZNF700	0.956222	0.1865	0.09875	0.00897041	0.897906	0.19	0.111	1	2.03801e-07	1.29969	0.198	0.089	0.0127783	0.00117562	0.970222	0.179	0.096	1	0.00316488	0.657067	0.179	0.099	1	0.00897041	8.15204e-07	0.0127783
1	SMC1A	0.835266	0.40225	0.25175	1.84273e-05	0.819203	0.413	0.249	1	0.000527248	0.643443	0.388	0.289	1	2.20388e-07	1.06371	0.442	0.244	0.0138183	0.000143662	0.814704	0.366	0.225	1	0.000527248	8.81552e-07	0.0138183
1	BCKDHB	0.695691	0.4535	0.30275	9.16045e-07	0.915466	0.444	0.247	0.057436	2.20584e-07	0.840194	0.441	0.292	0.0138306	0.00105014	0.468017	0.526	0.378	1	0.00804222	0.559088	0.403	0.294	1	0.00804222	8.82334e-07	0.0138306
1	WSCD1	0.895527	0.22825	0.12125	2.20723e-07	1.14223	0.286	0.116	0.0138394	0.00250296	0.763472	0.209	0.139	1	0.00167876	0.903711	0.231	0.137	1	0.000662061	0.772693	0.187	0.093	1	0.00250296	8.82893e-07	0.0138394
1	WWC3	0.744469	0.21025	0.11975	1.15499e-05	1.13221	0.238	0.102	0.724178	0.366445	0.272979	0.163	0.141	1	0.0258128	0.522841	0.224	0.154	1	2.21214e-07	1.04984	0.216	0.082	0.0138701	0.366445	8.84857e-07	0.0138701
1	ENSG00000257060	0.857337	0.4075	0.24775	4.98348e-05	0.874187	0.373	0.215	1	4.14358e-06	0.826992	0.392	0.262	0.259802	2.41843e-07	1.02108	0.462	0.277	0.0151635	1.98586e-05	0.707085	0.403	0.237	1	4.98348e-05	9.6737e-07	0.0151635
1	ABHD12	0.721038	0.244	0.146	0.0197092	0.416603	0.23	0.148	1	2.57e-07	1.15772	0.281	0.152	0.0161139	1.59292e-05	1.03211	0.256	0.13	0.998758	0.107118	0.277713	0.209	0.154	1	0.107118	1.028e-06	0.0161139
1	CNKSR3	0.986834	0.143	0.06225	2.6722e-07	1.76915	0.167	0.049	0.0167547	0.0171679	0.838499	0.114	0.071	1	3.79397e-05	0.813592	0.179	0.078	1	0.00350246	0.526093	0.112	0.051	1	0.0171679	1.06888e-06	0.0167547
1	CEP78	0.836498	0.27575	0.1455	2.67541e-07	1.00324	0.349	0.157	0.0167748	7.36532e-05	0.981059	0.247	0.15	1	0.000323823	0.721336	0.276	0.156	1	0.000188274	0.640356	0.231	0.119	1	0.000323823	1.07016e-06	0.0167748
1	APCDD1	0.778429	0.19525	0.104	3.24708e-05	1.20887	0.167	0.063	1	0.000899508	0.586144	0.217	0.133	1	0.068363	0.307772	0.218	0.159	1	2.73842e-07	1.01093	0.179	0.061	0.0171699	0.068363	1.09537e-06	0.0171699
1	RGS5	0.693598	0.201	0.1045	0.0350163	0.459291	0.159	0.096	1	2.76589e-07	1.14436	0.232	0.113	0.0173421	1.44151e-05	0.700602	0.212	0.095	0.903827	0.00346804	0.470134	0.201	0.114	1	0.0350163	1.10636e-06	0.0173421
1	HMGXB4	1.01213	0.24275	0.11925	3.2258e-05	1.23199	0.238	0.11	1	2.86164e-07	1.05753	0.266	0.137	0.0179425	9.33863e-07	0.970873	0.288	0.135	0.0585532	0.0019278	0.788141	0.179	0.095	1	0.0019278	1.14466e-06	0.0179425
1	SRBD1	0.659315	0.45075	0.292	2.91118e-07	0.724363	0.516	0.289	0.0182531	6.58322e-06	0.743724	0.414	0.284	0.412768	5.4112e-07	0.717829	0.5	0.301	0.0339283	0.030081	0.451344	0.373	0.294	1	0.030081	1.16447e-06	0.0182531
1	H2AZ2	0.940737	0.21	0.0965	3.28396e-05	0.923614	0.206	0.087	1	0.003212	0.669408	0.19	0.121	1	7.009e-07	0.974231	0.25	0.108	0.0439465	3.05904e-07	1.1957	0.194	0.07	0.0191802	0.003212	1.22361e-06	0.0191802
1	SIN3A	0.671034	0.254	0.1495	3.06316e-07	1.00278	0.333	0.153	0.019206	0.0115176	0.63709	0.217	0.151	1	0.0138189	0.362793	0.25	0.164	1	0.00441717	0.681472	0.216	0.13	1	0.0138189	1.22527e-06	0.019206
1	VGLL4	0.483941	0.4865	0.3345	3.16056e-07	0.851142	0.556	0.328	0.0198167	0.0102992	0.422182	0.418	0.335	1	3.16289e-05	0.369236	0.532	0.328	1	0.0703567	0.293205	0.44	0.347	1	0.0703567	1.26422e-06	0.0198167
1	RBM28	0.64415	0.2415	0.1445	0.00698067	0.70791	0.238	0.143	1	3.20275e-07	1.06905	0.243	0.121	0.0200812	0.0029619	0.486894	0.269	0.169	1	0.0387853	0.312744	0.216	0.145	1	0.0387853	1.2811e-06	0.0200812
1	HMGN3	0.924106	0.18375	0.092	4.30144e-05	1.21225	0.222	0.101	1	0.000445286	0.880581	0.152	0.082	1	0.182483	0.426785	0.122	0.088	1	3.21851e-07	1.17681	0.239	0.097	0.02018	0.182483	1.2874e-06	0.02018
1	SUZ12	0.8171	0.33	0.17875	1.69511e-06	1.09015	0.365	0.185	0.106283	5.40482e-06	0.774382	0.3	0.173	0.338882	0.00152893	0.618236	0.282	0.173	1	3.36914e-07	0.785631	0.373	0.184	0.0211245	0.00152893	1.34765e-06	0.0211245
1	CNTFR	0.653793	0.2705	0.16	4.78861e-05	1.10858	0.27	0.134	1	0.0307394	0.374272	0.262	0.202	1	0.0203782	0.422976	0.244	0.167	1	3.37892e-07	0.709349	0.306	0.137	0.0211858	0.0307394	1.35157e-06	0.0211858
1	BRD7	0.78771	0.28075	0.16275	0.0124439	0.54125	0.238	0.152	1	6.81391e-05	0.880609	0.27	0.169	1	3.40922e-07	0.936175	0.346	0.174	0.0213758	0.00114565	0.792807	0.269	0.156	1	0.0124439	1.36369e-06	0.0213758
1	ZMYM1	1.37407	0.1585	0.063	3.45099e-07	2.04949	0.167	0.05	0.0216377	0.000163823	1.03722	0.133	0.066	1	4.88773e-06	0.941929	0.192	0.079	0.306461	6.13717e-05	1.46765	0.142	0.057	1	0.000163823	1.38039e-06	0.0216377
1	IPO5	1.02061	0.24175	0.116	1.36719e-05	0.990757	0.254	0.114	0.857229	0.000888801	0.722383	0.217	0.138	1	3.47177e-07	1.29902	0.25	0.11	0.021768	3.68041e-07	1.07027	0.246	0.102	0.0230762	0.000888801	1.38871e-06	0.021768
1	DNMT1	0.729225	0.3825	0.2365	0.0464092	0.272448	0.31	0.232	1	1.71436e-06	0.900721	0.388	0.248	0.10749	5.78958e-06	0.858735	0.436	0.259	0.363007	3.53775e-07	0.884997	0.396	0.207	0.0221817	0.0464092	1.4151e-06	0.0221817
1	UHRF2	0.783956	0.39075	0.2395	0.00260933	0.531983	0.349	0.231	1	3.3457e-06	0.781999	0.399	0.264	0.209775	5.04078e-06	1.02525	0.397	0.244	0.316057	3.55228e-07	0.796588	0.418	0.219	0.0222728	0.00260933	1.42091e-06	0.0222728
1	MAP3K4	0.722748	0.4555	0.3105	0.000830105	0.618438	0.452	0.305	1	3.67667e-07	0.728013	0.49	0.334	0.0230527	0.0243341	0.327809	0.462	0.356	1	1.10967e-06	1.21673	0.418	0.247	0.0695764	0.0243341	1.47067e-06	0.0230527
1	EPS15	0.623676	0.335	0.217	0.00152817	0.771165	0.365	0.246	1	0.0678441	0.268334	0.274	0.22	1	3.72488e-07	0.75068	0.41	0.219	0.023355	0.00129975	0.704523	0.291	0.183	1	0.0678441	1.48995e-06	0.023355
1	VPS37B	0.847221	0.2975	0.167	3.75895e-07	0.930425	0.341	0.154	0.0235686	2.5852e-05	0.878093	0.319	0.208	1	0.00105362	0.63808	0.269	0.159	1	0.000259976	0.942287	0.261	0.147	1	0.00105362	1.50358e-06	0.0235686
1	MYLK-AS1	0.970435	0.18075	0.08825	0.00188352	1.32529	0.151	0.072	1	4.17351e-07	1.23656	0.205	0.098	0.0261679	4.11364e-05	0.625958	0.218	0.101	1	0.00733351	0.693934	0.149	0.082	1	0.00733351	1.6694e-06	0.0261679
1	XPO4	0.64845	0.3905	0.2595	0.00278479	0.50663	0.397	0.267	1	2.12594e-05	0.882351	0.354	0.239	1	4.59378e-07	0.792011	0.468	0.278	0.028803	0.0287837	0.412807	0.343	0.254	1	0.0287837	1.83751e-06	0.028803
1	ZNF83	0.691044	0.3895	0.23675	4.68817e-07	0.999117	0.437	0.243	0.0293948	3.5299e-06	0.529419	0.38	0.234	0.221325	0.003092	0.455464	0.353	0.24	1	5.03472e-05	0.780176	0.388	0.23	1	0.003092	1.87527e-06	0.0293948
1	GALNT2	0.479647	0.58	0.426	0.00130334	0.369586	0.603	0.438	1	4.74933e-06	0.562194	0.582	0.43	0.297783	4.77902e-07	0.638524	0.628	0.441	0.0299644	0.0180901	0.348284	0.507	0.395	1	0.0180901	1.91161e-06	0.0299644
1	GLO1	1.03373	0.1615	0.07425	0.122394	0.394366	0.111	0.072	1	1.79472e-06	1.17048	0.175	0.079	0.112529	6.63096e-05	1.46097	0.173	0.079	1	4.81255e-07	1.1091	0.187	0.067	0.0301747	0.122394	1.92502e-06	0.0301747
1	USP37	0.657637	0.34175	0.21575	0.0700892	0.33465	0.302	0.225	1	4.90508e-07	0.787884	0.357	0.211	0.0307548	0.00155043	0.45766	0.365	0.237	1	6.47365e-06	1.05035	0.343	0.19	0.405898	0.0700892	1.96203e-06	0.0307548
1	PPP6R3	0.549719	0.726	0.58575	7.60621e-06	0.587789	0.738	0.597	0.476909	4.9482e-07	0.534193	0.696	0.577	0.0310252	7.55543e-07	0.607333	0.769	0.62	0.0473725	0.000459689	0.469561	0.701	0.549	1	0.000459689	1.97928e-06	0.0310252
1	ZNF710	0.702785	0.23225	0.14375	5.13166e-07	1.04176	0.238	0.09	0.0321755	0.112838	0.362672	0.228	0.186	1	0.0111119	0.617053	0.276	0.193	1	0.00353782	0.789658	0.187	0.106	1	0.112838	2.05266e-06	0.0321755
1	CLCN5	0.850245	0.25225	0.126	3.65878e-06	0.693288	0.278	0.119	0.229405	0.0219635	0.768716	0.186	0.134	1	1.32365e-06	0.907194	0.314	0.157	0.0829926	5.30809e-07	1.03178	0.231	0.094	0.0332817	0.0219635	2.12323e-06	0.0332817
1	CREBZF	0.886332	0.1495	0.077	0.000686792	0.963543	0.167	0.076	1	0.0127643	0.857315	0.122	0.075	1	0.185406	0.291505	0.115	0.083	1	5.42496e-07	1.43297	0.194	0.074	0.0340145	0.185406	2.16998e-06	0.0340145
1	CYP20A1	1.23661	0.169	0.07525	5.43761e-07	1.54758	0.183	0.059	0.0340938	0.000276673	0.747211	0.156	0.083	1	2.64316e-06	1.48527	0.218	0.097	0.165726	0.00786444	1.16637	0.119	0.062	1	0.00786444	2.17504e-06	0.0340938
1	MRPS27	0.601447	0.25475	0.163	0.00585001	0.627946	0.278	0.177	1	5.57524e-07	0.986285	0.266	0.142	0.0349567	0.00923268	0.516992	0.244	0.157	1	0.153321	0.274565	0.231	0.176	1	0.153321	2.23009e-06	0.0349567
1	MIDEAS	1.01925	0.18425	0.09475	0.0490727	1.02523	0.127	0.078	1	0.000126402	0.751316	0.194	0.107	1	5.63022e-07	1.20563	0.237	0.101	0.0353015	0.000963444	1.09482	0.179	0.093	1	0.0490727	2.25208e-06	0.0353015
1	TDRD3	0.604518	0.39275	0.26375	5.69714e-07	1.03078	0.444	0.239	0.0357211	0.183825	0.301873	0.308	0.272	1	3.19697e-05	0.724867	0.423	0.271	1	0.00656635	0.36055	0.396	0.273	1	0.183825	2.27886e-06	0.0357211
1	MBNL2	0.680448	0.34575	0.207	0.00445582	0.332325	0.286	0.177	1	2.21827e-05	0.879888	0.316	0.203	1	5.75958e-07	0.893405	0.423	0.242	0.0361126	5.28436e-05	0.616174	0.358	0.206	1	0.00445582	2.30383e-06	0.0361126
1	TMEM117	0.624249	0.35575	0.2335	0.00630016	0.467237	0.349	0.236	1	0.000675744	0.593443	0.308	0.216	1	0.0039452	0.633279	0.378	0.28	1	5.90749e-07	0.803039	0.388	0.202	0.0370399	0.00630016	2.36299e-06	0.0370399
1	ATM	0.532317	0.51025	0.36025	8.33768e-05	0.747083	0.524	0.346	1	0.029263	0.308669	0.418	0.356	1	0.00712845	0.370592	0.487	0.364	1	5.97885e-07	0.702923	0.612	0.375	0.0374874	0.029263	2.39154e-06	0.0374874
1	NUP98	0.848083	0.4065	0.246	1.92929e-06	0.876231	0.452	0.258	0.120966	6.21602e-07	0.963977	0.376	0.242	0.0389744	0.000152195	0.698311	0.417	0.27	1	5.48511e-06	0.853814	0.381	0.214	0.343917	0.000152195	2.4864e-06	0.0389744
1	HIBCH	0.53916	0.5245	0.35175	0.000182547	0.46323	0.532	0.353	1	7.10445e-05	0.628296	0.468	0.342	1	6.21698e-07	0.599035	0.583	0.354	0.0389804	0.000488804	0.466077	0.515	0.358	1	0.000488804	2.48679e-06	0.0389804
1	HAUS6	0.814215	0.159	0.0805	0.160277	0.403666	0.119	0.081	1	9.39752e-05	0.931979	0.144	0.07	1	6.37319e-07	1.11124	0.224	0.092	0.0399599	0.00431217	0.809976	0.149	0.079	1	0.160277	2.54927e-06	0.0399599
1	CNTRL	0.761882	0.42625	0.2795	6.8654e-07	0.917353	0.516	0.316	0.0430461	0.000100011	0.737153	0.38	0.269	1	0.00368499	0.695406	0.391	0.278	1	4.13284e-05	0.697616	0.418	0.255	1	0.00368499	2.74616e-06	0.0430461
1	GRM7-AS3	0.559977	0.17925	0.1085	0.0429985	0.350337	0.151	0.092	1	0.0293651	0.577023	0.186	0.134	1	0.128218	0.258066	0.179	0.131	1	6.90767e-07	1.05448	0.201	0.077	0.0433111	0.128218	2.76307e-06	0.0433111
1	SLF1	0.725641	0.302	0.16525	0.00020683	0.78583	0.286	0.151	1	7.16531e-07	0.666694	0.319	0.177	0.0449265	6.35986e-06	0.75826	0.372	0.206	0.398763	0.000712397	0.691779	0.231	0.127	1	0.000712397	2.86612e-06	0.0449265
1	ENSG00000283201	0.616347	0.23425	0.14925	0.0209085	0.78442	0.222	0.147	1	0.0403004	0.253864	0.232	0.175	1	0.0951987	0.374743	0.199	0.145	1	7.55178e-07	1.05236	0.284	0.13	0.0473496	0.0951987	3.02071e-06	0.0473496
1	LTBP4	0.920217	0.207	0.103	0.000214358	0.923665	0.246	0.127	1	0.000189482	0.88501	0.148	0.076	1	0.00210148	0.643515	0.173	0.091	1	7.90227e-07	1.22868	0.261	0.118	0.0495472	0.00210148	3.16091e-06	0.0495472
1	PEA15	0.682294	0.22475	0.12025	7.94964e-07	1.15978	0.286	0.123	0.0498442	0.305767	0.278862	0.144	0.122	1	4.3879e-06	0.916794	0.282	0.135	0.275122	0.00359347	0.373741	0.187	0.101	1	0.305767	3.17985e-06	0.0498442
1	GOLM1	0.458153	0.467	0.34425	7.95557e-07	0.682834	0.619	0.397	0.0498814	0.00197237	0.475951	0.407	0.312	1	0.0739995	0.282629	0.417	0.324	1	0.0578981	0.391196	0.425	0.344	1	0.0739995	3.18223e-06	0.0498814
1	NFATC2IP	0.936689	0.15325	0.07875	0.374268	0.509199	0.103	0.08	1	8.13799e-07	1.21378	0.175	0.077	0.0510252	3.05343e-05	1.29833	0.186	0.084	1	0.00198826	0.725445	0.149	0.074	1	0.374268	3.25519e-06	0.0510252
1	INTS7	0.646877	0.364	0.23425	0.00733876	0.366662	0.357	0.238	1	0.00746331	0.586994	0.312	0.235	1	9.59845e-05	0.77543	0.391	0.251	1	8.14067e-07	0.858423	0.396	0.213	0.051042	0.00746331	3.25627e-06	0.051042
1	WIPF1	1.0151	0.15575	0.07325	4.53492e-05	1.27181	0.198	0.085	1	0.00343923	0.828304	0.133	0.077	1	0.0174983	0.292545	0.135	0.077	1	8.17599e-07	1.66774	0.157	0.054	0.0512634	0.0174983	3.27039e-06	0.0512634
1	SLC35G2	0.674064	0.18	0.09725	0.000865984	0.681114	0.175	0.082	1	0.0718033	0.574196	0.156	0.117	1	0.0132178	0.465727	0.173	0.104	1	8.27337e-07	0.975218	0.216	0.086	0.051874	0.0718033	3.30934e-06	0.051874
1	GALNT16	0.726235	0.171	0.0975	0.0182864	0.934492	0.135	0.074	1	8.62525e-07	0.761713	0.259	0.134	0.0540803	0.0277781	0.465947	0.186	0.124	1	0.0313222	0.742789	0.104	0.058	1	0.0313222	3.4501e-06	0.0540803
1	CHSY1	0.919643	0.30175	0.17025	0.000183	0.852746	0.27	0.144	1	7.27584e-06	0.917327	0.3	0.184	0.456195	8.63669e-07	0.880178	0.391	0.213	0.0541521	0.000483413	1.02832	0.246	0.14	1	0.000483413	3.45467e-06	0.0541521
1	HNRNPU	0.43253	0.64575	0.50075	0.00211161	0.276289	0.651	0.48	1	9.03244e-07	0.549323	0.658	0.547	0.0566334	0.000271161	0.453111	0.647	0.51	1	0.000219354	0.451398	0.627	0.466	1	0.00211161	3.61297e-06	0.0566334
1	MSH6	0.711743	0.23675	0.1315	0.0751881	0.454312	0.183	0.124	1	7.70537e-06	0.726405	0.266	0.15	0.483127	0.00156725	0.424168	0.237	0.134	1	9.0967e-07	1.24209	0.261	0.118	0.0570363	0.0751881	3.63867e-06	0.0570363
1	DOT1L	0.644503	0.40225	0.27525	6.32242e-06	0.890423	0.444	0.26	0.396416	9.75003e-07	0.801132	0.43	0.288	0.0611327	0.002844	0.571491	0.429	0.304	1	0.214354	0.314965	0.306	0.249	1	0.214354	3.90001e-06	0.0611327
1	SFXN2	1.34338	0.12825	0.052	1.16209e-05	1.58124	0.151	0.051	0.728634	1.00782e-06	1.51393	0.122	0.044	0.0631902	3.92306e-05	1.5822	0.128	0.049	1	0.0286771	0.696146	0.112	0.064	1	0.0286771	4.03127e-06	0.0631902
1	MSRB3	0.974323	0.17375	0.07875	4.08171e-06	1.26275	0.19	0.07	0.255923	1.01679e-06	1.31146	0.183	0.084	0.0637529	0.021325	0.288054	0.128	0.073	1	7.21441e-05	1.03502	0.194	0.088	1	0.021325	4.06716e-06	0.0637529
1	IFT80	0.725307	0.35175	0.218	0.0012467	0.648079	0.365	0.232	1	7.40082e-06	0.708243	0.346	0.215	0.464032	1.01808e-06	0.845697	0.397	0.214	0.0638337	0.0120849	0.699209	0.299	0.211	1	0.0120849	4.07232e-06	0.0638337
1	GLMN	0.622668	0.30875	0.1915	0.000614217	0.669106	0.341	0.206	1	1.0233e-06	0.868725	0.312	0.18	0.064161	0.0080836	0.550633	0.276	0.185	1	0.00427444	0.402208	0.306	0.195	1	0.0080836	4.0932e-06	0.064161
1	STK24	0.531198	0.327	0.20275	1.04591e-06	0.821926	0.397	0.205	0.0655786	0.00867837	0.357135	0.285	0.208	1	4.15359e-05	0.530254	0.372	0.214	1	0.0469417	0.415475	0.254	0.184	1	0.0469417	4.18364e-06	0.0655786
1	CSTPP1	0.433964	0.77825	0.62775	0.00012479	0.397537	0.825	0.633	1	1.16467e-06	0.545982	0.711	0.606	0.0730247	1.06989e-06	0.476511	0.808	0.633	0.0670819	0.00151507	0.315827	0.769	0.639	1	0.00151507	4.27954e-06	0.0670819
1	ATR	0.704272	0.44325	0.2685	3.06625e-05	0.620584	0.46	0.277	1	1.12526e-06	0.862056	0.395	0.252	0.0705541	4.14952e-06	0.657275	0.455	0.277	0.260175	2.10796e-06	0.677173	0.463	0.268	0.132169	3.06625e-05	4.50105e-06	0.0705541
1	USP6NL	0.692997	0.422	0.26075	1.13649e-06	0.677069	0.5	0.276	0.0712576	0.000349103	0.731267	0.342	0.243	1	0.000219633	0.604491	0.436	0.28	1	2.6132e-05	0.759161	0.41	0.244	1	0.000349103	4.54593e-06	0.0712576
1	ARGLU1	0.647166	0.44475	0.2855	4.27936e-05	0.691174	0.444	0.27	1	0.0023756	0.673291	0.388	0.302	1	6.74707e-05	0.518468	0.462	0.29	1	1.16391e-06	0.705729	0.485	0.28	0.072977	0.0023756	4.65562e-06	0.072977
1	ZNF37BP	0.640982	0.36925	0.241	1.12319e-05	0.802397	0.444	0.267	0.704239	0.0170232	0.404935	0.297	0.228	1	0.0430825	0.523403	0.288	0.215	1	1.1948e-06	0.833192	0.448	0.254	0.0749137	0.0430825	4.77917e-06	0.0749137
1	FDPS	0.637405	0.34125	0.2135	6.69215e-05	0.659244	0.405	0.237	1	0.00071039	0.67484	0.357	0.263	1	1.33137e-06	0.820493	0.372	0.197	0.0834772	0.0326984	0.395045	0.231	0.157	1	0.0326984	5.32549e-06	0.0834772
1	SRRM2	0.516315	0.7375	0.5875	1.88918e-06	0.672563	0.73	0.548	0.118452	0.000249846	0.30164	0.696	0.613	1	0.000154055	0.504961	0.763	0.625	1	1.35236e-06	0.586096	0.761	0.564	0.0847931	0.000249846	5.40944e-06	0.0847931
1	WASF2	0.789926	0.23725	0.12975	0.000112394	1.22038	0.23	0.112	1	2.22983e-06	0.832034	0.259	0.137	0.13981	1.40019e-06	0.760578	0.288	0.139	0.0877918	0.179124	0.346712	0.172	0.131	1	0.179124	5.60074e-06	0.0877918
1	CLEC2D	1.21361	0.2005	0.09275	8.14287e-06	1.60528	0.206	0.083	0.510558	1.41019e-06	1.24165	0.205	0.1	0.0884191	0.000338553	0.920847	0.212	0.112	1	2.54758e-05	1.08667	0.179	0.076	1	0.000338553	5.64076e-06	0.0884191
1	ATXN7	0.660206	0.424	0.255	1.64912e-05	0.566827	0.452	0.264	1	1.84466e-06	0.743888	0.399	0.257	0.11566	1.41765e-06	0.723684	0.449	0.255	0.0888867	0.000183325	0.606426	0.396	0.244	1	0.000183325	5.67059e-06	0.0888867
1	CHD1-DT	0.791872	0.263	0.14725	0.00562175	0.872007	0.246	0.155	1	0.000142877	0.718403	0.255	0.156	1	0.000228919	0.66167	0.282	0.159	1	1.55121e-06	0.915407	0.269	0.119	0.0972609	0.00562175	6.20483e-06	0.0972609
1	SPART	0.612109	0.2625	0.16125	0.00676327	0.447468	0.238	0.145	1	0.00952077	0.428785	0.285	0.209	1	1.57484e-06	1.0086	0.333	0.168	0.0987424	0.016371	0.563581	0.194	0.123	1	0.016371	6.29934e-06	0.0987424

## Sheet: 2
cluster	gene	mu_log2FC	mu_pct.1	mu_pct.2	WT+T4_p_val	WT+T4_avg_log2FC	WT+T4_pct.1	WT+T4_pct.2	WT+T4_p_val_adj	MCT8KO+T4_p_val	MCT8KO+T4_avg_log2FC	MCT8KO+T4_pct.1	MCT8KO+T4_pct.2	MCT8KO+T4_p_val_adj	MCT8KO_p_val	MCT8KO_avg_log2FC	MCT8KO_pct.1	MCT8KO_pct.2	MCT8KO_p_val_adj	WT_p_val	WT_avg_log2FC	WT_pct.1	WT_pct.2	WT_p_val_adj	max_pval	min_pval	min_pval_adj
2	SLC24A2	1.04232	0.4685	0.3515	5.38529e-19	1.3058	0.804	0.564	3.37658e-14	0.990334	0.973828	0.103	0.112	1	0.237019	0.960952	0.217	0.141	1	1.79132e-23	0.928694	0.75	0.589	1.12316e-18	0.990334	7.1653e-23	1.12316e-18
2	BCL11B	0.653188	0.425	0.34325	3.53672e-10	0.892646	0.684	0.477	2.21752e-05	0.49405	0.541338	0.154	0.217	1	0.899886	0.256531	0.217	0.219	1	7.39182e-21	0.922239	0.645	0.46	4.63467e-16	0.899886	2.95673e-20	4.63467e-16
2	ADAMTS3	0.589686	0.45525	0.3865	8.70905e-10	0.82378	0.741	0.542	5.46058e-05	0.762351	0.453875	0.179	0.216	1	0.785038	0.359735	0.174	0.226	1	3.28602e-20	0.721354	0.727	0.562	2.06033e-15	0.785038	1.31441e-19	2.06033e-15
2	HYCC1	0.798656	0.3425	0.29025	7.21528e-09	1.0454	0.544	0.354	0.000452398	0.381636	0.697539	0.154	0.242	1	0.685583	0.364856	0.174	0.229	1	2.18402e-16	1.08683	0.498	0.336	1.36938e-11	0.685583	8.73608e-16	1.36938e-11
2	NUAK1	0.892097	0.3015	0.21275	3.0829e-07	1.28731	0.424	0.262	0.0193298	0.915936	0.670156	0.154	0.161	1	0.355422	0.609187	0.217	0.153	1	5.22578e-12	1.00173	0.411	0.275	3.27656e-07	0.915936	2.09031e-11	3.27656e-07
2	GRIA2	0.551176	0.53125	0.48375	3.61465e-05	0.610294	0.658	0.526	1	0.876842	0.557006	0.359	0.418	1	0.476741	0.300794	0.478	0.475	1	1.46006e-11	0.736609	0.63	0.516	9.1546e-07	0.876842	5.84025e-11	9.1546e-07
2	RASGEF1B	0.74849	0.5035	0.448	3.24355e-06	0.746758	0.557	0.388	0.203371	0.0682453	1.27572	0.538	0.483	1	0.622112	0.389834	0.435	0.58	1	9.48391e-10	0.581651	0.484	0.341	5.94641e-05	0.622112	3.79356e-09	5.94641e-05
2	MIR2052HG	0.726941	0.32725	0.274	8.96863e-08	1.39283	0.462	0.288	0.00562333	0.525942	0.486277	0.256	0.228	1	0.717976	0.763748	0.261	0.252	1	0.410683	0.264916	0.33	0.328	1	0.717976	3.58745e-07	0.00562333
2	RGL1	0.611373	0.55625	0.548	1.15274e-07	0.810373	0.728	0.636	0.0072277	0.865285	0.646879	0.385	0.465	1	0.205281	0.686768	0.478	0.453	1	0.0488367	0.301474	0.634	0.638	1	0.865285	4.61097e-07	0.0072277
2	PRKX	0.848598	0.2105	0.14925	0.0490213	0.661271	0.203	0.143	1	0.682618	0.498522	0.179	0.163	1	0.231577	1.13122	0.217	0.142	1	2.90476e-07	1.10338	0.243	0.149	0.0182128	0.682618	1.1619e-06	0.0182128
2	AUH	0.770005	0.41275	0.3385	0.00158801	0.616481	0.462	0.364	1	0.908781	0.569238	0.256	0.312	1	0.020854	1.28088	0.478	0.327	1	3.42524e-07	0.613423	0.455	0.351	0.0214763	0.908781	1.3701e-06	0.0214763
2	TCF20	0.669318	0.26075	0.22	0.0736007	0.677234	0.329	0.281	1	0.457503	0.633338	0.103	0.161	1	0.308928	0.595224	0.261	0.188	1	6.44667e-07	0.771477	0.35	0.25	0.0404206	0.457503	2.57867e-06	0.0404206

## Sheet: 3
cluster	gene	mu_log2FC	mu_pct.1	mu_pct.2	WT+T4_p_val	WT+T4_avg_log2FC	WT+T4_pct.1	WT+T4_pct.2	WT+T4_p_val_adj	MCT8KO+T4_p_val	MCT8KO+T4_avg_log2FC	MCT8KO+T4_pct.1	MCT8KO+T4_pct.2	MCT8KO+T4_p_val_adj	MCT8KO_p_val	MCT8KO_avg_log2FC	MCT8KO_pct.1	MCT8KO_pct.2	MCT8KO_p_val_adj	WT_p_val	WT_avg_log2FC	WT_pct.1	WT_pct.2	WT_p_val_adj	max_pval	min_pval	min_pval_adj
3	NEGR1	2.02067	0.892	0.56475	4.24754e-15	2.21334	0.905	0.482	2.66321e-10	1.28443e-43	2.27744	0.907	0.619	8.05335e-39	7.40527e-43	1.68265	0.941	0.716	4.6431e-38	7.87136e-19	1.90925	0.815	0.442	4.93534e-14	4.24754e-15	5.1377e-43	8.05335e-39
3	ANK3	0.836729	0.98375	0.844	0.000825833	0.370256	1	0.849	1	1.63299e-41	1.35776	0.987	0.791	1.02388e-36	7.40433e-42	1.05694	0.973	0.866	4.64252e-37	1.49679e-08	0.561954	0.975	0.87	0.000938487	0.000825833	2.96173e-41	4.64252e-37
3	NKAIN2	2.04565	0.76525	0.46575	2.31479e-12	2.3663	0.81	0.408	1.45137e-07	3.46125e-19	2.0421	0.755	0.509	2.1702e-14	8.79487e-39	1.97284	0.842	0.542	5.51438e-34	2.6808e-10	1.80135	0.654	0.404	1.68086e-05	2.6808e-10	3.51795e-38	5.51438e-34
3	ZFHX4-AS1	2.31935	0.31275	0.099	0.0016411	2.20853	0.167	0.053	1	1.13725e-35	2.75893	0.523	0.143	7.13055e-31	3.34796e-12	1.50195	0.326	0.145	2.09917e-07	1.10007e-11	2.80799	0.235	0.055	6.89743e-07	0.0016411	4.54899e-35	7.13055e-31
3	CELF4	1.66811	0.8865	0.5375	5.40264e-12	1.93152	0.881	0.472	3.38746e-07	5.7355e-33	1.48041	0.901	0.541	3.59616e-28	6.60062e-34	1.3602	0.9	0.66	4.13859e-29	1.25385e-20	1.90031	0.864	0.477	7.86164e-16	5.40264e-12	2.64025e-33	4.13859e-29
3	LRRTM3	2.89559	0.45	0.12325	2.02219e-22	3.98304	0.452	0.058	1.26791e-17	4.67968e-29	2.14082	0.556	0.179	2.93416e-24	6.93718e-33	2.44838	0.52	0.186	4.34961e-28	6.94045e-12	3.01013	0.272	0.07	4.35166e-07	6.94045e-12	2.77487e-32	4.34961e-28
3	CSMD3	1.66109	0.77425	0.4505	1.1917e-06	1.27499	0.714	0.43	0.0747197	1.95057e-32	1.86604	0.834	0.444	1.22301e-27	1.26823e-28	1.5138	0.796	0.524	7.95181e-24	4.77652e-16	1.98954	0.753	0.404	2.99488e-11	1.1917e-06	7.80228e-32	1.22301e-27
3	SPOCK3	1.50337	0.41975	0.18175	1.54068e-09	2.19336	0.476	0.142	9.66004e-05	1.08203e-06	0.989738	0.364	0.203	0.0678434	1.46208e-31	2.09695	0.629	0.272	9.16727e-27	0.0052113	0.733446	0.21	0.11	1	0.0052113	5.84834e-31	9.16727e-27
3	IL1RAPL1	1.374	0.7965	0.5675	1.6828e-10	1.56744	0.881	0.565	1.05512e-05	1.29958e-18	1.38966	0.815	0.552	8.14835e-14	2.56653e-31	1.72544	0.86	0.627	1.60922e-26	0.0034176	0.813459	0.63	0.526	1	0.0034176	1.02661e-30	1.60922e-26
3	KCND2	1.297	0.766	0.5085	4.98943e-05	1.13229	0.714	0.518	1	2.89752e-30	1.92302	0.841	0.477	1.81674e-25	2.43439e-26	1.37132	0.842	0.577	1.52636e-21	0.000190779	0.761386	0.667	0.462	1	0.000190779	1.15901e-29	1.81674e-25
3	DNM3	1.0452	0.7585	0.48225	0.000680289	0.825854	0.714	0.55	1	1.3569e-29	1.42987	0.821	0.426	8.50774e-25	4.4196e-19	0.900148	0.783	0.51	2.77109e-14	8.56093e-09	1.02492	0.716	0.443	0.00053677	0.000680289	5.42759e-29	8.50774e-25
3	ENSG00000227681	1.79636	0.5335	0.28075	1.46511e-08	2.93909	0.429	0.134	0.000918621	3.70972e-14	1.2619	0.695	0.412	2.326e-09	1.12761e-28	1.70534	0.738	0.447	7.07009e-24	0.000191848	1.2791	0.272	0.13	1	0.000191848	4.51042e-28	7.07009e-24
3	CNTNAP2	0.921603	0.9845	0.89875	7.98621e-09	1.03549	1	0.896	0.000500735	1.00828e-26	1.23181	0.987	0.889	6.32191e-22	2.43232e-14	0.587607	1	0.948	1.52507e-09	2.39484e-07	0.831506	0.951	0.862	0.0150156	2.39484e-07	4.03312e-26	6.32191e-22
3	ZFHX3	2.2688	0.65875	0.41275	8.40252e-08	3.33331	0.571	0.27	0.00526838	1.39579e-26	1.78374	0.848	0.564	8.75159e-22	9.52173e-12	1.38938	0.697	0.558	5.97013e-07	6.3773e-11	2.56878	0.519	0.259	3.99857e-06	8.40252e-08	5.58315e-26	8.75159e-22
3	EPHA6	1.56444	0.6865	0.44875	1.68433e-06	1.62571	0.714	0.451	0.105607	1.20777e-15	1.71922	0.669	0.405	7.57275e-11	1.58734e-26	1.73282	0.783	0.497	9.95264e-22	0.000268295	1.18001	0.58	0.442	1	0.000268295	6.34937e-26	9.95264e-22
3	SAMD5	2.03027	0.67675	0.39425	1.23296e-14	2.99797	0.69	0.234	7.73067e-10	4.79507e-13	1.3633	0.755	0.553	3.00651e-08	3.75818e-26	1.53173	0.805	0.591	2.35638e-21	2.3233e-10	2.2281	0.457	0.199	1.45671e-05	2.3233e-10	1.50327e-25	2.35638e-21
3	NXPH1	2.1091	0.534	0.24225	1.63836e-06	2.21689	0.452	0.18	0.102725	7.1011e-16	1.95862	0.543	0.27	4.45239e-11	7.05744e-25	1.63951	0.647	0.34	4.42501e-20	2.80915e-15	2.62138	0.494	0.179	1.76134e-10	1.63836e-06	2.82298e-24	4.42501e-20
3	MAGI2	0.652861	0.95725	0.87325	0.000763255	0.542193	0.929	0.865	1	9.00672e-24	1.01979	0.967	0.85	5.64721e-19	1.59425e-21	0.595796	0.995	0.91	9.99593e-17	0.000771284	0.453669	0.938	0.868	1	0.000771284	3.60269e-23	5.64721e-19
3	SNHG14	0.988198	0.983	0.89225	1.20491e-10	1.09933	1	0.913	7.55479e-06	1.12585e-23	0.939829	0.98	0.861	7.0591e-19	4.12927e-21	0.796651	0.964	0.913	2.58905e-16	8.03327e-17	1.11699	0.988	0.882	5.03686e-12	1.20491e-10	4.50342e-23	7.0591e-19
3	LRP1B	1.27852	0.8355	0.68825	3.6527e-06	1.31536	0.81	0.606	0.229025	1.03009e-14	1.53856	0.881	0.708	6.45865e-10	4.85462e-23	1.40519	0.91	0.791	3.04384e-18	5.601e-05	0.854956	0.741	0.648	1	5.601e-05	1.94185e-22	3.04384e-18
3	SCN9A	2.02896	0.2785	0.09	1.21722e-14	3.26736	0.286	0.035	7.63197e-10	2.73105e-08	1.27047	0.291	0.126	0.00171237	0.00025456	0.890657	0.253	0.157	1	5.33126e-23	2.68734	0.284	0.042	3.3427e-18	0.00025456	2.13251e-22	3.3427e-18
3	PAX5	3.56177	0.178	0.0335	4.12247e-20	5.09095	0.214	0.012	2.58479e-15	0.00075869	2.09551	0.113	0.048	1	1.2929e-22	3.58102	0.249	0.059	8.10648e-18	9.92107e-15	3.47961	0.136	0.015	6.22051e-10	0.00075869	5.1716e-22	8.10648e-18
3	RALYL	1.44125	0.8945	0.638	1.15334e-12	1.77792	0.929	0.612	7.23146e-08	1.87786e-21	1.56682	0.861	0.596	1.17742e-16	2.55984e-21	1.29128	0.887	0.705	1.60502e-16	5.18156e-11	1.12899	0.901	0.639	3.24884e-06	5.18156e-11	7.51146e-21	1.17742e-16
3	CA10	2.84298	0.50175	0.18075	1.73567e-18	3.69757	0.524	0.104	1.08827e-13	2.90232e-17	2.26089	0.503	0.231	1.81976e-12	2.7453e-21	1.84932	0.548	0.27	1.72131e-16	4.58273e-19	3.56415	0.432	0.118	2.87337e-14	2.90232e-17	1.09812e-20	1.72131e-16
3	SGIP1	0.933942	0.71325	0.46725	0.000302857	1.00607	0.69	0.476	1	4.22949e-21	1.16703	0.788	0.407	2.65189e-16	6.57389e-11	0.720266	0.733	0.516	4.12183e-06	8.55649e-05	0.842403	0.642	0.47	1	0.000302857	1.6918e-20	2.65189e-16
3	NELL1	1.21672	0.615	0.40125	0.0267834	0.301995	0.571	0.406	1	6.44187e-21	2.21843	0.675	0.352	4.03905e-16	7.41571e-07	0.971453	0.597	0.469	0.0464965	2.95357e-08	1.37499	0.617	0.378	0.00185189	0.0267834	2.57675e-20	4.03905e-16
3	LRRC4C	1.40641	0.8125	0.564	4.44107e-11	2.24561	0.786	0.358	2.78455e-06	0.000176028	0.437952	0.887	0.816	1	4.94057e-07	0.457619	0.873	0.791	0.0309773	7.46696e-21	2.48447	0.704	0.291	4.68179e-16	0.000176028	2.98679e-20	4.68179e-16
3	NALF1	1.03967	0.9805	0.9055	6.70221e-15	1.63433	0.976	0.858	4.20229e-10	9.28807e-21	0.987126	0.98	0.925	5.82362e-16	1.2587e-18	0.588731	0.991	0.963	7.89203e-14	1.69993e-12	0.948505	0.975	0.876	1.06585e-07	1.69993e-12	3.71523e-20	5.82362e-16
3	FGF14	1.37662	0.809	0.5435	1.26046e-10	1.78219	0.81	0.418	7.90311e-06	8.08929e-09	0.706489	0.781	0.619	0.000507198	1.59164e-20	0.895697	0.855	0.699	9.97961e-16	5.60666e-19	2.12209	0.79	0.438	3.51538e-14	8.08929e-09	6.36658e-20	9.97961e-16
3	PCDH7	1.62467	0.76625	0.4495	5.22071e-10	1.73987	0.786	0.346	3.27338e-05	1.65036e-20	1.87457	0.795	0.531	1.03477e-15	2.26766e-19	1.24627	0.805	0.612	1.42183e-14	5.05075e-15	1.63797	0.679	0.309	3.16682e-10	5.22071e-10	6.60143e-20	1.03477e-15
3	CSMD1	1.06324	0.9235	0.78375	2.08913e-06	0.746807	0.905	0.782	0.130988	1.80946e-20	1.3092	0.934	0.74	1.13453e-15	2.14216e-18	0.940939	0.941	0.83	1.34313e-13	1.28748e-12	1.256	0.914	0.783	8.07248e-08	2.08913e-06	7.23784e-20	1.13453e-15
3	PCDH15	1.62014	0.674	0.3855	6.44152e-09	2.26303	0.643	0.281	0.000403883	4.56526e-12	1.17322	0.656	0.408	2.86242e-07	1.8306e-20	0.856271	0.792	0.543	1.14778e-15	1.09273e-11	2.18804	0.605	0.31	6.85144e-07	6.44152e-09	7.32239e-20	1.14778e-15
3	CHL1	1.07725	0.6015	0.359	0.000339674	1.01703	0.548	0.312	1	1.38262e-13	1.2635	0.596	0.312	8.66903e-09	1.26535e-19	1.22184	0.706	0.452	7.93377e-15	0.000287043	0.806641	0.556	0.36	1	0.000339674	5.06142e-19	7.93377e-15
3	NOVA1	1.18526	0.751	0.51925	0.00162498	0.96537	0.643	0.428	1	1.89508e-19	1.2921	0.821	0.572	1.18821e-14	2.66658e-14	0.783949	0.824	0.675	1.67194e-09	1.64081e-12	1.69961	0.716	0.402	1.02879e-07	0.00162498	7.5803e-19	1.18821e-14
3	MTUS2	1.32765	0.66825	0.4075	0.000202283	0.952164	0.548	0.274	1	2.46556e-19	1.45079	0.781	0.507	1.54591e-14	1.33222e-13	1.10022	0.751	0.572	8.35301e-09	4.13217e-12	1.80742	0.593	0.277	2.59087e-07	0.000202283	9.86224e-19	1.54591e-14
3	PRICKLE2	1.62202	0.5455	0.281	4.74894e-05	1.56821	0.429	0.193	1	2.93837e-19	1.90151	0.636	0.318	1.84236e-14	9.33e-12	1.22312	0.611	0.408	5.84991e-07	3.66466e-12	1.79525	0.506	0.205	2.29774e-07	4.74894e-05	1.17535e-18	1.84236e-14
3	MGAT4C	2.57705	0.4875	0.18875	4.44527e-15	3.29199	0.524	0.127	2.78718e-10	6.73202e-19	2.25199	0.536	0.236	4.22098e-14	1.59053e-13	1.68756	0.52	0.303	9.97261e-09	5.16147e-18	3.07668	0.37	0.089	3.23624e-13	1.59053e-13	2.69281e-18	4.22098e-14
3	NALCN	2.03342	0.2455	0.07475	2.96646e-18	3.36398	0.31	0.032	1.85997e-13	3.9498e-08	1.73299	0.232	0.092	0.00247653	6.59709e-08	0.901479	0.267	0.126	0.00413638	6.91328e-07	2.13524	0.173	0.049	0.0433462	6.91328e-07	1.18658e-17	1.85997e-13
3	RIMS2	1.03006	0.8645	0.67275	9.08556e-06	1.44918	0.786	0.524	0.569665	1.14507e-09	0.565983	0.901	0.783	7.17957e-05	7.01776e-10	0.49525	0.919	0.815	4.40014e-05	3.26243e-18	1.60981	0.852	0.569	2.04554e-13	9.08556e-06	1.30497e-17	2.04554e-13
3	SLC2A13	2.02192	0.57325	0.25275	2.80359e-15	2.58521	0.643	0.198	1.75785e-10	4.09174e-18	2.03159	0.609	0.307	2.56552e-13	2.07705e-17	1.59018	0.584	0.332	1.30231e-12	7.21338e-12	1.88071	0.457	0.174	4.52279e-07	7.21338e-12	1.6367e-17	2.56552e-13
3	CAMTA1	0.583289	0.93425	0.8405	0.0373483	0.353351	0.881	0.814	1	2.98394e-11	0.494323	0.974	0.859	1.87093e-06	5.37637e-18	0.598972	0.968	0.91	3.37099e-13	3.73294e-11	0.886509	0.914	0.779	2.34056e-06	0.0373483	2.15055e-17	3.37099e-13
3	ADGRB1	1.47016	0.1555	0.073	0.211585	0.739899	0.167	0.105	1	7.07902e-05	1.62162	0.113	0.041	1	7.0192e-18	2.65367	0.231	0.062	4.40104e-13	0.376173	0.865456	0.111	0.084	1	0.376173	2.80768e-17	4.40104e-13
3	ZNF804B	2.04126	0.302	0.14025	1.26415e-06	3.48382	0.286	0.079	0.0792624	8.10083e-18	2.76838	0.444	0.179	5.07922e-13	1.05412e-06	1.32471	0.367	0.234	0.0660931	0.138627	0.588121	0.111	0.069	1	0.138627	3.24033e-17	5.07922e-13
3	ENSG00000258081	1.99483	0.17275	0.0455	3.19109e-09	2.79778	0.214	0.032	0.000200081	0.000180701	0.910718	0.152	0.066	1	0.000137996	0.800946	0.127	0.057	1	1.43561e-17	3.46987	0.198	0.027	9.00126e-13	0.000180701	5.74243e-17	9.00126e-13
3	OLFM3	1.6329	0.376	0.16075	3.14055e-08	2.28382	0.405	0.117	0.00196913	2.1346e-07	1.37583	0.325	0.164	0.0133839	2.40927e-17	1.33271	0.502	0.241	1.51061e-12	3.32287e-05	1.53925	0.272	0.121	1	3.32287e-05	9.63707e-17	1.51061e-12
3	KIF26B	1.30643	0.5485	0.28775	8.05092e-05	1.64236	0.524	0.256	1	1.69836e-12	1.0008	0.583	0.296	1.06487e-07	2.8082e-17	1.01187	0.643	0.379	1.76074e-12	2.78081e-07	1.57068	0.444	0.22	0.0174357	8.05092e-05	1.12328e-16	1.76074e-12
3	RMST	0.88641	0.83675	0.6345	4.31858e-05	0.877089	0.714	0.456	1	1.82074e-06	0.474656	0.927	0.833	0.114161	6.12319e-10	0.487421	0.928	0.837	3.83924e-05	3.46436e-17	1.70647	0.778	0.412	2.17215e-12	4.31858e-05	1.38574e-16	2.17215e-12
3	NRG3	0.600294	0.997	0.95675	0.000132765	0.629742	1	0.931	1	2.95114e-05	0.276191	1	0.983	1	5.18738e-17	0.656626	1	0.98	3.25248e-12	5.26803e-10	0.838619	0.988	0.933	3.30305e-05	0.000132765	2.07495e-16	3.25248e-12
3	TMEFF2	1.77886	0.6035	0.28375	5.21044e-17	2.4749	0.667	0.181	3.26695e-12	1.9533e-10	1.29921	0.589	0.36	1.22472e-05	4.48936e-14	1.12363	0.652	0.408	2.81483e-09	1.81714e-14	2.21769	0.506	0.186	1.13935e-09	1.9533e-10	2.08418e-16	3.26695e-12
3	ENSG00000287976	2.30119	0.22275	0.07725	3.01517e-08	3.30918	0.167	0.023	0.00189051	4.1216e-05	0.99906	0.265	0.137	1	6.75817e-17	1.74306	0.348	0.133	4.23737e-12	9.35036e-10	3.15348	0.111	0.016	5.86268e-05	4.1216e-05	2.70327e-16	4.23737e-12
3	CTNNA2	0.397761	0.98775	0.95575	0.0086799	0.32697	0.976	0.938	1	4.05337e-13	0.46338	1	0.971	2.54146e-08	1.59578e-16	0.475004	1	0.985	1.00056e-11	0.00118778	0.32569	0.975	0.929	1	0.0086799	6.38314e-16	1.00056e-11
3	TENM2	1.28036	0.90825	0.75025	6.7557e-13	2.27316	0.881	0.59	4.23582e-08	0.00177512	0.480655	0.98	0.965	1	0.00317938	0.430275	0.982	0.973	1	2.59638e-16	1.93735	0.79	0.473	1.62793e-11	0.00317938	1.03855e-15	1.62793e-11
3	EPB41L1	1.05619	0.4985	0.2995	0.00218785	0.894745	0.452	0.251	1	6.90379e-07	0.975828	0.483	0.317	0.0432868	6.15956e-16	1.16911	0.615	0.378	3.86205e-11	2.57362e-05	1.18509	0.444	0.252	1	0.00218785	2.46383e-15	3.86205e-11
3	ALCAM	1.69765	0.43175	0.2	6.46556e-16	3.11924	0.595	0.147	4.05391e-11	8.12131e-09	1.56792	0.43	0.233	0.000509206	1.50857e-08	1.23202	0.443	0.282	0.000945874	0.00177481	0.871414	0.259	0.138	1	0.00177481	2.58622e-15	4.05391e-11
3	GRIN2B	0.90181	0.69775	0.4475	0.00400062	0.455473	0.738	0.477	1	4.53915e-11	1.07017	0.596	0.349	2.84605e-06	6.8809e-16	0.977239	0.692	0.46	4.31432e-11	8.88762e-11	1.10435	0.765	0.504	5.57254e-06	0.00400062	2.75236e-15	4.31432e-11
3	SCN2A	1.52604	0.42275	0.18275	2.48732e-06	1.48378	0.524	0.224	0.155955	8.28211e-16	1.83198	0.371	0.128	5.19288e-11	2.2668e-13	1.32445	0.389	0.178	1.42129e-08	1.03031e-06	1.46396	0.407	0.201	0.0646005	2.48732e-06	3.31284e-15	5.19288e-11
3	KCNIP1	1.20106	0.44025	0.2795	0.0533352	1.13964	0.405	0.313	1	1.85492e-15	1.57593	0.51	0.23	1.16303e-10	1.49646e-08	1.25512	0.439	0.277	0.000938278	0.0192562	0.833564	0.407	0.298	1	0.0533352	7.41967e-15	1.16303e-10
3	EPB41L4B	1.57918	0.17875	0.077	2.48074e-05	2.32026	0.167	0.036	1	0.10557	0.328032	0.146	0.102	1	0.00727689	0.776292	0.204	0.138	1	4.72808e-15	2.89215	0.198	0.032	2.9645e-10	0.10557	1.89123e-14	2.9645e-10
3	LINC01322	1.6799	0.279	0.102	1.50333e-07	2.03653	0.381	0.116	0.0094259	6.02307e-07	1.34077	0.205	0.081	0.0377647	5.23641e-15	1.74994	0.308	0.117	3.28323e-10	9.00016e-05	1.59237	0.222	0.094	1	9.00016e-05	2.09456e-14	3.28323e-10
3	XKR4	0.847202	0.86975	0.61475	1.37704e-07	0.961872	0.881	0.521	0.00863406	1.7977e-09	0.639881	0.848	0.656	0.000112716	1.34098e-08	0.519689	0.873	0.75	0.000840797	5.70686e-15	1.26737	0.877	0.532	3.5782e-10	1.37704e-07	2.28274e-14	3.5782e-10
3	KCNH1	1.79453	0.3715	0.18975	9.2404e-07	2.50817	0.31	0.091	0.0579373	2.55554e-05	1.21563	0.358	0.215	1	0.0117114	0.616491	0.398	0.324	1	1.02139e-14	2.83782	0.42	0.129	6.40414e-10	0.0117114	4.08557e-14	6.40414e-10
3	PCLO	0.743926	0.75975	0.5345	0.0155716	0.584327	0.762	0.58	1	1.03756e-14	1.03207	0.755	0.44	6.50551e-10	4.02706e-11	0.761169	0.769	0.546	2.52497e-06	0.00043932	0.598137	0.753	0.572	1	0.0155716	4.15024e-14	6.50551e-10
3	GRID1	0.773925	0.66675	0.47875	0.0758845	0.456168	0.643	0.543	1	1.99147e-08	0.889107	0.596	0.399	0.00124865	1.21623e-14	0.769853	0.724	0.497	7.62577e-10	6.84789e-07	0.980572	0.704	0.476	0.0429363	0.0758845	4.86492e-14	7.62577e-10
3	HS3ST5	1.15029	0.411	0.23025	0.007141	1.49368	0.381	0.212	1	1.5746e-14	1.62211	0.497	0.228	9.87276e-10	2.2947e-06	0.654668	0.457	0.309	0.143878	0.00117085	0.83072	0.309	0.172	1	0.007141	6.29841e-14	9.87276e-10
3	MDGA2	1.06854	0.776	0.5685	2.77598e-14	2.01774	0.905	0.483	1.74054e-09	0.400743	0.30834	0.662	0.64	1	2.82654e-09	0.653066	0.833	0.693	0.000177224	1.34913e-08	1.29502	0.704	0.458	0.000845907	0.400743	1.11039e-13	1.74054e-09
3	EDIL3	0.83798	0.58075	0.412	0.00606103	0.890089	0.548	0.353	1	3.21143e-14	1.17668	0.735	0.459	2.01357e-09	3.37795e-07	0.939306	0.633	0.491	0.0211797	0.17798	0.345845	0.407	0.345	1	0.17798	1.28457e-13	2.01357e-09
3	LRFN5	1.77293	0.577	0.29375	5.31422e-11	2.33287	0.595	0.202	3.33202e-06	3.05179e-13	1.40325	0.589	0.333	1.91347e-08	5.82742e-10	0.94678	0.593	0.423	3.6538e-05	3.4259e-14	2.4088	0.531	0.217	2.14804e-09	5.82742e-10	1.37036e-13	2.14804e-09
3	PTPRN2	0.63743	0.94075	0.80725	1.25713e-06	0.729415	0.976	0.7	0.078822	0.00121455	0.252038	0.96	0.915	1	2.5443e-08	0.378381	0.95	0.926	0.00159528	5.61202e-14	1.18988	0.877	0.688	3.51873e-09	0.00121455	2.24481e-13	3.51873e-09
3	TENM1	1.7505	0.6495	0.3605	1.58652e-11	2.64092	0.667	0.26	9.94746e-07	1.8139e-13	1.24688	0.689	0.443	1.13731e-08	6.23396e-14	1.07999	0.674	0.46	3.9087e-09	3.6046e-12	2.0342	0.568	0.279	2.26009e-07	1.58652e-11	2.49359e-13	3.9087e-09
3	SGCZ	1.92672	0.52725	0.27975	6.81482e-14	2.77123	0.69	0.24	4.27289e-09	0.00443059	1.49839	0.377	0.297	1	3.06967e-08	1.17423	0.511	0.348	0.00192468	1.46191e-12	2.26303	0.531	0.234	9.1662e-08	0.00443059	2.72593e-13	4.27289e-09
3	TAFA2	1.59148	0.67075	0.418	4.1954e-05	1.51602	0.643	0.36	1	1.82411e-10	1.50139	0.623	0.419	1.14371e-05	1.06577e-13	1.38226	0.701	0.499	6.68237e-09	1.05361e-13	1.96625	0.716	0.394	6.60612e-09	4.1954e-05	4.21443e-13	6.60612e-09
3	CDH18	1.69977	0.527	0.31375	1.77046e-13	2.51989	0.714	0.279	1.11008e-08	4.1197e-05	1.31605	0.503	0.356	1	0.000447469	1.55515	0.484	0.387	1	1.84363e-05	1.40799	0.407	0.233	1	0.000447469	7.08183e-13	1.11008e-08
3	ERC2	0.655355	0.89875	0.80075	0.00234954	0.526651	0.881	0.777	1	2.97425e-13	0.726948	0.921	0.779	1.86485e-08	2.62402e-13	0.535392	0.941	0.844	1.64526e-08	1.37117e-08	0.83243	0.852	0.803	0.000859723	0.00234954	1.04961e-12	1.64526e-08
3	NAV3	0.571524	0.92725	0.81775	0.00994586	0.38009	0.881	0.805	1	2.63091e-13	0.653748	0.96	0.767	1.64958e-08	9.00951e-07	0.457189	0.905	0.871	0.0564896	1.97103e-11	0.795068	0.963	0.828	1.23584e-06	0.00994586	1.05236e-12	1.64958e-08
3	VWC2L	2.0895	0.159	0.0405	2.67078e-13	2.75204	0.262	0.032	1.67458e-08	0.0020361	1.06497	0.106	0.047	1	2.04594e-06	1.54288	0.145	0.058	0.128281	9.44401e-08	2.99812	0.123	0.025	0.00592139	0.0020361	1.06831e-12	1.67458e-08
3	TSHZ2	1.60113	0.516	0.3205	1.55497e-09	2.47067	0.524	0.177	9.74969e-05	1.37219e-08	1.24855	0.609	0.431	0.000860361	2.96801e-13	1.34357	0.647	0.455	1.86094e-08	0.0534728	1.34174	0.284	0.219	1	0.0534728	1.18721e-12	1.86094e-08
3	ATXN1	1.07973	0.633	0.39475	8.18321e-06	1.40443	0.643	0.341	0.513088	3.66392e-13	1.00497	0.695	0.398	2.29728e-08	9.31694e-13	0.928259	0.688	0.465	5.84172e-08	0.0059221	0.981263	0.506	0.375	1	0.0059221	1.46557e-12	2.29728e-08
3	GALNTL6	2.12884	0.51325	0.26125	2.96083e-08	2.77304	0.571	0.239	0.00185644	4.51967e-12	2.09797	0.49	0.252	2.83383e-07	7.75465e-13	1.5901	0.548	0.326	4.86216e-08	1.20978e-07	2.05425	0.444	0.228	0.00758534	1.20978e-07	3.10186e-12	4.86216e-08
3	CCDC85A	1.70324	0.37925	0.1455	6.61908e-10	2.09114	0.452	0.127	4.15016e-05	5.37943e-08	1.34746	0.311	0.143	0.0033729	6.90997e-11	1.54137	0.371	0.193	4.33255e-06	8.84706e-13	1.83297	0.383	0.119	5.54711e-08	5.37943e-08	3.53882e-12	5.54711e-08
3	RIMS1	1.01577	0.74675	0.529	3.38208e-05	1.25142	0.69	0.475	1	1.42733e-12	0.918737	0.801	0.571	8.94934e-08	3.46346e-09	0.487729	0.842	0.676	0.000217159	6.47055e-10	1.40521	0.654	0.394	4.05703e-05	3.38208e-05	5.7093e-12	8.94934e-08
3	ENSG00000286863	1.48202	0.2565	0.10875	8.16653e-05	1.89314	0.262	0.086	1	1.59459e-12	1.63136	0.338	0.125	9.99806e-08	1.76857e-05	1.22605	0.253	0.144	1	0.00284894	1.17755	0.173	0.08	1	0.00284894	6.37835e-12	9.99806e-08
3	ATP8A2	0.712114	0.59375	0.42175	0.0263595	0.500945	0.69	0.516	1	1.47066e-06	0.903902	0.49	0.321	0.0922106	1.72017e-12	0.991976	0.615	0.392	1.07854e-07	0.0210658	0.451633	0.58	0.458	1	0.0263595	6.88066e-12	1.07854e-07
3	DPP10	0.587846	0.87275	0.828	0.568501	0.317962	0.81	0.844	1	2.0844e-12	0.909158	0.947	0.795	1.30692e-07	1.60873e-05	0.486478	0.919	0.88	1	0.000431496	0.637786	0.815	0.793	1	0.568501	8.3376e-12	1.30692e-07
3	RGS17	0.937065	0.51475	0.3175	0.0126983	0.524412	0.524	0.329	1	1.80724e-10	1.36814	0.53	0.309	1.13314e-05	1.04132e-11	0.953049	0.561	0.35	6.52908e-07	0.000729813	0.902656	0.444	0.282	1	0.0126983	4.16529e-11	6.52908e-07
3	SEMA6D	0.671267	0.8625	0.7725	0.00531475	0.632284	0.881	0.777	1	7.62456e-06	0.582163	0.801	0.736	0.47806	1.42998e-11	0.6387	0.928	0.816	8.96594e-07	4.89786e-05	0.831922	0.84	0.761	1	0.00531475	5.7199e-11	8.96594e-07
3	CNTN1	0.885294	0.58125	0.35375	1.90049e-05	0.864195	0.714	0.402	1	1.82383e-07	1.0889	0.417	0.238	0.0114354	1.92551e-11	0.990087	0.552	0.338	1.20729e-06	0.000412377	0.597996	0.642	0.437	1	0.000412377	7.70202e-11	1.20729e-06
3	GRIK1	2.15411	0.42525	0.23	8.3261e-08	2.98003	0.429	0.14	0.00522047	1.29875e-09	2.18004	0.477	0.283	8.14319e-05	2.06969e-11	1.44983	0.548	0.36	1.2977e-06	0.00154285	2.00654	0.247	0.137	1	0.00154285	8.27876e-11	1.2977e-06
3	GRIK2	0.594199	0.85875	0.76175	0.0363145	0.628083	0.786	0.753	1	3.08724e-11	0.729495	0.874	0.739	1.9357e-06	2.49401e-09	0.518433	0.923	0.809	0.000156374	0.00919378	0.500787	0.852	0.746	1	0.0363145	1.2349e-10	1.9357e-06
3	LUZP2	1.82025	0.52075	0.323	5.97453e-11	3.06424	0.5	0.152	3.74603e-06	3.48595e-05	1.46132	0.576	0.444	1	0.258744	0.605113	0.575	0.534	1	3.43103e-11	2.15032	0.432	0.162	2.15126e-06	0.258744	1.37241e-10	2.15126e-06
3	SEMA5A	1.34256	0.327	0.187	0.00101131	2.00469	0.357	0.17	1	4.21878e-06	1.45564	0.358	0.209	0.264517	3.59159e-11	1.39186	0.457	0.264	2.25193e-06	0.345636	0.518073	0.136	0.105	1	0.345636	1.43664e-10	2.25193e-06
3	SVOP	1.03512	0.3355	0.18	0.00473379	1.293	0.333	0.174	1	4.11645e-11	1.24304	0.371	0.152	2.58101e-06	0.00119715	0.467861	0.317	0.216	1	0.00114466	1.13656	0.321	0.178	1	0.00473379	1.64658e-10	2.58101e-06
3	LRRTM4	0.98009	0.82025	0.657	7.58965e-10	1.56962	0.905	0.59	4.75871e-05	5.35584e-11	0.946625	0.821	0.657	3.35811e-06	3.84787e-09	0.561774	0.851	0.774	0.000241262	0.00399495	0.842342	0.704	0.607	1	0.00399495	2.14233e-10	3.35811e-06
3	GNAL	1.10951	0.24075	0.118	0.0652634	0.692858	0.214	0.117	1	0.00690104	0.995176	0.185	0.111	1	9.19089e-11	1.11593	0.317	0.142	5.76269e-06	2.76342e-05	1.63406	0.247	0.102	1	0.0652634	3.67636e-10	5.76269e-06
3	LINGO2	0.901692	0.8185	0.6555	0.000140742	1.12321	0.81	0.623	1	1.02608e-10	0.922307	0.781	0.654	6.43352e-06	1.75132e-09	0.63578	0.905	0.755	0.000109808	4.55287e-07	0.925469	0.778	0.59	0.0285465	0.000140742	4.10432e-10	6.43352e-06
3	CACNA1B	0.605053	0.705	0.53675	0.0412794	0.444343	0.714	0.58	1	1.17474e-10	0.747315	0.709	0.464	7.36559e-06	9.60886e-08	0.686849	0.706	0.542	0.00602476	0.00426282	0.541705	0.691	0.561	1	0.0412794	4.69894e-10	7.36559e-06
3	ANK1	1.54132	0.26775	0.114	4.19269e-06	2.11414	0.333	0.109	0.262881	1.7363e-07	1.14243	0.245	0.101	0.0108866	1.18599e-10	1.37303	0.308	0.139	7.43614e-06	0.0190691	1.53567	0.185	0.107	1	0.0190691	4.74395e-10	7.43614e-06
3	SORCS3	1.8071	0.5455	0.306	8.60416e-07	3.32487	0.405	0.156	0.0539481	2.41778e-10	0.94262	0.682	0.436	1.51595e-05	1.82671e-10	1.08504	0.638	0.429	1.14535e-05	4.20517e-09	1.87587	0.457	0.203	0.000263664	8.60416e-07	7.30685e-10	1.14535e-05
3	GABRG2	1.32149	0.1615	0.0785	0.0514941	1.4005	0.19	0.103	1	3.32473e-10	1.65149	0.172	0.045	2.0846e-05	3.10813e-06	1.65313	0.136	0.053	0.19488	0.314543	0.580856	0.148	0.113	1	0.314543	1.32989e-09	2.0846e-05
3	GRM7	1.01464	0.653	0.4315	9.82374e-07	1.19174	0.667	0.396	0.0615949	1.08942e-05	0.772474	0.609	0.445	0.683065	9.4916e-08	0.522356	0.706	0.535	0.00595123	3.42658e-10	1.572	0.63	0.35	2.14846e-05	1.08942e-05	1.37063e-09	2.14846e-05
3	SPRY4-AS1	0.799927	0.5595	0.37975	0.0906848	0.452427	0.571	0.472	1	3.70843e-10	1.12715	0.517	0.283	2.32518e-05	4.13294e-09	0.820433	0.57	0.385	0.000259135	0.000203385	0.799697	0.58	0.379	1	0.0906848	1.48337e-09	2.32518e-05
3	RBFOX1	0.583175	0.95875	0.915	0.0532436	0.386132	0.976	0.914	1	5.09995e-09	0.956969	0.921	0.869	0.000319767	4.11712e-10	0.649393	0.95	0.934	2.58143e-05	0.00364511	0.340204	0.988	0.943	1	0.0532436	1.64685e-09	2.58143e-05
3	VWC2	1.4996	0.13975	0.06175	0.0417685	1.26531	0.143	0.063	1	0.00502053	1.24461	0.113	0.056	1	4.43368e-10	1.95899	0.167	0.054	2.77992e-05	0.0306756	1.52951	0.136	0.074	1	0.0417685	1.77347e-09	2.77992e-05
3	CPEB3	0.915524	0.47675	0.2975	0.0717242	0.752489	0.405	0.307	1	4.57532e-10	1.00967	0.51	0.265	2.86873e-05	3.188e-09	0.778582	0.511	0.322	0.000199887	7.45676e-05	1.12135	0.481	0.296	1	0.0717242	1.83013e-09	2.86873e-05
3	ROBO1	0.881241	0.9145	0.91225	0.000503774	0.821785	0.905	0.917	1	0.000139068	1.07483	0.934	0.929	1	6.59099e-10	0.959962	0.955	0.941	4.13255e-05	0.0371733	0.66839	0.864	0.862	1	0.0371733	2.6364e-09	4.13255e-05
3	GAP43	0.444171	0.699	0.51675	0.0715589	0.32012	0.667	0.521	1	6.61024e-10	0.667577	0.795	0.504	4.14462e-05	1.90667e-08	0.455832	0.778	0.574	0.00119549	0.0890973	0.333155	0.556	0.468	1	0.0890973	2.6441e-09	4.14462e-05
3	L1CAM	1.14155	0.237	0.1085	0.00292284	1.29677	0.238	0.099	1	7.78933e-10	1.3181	0.272	0.1	4.88391e-05	1.69458e-05	0.827823	0.24	0.128	1	0.00876602	1.12349	0.198	0.107	1	0.00876602	3.11573e-09	4.88391e-05
3	PTPN5	1.40351	0.183	0.06725	0.0171015	1.38807	0.167	0.071	1	1.26732e-05	0.839431	0.172	0.068	0.794608	9.39948e-10	1.40526	0.195	0.07	5.89347e-05	4.71291e-07	1.9813	0.198	0.06	0.0295499	0.0171015	3.75979e-09	5.89347e-05
3	LINC01138	1.05516	0.19975	0.0885	0.00761556	1.12524	0.19	0.075	1	0.0613387	0.64236	0.119	0.076	1	0.00123776	0.917547	0.181	0.107	1	1.03746e-09	1.53549	0.309	0.096	6.50485e-05	0.0613387	4.14983e-09	6.50485e-05
3	CNTN5	1.44162	0.69425	0.45725	5.14715e-09	1.89088	0.762	0.372	0.000322726	1.88515e-08	1.27827	0.669	0.477	0.00118199	0.000374052	0.538785	0.729	0.65	1	1.09177e-09	2.05855	0.617	0.33	6.8454e-05	0.000374052	4.36708e-09	6.8454e-05
3	GRIA4	1.15605	0.75175	0.5255	1.43864e-07	1.42384	0.738	0.358	0.00902028	1.37239e-08	0.681625	0.848	0.704	0.000860489	2.82228e-09	0.563148	0.878	0.747	0.000176957	1.11065e-09	1.95558	0.543	0.293	6.96381e-05	1.43864e-07	4.44262e-09	6.96381e-05
3	APBB2	0.72154	0.699	0.55275	0.0690968	0.441376	0.619	0.485	1	1.34293e-09	0.795496	0.808	0.629	8.42017e-05	0.053694	0.35571	0.715	0.675	1	1.05675e-07	1.29358	0.654	0.422	0.00662585	0.0690968	5.37172e-09	8.42017e-05
3	LHFPL3	1.10354	0.541	0.417	0.0864128	0.453918	0.476	0.355	1	5.00165e-05	1.39983	0.576	0.477	1	0.00923772	0.991783	0.593	0.582	1	1.64916e-09	1.56863	0.519	0.254	0.000103402	0.0864128	6.59664e-09	0.000103402
3	SGK1	1.21571	0.1585	0.068	0.0049665	1.48724	0.19	0.074	1	0.0135717	0.581373	0.113	0.059	1	1.73069e-09	1.58948	0.208	0.081	0.000108514	0.0150171	1.20475	0.123	0.058	1	0.0150171	6.92276e-09	0.000108514
3	GALNT13	0.684943	0.6075	0.52875	0.600992	0.281182	0.667	0.613	1	0.00262449	0.604151	0.583	0.488	1	1.83252e-09	0.967369	0.674	0.514	0.000114899	0.451624	0.887071	0.506	0.5	1	0.600992	7.33006e-09	0.000114899
3	RBMS3	1.23292	0.635	0.43125	1.9281e-09	2.13912	0.714	0.337	0.000120892	0.00110194	0.480003	0.603	0.487	1	3.29844e-07	0.655389	0.742	0.624	0.0206812	3.11166e-07	1.65718	0.481	0.277	0.0195101	0.00110194	7.71241e-09	0.000120892
3	ATP9A	0.629183	0.60475	0.4435	0.00455423	0.696829	0.619	0.448	1	2.57959e-09	0.876517	0.649	0.418	0.00016174	9.15902e-07	0.538587	0.67	0.48	0.0574271	0.187112	0.4048	0.481	0.428	1	0.187112	1.03184e-08	0.00016174
3	NSG2	0.711339	0.369	0.23025	0.313348	0.396874	0.333	0.262	1	2.95735e-09	1.06519	0.384	0.174	0.000185426	0.00108925	0.488815	0.339	0.235	1	0.00025832	0.894474	0.42	0.25	1	0.313348	1.18294e-08	0.000185426
3	PALM2AKAP2	0.863121	0.35975	0.2415	0.074582	1.13896	0.286	0.183	1	0.124521	0.268504	0.358	0.299	1	0.0077524	0.388167	0.412	0.336	1	3.5441e-09	1.65686	0.383	0.148	0.000222215	0.124521	1.41764e-08	0.000222215
3	COPG2IT1	1.32615	0.3895	0.21475	0.0013123	1.24265	0.357	0.163	1	3.54564e-09	1.53511	0.477	0.27	0.000222312	1.41913e-07	1.04879	0.452	0.285	0.00889796	0.000374388	1.47804	0.272	0.141	1	0.0013123	1.41826e-08	0.000222312
3	NRG2	1.25959	0.2935	0.12575	0.000187522	1.50113	0.31	0.121	1	4.7287e-06	0.974921	0.265	0.128	0.29649	8.40169e-07	0.780538	0.29	0.152	0.0526786	3.83835e-09	1.78179	0.309	0.102	0.000240664	0.000187522	1.53534e-08	0.000240664
3	ENSG00000285940	1.4232	0.252	0.094	4.16948e-09	2.14069	0.333	0.074	0.000261426	5.47014e-06	1.12963	0.212	0.093	0.342978	2.33763e-05	0.774022	0.253	0.14	1	1.56227e-06	1.64845	0.21	0.069	0.0979543	2.33763e-05	1.66779e-08	0.000261426
3	PCDH11X	0.753595	0.521	0.40675	0.0326782	0.615126	0.452	0.312	1	0.771043	0.310439	0.57	0.532	1	0.545755	0.661599	0.457	0.462	1	4.69897e-09	1.42722	0.605	0.321	0.000294625	0.771043	1.87959e-08	0.000294625
3	SCN3A	0.80337	0.628	0.40025	0.00034841	0.970679	0.571	0.327	1	5.21656e-09	0.698325	0.715	0.474	0.000327078	7.90082e-06	0.365879	0.67	0.509	0.495381	7.39266e-08	1.17859	0.556	0.291	0.0046352	0.00034841	2.08662e-08	0.000327078
3	TNRC6C	0.663601	0.72575	0.5755	0.0202991	0.679859	0.667	0.556	1	1.05989e-06	0.551457	0.821	0.651	0.0664551	5.70596e-09	0.703262	0.724	0.605	0.000357764	3.51268e-05	0.719826	0.691	0.49	1	0.0202991	2.28238e-08	0.000357764
3	PRKAR2B	0.453897	0.53775	0.36925	0.0104915	0.57729	0.595	0.388	1	6.0044e-09	0.673597	0.576	0.321	0.000376476	0.00036983	0.268035	0.548	0.408	1	0.201104	0.296665	0.432	0.36	1	0.201104	2.40176e-08	0.000376476
3	PACS1	0.574489	0.5945	0.42825	0.0114738	0.726481	0.643	0.464	1	7.75258e-06	0.659	0.55	0.354	0.486087	6.98812e-09	0.541163	0.679	0.455	0.000438155	0.114272	0.371313	0.506	0.44	1	0.114272	2.79525e-08	0.000438155
3	SPTBN4	0.839145	0.279	0.16725	0.00904913	0.727179	0.405	0.226	1	0.00587664	0.978192	0.146	0.08	1	7.76057e-09	1.05622	0.281	0.13	0.000486588	0.166997	0.594992	0.284	0.233	1	0.166997	3.10423e-08	0.000486588
3	LRFN2	1.42395	0.27	0.1085	9.62204e-09	2.42712	0.405	0.118	0.000603302	0.0278674	0.692595	0.119	0.07	1	1.32686e-05	1.13224	0.186	0.09	0.831943	1.41056e-07	1.44384	0.37	0.156	0.00884423	0.0278674	3.84882e-08	0.000603302
3	MICAL3	0.594033	0.6885	0.54225	0.00150863	0.711135	0.738	0.565	1	0.00750767	0.427114	0.57	0.48	1	1.09126e-08	0.615361	0.742	0.566	0.000684222	0.000626039	0.622522	0.704	0.558	1	0.00750767	4.36505e-08	0.000684222
3	DLG2	0.488005	0.87425	0.745	0.0205817	0.486373	0.952	0.795	1	1.21226e-08	0.76768	0.808	0.613	0.000760087	2.68347e-05	0.330679	0.86	0.765	1	0.127699	0.367287	0.877	0.807	1	0.127699	4.84904e-08	0.000760087
3	KSR2	1.10319	0.48125	0.2555	5.78217e-05	1.15899	0.548	0.267	1	3.71671e-07	1.0355	0.417	0.229	0.0233038	1.27142e-08	0.942038	0.466	0.28	0.00079718	3.5836e-08	1.27623	0.494	0.246	0.00224692	5.78217e-05	5.08568e-08	0.00079718
3	TCERG1L	1.22051	0.1835	0.08725	1.35671e-08	2.57263	0.286	0.062	0.000850657	0.496954	0.449589	0.126	0.109	1	3.72437e-05	0.875943	0.199	0.102	1	0.107767	0.983869	0.123	0.076	1	0.496954	5.42684e-08	0.000850657
3	LINC03051	0.708747	0.80025	0.67425	0.00122374	1.05319	0.857	0.675	1	1.80264e-05	0.559072	0.775	0.638	1	1.40589e-08	0.612129	0.828	0.736	0.000881492	0.00440562	0.610592	0.741	0.648	1	0.00440562	5.62355e-08	0.000881492
3	MCF2L2	1.27988	0.2185	0.0955	1.52151e-08	2.49075	0.333	0.083	0.000953986	0.0649101	0.657612	0.139	0.092	1	0.00664682	0.727623	0.204	0.136	1	2.51826e-05	1.24352	0.198	0.071	1	0.0649101	6.08604e-08	0.000953986
3	FRRS1L	1.21019	0.276	0.11925	1.68962e-08	1.88322	0.381	0.101	0.00105939	0.0207361	0.559852	0.185	0.119	1	1.24976e-07	1.00933	0.303	0.158	0.00783596	6.58789e-05	1.38835	0.235	0.099	1	0.0207361	6.75849e-08	0.00105939
3	PPFIA2	0.624572	0.8905	0.7625	0.00119655	0.604702	0.905	0.752	1	1.6905e-08	0.544796	0.907	0.756	0.00105995	1.67911e-06	0.387785	0.91	0.821	0.10528	2.10676e-08	0.961006	0.84	0.721	0.00132094	0.00119655	6.76201e-08	0.00105995
3	DCX	0.552268	0.6855	0.487	7.2412e-05	0.83727	0.762	0.469	1	1.7307e-08	0.670856	0.722	0.498	0.00108515	8.18466e-05	0.349738	0.665	0.526	1	0.0136781	0.351208	0.593	0.455	1	0.0136781	6.92281e-08	0.00108515
3	PTPRT	1.36383	0.56175	0.38525	0.000948834	1.77469	0.5	0.294	1	2.08218e-08	1.47404	0.629	0.43	0.00130553	0.00112694	0.664254	0.661	0.579	1	7.31656e-07	1.54235	0.457	0.238	0.0458748	0.00112694	8.32873e-08	0.00130553
3	NRXN2	0.657756	0.446	0.3185	0.339381	0.332695	0.429	0.365	1	2.25848e-08	0.99954	0.464	0.259	0.00141607	7.0607e-07	0.754005	0.471	0.311	0.0442706	0.0534169	0.544784	0.42	0.339	1	0.339381	9.03391e-08	0.00141607
3	HMGCLL1	1.40402	0.1685	0.07825	2.57574e-08	2.67931	0.286	0.065	0.00161499	0.0242122	1.33454	0.119	0.071	1	0.00113422	0.916889	0.158	0.09	1	0.427175	0.68535	0.111	0.087	1	0.427175	1.03029e-07	0.00161499
3	GRM5	1.08704	0.47775	0.28725	2.633e-08	1.98477	0.619	0.27	0.00165089	0.0156262	0.612662	0.377	0.285	1	1.85101e-07	0.817739	0.557	0.4	0.0116059	0.00022172	0.932985	0.358	0.194	1	0.0156262	1.0532e-07	0.00165089
3	CHRM2	1.13854	0.25275	0.12825	0.140348	0.635032	0.19	0.118	1	0.00093525	0.825403	0.219	0.122	1	3.42506e-08	1.1969	0.281	0.137	0.00214751	8.25728e-07	1.89684	0.321	0.136	0.0517732	0.140348	1.37002e-07	0.00214751
3	ZDHHC11B	1.42788	0.213	0.08325	1.62109e-05	2.17023	0.286	0.091	1	1.03504e-07	1.1185	0.219	0.082	0.00648967	4.39985e-08	1.28027	0.199	0.082	0.0027587	0.0241538	1.1425	0.148	0.078	1	0.0241538	1.75994e-07	0.0027587
3	CACNA1D	1.38708	0.24575	0.134	0.0133454	1.5156	0.286	0.152	1	0.000311936	1.20581	0.185	0.092	1	4.59672e-08	1.57856	0.24	0.112	0.00288215	0.0247334	1.24834	0.272	0.18	1	0.0247334	1.83869e-07	0.00288215
3	ABLIM3	1.56287	0.166	0.06275	0.109741	1.09512	0.119	0.06	1	7.83331e-08	1.75774	0.159	0.05	0.00491148	5.45695e-08	1.27977	0.226	0.1	0.00342151	3.03277e-07	2.11884	0.16	0.041	0.0190155	0.109741	2.18278e-07	0.00342151
3	SLC1A1	1.05692	0.198	0.0865	0.0251506	0.664954	0.214	0.101	1	2.5158e-06	1.08869	0.172	0.065	0.15774	5.66825e-08	1.19378	0.208	0.087	0.00355399	0.0013741	1.28026	0.198	0.093	1	0.0251506	2.2673e-07	0.00355399
3	LSAMP	0.79659	0.95775	0.91225	9.4856e-06	1.15387	0.929	0.892	0.594747	6.76924e-07	0.576965	0.974	0.919	0.0424432	6.45568e-08	0.556432	0.977	0.962	0.00404771	1.55384e-07	0.89909	0.951	0.876	0.0097426	9.4856e-06	2.58227e-07	0.00404771
3	SUSD4	1.60046	0.179	0.06775	3.03349e-05	1.84714	0.238	0.067	1	0.0163454	1.24537	0.113	0.062	1	6.49924e-08	1.70403	0.167	0.064	0.00407502	9.95659e-05	1.6053	0.198	0.078	1	0.0163454	2.59969e-07	0.00407502
3	RIMBP2	1.19264	0.35525	0.197	0.000710935	1.79627	0.333	0.155	1	0.00568809	0.590136	0.311	0.213	1	3.02062e-06	0.716333	0.407	0.263	0.189393	7.75021e-08	1.66782	0.37	0.157	0.00485938	0.00568809	3.10008e-07	0.00485938
3	SLC41A2	0.959925	0.26275	0.129	0.0275373	0.902339	0.238	0.124	1	0.00178491	0.881608	0.219	0.128	1	4.27789e-06	0.773514	0.285	0.156	0.268224	8.40215e-08	1.28224	0.309	0.108	0.00526815	0.0275373	3.36086e-07	0.00526815
3	ENSG00000285216	0.746305	0.353	0.21525	0.293874	0.296414	0.286	0.211	1	8.83028e-08	1.00254	0.411	0.215	0.00553659	0.0001133	0.577162	0.357	0.235	1	0.000231315	1.10911	0.358	0.2	1	0.293874	3.53211e-07	0.00553659
3	PLXNC1	1.06975	0.267	0.156	0.0261267	1.46844	0.167	0.076	1	0.0208257	0.587607	0.331	0.252	1	0.000214312	0.725501	0.335	0.224	1	9.56206e-08	1.49745	0.235	0.072	0.00599541	0.0261267	3.82482e-07	0.00599541
3	SHC4	1.14733	0.22225	0.0995	0.00943217	1.53248	0.214	0.096	1	6.9937e-05	0.829055	0.205	0.098	1	0.00066137	0.526373	0.186	0.103	1	9.89481e-08	1.70141	0.284	0.101	0.00620405	0.00943217	3.95792e-07	0.00620405
3	PCSK2	1.08996	0.428	0.306	0.21761	0.995565	0.357	0.308	1	2.54976e-05	1.14456	0.464	0.311	1	9.93962e-08	1.67828	0.471	0.332	0.00623214	0.00242269	0.541435	0.42	0.273	1	0.21761	3.97585e-07	0.00623214
3	CDH13	1.2059	0.46925	0.34	4.28834e-06	2.44412	0.548	0.266	0.268879	0.417225	0.359216	0.298	0.351	1	0.0815142	0.553688	0.475	0.428	1	1.03715e-07	1.46657	0.556	0.315	0.00650292	0.417225	4.1486e-07	0.00650292
3	DSCAML1	0.751376	0.5365	0.37425	0.000346546	1.15121	0.667	0.42	1	0.0105209	0.552862	0.351	0.255	1	1.06281e-07	0.77406	0.548	0.389	0.00666381	0.00326427	0.527372	0.58	0.433	1	0.0105209	4.25124e-07	0.00666381
3	SLC17A6	1.91011	0.14275	0.04425	8.86346e-06	2.82011	0.167	0.033	0.555739	2.41184e-05	1.16962	0.146	0.056	1	0.000368358	1.01559	0.122	0.058	1	1.40888e-07	2.63515	0.136	0.03	0.00883366	0.000368358	5.63551e-07	0.00883366
3	KCNAB1	1.83557	0.1515	0.0605	1.68969e-07	2.89395	0.214	0.041	0.0105944	0.0457006	1.43378	0.106	0.064	1	0.000175355	1.21019	0.163	0.085	1	0.00496742	1.80435	0.123	0.052	1	0.0457006	6.75878e-07	0.0105944
3	SASH1	1.04459	0.404	0.304	0.0088372	1.39295	0.333	0.19	1	0.146589	0.796509	0.444	0.431	1	1.73599e-07	1.06351	0.543	0.408	0.0108847	0.0152929	0.925392	0.296	0.187	1	0.146589	6.94396e-07	0.0108847
3	GABRA2	1.3528	0.183	0.093	0.0492692	1.51309	0.167	0.085	1	1.81892e-07	1.87735	0.212	0.083	0.0114046	0.000405359	0.904537	0.217	0.13	1	0.0318474	1.11622	0.136	0.074	1	0.0492692	7.27568e-07	0.0114046
3	VAV3	1.1088	0.40125	0.2345	0.00114834	1.41542	0.31	0.141	1	7.29894e-05	0.545099	0.483	0.326	1	7.32411e-07	0.740221	0.516	0.359	0.0459222	1.88475e-07	1.73444	0.296	0.112	0.0118174	0.00114834	7.539e-07	0.0118174
3	STK32B	1.28322	0.3225	0.18	0.000125133	1.82344	0.262	0.09	1	0.0125712	0.693584	0.331	0.252	1	2.14432e-06	0.737774	0.425	0.28	0.134449	1.94126e-07	1.87809	0.272	0.098	0.0121717	0.0125712	7.76506e-07	0.0121717
3	CHD5	0.885173	0.182	0.088	0.105113	0.821382	0.19	0.109	1	0.00896744	0.503864	0.119	0.062	1	0.00186441	0.616017	0.172	0.1	1	1.98043e-07	1.59943	0.247	0.081	0.0124173	0.105113	7.92172e-07	0.0124173
3	LINC00342	0.47766	0.70575	0.57375	0.0584753	0.483476	0.738	0.624	1	2.17304e-07	0.632053	0.709	0.508	0.013625	3.15231e-06	0.495733	0.697	0.58	0.19765	0.161266	0.299379	0.679	0.583	1	0.161266	8.69216e-07	0.013625
3	TNIK	0.42492	0.7605	0.6325	0.151743	0.347332	0.738	0.631	1	2.18326e-07	0.438096	0.815	0.607	0.013689	5.19396e-07	0.365088	0.81	0.697	0.0325661	0.00861262	0.549164	0.679	0.595	1	0.151743	8.73304e-07	0.013689
3	CAMK2A	1.17514	0.12625	0.06125	0.273414	0.534486	0.143	0.091	1	2.28636e-07	1.85713	0.126	0.035	0.0143355	0.00118676	1.28505	0.1	0.047	1	0.0315757	1.02388	0.136	0.072	1	0.273414	9.14545e-07	0.0143355
3	SMPD3	0.722957	0.3535	0.21925	0.113567	0.754831	0.262	0.168	1	0.000504012	0.388319	0.417	0.27	1	2.65998e-07	0.809365	0.439	0.271	0.0166781	0.0018775	0.939312	0.296	0.168	1	0.113567	1.06399e-06	0.0166781
3	CHRM3	1.26587	0.50125	0.34275	0.00216105	0.921069	0.476	0.265	1	2.63803e-05	1.18514	0.517	0.375	1	0.00509302	0.683928	0.543	0.459	1	2.83663e-07	2.27333	0.469	0.272	0.0177857	0.00509302	1.13465e-06	0.0177857
3	SNPH	1.08051	0.1955	0.088	0.0013407	1.33673	0.238	0.091	1	2.87398e-07	1.36852	0.185	0.067	0.0180198	7.88166e-06	1.20772	0.186	0.09	0.49418	0.0610502	0.409058	0.173	0.104	1	0.0610502	1.14959e-06	0.0180198
3	ASTN1	0.386688	0.67475	0.52625	0.0285466	0.408002	0.714	0.562	1	0.00470399	0.255074	0.609	0.469	1	3.29261e-07	0.434325	0.697	0.522	0.0206446	0.00239588	0.44935	0.679	0.552	1	0.0285466	1.31704e-06	0.0206446
3	MAN1A1	1.61501	0.1935	0.07525	4.75613e-07	2.70809	0.262	0.062	0.0298209	0.00729203	0.734105	0.139	0.076	1	1.7916e-05	1.40977	0.213	0.116	1	5.62905e-06	1.60806	0.16	0.047	0.352942	0.00729203	1.90245e-06	0.0298209
3	BRINP1	0.739843	0.4335	0.317	0.00671345	0.939934	0.524	0.335	1	5.54317e-07	1.27732	0.437	0.269	0.0347557	0.0162015	0.4676	0.353	0.288	1	0.457782	0.274523	0.42	0.376	1	0.457782	2.21726e-06	0.0347557
3	CHCHD6	0.540073	0.45575	0.322	0.0144767	0.790908	0.524	0.351	1	0.0150946	0.374506	0.384	0.29	1	6.1599e-07	0.595186	0.52	0.35	0.0386226	0.0566534	0.399693	0.395	0.297	1	0.0566534	2.46396e-06	0.0386226
3	SHANK1	0.672453	0.38975	0.25825	0.0865561	0.569777	0.429	0.31	1	6.79232e-07	1.03468	0.384	0.211	0.0425878	7.9495e-06	0.550802	0.376	0.226	0.498434	0.0600722	0.534547	0.37	0.286	1	0.0865561	2.71692e-06	0.0425878
3	AGBL4	1.20742	0.53725	0.3405	9.23171e-06	1.73505	0.524	0.261	0.578828	2.61432e-06	0.702833	0.623	0.435	0.163918	6.63346e-05	0.58199	0.57	0.434	1	7.64656e-07	1.80979	0.432	0.232	0.047944	6.63346e-05	3.05862e-06	0.047944
3	ATP1A3	0.652142	0.27775	0.178	0.408736	0.486229	0.214	0.163	1	6.82984e-05	0.856022	0.338	0.201	1	8.59398e-07	0.862929	0.312	0.173	0.0538843	0.0899967	0.403386	0.247	0.175	1	0.408736	3.43759e-06	0.0538843
3	GABRB1	1.04894	0.17675	0.08425	0.0048188	0.786057	0.19	0.071	1	0.0623216	0.439087	0.126	0.08	1	9.04122e-07	1.37566	0.231	0.114	0.0566884	0.00186204	1.59495	0.16	0.072	1	0.0623216	3.61648e-06	0.0566884
3	RNF213-AS1	0.603246	0.382	0.288	0.66851	0.966208	0.286	0.271	1	0.038115	0.317664	0.391	0.309	1	9.1694e-07	0.586058	0.493	0.326	0.0574921	0.0171644	0.543055	0.358	0.246	1	0.66851	3.66776e-06	0.0574921
3	EBF1	1.15595	0.746	0.602	8.00789e-06	1.66616	0.643	0.395	0.502095	1.416e-06	0.55798	0.914	0.83	0.0887831	1.65816e-05	0.528397	0.896	0.855	1	1.08261e-06	1.87124	0.531	0.328	0.0678799	1.65816e-05	4.33045e-06	0.0678799
3	ASTN2	0.482171	0.7035	0.57625	0.0560696	0.304591	0.81	0.649	1	1.13866e-06	0.724333	0.609	0.443	0.0713942	0.000144091	0.409324	0.679	0.535	1	0.121553	0.490437	0.716	0.678	1	0.121553	4.55464e-06	0.0713942
3	OSBP2	0.448826	0.466	0.337	0.230192	0.277235	0.524	0.405	1	0.000408837	0.544374	0.384	0.243	1	1.17877e-06	0.710244	0.462	0.303	0.0739086	0.0984272	0.26345	0.494	0.397	1	0.230192	4.71506e-06	0.0739086
3	KCNMB2	1.0066	0.40175	0.2495	0.0705044	0.904284	0.381	0.268	1	1.38696e-05	1.26754	0.318	0.178	0.869623	6.50403e-06	0.758716	0.389	0.258	0.407803	1.28201e-06	1.09585	0.519	0.294	0.0803821	0.0705044	5.12804e-06	0.0803821
3	CDH12	0.810833	0.5535	0.4515	0.0504687	1.24238	0.452	0.341	1	1.33528e-06	0.693462	0.755	0.579	0.0837224	0.00954864	0.660021	0.674	0.642	1	0.0641764	0.64747	0.333	0.244	1	0.0641764	5.34113e-06	0.0837224
3	KLHL1	1.23341	0.339	0.20175	0.0619651	1.17251	0.286	0.18	1	3.04306e-05	0.900897	0.377	0.228	1	1.49972e-06	0.704257	0.471	0.308	0.0940322	4.16831e-05	2.15595	0.222	0.091	1	0.0619651	5.99885e-06	0.0940322
3	GRIN3A	1.3975	0.20025	0.0935	0.0254814	1.2607	0.143	0.058	1	1.59321e-06	1.29371	0.245	0.113	0.0998945	0.000135137	1.07372	0.253	0.157	1	3.14927e-06	1.96187	0.16	0.046	0.197459	0.0254814	6.37284e-06	0.0998945

## Sheet: 4
cluster	gene	mu_log2FC	mu_pct.1	mu_pct.2	WT+T4_p_val	WT+T4_avg_log2FC	WT+T4_pct.1	WT+T4_pct.2	WT+T4_p_val_adj	MCT8KO+T4_p_val	MCT8KO+T4_avg_log2FC	MCT8KO+T4_pct.1	MCT8KO+T4_pct.2	MCT8KO+T4_p_val_adj	MCT8KO_p_val	MCT8KO_avg_log2FC	MCT8KO_pct.1	MCT8KO_pct.2	MCT8KO_p_val_adj	WT_p_val	WT_avg_log2FC	WT_pct.1	WT_pct.2	WT_p_val_adj	max_pval	min_pval	min_pval_adj
4	NRXN3	2.83867	0.9585	0.781	2.55947e-13	3.54374	0.96	0.703	1.60479e-08	1.38868e-81	2.50211	0.99	0.878	8.70704e-77	1.15438e-84	2.51489	0.995	0.919	7.23797e-80	1.44035e-13	2.79393	0.889	0.624	9.031e-09	2.55947e-13	4.61752e-84	7.23797e-80
4	PBX3	1.96617	0.98475	0.70725	1.52406e-15	2.60725	1	0.517	9.55588e-11	9.55523e-53	1.27806	0.995	0.939	5.99113e-48	1.31831e-58	1.38188	1	0.928	8.26582e-54	3.67738e-19	2.59748	0.944	0.445	2.30571e-14	1.52406e-15	5.27325e-58	8.26582e-54
4	TFAP2B	3.52578	0.51425	0.12075	1.76431e-21	4.63423	0.44	0.039	1.10622e-16	3.59316e-49	2.47251	0.659	0.22	2.25291e-44	2.22382e-40	2.63396	0.569	0.188	1.39434e-35	1.96839e-27	4.36243	0.389	0.036	1.23418e-22	1.76431e-21	1.43727e-48	2.25291e-44
4	ENSG00000271860	1.17889	0.781	0.561	0.00183656	0.675367	0.76	0.478	1	9.21871e-43	1.816	0.899	0.655	5.78013e-38	9.26166e-27	1.53815	0.882	0.735	5.80706e-22	0.00583437	0.686043	0.583	0.376	1	0.00583437	3.68748e-42	5.78013e-38
4	EBF2	2.67802	0.6065	0.232	1.74992e-15	3.54402	0.72	0.168	1.0972e-10	1.62778e-12	1.50849	0.51	0.303	1.02062e-07	3.28395e-38	2.35434	0.696	0.329	2.05904e-33	6.53898e-13	3.30524	0.5	0.128	4.09994e-08	1.62778e-12	1.31358e-37	2.05904e-33
4	DCLK2	1.55617	0.87375	0.69075	1.23292e-09	1.9924	0.92	0.606	7.73041e-05	7.60635e-30	1.26554	0.88	0.773	4.76918e-25	2.01114e-35	1.29772	0.917	0.82	1.26099e-30	1.5513e-06	1.66901	0.778	0.564	0.0972666	1.5513e-06	8.04456e-35	1.26099e-30
4	EBF3	2.34139	0.7665	0.36775	1.27126e-12	3.4427	0.76	0.249	7.97081e-08	2.40144e-35	1.63954	0.827	0.488	1.50571e-30	2.86871e-34	1.52326	0.868	0.54	1.79868e-29	2.81269e-12	2.76008	0.611	0.194	1.76356e-07	2.81269e-12	9.60578e-35	1.50571e-30
4	CBLB	1.14152	0.81275	0.7055	0.0288179	0.439296	0.84	0.69	1	5.49214e-35	1.86728	0.885	0.738	3.44357e-30	6.96477e-30	1.85848	0.887	0.757	4.36691e-25	0.0882194	0.401028	0.639	0.637	1	0.0882194	2.19685e-34	3.44357e-30
4	SLC35F3	2.46263	0.6935	0.33325	3.46907e-11	2.98027	0.72	0.234	2.17511e-06	2.55515e-21	1.44283	0.659	0.388	1.60208e-16	5.54981e-35	1.99114	0.784	0.455	3.47973e-30	6.09849e-10	3.43626	0.611	0.256	3.82375e-05	6.09849e-10	2.21992e-34	3.47973e-30
4	FOXP2	1.4687	0.83075	0.4875	1.44767e-08	1.6487	0.92	0.447	0.00090769	1.50157e-33	1.42805	0.841	0.547	9.41483e-29	1.45769e-29	1.23558	0.868	0.604	9.13969e-25	1.34036e-07	1.56247	0.694	0.352	0.00840405	1.34036e-07	6.00627e-33	9.41483e-29
4	EBF1	1.38137	0.87675	0.597	4.59945e-09	1.9671	0.84	0.395	0.000288386	5.35348e-31	0.968623	0.971	0.816	3.35663e-26	5.1811e-25	0.874187	0.946	0.849	3.24855e-20	1.58717e-09	1.71557	0.75	0.328	9.95156e-05	4.59945e-09	2.14139e-30	3.35663e-26
4	ARHGAP21	0.81581	0.841	0.731	0.172609	0.368263	0.76	0.669	1	1.29611e-30	1.0332	0.928	0.837	8.12659e-26	2.05557e-29	1.23222	0.926	0.83	1.28884e-24	0.0139891	0.629552	0.75	0.588	1	0.172609	5.18443e-30	8.12659e-26
4	DCC	1.14754	0.9975	0.971	0.0102747	1.27203	1	0.946	1	2.4865e-22	1.02426	0.995	0.984	1.55904e-17	3.94837e-30	1.31623	0.995	0.989	2.47563e-25	5.45642e-06	0.97762	1	0.965	0.342117	0.0102747	1.57935e-29	2.47563e-25
4	DNER	1.50231	0.875	0.595	9.65506e-08	1.93039	0.88	0.527	0.00605372	1.72903e-25	1.30046	0.846	0.662	1.0841e-20	5.30024e-30	1.04568	0.941	0.752	3.32325e-25	5.09697e-10	1.7327	0.833	0.439	3.1958e-05	9.65506e-08	2.12009e-29	3.32325e-25
4	GRIA4	1.66508	0.8415	0.52375	9.04717e-11	2.61574	0.84	0.362	5.67258e-06	1.77366e-28	1.06514	0.899	0.689	1.11209e-23	5.19956e-20	0.854433	0.877	0.749	3.26012e-15	1.96712e-11	2.12501	0.75	0.295	1.23338e-06	9.04717e-11	7.09464e-28	1.11209e-23
4	CDH12	1.89327	0.76575	0.44075	2.75998e-12	2.65582	0.84	0.334	1.7305e-07	5.9823e-26	1.58164	0.793	0.565	3.7509e-21	8.52293e-20	1.32082	0.819	0.622	5.34388e-15	1.47924e-08	2.01479	0.611	0.242	0.000927482	1.47924e-08	2.39292e-25	3.7509e-21
4	FRMD4A	0.857273	0.87025	0.80575	7.142e-05	1.54959	0.88	0.7	1	3.3701e-23	0.779771	0.962	0.914	2.11305e-18	7.95868e-14	0.574057	1	0.944	4.99009e-09	0.272982	0.525673	0.639	0.665	1	0.272982	1.34804e-22	2.11305e-18
4	EPB41	1.05236	0.54	0.41175	0.0927944	0.629069	0.48	0.349	1	2.73713e-11	1.31915	0.644	0.522	1.71618e-06	5.30252e-22	1.70403	0.73	0.505	3.32468e-17	0.402129	0.557201	0.306	0.271	1	0.402129	2.12101e-21	3.32468e-17
4	GAD2	2.72918	0.3165	0.07175	9.43838e-22	4.18521	0.48	0.046	5.91787e-17	0.000469951	1.19386	0.178	0.1	1	2.81791e-12	1.76374	0.275	0.108	1.76683e-07	1.83434e-21	3.7739	0.333	0.033	1.15013e-16	0.000469951	3.77535e-21	5.91787e-17
4	APBB2	1.1027	0.7375	0.5505	0.0374986	0.867182	0.6	0.488	1	1.80693e-21	1.2454	0.793	0.624	1.13295e-16	8.89866e-12	0.852784	0.779	0.666	5.57946e-07	6.07459e-08	1.44543	0.778	0.424	0.00380877	0.0374986	7.22773e-21	1.13295e-16
4	CDK14	0.980805	0.9015	0.735	0.00159025	0.634136	0.96	0.651	1	2.28469e-18	1.07661	0.923	0.855	1.4325e-13	2.63516e-21	1.18469	0.917	0.862	1.65224e-16	8.76832e-05	1.02779	0.806	0.572	1	0.00159025	1.05406e-20	1.65224e-16
4	ROBO1	1.17388	0.9585	0.9095	7.84875e-05	1.3408	0.92	0.916	1	6.50254e-17	0.758058	0.957	0.925	4.07709e-12	5.33515e-21	0.941196	0.985	0.936	3.34514e-16	1.84577e-09	1.65548	0.972	0.861	0.00011573	7.84875e-05	2.13406e-20	3.34514e-16
4	TMTC2	1.23331	0.89125	0.6835	5.14289e-07	1.8107	0.84	0.531	0.0322459	1.63392e-15	0.803685	0.913	0.835	1.02447e-10	7.33014e-21	1.00396	0.951	0.846	4.596e-16	2.20653e-07	1.31491	0.861	0.522	0.013835	5.14289e-07	2.93206e-20	4.596e-16
4	CNTN4	1.61036	0.88575	0.63275	1.22055e-11	2.47858	0.96	0.5	7.65288e-07	1.08862e-20	1.0777	0.885	0.747	6.82563e-16	5.89192e-12	0.852958	0.892	0.805	3.69423e-07	3.26674e-09	2.03219	0.806	0.479	0.000204825	3.26674e-09	4.35447e-20	6.82563e-16
4	TENM1	2.08626	0.70425	0.3605	3.77037e-08	2.2228	0.68	0.266	0.00236402	4.02492e-16	1.47956	0.663	0.436	2.52363e-11	4.68523e-20	1.6332	0.696	0.459	2.93764e-15	3.81122e-15	3.00949	0.778	0.281	2.38963e-10	3.77037e-08	1.87409e-19	2.93764e-15
4	PWRN1	1.31551	0.343	0.19475	0.477831	0.736323	0.12	0.083	1	6.1205e-19	1.53229	0.582	0.322	3.83755e-14	1.22169e-19	1.79017	0.559	0.302	7.66002e-15	0.348492	1.20327	0.111	0.072	1	0.477831	4.88678e-19	7.66002e-15
4	TRPC3	2.39878	0.24525	0.06075	2.1712e-09	4.04929	0.32	0.05	0.000136134	5.57179e-08	1.45124	0.168	0.062	0.00349351	2.13644e-19	2.24198	0.299	0.089	1.33955e-14	1.26624e-05	1.85262	0.194	0.042	0.79393	1.26624e-05	8.54576e-19	1.33955e-14
4	RERE	0.511783	0.94	0.9365	0.000249084	0.722023	0.92	0.928	1	1.24368e-16	0.510897	0.966	0.947	7.79789e-12	1.32612e-18	0.56155	0.985	0.961	8.3148e-14	0.256464	0.252664	0.889	0.91	1	0.256464	5.3045e-18	8.3148e-14
4	MYT1L	0.461714	0.959	0.83575	0.0771764	0.308301	0.96	0.848	1	4.80842e-18	0.638242	0.947	0.769	3.01488e-13	3.11586e-12	0.497812	0.985	0.856	1.95365e-07	0.00323811	0.402502	0.944	0.87	1	0.0771764	1.92337e-17	3.01488e-13
4	RGMB	1.19136	0.311	0.1735	0.711403	0.381936	0.12	0.1	1	5.66666e-18	1.70418	0.476	0.234	3.553e-13	2.29213e-08	1.15324	0.426	0.272	0.00143717	0.00421826	1.5261	0.222	0.088	1	0.711403	2.26666e-17	3.553e-13
4	ADAM7-AS1	2.04655	0.423	0.2015	0.00578733	2.25118	0.28	0.112	1	6.57205e-18	1.38937	0.562	0.302	4.12067e-13	7.09572e-16	1.64851	0.544	0.31	4.44902e-11	5.33228e-07	2.89714	0.306	0.082	0.0334334	0.00578733	2.62882e-17	4.12067e-13
4	SOBP	1.06655	0.7195	0.4755	2.89386e-06	1.22238	0.84	0.428	0.181445	4.72068e-14	1.01432	0.692	0.511	2.95987e-09	5.0471e-17	1.28269	0.735	0.576	3.16453e-12	0.00291912	0.746806	0.611	0.387	1	0.00291912	2.01884e-16	3.16453e-12
4	XKR4	1.19748	0.8145	0.6195	4.11274e-05	1.61734	0.76	0.53	1	1.02276e-16	0.965265	0.827	0.651	6.41273e-12	5.21491e-05	0.624216	0.838	0.757	1	4.49494e-07	1.58312	0.833	0.54	0.0281833	5.21491e-05	4.09105e-16	6.41273e-12
4	GFRA1	1.99352	0.5105	0.226	1.86007e-06	2.31642	0.52	0.18	0.116627	3.8997e-15	1.4007	0.524	0.289	2.44511e-10	1.04044e-16	1.67617	0.554	0.323	6.52353e-12	6.86343e-11	2.58078	0.444	0.112	4.30337e-06	1.86007e-06	4.16174e-16	6.52353e-12
4	KALRN	0.509404	0.95375	0.935	0.000523893	0.781111	0.96	0.927	1	1.76922e-16	0.47126	0.971	0.933	1.1093e-11	2.58902e-15	0.468436	0.995	0.954	1.62331e-10	0.00851372	0.31681	0.889	0.926	1	0.00851372	7.07688e-16	1.1093e-11
4	SCN3A	1.35745	0.6765	0.4025	0.00225281	1.20865	0.6	0.33	1	1.33748e-13	1.05948	0.668	0.471	8.38602e-09	1.85014e-06	0.764955	0.632	0.517	0.116004	2.73957e-16	2.39672	0.806	0.292	1.71771e-11	0.00225281	1.09583e-15	1.71771e-11
4	SKOR2	1.81399	0.1485	0.04425	0.159931	1.09436	0.12	0.055	1	3.64668e-16	2.57439	0.173	0.035	2.28647e-11	1.55027e-07	1.65214	0.162	0.061	0.00972019	3.87175e-05	1.93507	0.139	0.026	1	0.159931	1.45867e-15	2.28647e-11
4	THSD7B	2.56044	0.5845	0.2505	5.84517e-15	4.00426	0.72	0.173	3.66492e-10	1.0973e-07	1.11824	0.447	0.298	0.00688008	6.65023e-13	1.3035	0.588	0.385	4.16969e-08	4.3492e-16	3.81578	0.583	0.146	2.72695e-11	1.0973e-07	1.73968e-15	2.72695e-11
4	SH3KBP1	1.72561	0.66425	0.3535	9.91893e-11	2.41236	0.84	0.341	6.21917e-06	3.90416e-15	1.37142	0.577	0.342	2.44791e-10	4.43762e-16	1.28274	0.657	0.435	2.78239e-11	1.21338e-05	1.83591	0.583	0.296	0.760788	1.21338e-05	1.77505e-15	2.78239e-11
4	ESRRG	1.2714	0.51275	0.28825	1.99402e-07	2.21561	0.56	0.184	0.0125025	1.03402e-15	1.20536	0.562	0.324	6.48332e-11	4.42382e-09	0.920939	0.623	0.463	0.000277373	0.0416572	0.743702	0.306	0.182	1	0.0416572	4.13609e-15	6.48332e-11
4	ZNF608	0.846632	0.75875	0.57675	0.0530416	0.614817	0.64	0.493	1	3.77573e-15	0.852223	0.803	0.632	2.36738e-10	1.00039e-14	0.912482	0.814	0.657	6.27243e-10	0.000163251	1.00701	0.778	0.525	1	0.0530416	1.51029e-14	2.36738e-10
4	TFAP2A	2.20799	0.23225	0.063	0.000392666	1.90289	0.2	0.045	1	6.47221e-15	1.96782	0.26	0.084	4.05808e-10	4.15171e-15	1.97032	0.275	0.093	2.60312e-10	1.99236e-08	2.99094	0.194	0.03	0.00124921	0.000392666	1.66068e-14	2.60312e-10
4	VCAN	0.575171	0.83325	0.69225	0.00536495	0.642606	0.84	0.684	1	8.05183e-09	0.581986	0.846	0.716	0.00050485	8.81107e-15	0.703013	0.897	0.737	5.52454e-10	0.0745313	0.37308	0.75	0.632	1	0.0745313	3.52443e-14	5.52454e-10
4	ADRA1A	1.68593	0.182	0.06825	0.0287192	2.16783	0.16	0.059	1	6.90377e-09	1.75599	0.202	0.078	0.000432866	5.71464e-14	2.02439	0.255	0.085	3.58308e-09	0.110557	0.79551	0.111	0.051	1	0.110557	2.28586e-13	3.58308e-09
4	LINC02488	1.88077	0.16	0.05725	0.0549476	1.87731	0.16	0.066	1	5.42677e-07	1.7578	0.135	0.047	0.0340259	9.20318e-14	2.17885	0.206	0.059	5.7704e-09	0.0313775	1.70911	0.139	0.057	1	0.0549476	3.68127e-13	5.7704e-09
4	FTX	0.388395	0.9655	0.92425	0.00871255	0.442627	1	0.922	1	1.1937e-13	0.509636	0.952	0.902	7.48451e-09	1.1038e-06	0.323252	0.966	0.944	0.0692082	0.390828	0.278067	0.944	0.929	1	0.390828	4.77481e-13	7.48451e-09
4	UNC5D	1.28525	0.62325	0.5005	0.00104962	2.02256	0.68	0.449	1	2.68805e-07	0.970053	0.63	0.53	0.0168541	1.27042e-13	0.804441	0.794	0.617	7.96551e-09	0.631177	1.34393	0.389	0.406	1	0.631177	5.08166e-13	7.96551e-09
4	MIAT	1.02393	0.67725	0.5315	0.000410562	1.60421	0.68	0.421	1	4.48815e-10	0.712703	0.764	0.653	2.81407e-05	2.25321e-13	0.965955	0.765	0.644	1.41276e-08	0.0719849	0.81284	0.5	0.408	1	0.0719849	9.01285e-13	1.41276e-08
4	GAD1	1.74336	0.216	0.062	1.43151e-12	3.57091	0.4	0.057	8.97555e-08	0.00897803	0.347511	0.115	0.064	1	0.0265124	0.527356	0.127	0.081	1	1.04575e-06	2.52767	0.222	0.046	0.0655685	0.0265124	5.72603e-12	8.97555e-08
4	CAMTA1	0.669014	0.9175	0.8425	1.25971e-05	0.927854	0.92	0.814	0.789841	2.63635e-12	0.573629	0.918	0.863	1.65299e-07	9.11093e-11	0.424796	0.971	0.911	5.71255e-06	0.00125345	0.749776	0.861	0.782	1	0.00125345	1.05454e-11	1.65299e-07
4	PID1	1.28712	0.57175	0.37475	0.00324743	1.44751	0.52	0.289	1	2.06783e-10	1.08269	0.625	0.445	1.29653e-05	3.00065e-12	0.985385	0.725	0.55	1.88141e-07	0.000345081	1.63288	0.417	0.215	1	0.00324743	1.20026e-11	1.88141e-07
4	KLF12	0.855769	0.89625	0.8115	2.31735e-05	1.3916	0.84	0.725	1	8.80448e-12	0.528581	0.933	0.89	5.52041e-07	3.37735e-07	0.413387	0.951	0.92	0.021176	8.12689e-05	1.08951	0.861	0.711	1	8.12689e-05	3.52179e-11	5.52041e-07
4	CNTNAP2	0.795146	0.96725	0.90075	8.23106e-05	1.19538	0.96	0.898	1	9.96246e-12	0.390408	0.952	0.89	6.24646e-07	7.46288e-07	0.267359	0.985	0.951	0.0467923	1.89003e-09	1.32744	0.972	0.864	0.000118505	8.23106e-05	3.98498e-11	6.24646e-07
4	RAPGEF5	1.91138	0.30225	0.121	5.57902e-06	2.46736	0.32	0.075	0.349805	1.81953e-09	1.29456	0.327	0.162	0.000114085	2.15479e-11	1.66273	0.368	0.185	1.35105e-06	0.00106606	2.22088	0.194	0.062	1	0.00106606	8.61917e-11	1.35105e-06
4	ARID1B	0.440406	0.86375	0.82775	0.071556	0.578038	0.88	0.783	1	8.12028e-07	0.393449	0.875	0.861	0.0509141	2.28697e-11	0.532529	0.922	0.886	1.43393e-06	0.387755	0.257609	0.778	0.781	1	0.387755	9.14789e-11	1.43393e-06
4	ELAVL2	0.961275	0.62075	0.45575	0.00700345	1.08361	0.56	0.349	1	2.3963e-11	0.896991	0.712	0.564	1.50248e-06	2.39591e-05	0.423131	0.711	0.595	1	0.00298509	1.44136	0.5	0.315	1	0.00700345	9.58521e-11	1.50248e-06
4	ESRRB	0.937637	0.23525	0.12775	0.316656	0.654662	0.2	0.136	1	2.6232e-11	1.45551	0.264	0.101	1.64474e-06	0.00179664	0.626123	0.255	0.17	1	0.0185941	1.01425	0.222	0.104	1	0.316656	1.04928e-10	1.64474e-06
4	CASC15	0.445909	0.9325	0.8595	0.262671	0.500033	0.92	0.846	1	4.29543e-11	0.498377	0.947	0.905	2.69323e-06	1.03003e-07	0.400213	0.946	0.892	0.0064583	0.445713	0.385014	0.917	0.795	1	0.445713	1.71817e-10	2.69323e-06
4	ENSG00000283982	1.24121	0.553	0.34625	0.000392023	1.55585	0.52	0.253	1	6.1198e-11	1.00687	0.625	0.462	3.83712e-06	1.91424e-09	0.744006	0.623	0.437	0.000120023	0.000889999	1.6581	0.444	0.233	1	0.000889999	2.44792e-10	3.83712e-06
4	EPHA3	1.13154	0.789	0.57225	2.90416e-06	1.8624	0.76	0.398	0.182091	0.000739175	0.307422	0.861	0.779	1	9.00932e-11	0.788758	0.868	0.774	5.64884e-06	1.2721e-06	1.56757	0.667	0.338	0.0797608	0.000739175	3.60373e-10	5.64884e-06
4	EPCAM-DT	1.11336	0.325	0.208	0.458466	0.628496	0.24	0.193	1	2.11635e-10	1.3819	0.38	0.202	1.32695e-05	8.88425e-09	1.32736	0.402	0.245	0.000557042	0.139945	1.11568	0.278	0.192	1	0.458466	8.46539e-10	1.32695e-05
4	TOX3	1.03457	0.55725	0.4165	0.174423	1.2397	0.36	0.282	1	8.06782e-05	0.503616	0.639	0.556	1	2.43823e-10	0.798657	0.73	0.566	1.52877e-05	9.39853e-05	1.5963	0.5	0.262	1	0.174423	9.75292e-10	1.52877e-05
4	GDAP1	0.606336	0.7665	0.67025	0.327527	0.434032	0.8	0.687	1	4.84245e-10	0.708408	0.75	0.616	3.03622e-05	6.60973e-10	0.676766	0.794	0.685	4.1443e-05	0.153638	0.606136	0.722	0.693	1	0.327527	1.93698e-09	3.03622e-05
4	AUTS2	0.556405	1	0.99725	6.67059e-08	0.986187	1	0.995	0.00418246	1.02298e-07	0.252702	1	0.998	0.00641411	8.42913e-10	0.258014	1	0.999	5.28506e-05	6.22683e-06	0.728718	1	0.997	0.390423	6.22683e-06	3.37165e-09	5.28506e-05
4	PPFIA2	0.48596	0.86	0.76475	0.100534	0.593069	0.84	0.756	1	1.38083e-09	0.498586	0.899	0.751	8.65782e-05	0.00236142	0.254223	0.868	0.828	1	0.00764736	0.597961	0.833	0.724	1	0.100534	5.52333e-09	8.65782e-05
4	PCDH9	0.967953	0.90625	0.80075	0.000147201	1.33845	0.92	0.802	1	1.70326e-09	0.468321	0.885	0.806	0.000106794	2.73562e-09	0.515812	0.931	0.87	0.000171524	9.04116e-09	1.54923	0.889	0.725	0.000566881	0.000147201	6.81305e-09	0.000106794
4	PAM	0.799142	0.8155	0.68725	1.40944e-05	1.57536	0.8	0.545	0.883721	1.84395e-09	0.518599	0.861	0.801	0.000115615	1.15622e-07	0.417371	0.907	0.835	0.00724948	0.0148895	0.685237	0.694	0.568	1	0.0148895	7.37579e-09	0.000115615
4	LINC01619	1.01075	0.44	0.30225	0.015004	1.32746	0.4	0.225	1	9.9826e-06	0.681112	0.529	0.413	0.625909	5.2352e-09	0.926868	0.525	0.355	0.000328247	0.176796	1.10755	0.306	0.216	1	0.176796	2.09408e-08	0.000328247
4	ADCY1	1.63409	0.41775	0.22575	0.000369871	2.57824	0.44	0.198	1	6.5851e-09	1.18532	0.418	0.258	0.000412886	2.26259e-08	0.965456	0.48	0.304	0.00141864	0.000506364	1.80734	0.333	0.143	1	0.000506364	2.63404e-08	0.000412886
4	NRP1	1.03507	0.3855	0.2705	0.0370429	1.36496	0.32	0.169	1	8.88622e-09	1.22495	0.529	0.383	0.000557166	1.81855e-08	0.939638	0.554	0.398	0.00114023	0.821606	0.610739	0.139	0.132	1	0.821606	3.55449e-08	0.000557166
4	CHN2	1.38493	0.60325	0.387	0.00125852	1.8833	0.6	0.387	1	1.08393e-08	0.782306	0.558	0.385	0.000679622	4.4014e-05	0.780005	0.588	0.467	1	1.30524e-08	2.09411	0.667	0.309	0.000818382	0.00125852	4.33571e-08	0.000679622
4	SKOR1	3.19142	0.11475	0.0225	1.7708e-05	4.13431	0.12	0.013	1	1.2373e-08	2.29701	0.125	0.035	0.000775788	1.34323e-07	2.33845	0.103	0.029	0.00842206	5.08108e-07	3.99592	0.111	0.013	0.0318584	1.7708e-05	4.94921e-08	0.000775788
4	FGF13	0.508632	0.84525	0.76775	0.00245321	0.644086	0.84	0.695	1	0.00100333	0.337905	0.851	0.86	1	1.36478e-08	0.615113	0.912	0.841	0.000855716	0.234104	0.437422	0.778	0.675	1	0.234104	5.45911e-08	0.000855716
4	MDGA1	1.25995	0.27325	0.1385	0.460923	1.22461	0.2	0.161	1	0.00101404	0.930065	0.197	0.118	1	3.78742e-06	1.06843	0.279	0.155	0.237471	5.34208e-08	1.81667	0.417	0.12	0.00334948	0.460923	2.13683e-07	0.00334948
4	SLC6A15	1.69338	0.225	0.11425	0.0253148	2.50408	0.24	0.116	1	4.88923e-06	1.30464	0.231	0.12	0.306555	5.65717e-08	1.60221	0.235	0.108	0.00354705	0.0925708	1.36258	0.194	0.113	1	0.0925708	2.26287e-07	0.00354705
4	EPHA5-AS1	1.18911	0.25125	0.138	0.017521	1.16942	0.28	0.125	1	6.78712e-07	1.43308	0.274	0.144	0.0425552	5.73404e-08	1.45144	0.284	0.15	0.00359524	0.505131	0.7025	0.167	0.133	1	0.505131	2.29362e-07	0.00359524
4	RCAN2	0.772318	0.2875	0.1945	0.451011	0.630206	0.16	0.116	1	5.96151e-08	1.07967	0.409	0.256	0.00373787	0.013268	0.573808	0.387	0.315	1	0.0341202	0.805587	0.194	0.091	1	0.451011	2.3846e-07	0.00373787
4	ZNF536	0.509822	0.84325	0.72175	0.0158728	0.432795	0.88	0.67	1	8.29193e-08	0.532635	0.861	0.8	0.00519904	1.14955e-06	0.525007	0.882	0.82	0.072077	0.0782651	0.548851	0.75	0.597	1	0.0782651	3.31677e-07	0.00519904
4	KLHL24	0.865434	0.369	0.26225	0.00697577	1.08696	0.48	0.253	1	0.00026637	0.816352	0.361	0.261	1	8.46917e-08	1.03241	0.441	0.29	0.00531017	0.757608	0.526021	0.194	0.245	1	0.757608	3.38767e-07	0.00531017
4	PRMT8	1.51725	0.29175	0.171	0.344045	1.67189	0.16	0.109	1	0.000923	0.742288	0.399	0.302	1	0.000541326	1.16422	0.275	0.186	1	1.58034e-07	2.4906	0.333	0.087	0.00990876	0.344045	6.32138e-07	0.00990876
4	KCTD1	1.12897	0.4705	0.3075	0.0189747	1.38556	0.44	0.263	1	2.32417e-07	0.90923	0.51	0.348	0.0145725	2.26202e-07	1.20364	0.515	0.38	0.0141829	0.0104102	1.01747	0.417	0.239	1	0.0189747	9.04809e-07	0.0141829
4	MAP2K5	0.693923	0.507	0.44675	0.190149	0.786496	0.52	0.429	1	7.90327e-05	0.762073	0.567	0.478	1	2.71105e-07	0.922935	0.608	0.485	0.0169983	0.809872	0.304188	0.333	0.395	1	0.809872	1.08442e-06	0.0169983
4	MTURN	1.13684	0.218	0.11475	0.330181	0.645877	0.16	0.1	1	0.0829352	0.603881	0.178	0.138	1	0.00412365	0.895882	0.201	0.131	1	2.77903e-07	2.40171	0.333	0.09	0.0174245	0.330181	1.11161e-06	0.0174245
4	MIR2052HG	0.705144	0.357	0.27425	0.258344	0.55338	0.4	0.311	1	1.04479e-06	1.26496	0.341	0.21	0.0655084	0.36008	0.431167	0.27	0.249	1	0.182769	0.571065	0.417	0.327	1	0.36008	4.17916e-06	0.0655084

## Sheet: 5
cluster	gene	mu_log2FC	mu_pct.1	mu_pct.2	WT+T4_p_val	WT+T4_avg_log2FC	WT+T4_pct.1	WT+T4_pct.2	WT+T4_p_val_adj	MCT8KO+T4_p_val	MCT8KO+T4_avg_log2FC	MCT8KO+T4_pct.1	MCT8KO+T4_pct.2	MCT8KO+T4_p_val_adj	MCT8KO_p_val	MCT8KO_avg_log2FC	MCT8KO_pct.1	MCT8KO_pct.2	MCT8KO_p_val_adj	WT_p_val	WT_avg_log2FC	WT_pct.1	WT_pct.2	WT_p_val_adj	max_pval	min_pval	min_pval_adj
5	HSPH1	2.7881	0.27675	0.08975	0.0750123	1.91951	0.125	0.075	1	0.000475924	2.3921	0.187	0.085	1	4.33962e-25	4.05845	0.568	0.103	2.72094e-20	3.04435e-11	2.78233	0.227	0.096	1.90881e-06	0.0750123	1.73585e-24	2.72094e-20
5	PARD3	0.508395	0.82675	0.68825	6.34678e-06	0.493998	0.838	0.625	0.397943	0.0312216	0.288025	0.868	0.759	1	0.0292537	0.421631	0.841	0.784	1	1.1286e-15	0.829928	0.76	0.585	7.07633e-11	0.0312216	4.5144e-15	7.07633e-11
5	SDK2	0.837122	0.53525	0.406	9.23411e-05	0.984224	0.5	0.309	1	0.0746597	0.433699	0.527	0.494	1	0.0325318	0.689028	0.568	0.459	1	3.27913e-14	1.24154	0.546	0.362	2.05601e-09	0.0746597	1.31165e-13	2.05601e-09
5	HSP90AA1	1.81234	0.58175	0.40725	0.191627	1.26252	0.475	0.42	1	6.34015e-07	1.66439	0.549	0.371	0.0397527	3.73238e-14	2.8081	0.818	0.409	2.3402e-09	8.60826e-05	1.51435	0.485	0.429	1	0.191627	1.49295e-13	2.3402e-09
5	SOX6	0.989211	0.53475	0.396	0.000193988	0.76564	0.637	0.469	1	0.0953697	0.971579	0.33	0.274	1	0.0064022	1.22406	0.5	0.35	1	9.20006e-14	0.995562	0.672	0.491	5.76844e-09	0.0953697	3.68002e-13	5.76844e-09
5	PRDM16	0.808872	0.43725	0.30175	1.20223e-05	0.716849	0.588	0.345	0.753796	0.00831553	0.77004	0.374	0.278	1	0.839972	0.620169	0.25	0.253	1	9.38385e-14	1.12843	0.537	0.331	5.88368e-09	0.839972	3.75354e-13	5.88368e-09
5	CREB5	0.932072	0.47975	0.31775	6.60115e-08	0.982589	0.75	0.482	0.00413892	0.321288	0.527816	0.165	0.135	1	0.00532891	1.39155	0.318	0.164	1	1.23466e-13	0.82633	0.686	0.49	7.74129e-09	0.321288	4.93863e-13	7.74129e-09
5	FAT1	1.06168	0.443	0.3215	0.0479867	0.968472	0.325	0.241	1	0.0781752	0.646846	0.429	0.396	1	0.00107986	1.15907	0.568	0.376	1	5.59585e-13	1.47234	0.45	0.273	3.5086e-08	0.0781752	2.23834e-12	3.5086e-08
5	KDM3A	1.52595	0.4145	0.26175	0.0150229	1.07813	0.338	0.229	1	0.0416436	0.963656	0.374	0.315	1	4.23501e-12	2.92135	0.636	0.27	2.65535e-07	0.000297189	1.14068	0.31	0.233	1	0.0416436	1.694e-11	2.65535e-07
5	PSMD12	1.61646	0.2065	0.0895	0.0134094	1.0946	0.162	0.081	1	0.260645	1.17312	0.121	0.09	1	2.86778e-11	2.87151	0.386	0.096	1.7981e-06	0.000693743	1.32662	0.157	0.091	1	0.260645	1.14711e-10	1.7981e-06
5	ZMAT3	1.81386	0.259	0.11925	1.09495e-05	2.16603	0.25	0.096	0.686536	0.0002145	1.88798	0.187	0.08	1	0.00119224	1.5583	0.25	0.104	1	1.05195e-10	1.64312	0.349	0.197	6.59575e-06	0.00119224	4.20781e-10	6.59575e-06
5	STIP1	2.05408	0.1565	0.05475	0.00631774	1.4463	0.112	0.044	1	0.0200724	2.2371	0.11	0.054	1	2.61192e-10	2.65324	0.295	0.061	1.63767e-05	0.00229778	1.8797	0.109	0.06	1	0.0200724	1.04477e-09	1.63767e-05
5	QKI	0.731126	0.86425	0.79525	6.83508e-05	0.508039	0.825	0.784	1	4.45796e-05	0.520098	0.879	0.81	1	3.52085e-06	1.25102	0.932	0.814	0.220757	3.04072e-10	0.645349	0.821	0.773	1.90653e-05	6.83508e-05	1.21629e-09	1.90653e-05
5	LINC02334	1.41882	0.294	0.177	5.45082e-10	2.58994	0.275	0.076	3.41767e-05	0.00256841	1.25884	0.352	0.232	1	0.774205	0.769034	0.182	0.171	1	1.42317e-07	1.05746	0.367	0.229	0.00892329	0.774205	2.18033e-09	3.41767e-05
5	PARD3B	0.542278	0.7215	0.58525	0.0028564	0.489304	0.7	0.603	1	0.000793789	0.383813	0.736	0.618	1	0.00068927	0.640694	0.773	0.617	1	6.56947e-10	0.655302	0.677	0.503	4.11906e-05	0.0028564	2.62779e-09	4.11906e-05
5	SLC1A3	1.04604	0.5865	0.39	6.54422e-05	0.704819	0.613	0.427	1	0.00165123	1.01516	0.473	0.358	1	1.13565e-07	1.61964	0.705	0.389	0.0071205	1.06914e-09	0.844548	0.555	0.386	6.70352e-05	0.00165123	4.27657e-09	6.70352e-05
5	TANC1	1.02886	0.34875	0.24325	0.000842941	0.981662	0.4	0.237	1	0.390198	0.456803	0.264	0.244	1	0.0639415	1.33814	0.364	0.274	1	1.31081e-09	1.33884	0.367	0.218	8.21876e-05	0.390198	5.24323e-09	8.21876e-05
5	SHROOM3	0.696223	0.60325	0.47775	0.000144162	0.591099	0.7	0.542	1	0.00129828	0.790151	0.593	0.459	1	0.109029	0.666582	0.5	0.43	1	1.58654e-09	0.73706	0.62	0.48	9.9476e-05	0.109029	6.34615e-09	9.9476e-05
5	POLR2B	1.07933	0.27875	0.191	0.281928	0.711291	0.225	0.185	1	0.952535	0.613219	0.176	0.193	1	2.09494e-09	2.27734	0.5	0.184	0.000131353	0.275295	0.715471	0.214	0.202	1	0.952535	8.37975e-09	0.000131353
5	HMGCS1	1.02038	0.43375	0.433	0.77258	0.858964	0.412	0.429	1	0.229948	0.436404	0.505	0.487	1	0.707738	1.17406	0.364	0.485	1	2.1198e-09	1.6121	0.454	0.331	0.000132912	0.77258	8.47921e-09	0.000132912
5	DNAJB6	1.62193	0.31525	0.206	0.832144	0.396294	0.162	0.178	1	0.283281	1.26543	0.253	0.226	1	2.41272e-09	2.96106	0.545	0.224	0.000151277	1.0219e-06	1.86492	0.301	0.196	0.0640732	0.832144	9.65086e-09	0.000151277
5	ZBTB20	0.51529	0.77425	0.71525	0.00159065	0.606626	0.775	0.671	1	0.0332197	0.304756	0.769	0.763	1	0.0215762	0.401248	0.841	0.791	1	2.6794e-09	0.748531	0.712	0.636	0.000167999	0.0332197	1.07176e-08	0.000167999
5	MDM2	1.95164	0.358	0.215	0.019932	1.3023	0.288	0.192	1	9.96013e-06	1.72901	0.374	0.216	0.6245	0.000293767	2.83584	0.386	0.197	1	3.99445e-09	1.9394	0.384	0.255	0.000250452	0.019932	1.59778e-08	0.000250452
5	NOTCH1	1.15422	0.2855	0.1845	0.00282977	1.08893	0.288	0.162	1	0.180871	0.639894	0.275	0.224	1	0.0870511	1.47037	0.273	0.186	1	6.83706e-09	1.41769	0.306	0.166	0.000428684	0.180871	2.73483e-08	0.000428684
5	EIF3A	1.05784	0.36025	0.25625	0.232847	0.596002	0.288	0.241	1	0.482316	0.681803	0.275	0.275	1	1.34963e-08	2.02389	0.568	0.255	0.000846217	0.00532063	0.929676	0.31	0.254	1	0.482316	5.39851e-08	0.000846217
5	DHX15	1.00921	0.42375	0.303	0.0539393	0.77238	0.375	0.289	1	0.308332	0.484113	0.352	0.324	1	1.46186e-08	1.89919	0.636	0.326	0.000916588	0.002967	0.88115	0.332	0.273	1	0.308332	5.84745e-08	0.000916588
5	NPM1	1.20809	0.2515	0.1685	0.134363	0.891552	0.225	0.166	1	0.513805	0.968747	0.187	0.175	1	1.5715e-08	2.59671	0.432	0.146	0.000985328	0.689634	0.375333	0.162	0.187	1	0.689634	6.28598e-08	0.000985328
5	SRSF6	1.39939	0.23	0.1325	0.162062	1.52338	0.138	0.092	1	0.340432	1.12879	0.187	0.167	1	1.76131e-08	1.92954	0.455	0.163	0.00110434	0.0789557	1.01584	0.14	0.108	1	0.340432	7.04523e-08	0.00110434
5	NCL	1.1278	0.4205	0.27525	0.122216	0.622735	0.35	0.284	1	0.0028207	1.02666	0.396	0.302	1	1.87104e-08	1.80511	0.591	0.258	0.00117314	3.40075e-05	1.05667	0.345	0.257	1	0.122216	7.48418e-08	0.00117314
5	TNFRSF10B	2.19199	0.214	0.09625	0.00175893	2.50487	0.162	0.069	1	0.011525	1.48627	0.165	0.091	1	4.17616e-06	3.01534	0.25	0.073	0.261845	2.14448e-08	1.76149	0.279	0.152	0.00134459	0.011525	8.57794e-08	0.00134459
5	BCLAF1	1.08379	0.3815	0.27	0.250384	0.498994	0.288	0.246	1	0.154015	0.816284	0.341	0.309	1	2.2985e-08	2.0016	0.591	0.28	0.00144116	0.00160149	1.01829	0.306	0.245	1	0.250384	9.19401e-08	0.00144116
5	USPL1	2.05101	0.262	0.14775	0.330447	1.00136	0.162	0.128	1	0.0570702	2.53688	0.209	0.154	1	3.52177e-08	2.74163	0.432	0.152	0.00220815	1.62031e-05	1.92417	0.245	0.157	1	0.330447	1.40871e-07	0.00220815
5	HSP90AB1	1.64731	0.31825	0.17725	0.0431299	0.812982	0.212	0.134	1	0.00459516	1.66822	0.264	0.17	1	4.34479e-08	2.34317	0.5	0.213	0.00272418	3.00294e-06	1.76486	0.297	0.192	0.188284	0.0431299	1.73792e-07	0.00272418
5	MBNL2	1.20764	0.34	0.21575	0.396593	0.860077	0.212	0.187	1	0.00906241	0.926361	0.319	0.217	1	4.58033e-08	2.08047	0.545	0.252	0.00287187	0.000853843	0.963649	0.284	0.207	1	0.396593	1.83213e-07	0.00287187
5	HNRNPA2B1	0.612905	0.69675	0.6565	0.0259683	0.357902	0.688	0.631	1	0.62431	0.321381	0.648	0.727	1	0.00010539	0.876585	0.818	0.669	1	8.53697e-08	0.89575	0.633	0.599	0.00535268	0.62431	3.41479e-07	0.00535268
5	RSRC2	1.16969	0.32525	0.22875	0.472338	0.580876	0.225	0.191	1	0.0552935	1.22904	0.33	0.269	1	9.86603e-08	2.071	0.545	0.259	0.006186	0.411026	0.797829	0.201	0.196	1	0.472338	3.94641e-07	0.006186
5	GOLGA4	0.690497	0.58625	0.5135	0.409133	0.307996	0.55	0.542	1	0.1926	0.6446	0.484	0.498	1	1.08947e-07	1.29166	0.818	0.525	0.00683101	0.0115316	0.517733	0.493	0.489	1	0.409133	4.3579e-07	0.00683101
5	ARHGAP5	0.96387	0.4405	0.331	0.0104284	0.71189	0.425	0.296	1	0.388629	0.572421	0.352	0.35	1	1.19857e-07	1.99267	0.636	0.352	0.00751504	0.0546062	0.5785	0.349	0.326	1	0.388629	4.79428e-07	0.00751504
5	HNRNPU	0.880172	0.60075	0.51225	0.113222	0.534905	0.55	0.496	1	0.0322041	0.652	0.582	0.565	1	1.29237e-07	1.43742	0.773	0.516	0.00810318	0.000987169	0.89636	0.498	0.472	1	0.113222	5.16949e-07	0.00810318
5	PCBP2	0.98916	0.376	0.27075	0.0852602	0.578549	0.3	0.218	1	0.199361	0.686838	0.33	0.302	1	1.60042e-07	1.93036	0.568	0.279	0.0100346	0.0999686	0.760895	0.306	0.284	1	0.199361	6.40168e-07	0.0100346
5	SRRM2	0.773403	0.66125	0.59975	0.0708504	0.460232	0.613	0.566	1	0.0705644	0.559771	0.626	0.628	1	2.45341e-05	1.13021	0.795	0.634	1	1.75884e-07	0.943404	0.611	0.571	0.0110279	0.0708504	7.03537e-07	0.0110279
5	HSPD1	1.90564	0.26025	0.145	0.0686708	1.12207	0.175	0.11	1	0.0296645	1.58495	0.22	0.154	1	1.94416e-07	2.97809	0.432	0.172	0.0121899	0.00040004	1.93745	0.214	0.144	1	0.0686708	7.77663e-07	0.0121899
5	DNAJA1	1.50722	0.204	0.095	0.000442518	1.35862	0.188	0.076	1	0.0538893	1.17741	0.165	0.106	1	1.98514e-07	2.52411	0.341	0.107	0.0124468	0.0821068	0.968723	0.122	0.091	1	0.0821068	7.94056e-07	0.0124468
5	NEAT1	1.64565	0.45025	0.316	0.0621423	1.01735	0.3	0.219	1	2.0192e-07	2.15247	0.516	0.327	0.0126604	1.50955e-06	2.32499	0.636	0.401	0.0946485	0.0102573	1.0878	0.349	0.317	1	0.0621423	8.07678e-07	0.0126604
5	YAP1	0.843467	0.3195	0.245	0.0356213	0.70188	0.35	0.251	1	0.108463	0.575948	0.341	0.29	1	0.382475	0.885522	0.273	0.249	1	2.13215e-07	1.21052	0.314	0.19	0.0133686	0.382475	8.52858e-07	0.0133686
5	GULP1	0.733851	0.38525	0.289	0.138274	0.48476	0.35	0.273	1	0.56257	0.272786	0.352	0.344	1	0.00478693	1.03461	0.477	0.304	1	2.97049e-07	1.14325	0.362	0.235	0.018625	0.56257	1.1882e-06	0.018625
5	LINC-PINT	1.31567	0.3355	0.18975	0.004526	0.884684	0.362	0.226	1	0.0332737	1.5217	0.209	0.138	1	9.96168e-07	1.76139	0.409	0.153	0.0624597	6.69537e-07	1.09493	0.362	0.242	0.04198	0.0332737	2.67815e-06	0.04198
5	PVT1	1.61982	0.39875	0.269	1.4857e-05	1.46558	0.45	0.257	0.931531	0.0728309	1.4743	0.286	0.237	1	0.000336508	2.15738	0.409	0.22	1	9.05831e-07	1.38202	0.45	0.362	0.0567956	0.0728309	3.62332e-06	0.0567956
5	PTCHD4	0.863721	0.3995	0.324	0.00459207	1.2537	0.362	0.236	1	0.132707	0.777134	0.374	0.335	1	0.39175	0.480731	0.386	0.368	1	1.47046e-06	0.94332	0.476	0.357	0.0921982	0.39175	5.88185e-06	0.0921982

## Sheet: 6
cluster	gene	mu_log2FC	mu_pct.1	mu_pct.2	WT+T4_p_val	WT+T4_avg_log2FC	WT+T4_pct.1	WT+T4_pct.2	WT+T4_p_val_adj	MCT8KO+T4_p_val	MCT8KO+T4_avg_log2FC	MCT8KO+T4_pct.1	MCT8KO+T4_pct.2	MCT8KO+T4_p_val_adj	MCT8KO_p_val	MCT8KO_avg_log2FC	MCT8KO_pct.1	MCT8KO_pct.2	MCT8KO_p_val_adj	WT_p_val	WT_avg_log2FC	WT_pct.1	WT_pct.2	WT_p_val_adj	max_pval	min_pval	min_pval_adj
6	OPCML	1.97745	0.86875	0.67825	1.55499e-26	2.20069	0.984	0.864	9.74979e-22	6.67027e-08	1.75734	0.697	0.457	0.00418226	1.55118e-14	1.95432	0.803	0.498	9.72591e-10	2.70959e-88	1.99744	0.991	0.894	1.69891e-83	6.67027e-08	1.08384e-87	1.69891e-83
6	CNTN1	1.94813	0.76475	0.34375	1.99171e-18	2.04839	0.81	0.39	1.2488e-13	8.98804e-17	2.16684	0.652	0.238	5.6355e-12	4.60855e-13	1.58046	0.697	0.351	2.88956e-08	3.43183e-77	1.99684	0.9	0.396	2.15176e-72	4.60855e-13	1.37273e-76	2.15176e-72
6	NBEA	1.00971	0.96775	0.9035	3.65703e-22	1.52208	0.984	0.907	2.29296e-17	0.0374248	0.420634	0.909	0.876	1	4.26668e-08	0.586932	0.987	0.911	0.00267521	9.61207e-77	1.50922	0.991	0.92	6.02677e-72	0.0374248	3.84483e-76	6.02677e-72
6	ANO4	1.59783	0.576	0.313	3.79706e-22	2.24629	0.841	0.362	2.38076e-17	0.199413	1.01358	0.273	0.215	1	0.188142	0.917108	0.342	0.297	1	3.28373e-74	2.21433	0.848	0.378	2.0589e-69	0.199413	1.31349e-73	2.0589e-69
6	ASTN2	1.96084	0.83325	0.571	4.99735e-24	2.20954	0.968	0.636	3.13334e-19	5.39023e-10	1.88137	0.697	0.449	3.37967e-05	5.3247e-08	1.54089	0.737	0.546	0.00333859	2.68798e-68	2.21156	0.931	0.653	1.68536e-63	5.3247e-08	1.07519e-67	1.68536e-63
6	MEF2C	1.6996	0.4275	0.1635	1.4982e-21	2.60018	0.683	0.212	9.39373e-17	0.293217	1.20028	0.136	0.102	1	0.0962387	0.515099	0.211	0.141	1	6.44307e-68	2.48283	0.68	0.199	4.0398e-63	0.293217	2.57723e-67	4.0398e-63
6	KCNIP1	1.60976	0.60625	0.27125	4.96687e-22	2.00266	0.825	0.286	3.11423e-17	0.0300702	1.11365	0.364	0.253	1	1.44422e-05	1.07474	0.5	0.29	0.905525	3.09574e-64	2.24798	0.736	0.256	1.94103e-59	0.0300702	1.2383e-63	1.94103e-59
6	DSCAML1	1.46185	0.686	0.36375	1.24604e-21	1.87007	0.889	0.402	7.81268e-17	0.000132635	1.11438	0.455	0.256	1	0.00146592	1.04309	0.539	0.404	1	1.39182e-61	1.81987	0.861	0.393	8.72674e-57	0.00146592	5.5673e-61	8.72674e-57
6	PTPRD	0.861376	0.99775	0.97275	2.10039e-19	1.13398	1	0.968	1.31695e-14	0.0470159	0.506285	1	0.973	1	5.40292e-07	0.604072	1	0.984	0.0338763	9.03451e-61	1.20117	0.991	0.966	5.66464e-56	0.0470159	3.6138e-60	5.66464e-56
6	CACNA1E	1.10067	0.8325	0.58725	1.01271e-18	1.34993	0.984	0.708	6.34972e-14	3.04664e-06	0.938196	0.652	0.389	0.191024	3.11952e-06	0.797711	0.724	0.491	0.195594	3.32462e-60	1.31685	0.97	0.761	2.08454e-55	3.11952e-06	1.32985e-59	2.08454e-55
6	ENOX1	1.00683	0.89675	0.7575	3.03667e-13	1.37019	0.921	0.749	1.90399e-08	0.0110615	0.345905	0.833	0.735	1	4.88015e-05	0.772299	0.868	0.765	1	1.79098e-59	1.53893	0.965	0.781	1.12295e-54	0.0110615	7.16393e-59	1.12295e-54
6	BRINP1	1.43454	0.6135	0.3045	1.18034e-16	2.06354	0.762	0.317	7.40074e-12	6.35915e-06	1.44478	0.5	0.276	0.398719	0.106929	0.331841	0.382	0.293	1	2.39993e-58	1.89801	0.81	0.332	1.50476e-53	0.106929	9.59973e-58	1.50476e-53
6	PRKCE	1.13278	0.7185	0.529	3.71151e-16	1.6446	0.873	0.557	2.32711e-11	0.0201573	1.01068	0.53	0.453	1	0.407901	0.336789	0.566	0.547	1	8.28426e-54	1.53904	0.905	0.559	5.19423e-49	0.407901	3.3137e-53	5.19423e-49
6	ARHGAP20	2.53115	0.283	0.04775	5.12404e-27	2.59893	0.444	0.06	3.21278e-22	2.08305e-05	2.35809	0.136	0.034	1	4.13309e-10	2.54576	0.184	0.036	2.59145e-05	1.51249e-53	2.62183	0.368	0.061	9.48328e-49	2.08305e-05	6.04994e-53	9.48328e-49
6	KIRREL3	1.27301	0.84125	0.67775	1.79937e-14	1.71014	0.952	0.697	1.1282e-09	0.0514723	0.824561	0.667	0.562	1	3.68479e-05	1.08272	0.776	0.696	1	2.59113e-53	1.4746	0.97	0.756	1.62464e-48	0.0514723	1.03645e-52	1.62464e-48
6	RBFOX1	1.22395	0.96475	0.91475	1.10396e-21	1.41445	1	0.911	6.9218e-17	0.0112217	1.18008	0.894	0.874	1	0.000133536	1.05156	0.974	0.935	1	2.00287e-52	1.2497	0.991	0.939	1.2558e-47	0.0112217	8.01147e-52	1.2558e-47
6	KHDRBS3	1.30589	0.61525	0.304	5.61757e-24	2.21266	0.825	0.278	3.52222e-19	0.132337	0.505825	0.348	0.284	1	0.00178554	0.64388	0.526	0.344	1	4.37774e-52	1.86121	0.762	0.31	2.74484e-47	0.132337	1.7511e-51	2.74484e-47
6	CACNA1D	1.82813	0.38775	0.12475	9.77641e-13	1.70686	0.476	0.137	6.12981e-08	0.000272334	1.73486	0.227	0.096	1	1.72253e-06	1.82678	0.303	0.121	0.108002	7.48686e-52	2.044	0.545	0.145	4.69426e-47	0.000272334	2.99474e-51	4.69426e-47
6	ARHGAP26	1.27243	0.557	0.30925	1.02831e-18	1.99665	0.825	0.376	6.44752e-14	0.184657	0.699853	0.273	0.216	1	0.27657	0.623613	0.316	0.272	1	1.38985e-51	1.76961	0.814	0.373	8.71435e-47	0.27657	5.55939e-51	8.71435e-47
6	ARHGAP44	1.33062	0.564	0.2805	8.56876e-21	2.09277	0.825	0.333	5.37261e-16	0.0868866	0.55422	0.318	0.228	1	0.0134483	0.79297	0.368	0.241	1	9.42751e-51	1.88253	0.745	0.32	5.91105e-46	0.0868866	3.771e-50	5.91105e-46
6	NAV3	1.32578	0.975	0.8155	4.43211e-21	1.43328	0.984	0.797	2.77893e-16	2.99755e-15	1.7047	0.955	0.778	1.87946e-10	5.09507e-11	1.02768	0.987	0.87	3.19461e-06	4.98554e-50	1.13749	0.974	0.817	3.12593e-45	5.09507e-11	1.99422e-49	3.12593e-45
6	CSMD1	1.16104	0.93375	0.7855	1.58024e-12	1.44119	0.968	0.776	9.90807e-08	4.24296e-07	1.20747	0.924	0.752	0.0266033	0.00113161	0.451402	0.908	0.842	1	9.77597e-48	1.54411	0.935	0.772	6.12953e-43	0.00113161	3.91039e-47	6.12953e-43
6	PPP2R2C	2.51355	0.38475	0.08275	2.71168e-16	1.99331	0.444	0.1	1.70022e-11	1.77435e-18	3.38178	0.303	0.048	1.11252e-13	1.38005e-15	2.6228	0.368	0.089	8.65291e-11	2.38761e-46	2.05631	0.424	0.094	1.49703e-41	1.38005e-15	9.55045e-46	1.49703e-41
6	PRICKLE2	1.54087	0.5285	0.28375	6.84672e-10	1.79747	0.492	0.184	4.2929e-05	0.000717769	1.19466	0.485	0.344	1	6.17103e-05	0.943389	0.579	0.428	1	6.87997e-45	2.22797	0.558	0.179	4.31374e-40	0.000717769	2.75199e-44	4.31374e-40
6	KLHL32	1.30161	0.46375	0.2575	2.30409e-08	1.59405	0.603	0.334	0.00144466	0.0171715	0.906376	0.288	0.179	1	0.0666529	0.663886	0.276	0.192	1	1.28587e-41	2.04215	0.688	0.325	8.06237e-37	0.0666529	5.14346e-41	8.06237e-37
6	TMEM108	1.11239	0.77325	0.601	5.58575e-14	1.63121	0.873	0.676	3.50227e-09	0.00220236	0.779696	0.636	0.5	1	0.0387708	0.533634	0.697	0.612	1	1.94597e-41	1.505	0.887	0.616	1.22013e-36	0.0387708	7.7839e-41	1.22013e-36
6	GABBR2	1.57511	0.56675	0.2395	5.43658e-18	1.7011	0.73	0.254	3.40874e-13	4.61411e-05	1.6006	0.379	0.198	1	3.04324e-07	1.31975	0.513	0.254	0.0190811	9.93864e-41	1.679	0.645	0.252	6.23153e-36	4.61411e-05	3.97545e-40	6.23153e-36
6	CALN1	1.97604	0.46325	0.15375	6.7131e-16	2.25155	0.54	0.159	4.20912e-11	5.01929e-07	2.17469	0.333	0.131	0.0314709	1.87738e-11	1.76464	0.461	0.168	1.17712e-06	2.04272e-40	1.71328	0.519	0.157	1.28079e-35	5.01929e-07	8.17088e-40	1.28079e-35
6	IGSF21	1.68871	0.54775	0.27475	6.54983e-05	0.939113	0.667	0.426	1	8.12923e-12	2.84846	0.364	0.104	5.09703e-07	1.66985e-07	1.6369	0.329	0.126	0.01047	3.68229e-40	1.33038	0.831	0.443	2.3088e-35	6.54983e-05	1.47292e-39	2.3088e-35
6	DPP6	1.06538	0.89625	0.7795	4.79958e-15	1.33363	0.952	0.797	3.00934e-10	0.00602513	0.923468	0.803	0.743	1	2.95837e-05	0.786588	0.882	0.793	1	4.44787e-40	1.21782	0.948	0.785	2.78882e-35	0.00602513	1.77915e-39	2.78882e-35
6	PPFIA2	0.725351	0.911	0.7615	1.80854e-09	0.800728	0.984	0.744	0.000113396	5.14968e-05	0.612089	0.879	0.766	1	0.000292025	0.425796	0.842	0.833	1	9.41227e-40	1.06279	0.939	0.703	5.9015e-35	0.000292025	3.76491e-39	5.9015e-35
6	GRM5	1.47939	0.53075	0.283	3.56279e-11	1.60067	0.635	0.262	2.23387e-06	0.0105252	1.29227	0.394	0.29	1	0.000156229	0.929422	0.579	0.413	1	1.14e-39	2.09519	0.515	0.167	7.1478e-35	0.0105252	4.56e-39	7.1478e-35
6	ARPP21	1.29278	0.6455	0.40675	7.44053e-17	1.43885	0.921	0.601	4.66521e-12	0.012335	1.119	0.288	0.18	1	8.39625e-07	1.55529	0.434	0.215	0.0526445	3.27421e-39	1.05799	0.939	0.631	2.05293e-34	0.012335	1.30969e-38	2.05293e-34
6	MDGA2	1.27735	0.81375	0.56325	2.27719e-12	1.64509	0.778	0.482	1.4278e-07	4.16228e-09	1.17695	0.864	0.632	0.000260975	1.36751e-05	0.857909	0.816	0.707	0.857431	4.99455e-38	1.42946	0.797	0.432	3.13158e-33	1.36751e-05	1.99782e-37	3.13158e-33
6	NALF1	0.756628	0.98075	0.9045	0.000136511	0.405224	0.968	0.856	1	8.13941e-07	0.878565	0.985	0.928	0.0510341	6.6361e-09	0.829755	0.987	0.966	0.000416083	7.71435e-38	0.912968	0.983	0.868	4.8369e-33	0.000136511	3.08574e-37	4.8369e-33
6	RYR2	1.53338	0.646	0.337	5.01403e-19	1.75863	0.873	0.383	3.1438e-14	0.00284073	1.19121	0.409	0.266	1	2.19583e-07	1.62937	0.553	0.317	0.0137678	2.23623e-37	1.55432	0.749	0.382	1.40212e-32	0.00284073	8.94494e-37	1.40212e-32
6	SLIT1	0.994438	0.57775	0.3525	3.32403e-11	1.46146	0.683	0.332	2.08416e-06	0.108448	0.721246	0.409	0.329	1	0.195605	0.41951	0.474	0.409	1	3.67556e-37	1.37554	0.745	0.34	2.30457e-32	0.195605	1.47022e-36	2.30457e-32
6	CACNB4	0.92489	0.59375	0.37675	1.84217e-10	1.26081	0.794	0.445	1.15504e-05	0.127258	0.517318	0.394	0.32	1	0.103385	0.415523	0.408	0.328	1	4.15584e-37	1.50591	0.779	0.414	2.60571e-32	0.127258	1.66233e-36	2.60571e-32
6	MICAL3	0.662986	0.70575	0.5415	0.00445348	0.633105	0.73	0.562	1	0.193338	0.391741	0.53	0.488	1	0.00600198	0.47402	0.697	0.585	1	6.69937e-37	1.15308	0.866	0.531	4.2005e-32	0.193338	2.67975e-36	4.2005e-32
6	CHRM2	1.67441	0.331	0.12375	9.01327e-15	2.11018	0.429	0.102	5.65132e-10	0.0297555	1.62602	0.212	0.128	1	0.00728069	1.13727	0.263	0.152	1	2.34969e-36	1.82418	0.42	0.113	1.47325e-31	0.0297555	9.39875e-36	1.47325e-31
6	GRIN2B	1.341	0.747	0.447	5.76665e-21	1.77865	0.921	0.46	3.61569e-16	1.25517e-05	1.48405	0.561	0.366	0.786991	1.32829e-06	0.882051	0.671	0.483	0.0832838	8.51826e-36	1.21926	0.835	0.479	5.34095e-31	1.25517e-05	3.4073e-35	5.34095e-31
6	ANKRD44	0.801032	0.728	0.56075	3.42532e-12	1.26558	0.937	0.691	2.14767e-07	0.221742	0.45387	0.5	0.43	1	0.0617708	0.330469	0.579	0.466	1	1.04494e-35	1.15421	0.896	0.656	6.55174e-31	0.221742	4.17974e-35	6.55174e-31
6	SYN3	1.40064	0.661	0.4275	0.000163437	1.4232	0.603	0.454	1	4.05622e-07	1.58858	0.621	0.373	0.0254325	3.80475e-05	0.967493	0.632	0.447	1	1.08864e-35	1.62328	0.788	0.436	6.82575e-31	0.000163437	4.35454e-35	6.82575e-31
6	DOK6	0.76221	0.81125	0.70625	4.21626e-15	1.14796	0.952	0.838	2.64359e-10	0.0266882	0.544096	0.621	0.531	1	0.0333503	0.302479	0.724	0.626	1	2.58896e-35	1.0543	0.948	0.83	1.62328e-30	0.0333503	1.03558e-34	1.62328e-30
6	SYT16	1.09748	0.475	0.23175	1.80524e-07	0.891772	0.619	0.305	0.0113189	6.63894e-05	1.62737	0.333	0.159	1	0.041861	0.399875	0.303	0.203	1	4.59852e-35	1.47091	0.645	0.26	2.88327e-30	0.041861	1.83941e-34	2.88327e-30
6	EPHA6	1.67695	0.7295	0.45075	4.26668e-17	2.30251	0.873	0.436	2.67521e-12	6.10741e-06	1.63835	0.621	0.423	0.382935	0.000311209	0.961877	0.671	0.53	1	1.38459e-34	1.80506	0.753	0.414	8.68136e-30	0.000311209	5.53835e-34	8.68136e-30
6	CDH13	1.27974	0.511	0.332	0.000204095	1.31167	0.46	0.266	1	0.54404	0.551678	0.364	0.345	1	0.000899826	1.51393	0.579	0.428	1	2.98263e-33	1.74167	0.641	0.289	1.87011e-28	0.54404	1.19305e-32	1.87011e-28
6	KCNIP4	1.48999	0.66725	0.3615	5.45091e-17	1.75008	0.81	0.348	3.41772e-12	9.84957e-06	1.45578	0.53	0.311	0.617568	6.73229e-06	0.838909	0.671	0.481	0.422115	4.63438e-33	1.91518	0.658	0.306	2.90576e-28	9.84957e-06	1.85375e-32	2.90576e-28
6	CELF4	0.900752	0.80125	0.545	9.10131e-06	0.668378	0.714	0.474	0.570652	3.58217e-08	1.03159	0.818	0.566	0.00224602	7.54053e-06	0.641917	0.868	0.684	0.472791	5.13239e-33	1.26113	0.805	0.456	3.21801e-28	9.10131e-06	2.05295e-32	3.21801e-28
6	FGF14	1.18458	0.82025	0.54125	1.24566e-08	1.18207	0.746	0.414	0.000781029	8.55251e-10	1.31308	0.848	0.625	5.36242e-05	1.84257e-10	1.01609	0.908	0.711	1.15529e-05	6.15653e-33	1.22706	0.779	0.415	3.86014e-28	1.24566e-08	2.46261e-32	3.86014e-28
6	MARCHF4	1.63359	0.35225	0.1195	6.81919e-13	1.743	0.492	0.145	4.27563e-08	0.000108107	2.14472	0.212	0.08	1	0.000224003	0.936049	0.276	0.126	1	8.00584e-33	1.71059	0.429	0.127	5.01966e-28	0.000224003	3.20233e-32	5.01966e-28
6	HIVEP3	1.00223	0.7845	0.544	3.0392e-14	1.21103	0.921	0.598	1.90558e-09	0.010031	0.682624	0.545	0.433	1	2.00792e-09	1.10422	0.75	0.523	0.000125896	1.09942e-32	1.01105	0.922	0.622	6.89339e-28	0.010031	4.3977e-32	6.89339e-28
6	CTNND2	0.647259	0.984	0.946	3.1665e-11	0.947233	0.968	0.943	1.98539e-06	0.000150349	0.402874	0.985	0.949	1	0.0177364	0.288782	1	0.974	1	2.45634e-31	0.950145	0.983	0.918	1.54013e-26	0.0177364	9.82537e-31	1.54013e-26
6	GRM3	1.00195	0.5085	0.32025	5.2471e-08	1.21565	0.714	0.39	0.00328993	0.875089	0.829898	0.258	0.282	1	0.0427613	0.546436	0.434	0.328	1	2.86526e-30	1.41581	0.628	0.281	1.79652e-25	0.875089	1.14611e-29	1.79652e-25
6	NEBL	1.692	0.32175	0.147	1.48766e-08	2.2209	0.302	0.089	0.000932762	0.39344	1.29974	0.182	0.157	1	6.34885e-06	1.25369	0.461	0.25	0.398073	5.39333e-30	1.99365	0.342	0.092	3.38162e-25	0.39344	2.15733e-29	3.38162e-25
6	FAM78B	1.11911	0.31125	0.15075	0.00265458	1.19648	0.302	0.166	1	0.0311064	0.629171	0.182	0.097	1	0.00919448	1.08616	0.276	0.167	1	1.08223e-29	1.56463	0.485	0.173	6.78558e-25	0.0311064	4.32892e-29	6.78558e-25
6	COL25A1	2.14628	0.3415	0.13425	2.27304e-10	2.68531	0.381	0.115	1.42519e-05	1.45309e-05	2.05088	0.258	0.097	0.911086	0.00165182	1.13742	0.329	0.194	1	1.32431e-29	2.71152	0.398	0.131	8.30342e-25	0.00165182	5.29724e-29	8.30342e-25
6	DGKI	0.779956	0.80025	0.61375	2.09479e-09	0.967144	0.857	0.601	0.000131343	0.0159612	0.454503	0.697	0.624	1	0.00166903	0.531361	0.816	0.687	1	1.84942e-29	1.16682	0.831	0.543	1.15959e-24	0.0159612	7.39768e-29	1.15959e-24
6	RABGAP1L	0.847771	0.824	0.664	4.14882e-12	1.15549	0.921	0.678	2.60131e-07	0.000306886	0.826477	0.712	0.623	1	0.0046975	0.38974	0.763	0.694	1	2.83484e-29	1.01938	0.9	0.661	1.77745e-24	0.0046975	1.13394e-28	1.77745e-24
6	NYAP2	1.08025	0.60575	0.378	1.16962e-15	1.54919	0.905	0.512	7.33354e-11	0.0392937	1.14204	0.318	0.238	1	0.025569	0.493984	0.408	0.298	1	4.78905e-28	1.1358	0.792	0.464	3.00274e-23	0.0392937	1.91562e-27	3.00274e-23
6	LRRC7	0.687436	0.92625	0.80025	7.24107e-11	0.798841	0.984	0.849	4.54015e-06	1.57635e-08	0.977576	0.848	0.674	0.000988374	0.01103	0.266512	0.895	0.81	1	1.61411e-27	0.706815	0.978	0.868	1.01205e-22	0.01103	6.45643e-27	1.01205e-22
6	SNAP91	0.725527	0.7125	0.517	8.90064e-06	0.889441	0.794	0.557	0.55807	0.0113852	0.592374	0.606	0.471	1	0.0539645	0.272376	0.671	0.563	1	2.16156e-27	1.14792	0.779	0.477	1.3553e-22	0.0539645	8.64625e-27	1.3553e-22
6	CAMK2B	1.97279	0.2865	0.0915	1.26908e-06	1.44892	0.333	0.125	0.0795712	5.87928e-06	2.46527	0.182	0.052	0.368631	8.24251e-09	2.15974	0.289	0.091	0.000516805	3.52517e-27	1.81724	0.342	0.098	2.21028e-22	5.87928e-06	1.41007e-26	2.21028e-22
6	SLC4A10	0.853507	0.64925	0.46725	2.11952e-10	1.05497	0.889	0.647	1.32894e-05	0.0197253	0.825745	0.394	0.265	1	0.0347233	0.503779	0.461	0.347	1	3.86976e-27	1.02953	0.853	0.61	2.42634e-22	0.0347233	1.54791e-26	2.42634e-22
6	SYN2	1.31712	0.49125	0.2205	5.80885e-14	1.59563	0.651	0.231	3.64215e-09	0.0019505	0.921722	0.348	0.195	1	1.45319e-05	1.29866	0.434	0.237	0.911151	2.82189e-26	1.45247	0.532	0.219	1.76933e-21	0.0019505	1.12876e-25	1.76933e-21
6	ENSG00000229588	1.52215	0.21525	0.079	0.0123712	0.979777	0.19	0.094	1	0.000148596	1.92637	0.167	0.055	1	0.000823871	1.3482	0.197	0.085	1	3.0823e-26	1.83423	0.307	0.082	1.93261e-21	0.0123712	1.23292e-25	1.93261e-21
6	SHISA6	1.86735	0.3935	0.19375	0.029523	0.996499	0.365	0.246	1	2.75875e-05	2.15192	0.273	0.114	1	2.92325e-08	2.41964	0.382	0.156	0.00183288	3.43975e-26	1.90134	0.554	0.259	2.15672e-21	0.029523	1.3759e-25	2.15672e-21
6	CADM2	1.13531	0.9595	0.85375	1.04786e-10	0.945997	0.984	0.871	6.57009e-06	4.25541e-17	1.52311	0.955	0.814	2.66814e-12	3.12721e-13	1.20849	0.947	0.886	1.96076e-08	1.37199e-25	0.863642	0.952	0.844	8.60236e-21	1.04786e-10	5.48795e-25	8.60236e-21
6	GABRB2	1.11871	0.342	0.152	0.00169797	0.607868	0.349	0.179	1	0.00688976	1.03286	0.227	0.119	1	3.69028e-06	1.41917	0.316	0.131	0.23138	1.7062e-25	1.41492	0.476	0.179	1.06979e-20	0.00688976	6.82481e-25	1.06979e-20
6	PPP3CA	0.660313	0.81225	0.6675	3.59161e-07	0.7962	0.937	0.695	0.0225194	0.0406284	0.61598	0.636	0.594	1	0.00456549	0.376778	0.776	0.674	1	6.56947e-25	0.852293	0.9	0.707	4.11906e-20	0.0406284	2.62779e-24	4.11906e-20
6	DAB1	0.988021	0.8945	0.835	8.61269e-11	0.816241	1	0.946	5.40016e-06	9.03184e-07	1.42728	0.758	0.7	0.0566296	1.65202e-06	1.12052	0.829	0.734	0.103582	1.46836e-24	0.588044	0.991	0.96	9.2066e-20	1.65202e-06	5.87343e-24	9.2066e-20
6	ANK3	0.666873	0.96575	0.848	6.37995e-08	0.49564	1	0.846	0.00400023	4.11371e-10	0.948822	0.955	0.804	2.57929e-05	1.78422e-06	0.566127	0.947	0.878	0.11187	1.55813e-24	0.656904	0.961	0.864	9.76949e-20	1.78422e-06	6.23253e-24	9.76949e-20
6	SCN2A	1.43315	0.466	0.18325	1.3642e-07	1.10236	0.524	0.218	0.00855354	1.99624e-07	1.73851	0.364	0.143	0.0125164	1.94248e-11	1.5468	0.5	0.192	1.21793e-06	5.09785e-24	1.34495	0.476	0.18	3.19635e-19	1.99624e-07	2.03914e-23	3.19635e-19
6	PTPRR	2.64194	0.18025	0.041	0.000756993	2.29484	0.127	0.039	1	8.79835e-05	2.79404	0.136	0.039	1	8.93621e-16	2.88466	0.289	0.057	5.60301e-11	7.7673e-24	2.59423	0.169	0.029	4.8701e-19	0.000756993	3.10692e-23	4.8701e-19
6	PLCL1	0.867171	0.608	0.39525	4.0633e-10	1.08966	0.746	0.344	2.54769e-05	0.000557725	0.98164	0.576	0.413	1	0.943774	0.32938	0.461	0.496	1	3.02872e-23	1.068	0.649	0.328	1.89901e-18	0.943774	1.21149e-22	1.89901e-18
6	SAMD12	0.894165	0.4635	0.276	5.10578e-06	1.04467	0.54	0.282	0.320132	0.0512932	0.923323	0.348	0.254	1	0.0697276	0.43949	0.395	0.299	1	3.24402e-23	1.16918	0.571	0.269	2.034e-18	0.0697276	1.29761e-22	2.034e-18
6	ANK2	0.585134	0.951	0.8395	1.93935e-10	0.791128	1	0.831	1.21597e-05	0.000148481	0.447309	0.909	0.8	1	5.08164e-05	0.464308	0.947	0.892	1	6.90117e-23	0.637791	0.948	0.835	4.32704e-18	0.000148481	2.76047e-22	4.32704e-18
6	PCLO	1.08914	0.7845	0.53775	2.42759e-12	1.33164	0.857	0.57	1.5221e-07	4.09818e-07	1.31207	0.682	0.462	0.0256956	6.35474e-07	0.839644	0.776	0.566	0.0398442	1.08279e-22	0.873217	0.823	0.553	6.78909e-18	6.35474e-07	4.33116e-22	6.78909e-18
6	SLC8A1	0.670743	0.835	0.699	1.13384e-07	0.923787	0.857	0.609	0.0071092	0.404613	0.291153	0.758	0.749	1	0.0142867	0.488328	0.842	0.804	1	1.33146e-22	0.979704	0.883	0.634	8.34825e-18	0.404613	5.32584e-22	8.34825e-18
6	LRP1B	1.1621	0.83825	0.68925	1.16305e-05	1.26994	0.794	0.603	0.729234	1.66266e-07	1.55881	0.803	0.722	0.0104249	5.61947e-05	0.517548	0.908	0.802	1	1.57173e-22	1.3021	0.848	0.63	9.85477e-18	5.61947e-05	6.28693e-22	9.85477e-18
6	SPTBN4	1.53419	0.4145	0.16	2.71771e-09	1.41675	0.54	0.214	0.000170401	2.86877e-06	1.68272	0.242	0.08	0.179872	1.96277e-09	1.77321	0.382	0.139	0.000123066	4.43392e-22	1.26407	0.494	0.207	2.78007e-17	2.86877e-06	1.77357e-21	2.78007e-17
6	CPEB3	0.774106	0.513	0.298	0.000892501	0.551608	0.508	0.298	1	0.000996073	0.934608	0.455	0.282	1	0.00397969	0.657612	0.487	0.341	1	6.87183e-22	0.952596	0.602	0.271	4.30864e-17	0.00397969	2.74873e-21	4.30864e-17
6	KCNJ6	0.578811	0.40075	0.27025	0.0252334	0.297994	0.381	0.242	1	0.148631	0.621811	0.348	0.278	1	0.536928	0.259021	0.368	0.346	1	8.81836e-22	1.13642	0.506	0.215	5.52911e-17	0.536928	3.52734e-21	5.52911e-17
6	RAP1GAP2	1.63777	0.4505	0.19	5.62307e-07	1.17245	0.54	0.247	0.0352566	3.29398e-05	2.36092	0.273	0.118	1	1.12759e-11	1.85469	0.461	0.165	7.07001e-07	1.35551e-21	1.16302	0.528	0.23	8.49904e-17	3.29398e-05	5.42203e-21	8.49904e-17
6	ADCY5	0.840012	0.36375	0.19525	8.64444e-05	0.968656	0.476	0.251	1	0.226856	0.628616	0.182	0.131	1	0.0117011	0.454977	0.316	0.192	1	1.96411e-21	1.3078	0.481	0.207	1.2315e-16	0.226856	7.85643e-21	1.2315e-16
6	SNHG14	0.848511	0.9525	0.895	1.23834e-05	0.451442	0.968	0.913	0.776439	1.01977e-11	1.23054	0.924	0.871	6.39397e-07	1.32016e-15	1.06449	0.961	0.918	8.27741e-11	2.32898e-21	0.64757	0.957	0.878	1.46027e-16	1.23834e-05	9.31592e-21	1.46027e-16
6	TANC2	0.810652	0.89325	0.70675	1.84676e-07	0.757435	0.937	0.8	0.0115792	4.80833e-09	1.0841	0.833	0.556	0.000301482	7.44357e-07	0.686795	0.855	0.653	0.0466712	2.43698e-21	0.714278	0.948	0.818	1.52798e-16	7.44357e-07	9.74791e-21	1.52798e-16
6	HS3ST4	1.21775	0.6755	0.50575	6.96857e-18	1.88603	0.921	0.626	4.36929e-13	0.00566997	1.75354	0.424	0.308	1	0.0336842	0.27354	0.487	0.375	1	2.461e-21	0.9579	0.87	0.714	1.54305e-16	0.0336842	9.84402e-21	1.54305e-16
6	OSBPL10	1.27699	0.28875	0.1145	3.15266e-09	1.63869	0.429	0.147	0.000197672	0.00153846	1.6065	0.152	0.057	1	0.100699	0.447199	0.145	0.088	1	2.46643e-21	1.41558	0.429	0.166	1.54645e-16	0.100699	9.86571e-21	1.54645e-16
6	KCNH5	1.58791	0.2305	0.0845	2.52548e-12	2.24163	0.317	0.067	1.58348e-07	0.14375	1.18506	0.152	0.099	1	0.00430811	1.02912	0.211	0.108	1	3.60113e-21	1.89582	0.242	0.064	2.25791e-16	0.14375	1.44045e-20	2.25791e-16
6	GABRG2	1.46524	0.2185	0.07625	1.13462e-06	1.71382	0.286	0.096	0.0711409	0.000103651	1.7504	0.167	0.053	1	0.0528846	0.94179	0.118	0.062	1	8.0186e-21	1.45495	0.303	0.094	5.02767e-16	0.0528846	3.20744e-20	5.02767e-16
6	XKR4	0.759872	0.83025	0.616	6.28638e-08	1.07673	0.794	0.519	0.00394156	0.000106611	0.660218	0.818	0.669	1	0.000338423	0.402387	0.895	0.761	1	2.26438e-20	0.900152	0.814	0.515	1.41977e-15	0.000338423	9.05754e-20	1.41977e-15
6	MACROD2	0.738365	0.8755	0.77375	1.34141e-09	0.983611	0.952	0.831	8.41062e-05	0.000276874	0.724114	0.803	0.692	1	0.00320715	0.373753	0.842	0.786	1	5.04105e-20	0.871982	0.905	0.786	3.16074e-15	0.00320715	2.01642e-19	3.16074e-15
6	ARFGEF3	0.925498	0.51275	0.30675	2.4717e-06	1.11022	0.635	0.359	0.154976	0.267577	0.658145	0.258	0.212	1	5.89873e-05	0.889288	0.513	0.3	1	6.61825e-20	1.04434	0.645	0.356	4.14964e-15	0.267577	2.6473e-19	4.14964e-15
6	DYNC1I1	1.22374	0.50125	0.276	3.97194e-10	1.37595	0.73	0.403	2.49041e-05	0.0152188	1.34208	0.227	0.131	1	5.391e-05	1.31277	0.316	0.147	1	1.56824e-19	0.864145	0.732	0.423	9.83287e-15	0.0152188	6.27296e-19	9.83287e-15
6	RGS6	0.884262	0.5455	0.37625	4.07523e-09	1.24974	0.746	0.419	0.000255517	0.312168	0.340755	0.288	0.241	1	0.0998328	0.915514	0.382	0.323	1	2.04711e-19	1.03104	0.766	0.522	1.28354e-14	0.312168	8.18845e-19	1.28354e-14
6	PEX5L	0.930376	0.39475	0.23175	2.96532e-05	0.890552	0.476	0.241	1	0.0197369	1.27101	0.333	0.227	1	0.400242	0.314806	0.289	0.245	1	3.89526e-19	1.24513	0.481	0.214	2.44233e-14	0.400242	1.5581e-18	2.44233e-14
6	SH3GL2	1.00102	0.51975	0.35475	4.96129e-08	1.09798	0.762	0.499	0.00311073	0.407703	0.731569	0.212	0.176	1	0.0146002	1.11038	0.382	0.27	1	7.10803e-19	1.06417	0.723	0.474	4.45674e-14	0.407703	2.84321e-18	4.45674e-14
6	CNTN4	0.688742	0.73575	0.637	0.210058	0.756988	0.556	0.508	1	0.117262	0.27969	0.848	0.763	1	0.133779	0.337613	0.855	0.814	1	1.03154e-18	1.38068	0.684	0.463	6.46773e-14	0.210058	4.12614e-18	6.46773e-14
6	PCDH19	1.39926	0.194	0.088	0.045173	1.24421	0.127	0.063	1	0.206308	0.833285	0.152	0.106	1	6.58477e-05	1.5727	0.276	0.122	1	1.63331e-18	1.94684	0.221	0.061	1.02409e-13	0.206308	6.53326e-18	1.02409e-13
6	ME3	1.54368	0.377	0.1565	0.00106698	1.35738	0.333	0.176	1	4.67868e-08	2.02649	0.364	0.135	0.00293353	1.94849e-09	1.6563	0.408	0.154	0.00012217	1.79459e-18	1.13457	0.403	0.161	1.12521e-13	0.00106698	7.17835e-18	1.12521e-13
6	GALNT10	1.03231	0.3575	0.2185	2.4206e-05	1.12253	0.492	0.26	1	0.690344	0.697149	0.182	0.174	1	0.173631	1.15476	0.224	0.178	1	3.11084e-18	1.15478	0.532	0.262	1.9505e-13	0.690344	1.24434e-17	1.9505e-13
6	KSR2	1.12256	0.49675	0.2565	7.43839e-06	1.02578	0.524	0.263	0.466387	2.18548e-05	1.36265	0.439	0.239	1	4.55604e-06	1.0907	0.526	0.295	0.285664	9.65001e-18	1.01112	0.498	0.229	6.05056e-13	2.18548e-05	3.86001e-17	6.05056e-13
6	CAMK4	0.640909	0.7345	0.59	9.19983e-09	0.881234	0.984	0.751	0.000576829	0.00375403	0.740459	0.515	0.382	1	0.323984	0.264929	0.526	0.489	1	1.08713e-17	0.677014	0.913	0.738	6.81633e-13	0.323984	4.34853e-17	6.81633e-13
6	GALNTL6	2.15084	0.51575	0.26475	3.18737e-06	2.47312	0.444	0.24	0.199848	4.10833e-07	1.65639	0.515	0.265	0.0257592	2.44065e-13	2.3598	0.658	0.341	1.53029e-08	1.59581e-17	2.11405	0.446	0.213	1.00057e-12	3.18737e-06	6.38325e-17	1.00057e-12
6	PAK5	0.712526	0.705	0.512	1.29588e-11	1.12919	0.921	0.558	8.12518e-07	0.0621157	0.512964	0.515	0.446	1	0.0592981	0.335181	0.618	0.514	1	2.07441e-17	0.87277	0.766	0.53	1.30066e-12	0.0621157	8.29765e-17	1.30066e-12
6	ENSG00000283183	2.09377	0.1645	0.047	2.00038e-07	1.81845	0.222	0.055	0.0125424	0.000313957	2.75532	0.106	0.028	1	0.00669921	2.3984	0.105	0.041	1	2.62359e-17	1.40292	0.225	0.064	1.64499e-12	0.00669921	1.04943e-16	1.64499e-12
6	GFOD1	1.09607	0.3495	0.1595	2.96904e-11	1.77088	0.556	0.206	1.86159e-06	0.423593	0.516416	0.136	0.107	1	0.00125367	0.938424	0.303	0.155	1	3.10137e-17	1.15856	0.403	0.17	1.94456e-12	0.423593	1.24055e-16	1.94456e-12
6	KHDRBS2	0.817343	0.82075	0.68225	9.48782e-09	1.02699	0.905	0.694	0.000594886	8.58055e-06	0.853599	0.818	0.697	0.538	0.131527	0.292199	0.763	0.733	1	3.49873e-17	1.09658	0.797	0.605	2.19371e-12	0.131527	1.39949e-16	2.19371e-12
6	CHD5	1.48305	0.25025	0.0845	0.000896669	1.32975	0.238	0.104	1	0.00424071	1.4864	0.152	0.064	1	3.51104e-17	2.0451	0.408	0.095	2.20142e-12	1.1348e-10	1.07095	0.203	0.075	7.11517e-06	0.00424071	1.40442e-16	2.20142e-12
6	PRR16	1.35628	0.23975	0.11025	9.10869e-09	1.78071	0.317	0.091	0.000571115	0.298324	0.45291	0.167	0.122	1	0.0421683	1.44355	0.224	0.148	1	4.04874e-17	1.74793	0.251	0.08	2.53856e-12	0.298324	1.6195e-16	2.53856e-12
6	PTPRO	0.768678	0.846	0.69525	2.7996e-07	0.961131	0.937	0.745	0.0175535	0.000133264	0.764072	0.758	0.606	1	0.00851242	0.477862	0.776	0.704	1	2.41327e-16	0.871649	0.913	0.726	1.51312e-11	0.00851242	9.65308e-16	1.51312e-11
6	SUSD4	1.2488	0.18125	0.0675	0.000260297	1.50531	0.19	0.066	1	0.00565152	1.00243	0.152	0.064	1	0.00778756	1.09712	0.158	0.074	1	3.21049e-16	1.39032	0.225	0.066	2.01298e-11	0.00778756	1.2842e-15	2.01298e-11
6	CCDC7	0.889328	0.39675	0.22475	1.45484e-06	1.53147	0.46	0.205	0.0912185	0.190438	0.285412	0.273	0.196	1	0.0360361	0.544096	0.382	0.269	1	3.94048e-16	1.19633	0.472	0.229	2.47068e-11	0.190438	1.57619e-15	2.47068e-11
6	LRFN2	1.82944	0.2955	0.10575	4.8154e-07	2.05445	0.333	0.117	0.0301926	0.000521139	1.9642	0.182	0.07	1	4.53229e-10	1.99486	0.316	0.093	2.84175e-05	7.84997e-16	1.30425	0.351	0.143	4.92193e-11	0.000521139	3.13999e-15	4.92193e-11
6	SHANK1	0.95865	0.477	0.2555	2.45649e-05	0.839046	0.556	0.3	1	0.000732659	0.903209	0.394	0.221	1	0.000112545	1.26669	0.421	0.238	1	1.74457e-15	0.825654	0.537	0.263	1.09385e-10	0.000732659	6.97829e-15	1.09385e-10
6	GALNT13	0.79577	0.69825	0.5255	8.91228e-11	1.24085	0.873	0.599	5.588e-06	0.121618	0.581377	0.561	0.495	1	0.109496	0.318998	0.645	0.531	1	2.35666e-15	1.04186	0.714	0.477	1.47763e-10	0.121618	9.42664e-15	1.47763e-10
6	ANKRD30BL	0.977263	0.31875	0.17325	0.0719313	0.396448	0.365	0.268	1	0.0368401	1.34353	0.136	0.071	1	6.2585e-06	1.24605	0.276	0.105	0.392408	3.99373e-15	0.923024	0.498	0.249	2.50407e-10	0.0719313	1.59749e-14	2.50407e-10
6	SLC8A1-AS1	0.920159	0.219	0.11075	0.011534	1.08373	0.206	0.105	1	0.174248	0.783352	0.182	0.13	1	0.00552112	0.840473	0.237	0.126	1	4.17946e-15	0.97308	0.251	0.082	2.62052e-10	0.174248	1.67179e-14	2.62052e-10
6	GABRA2	1.34842	0.233	0.092	0.00338824	1.04055	0.19	0.082	1	4.31547e-06	1.77718	0.258	0.089	0.27058	0.000556269	0.848463	0.276	0.135	1	5.75054e-15	1.72749	0.208	0.062	3.60559e-10	0.00338824	2.30022e-14	3.60559e-10
6	DNM3	0.832307	0.712	0.492	0.00108439	0.507156	0.73	0.546	1	1.49995e-07	1.16068	0.697	0.456	0.00940469	8.41525e-06	0.910846	0.724	0.539	0.527636	5.8287e-15	0.750548	0.697	0.427	3.6546e-10	0.00108439	2.33148e-14	3.6546e-10
6	GRK3	0.819206	0.46975	0.2835	6.98563e-05	1.00308	0.524	0.292	1	0.305388	0.395332	0.318	0.276	1	8.89133e-05	0.786327	0.513	0.29	1	6.49719e-15	1.09208	0.524	0.276	4.07374e-10	0.305388	2.59887e-14	4.07374e-10
6	KCNMA1	0.723641	0.618	0.41675	0.000152715	0.455721	0.667	0.416	1	0.000120931	1.1889	0.545	0.365	1	0.00286316	0.490154	0.632	0.53	1	1.04625e-14	0.759788	0.628	0.356	6.56001e-10	0.00286316	4.18501e-14	6.56001e-10
6	EPB41L1	0.833127	0.507	0.3025	2.82652e-05	0.927306	0.492	0.245	1	0.0033173	0.839312	0.485	0.327	1	0.00176067	0.543323	0.579	0.402	1	1.07654e-14	1.02257	0.472	0.236	6.74992e-10	0.0033173	4.30617e-14	6.74992e-10
6	FRRS1L	0.870149	0.22525	0.12275	0.00402216	1.18089	0.222	0.105	1	0.517449	0.548955	0.152	0.125	1	0.0404508	0.439318	0.276	0.173	1	2.14319e-14	1.31144	0.251	0.088	1.34378e-09	0.517449	8.57275e-14	1.34378e-09
6	CARMIL1	1.01849	0.49525	0.3	1.31891e-07	1.0475	0.635	0.328	0.00826955	0.0382789	1.40105	0.318	0.236	1	0.00623139	0.848814	0.461	0.327	1	2.58599e-14	0.77659	0.567	0.309	1.62142e-09	0.0382789	1.0344e-13	1.62142e-09
6	NSG2	0.943694	0.416	0.229	0.000647405	0.77896	0.46	0.252	1	2.89961e-05	1.38826	0.394	0.186	1	0.0738411	0.649528	0.342	0.245	1	3.2193e-14	0.958024	0.468	0.233	2.0185e-09	0.0738411	1.28772e-13	2.0185e-09
6	SLC8A3	1.38161	0.3645	0.1665	2.66804e-10	1.4714	0.508	0.19	1.67286e-05	0.000742784	1.64618	0.258	0.126	1	0.00169076	1.43156	0.276	0.155	1	3.49048e-14	0.977305	0.416	0.195	2.18853e-09	0.00169076	1.39619e-13	2.18853e-09
6	DLG2	1.02905	0.89	0.747	0.0022934	0.330553	0.921	0.793	1	3.58924e-14	1.85891	0.848	0.622	2.25045e-09	4.81625e-10	1.52749	0.895	0.772	3.01979e-05	7.81281e-07	0.399231	0.896	0.801	0.0489863	0.0022934	1.4357e-13	2.25045e-09
6	SGCZ	1.57699	0.459	0.2835	0.201658	1.39608	0.317	0.253	1	5.38453e-05	1.67536	0.485	0.297	1	2.95068e-08	1.65267	0.605	0.359	0.00185008	6.42063e-14	1.58387	0.429	0.225	4.02574e-09	0.201658	2.56825e-13	4.02574e-09
6	LRRTM4	0.961589	0.807	0.65775	2.41045e-08	1.10158	0.873	0.586	0.00151135	0.00548867	0.920401	0.712	0.672	1	4.46646e-07	1.10703	0.855	0.781	0.0280047	7.28366e-14	0.717347	0.788	0.592	4.56685e-09	0.00548867	2.91346e-13	4.56685e-09
6	SCN3B	0.797064	0.2205	0.108	0.0239637	0.718853	0.206	0.11	1	0.0132101	0.806229	0.197	0.101	1	0.0341241	0.759332	0.211	0.124	1	1.34596e-13	0.90384	0.268	0.097	8.43918e-09	0.0341241	5.38385e-13	8.43918e-09
6	SHISA9	1.68385	0.373	0.1905	0.00021708	2.41883	0.27	0.12	1	4.26143e-06	1.61859	0.455	0.231	0.267192	0.000154604	1.52691	0.395	0.232	1	1.87346e-13	1.17108	0.372	0.179	1.17466e-08	0.00021708	7.49385e-13	1.17466e-08
6	ABLIM1	1.54149	0.53425	0.2565	1.5457e-06	1.4134	0.476	0.214	0.0969156	2.06283e-13	2.02387	0.606	0.248	1.29339e-08	5.20178e-10	1.64311	0.618	0.332	3.26152e-05	8.4861e-12	1.08557	0.437	0.232	5.32078e-07	1.5457e-06	8.25132e-13	1.29339e-08
6	GNB5	0.936047	0.267	0.143	0.00529675	0.707629	0.349	0.189	1	0.0221057	1.25645	0.197	0.11	1	0.176924	0.772343	0.158	0.111	1	2.49419e-13	1.00776	0.364	0.162	1.56386e-08	0.176924	9.97678e-13	1.56386e-08
6	TNR	1.71395	0.2	0.0655	0.0056237	0.336536	0.159	0.064	1	2.83863e-13	3.44314	0.288	0.06	1.77982e-08	2.11715e-05	2.19571	0.184	0.062	1	3.29712e-06	0.880422	0.169	0.076	0.20673	0.0056237	1.13545e-12	1.77982e-08
6	CELF6	1.21053	0.20525	0.07375	2.10952e-06	1.53781	0.286	0.096	0.132267	0.0378525	0.433625	0.121	0.056	1	2.68548e-05	1.54522	0.211	0.077	1	3.72996e-13	1.32548	0.203	0.066	2.33869e-08	0.0378525	1.49199e-12	2.33869e-08
6	RUNDC3B	0.865047	0.469	0.253	2.48606e-05	0.610692	0.556	0.279	1	0.000338294	1.08884	0.409	0.236	1	9.02945e-05	0.848171	0.5	0.302	1	4.13463e-13	0.912488	0.411	0.195	2.59241e-08	0.000338294	1.65385e-12	2.59241e-08
6	GRIA2	0.841604	0.6905	0.47975	6.21013e-13	1.31164	0.873	0.525	3.89375e-08	0.000286757	1.04133	0.591	0.408	1	0.0833768	0.298447	0.553	0.471	1	2.80056e-12	0.715002	0.745	0.515	1.75595e-07	0.0833768	2.48405e-12	3.89375e-08
6	GNAL	1.27259	0.258	0.11925	0.000242194	1.0455	0.27	0.112	1	0.0103463	1.2652	0.212	0.114	1	0.00023569	1.55871	0.303	0.159	1	1.44487e-12	1.22095	0.247	0.092	9.05933e-08	0.0103463	5.77948e-12	9.05933e-08
6	FGF12	0.850837	0.5145	0.3595	0.0456209	0.580532	0.46	0.35	1	0.0101336	1.19914	0.439	0.344	1	0.000608676	0.905749	0.566	0.402	1	4.38275e-12	0.717931	0.593	0.342	2.74799e-07	0.0456209	1.7531e-11	2.74799e-07
6	HCN1	1.15904	0.33025	0.18675	9.33465e-05	0.92522	0.444	0.214	1	0.0161697	1.73512	0.242	0.153	1	0.114911	0.842393	0.263	0.2	1	4.84808e-12	1.13344	0.372	0.18	3.03975e-07	0.114911	1.93923e-11	3.03975e-07
6	SHC4	1.19382	0.20625	0.101	0.0128648	1.18161	0.19	0.095	1	0.0401339	1.25318	0.182	0.106	1	0.00662102	1.03293	0.211	0.11	1	5.84343e-12	1.30757	0.242	0.093	3.66383e-07	0.0401339	2.33737e-11	3.66383e-07
6	ENSG00000285940	1.19335	0.20775	0.0975	0.00775969	1.2262	0.175	0.079	1	0.0926148	0.689813	0.167	0.102	1	0.000157876	1.5738	0.303	0.148	1	9.29027e-12	1.28358	0.186	0.061	5.825e-07	0.0926148	3.71611e-11	5.825e-07
6	NEURL1	1.62588	0.14975	0.05225	0.000662516	1.56577	0.175	0.062	1	0.00158494	1.58068	0.136	0.048	1	0.00192558	1.44998	0.145	0.058	1	1.14902e-11	1.90708	0.143	0.041	7.20439e-07	0.00192558	4.5961e-11	7.20439e-07
6	INPP4B	1.16387	0.34925	0.24525	0.137246	1.18775	0.238	0.165	1	0.672424	0.452679	0.273	0.302	1	6.067e-07	1.57264	0.579	0.371	0.0380401	1.35877e-11	1.44241	0.307	0.143	8.51949e-07	0.672424	5.43508e-11	8.51949e-07
6	SLC16A7	1.15996	0.281	0.1265	2.98833e-05	1.13165	0.333	0.138	1	0.0115847	1.59762	0.182	0.094	1	0.000130688	1.05311	0.289	0.131	1	2.45672e-11	0.857443	0.32	0.143	1.54036e-06	0.0115847	9.82688e-11	1.54036e-06
6	MOK	0.751443	0.3155	0.18225	4.49041e-06	1.29073	0.413	0.185	0.281549	0.292203	0.273917	0.227	0.178	1	0.139118	0.673869	0.263	0.2	1	3.12666e-11	0.767255	0.359	0.166	1.96042e-06	0.292203	1.25067e-10	1.96042e-06
6	SESN3	0.826881	0.354	0.21725	6.01104e-10	1.7474	0.556	0.236	3.76892e-05	0.990825	0.353633	0.152	0.153	1	0.697891	0.391331	0.197	0.183	1	7.42745e-11	0.815164	0.511	0.297	4.65701e-06	0.990825	2.97098e-10	4.65701e-06
6	JAKMIP1	1.44627	0.20025	0.06775	9.00328e-06	1.61984	0.238	0.076	0.564506	0.00277131	1.31085	0.136	0.05	1	1.18365e-06	1.73598	0.224	0.07	0.074215	8.61937e-11	1.11842	0.203	0.075	5.40434e-06	0.00277131	3.44775e-10	5.40434e-06
6	KHDRBS2-OT1	0.831743	0.206	0.10125	0.00506983	0.725106	0.222	0.104	1	0.0170666	1.13445	0.197	0.104	1	0.0741178	0.367323	0.184	0.112	1	8.72134e-11	1.10009	0.221	0.085	5.46828e-06	0.0741178	3.48853e-10	5.46828e-06
6	AGBL4	1.1106	0.5615	0.34125	0.01401	0.589705	0.413	0.262	1	9.84732e-11	1.54415	0.742	0.441	6.17427e-06	8.00594e-08	1.1615	0.684	0.441	0.00501972	2.24698e-10	1.14703	0.407	0.221	1.40885e-05	0.01401	3.93893e-10	6.17427e-06
6	ICA1	1.29283	0.2075	0.089	4.71691e-05	1.36902	0.254	0.093	1	0.116032	0.985096	0.136	0.083	1	0.000290927	1.62109	0.211	0.089	1	1.10329e-10	1.19609	0.229	0.091	6.9176e-06	0.116032	4.41314e-10	6.9176e-06
6	MFSD6	1.24722	0.278	0.1265	1.25837e-05	1.19452	0.349	0.143	0.789	0.15148	1.53476	0.136	0.089	1	1.09497e-05	1.45049	0.289	0.118	0.686547	1.26099e-10	0.809111	0.338	0.156	7.90642e-06	0.15148	5.04397e-10	7.90642e-06
6	PLPPR4	1.81506	0.25575	0.085	4.25133e-08	1.36231	0.365	0.12	0.00266559	5.75052e-10	2.31676	0.167	0.027	3.60558e-05	1.49041e-08	2.42522	0.171	0.037	0.000934488	1.29098e-10	1.15593	0.32	0.156	8.09445e-06	4.25133e-08	5.16392e-10	8.09445e-06
6	IQSEC2	1.63884	0.15525	0.0455	3.67884e-05	1.70943	0.19	0.058	1	2.77888e-05	2.60869	0.121	0.028	1	7.64752e-05	1.20513	0.145	0.043	1	1.44662e-10	1.0321	0.165	0.053	9.0703e-06	7.64752e-05	5.78647e-10	9.0703e-06
6	CCDC85A	1.23324	0.32025	0.152	0.000414437	1.20576	0.286	0.131	1	2.95547e-05	1.84861	0.318	0.152	1	1.67857e-10	1.60723	0.5	0.203	1.05246e-05	0.0271186	0.271344	0.177	0.122	1	0.0271186	6.71426e-10	1.05246e-05
6	PCSK2	0.839752	0.49225	0.30425	0.000922881	0.594035	0.508	0.297	1	0.000582174	1.38746	0.485	0.319	1	0.00565456	0.595297	0.5	0.344	1	3.03497e-10	0.782217	0.476	0.257	1.90292e-05	0.00565456	1.21399e-09	1.90292e-05
6	CYTH3	0.915347	0.22525	0.11625	1.27316e-06	1.54501	0.302	0.1	0.079827	0.644433	0.553976	0.121	0.106	1	0.108485	0.462884	0.197	0.131	1	3.27655e-10	1.09952	0.281	0.128	2.0544e-05	0.644433	1.31062e-09	2.0544e-05
6	PDE1C	0.667284	0.4635	0.334	0.017339	0.571876	0.667	0.5	1	0.0601172	1.03567	0.227	0.152	1	0.234446	0.400214	0.263	0.207	1	3.621e-10	0.661371	0.697	0.477	2.27037e-05	0.234446	1.4484e-09	2.27037e-05
6	CELF5	0.582034	0.47975	0.33425	0.0449576	0.479493	0.492	0.375	1	0.0852062	0.563918	0.364	0.277	1	0.00280287	0.534113	0.513	0.354	1	3.77561e-10	0.750614	0.55	0.331	2.36731e-05	0.0852062	1.51025e-09	2.36731e-05
6	ROBO2	0.840961	0.883	0.823	6.9483e-05	1.26034	0.952	0.859	1	0.348949	0.505434	0.803	0.78	1	0.285092	0.497098	0.855	0.812	1	3.99857e-10	1.10097	0.922	0.841	2.50711e-05	0.348949	1.59943e-09	2.50711e-05
6	SNX32	1.01125	0.25625	0.115	4.87959e-10	1.69966	0.46	0.155	3.05951e-05	0.030251	0.621037	0.152	0.076	1	0.0405853	1.27869	0.158	0.09	1	1.18289e-05	0.445607	0.255	0.139	0.741671	0.0405853	1.95184e-09	3.05951e-05
6	GABRA3	1.23294	0.25425	0.09925	6.97401e-08	1.15245	0.349	0.11	0.0043727	0.00122476	1.52494	0.197	0.083	1	0.000638183	1.30896	0.237	0.109	1	5.49359e-10	0.945414	0.234	0.095	3.44448e-05	0.00122476	2.19744e-09	3.44448e-05
6	POU2F2	0.620054	0.41125	0.25425	0.000749419	0.49108	0.476	0.254	1	0.00581094	1.00471	0.394	0.265	1	0.128903	0.349784	0.342	0.269	1	5.87143e-10	0.634644	0.433	0.229	3.68139e-05	0.128903	2.34857e-09	3.68139e-05
6	CACNA1B	0.670753	0.7715	0.5365	5.88929e-10	0.882037	0.921	0.564	3.69259e-05	0.00345667	0.590519	0.636	0.482	1	1.60797e-06	0.699193	0.776	0.554	0.10082	1.67156e-08	0.511264	0.753	0.546	0.00104807	0.00345667	2.35572e-09	3.69259e-05
6	GRID1	0.956426	0.71525	0.48	2.49657e-07	0.789387	0.841	0.528	0.0156535	5.01136e-08	1.76585	0.652	0.409	0.00314212	0.000343743	0.657144	0.684	0.521	1	6.62862e-10	0.613318	0.684	0.462	4.15614e-05	0.000343743	2.65145e-09	4.15614e-05
6	MMP16	0.607039	0.7375	0.616	0.00974726	0.683502	0.778	0.595	1	0.026174	0.607073	0.682	0.639	1	0.0740787	0.441603	0.737	0.657	1	7.10016e-10	0.695979	0.753	0.573	4.4518e-05	0.0740787	2.84007e-09	4.4518e-05
6	LHFPL4	0.856815	0.27375	0.14225	0.00345008	1.14915	0.286	0.145	1	0.0444568	0.456281	0.212	0.124	1	0.00118453	0.877182	0.303	0.162	1	9.76284e-10	0.944648	0.294	0.138	6.1213e-05	0.0444568	3.90514e-09	6.1213e-05
6	SLC1A1	1.28009	0.2325	0.087	1.43521e-09	2.07366	0.333	0.092	8.99878e-05	0.0188668	0.841033	0.152	0.072	1	4.40543e-06	1.67066	0.263	0.096	0.276221	1.20369e-05	0.535004	0.182	0.088	0.754711	0.0188668	5.74085e-09	8.99878e-05
6	GAS7	1.30449	0.3385	0.186	6.19623e-07	1.47352	0.444	0.188	0.0388503	0.845675	1.73803	0.152	0.157	1	0.000162766	1.32551	0.342	0.179	1	1.52203e-09	0.680915	0.416	0.22	9.54315e-05	0.845675	6.08813e-09	9.54315e-05
6	NRG2	1.25821	0.29225	0.129	0.023525	0.730271	0.222	0.123	1	1.56658e-09	2.1067	0.379	0.131	9.82245e-05	3.69203e-08	1.62247	0.382	0.161	0.0023149	0.000176533	0.57342	0.186	0.101	1	0.023525	6.26632e-09	9.82245e-05
6	APBA1	0.660019	0.629	0.43175	0.000207122	0.46698	0.73	0.456	1	0.00113101	0.840951	0.545	0.384	1	0.00781346	0.782951	0.592	0.472	1	1.68173e-09	0.549193	0.649	0.415	0.000105445	0.00781346	6.72693e-09	0.000105445
6	TIMP2	1.09292	0.30625	0.1605	8.15717e-05	1.19372	0.365	0.17	1	0.0476037	0.951224	0.242	0.149	1	0.00142233	1.27551	0.263	0.135	1	3.34414e-09	0.951229	0.355	0.188	0.000209677	0.0476037	1.33766e-08	0.000209677
6	TVP23A	1.21386	0.1595	0.06475	0.255094	0.320001	0.111	0.072	1	0.00339844	1.28336	0.121	0.043	1	4.81182e-09	2.31538	0.224	0.056	0.000301701	6.03817e-06	0.936707	0.182	0.088	0.378594	0.255094	1.92473e-08	0.000301701
6	SPRY4-AS1	0.907522	0.56475	0.383	7.31013e-06	0.867044	0.698	0.462	0.458345	0.000636457	1.39372	0.455	0.3	1	0.00499618	0.740654	0.526	0.405	1	2.02604e-08	0.628675	0.58	0.365	0.00127033	0.00499618	8.10417e-08	0.00127033
6	HMGCLL1	0.935149	0.15475	0.0785	0.000311699	1.06515	0.19	0.066	1	0.133872	1.11003	0.121	0.073	1	0.515315	0.625944	0.118	0.098	1	3.02783e-08	0.93947	0.19	0.077	0.00189845	0.515315	1.21113e-07	0.00189845
6	GDPD5	1.06531	0.143	0.06	0.000174996	1.54138	0.159	0.048	1	0.0600331	1.07828	0.121	0.064	1	0.026851	0.583459	0.158	0.082	1	3.41243e-08	1.05813	0.134	0.046	0.00213959	0.0600331	1.36497e-07	0.00213959
6	TSPAN7	0.607226	0.32975	0.2105	0.0320827	0.785882	0.349	0.237	1	0.332221	0.469632	0.212	0.168	1	0.00536165	0.49466	0.355	0.209	1	3.56101e-08	0.67873	0.403	0.228	0.00223275	0.332221	1.4244e-07	0.00223275
6	SGSM1	1.45864	0.21175	0.0845	3.16054e-07	2.23303	0.302	0.097	0.0198166	0.000467972	1.75693	0.197	0.079	1	0.0211614	0.735643	0.158	0.081	1	4.38718e-08	1.10895	0.19	0.081	0.00275076	0.0211614	1.75487e-07	0.00275076
6	PCNX2	0.581003	0.629	0.508	0.0595591	0.312065	0.651	0.52	1	0.0394931	0.774392	0.515	0.459	1	0.00384926	0.687912	0.618	0.506	1	5.06614e-08	0.549642	0.732	0.547	0.00317647	0.0595591	2.02646e-07	0.00317647
6	ERC2	0.473411	0.90925	0.8025	2.40005e-05	0.545463	0.937	0.772	1	0.0015862	0.533223	0.879	0.789	1	0.00107724	0.464408	0.921	0.854	1	5.16239e-08	0.350549	0.9	0.795	0.00323682	0.0015862	2.06495e-07	0.00323682
6	PDZD2	0.779669	0.24625	0.13175	0.0546745	0.310584	0.222	0.128	1	0.00321794	1.21154	0.227	0.112	1	0.00373407	0.962946	0.289	0.172	1	6.94585e-08	0.633602	0.247	0.115	0.00435505	0.0546745	2.77834e-07	0.00435505
6	AP3B2	0.55646	0.3715	0.25975	0.0935663	0.405268	0.333	0.238	1	0.424356	0.431552	0.303	0.26	1	0.0153329	0.798665	0.434	0.304	1	9.53593e-08	0.590356	0.416	0.237	0.00597903	0.424356	3.81437e-07	0.00597903
6	RALGPS1	0.451808	0.645	0.544	0.000622518	0.501746	0.73	0.566	1	0.184066	0.476448	0.53	0.511	1	0.289661	0.266351	0.645	0.606	1	1.28735e-07	0.562688	0.675	0.493	0.00807166	0.289661	5.14938e-07	0.00807166
6	REEP1	0.530685	0.42625	0.27575	0.00230222	0.628282	0.492	0.292	1	0.0437949	0.610038	0.333	0.237	1	0.071232	0.401675	0.408	0.296	1	1.29407e-07	0.482743	0.472	0.278	0.00811384	0.071232	5.17629e-07	0.00811384
6	ENSG00000286215	0.976881	0.204	0.12475	0.0103914	1.52872	0.238	0.133	1	0.13278	0.839691	0.182	0.122	1	0.422479	0.527527	0.171	0.137	1	1.40488e-07	1.01159	0.225	0.107	0.00880857	0.422479	5.6195e-07	0.00880857
6	ATP8A2	0.75097	0.617	0.42475	0.015594	0.408356	0.651	0.515	1	1.91389e-06	1.25578	0.576	0.327	0.120001	0.00011724	0.841262	0.605	0.413	1	1.74058e-07	0.49848	0.636	0.444	0.0109134	0.015594	6.96233e-07	0.0109134
6	MTMR12	0.379757	0.29675	0.20325	0.0171849	0.404167	0.397	0.24	1	0.265009	0.278982	0.212	0.157	1	0.911615	0.264541	0.171	0.175	1	2.69001e-07	0.571337	0.407	0.241	0.0168664	0.911615	1.076e-06	0.0168664
6	RETREG1	0.875114	0.2125	0.11575	0.00105939	0.989584	0.27	0.124	1	0.360376	1.13771	0.106	0.078	1	0.04616	0.713675	0.197	0.121	1	2.70675e-07	0.659484	0.277	0.14	0.0169713	0.360376	1.0827e-06	0.0169713
6	CDH18	1.34555	0.4495	0.31925	0.399978	0.926116	0.349	0.292	1	3.34253e-05	1.79626	0.545	0.363	1	2.92617e-07	1.94586	0.605	0.39	0.0183471	0.0193573	0.713946	0.299	0.232	1	0.399978	1.17047e-06	0.0183471
6	GNPTAB	0.834911	0.24675	0.1315	0.000638411	0.845538	0.333	0.164	1	0.0150181	1.204	0.197	0.105	1	0.0851415	0.670151	0.197	0.129	1	3.17177e-07	0.619951	0.26	0.128	0.019887	0.0851415	1.26871e-06	0.019887
6	FAM135B	0.947577	0.27	0.1305	0.000285005	0.434339	0.333	0.146	1	0.0687841	1.42464	0.197	0.131	1	8.46237e-06	1.24451	0.316	0.132	0.53059	3.41267e-07	0.686817	0.234	0.113	0.0213975	0.0687841	1.36507e-06	0.0213975
6	TTLL7	0.410951	0.52675	0.39625	0.0175873	0.406516	0.571	0.412	1	0.186357	0.281294	0.455	0.39	1	0.0605041	0.294294	0.553	0.432	1	3.58753e-07	0.661698	0.528	0.351	0.0224938	0.186357	1.43501e-06	0.0224938
6	KCNJ3	1.12872	0.256	0.134	0.0856739	0.344029	0.317	0.225	1	0.000137764	1.85244	0.167	0.054	1	2.37333e-05	1.70952	0.224	0.085	1	3.68661e-07	0.608899	0.316	0.172	0.023115	0.0856739	1.47464e-06	0.023115
6	SLC5A4-AS1	1.18883	0.3305	0.1635	1.11764e-06	1.48753	0.429	0.188	0.0700759	1.38058e-05	1.75798	0.258	0.093	0.865621	0.0121857	0.808983	0.25	0.147	1	3.71194e-07	0.700834	0.385	0.226	0.0232738	0.0121857	1.48477e-06	0.0232738
6	PTPRE	0.850189	0.1235	0.06	0.295796	0.482678	0.111	0.074	1	0.00893362	0.971772	0.121	0.048	1	0.0395532	0.642455	0.132	0.069	1	4.79886e-07	1.30385	0.13	0.049	0.0300889	0.295796	1.91954e-06	0.0300889
6	MAP3K9	0.589833	0.237	0.146	0.0843263	0.602569	0.222	0.142	1	0.279026	0.532009	0.182	0.137	1	0.0205976	0.669991	0.289	0.178	1	5.99119e-07	0.554763	0.255	0.127	0.0375648	0.279026	2.39648e-06	0.0375648
6	MROH1	0.985207	0.24375	0.121	0.0669624	0.381889	0.206	0.123	1	6.61772e-07	2.06422	0.303	0.108	0.0414931	0.00373398	0.943534	0.276	0.15	1	0.000153201	0.551186	0.19	0.103	1	0.0669624	2.64709e-06	0.0414931
6	NEK10	0.699159	0.26525	0.15675	0.018173	0.709397	0.286	0.166	1	0.219739	0.560395	0.212	0.162	1	0.0016454	0.987027	0.303	0.167	1	7.86618e-07	0.539816	0.26	0.132	0.049321	0.219739	3.14647e-06	0.049321
6	ABLIM2	1.2192	0.19975	0.086	0.00373268	1.02874	0.222	0.102	1	0.044789	1.3347	0.106	0.049	1	1.90487e-06	1.71779	0.263	0.095	0.119435	9.20955e-07	0.795582	0.208	0.098	0.0577439	0.044789	3.68382e-06	0.0577439
6	LONRF2	0.755998	0.22475	0.11675	0.000673226	0.663486	0.302	0.136	1	0.245286	0.88723	0.106	0.069	1	0.0120017	0.878805	0.197	0.105	1	9.5349e-07	0.59447	0.294	0.157	0.0597838	0.245286	3.81395e-06	0.0597838
6	TCF20	0.806697	0.3375	0.21825	0.0038069	0.783525	0.444	0.279	1	0.102935	0.726471	0.227	0.156	1	0.0242894	0.917545	0.276	0.184	1	1.14135e-06	0.799246	0.403	0.254	0.0715624	0.102935	4.56537e-06	0.0715624
6	SHTN1	0.472572	0.452	0.3355	0.00898594	0.486547	0.587	0.417	1	0.484696	0.621787	0.242	0.211	1	0.112697	0.273017	0.382	0.291	1	1.18149e-06	0.508935	0.597	0.423	0.0740792	0.484696	4.72594e-06	0.0740792
6	RPS6KL1	0.629611	0.16	0.0925	0.0398228	0.714741	0.175	0.094	1	0.207252	0.771268	0.121	0.078	1	0.347903	0.282286	0.132	0.097	1	1.20848e-06	0.75015	0.212	0.101	0.0757715	0.347903	4.8339e-06	0.0757715
6	MIR3936HG	0.684467	0.26575	0.146	0.00309518	0.769088	0.302	0.157	1	0.131347	0.611423	0.182	0.12	1	0.00204027	0.847743	0.289	0.153	1	1.48309e-06	0.509613	0.29	0.154	0.0929896	0.131347	5.93233e-06	0.0929896

## Sheet: 7
cluster	gene	mu_log2FC	mu_pct.1	mu_pct.2	WT+T4_p_val	WT+T4_avg_log2FC	WT+T4_pct.1	WT+T4_pct.2	WT+T4_p_val_adj	MCT8KO+T4_p_val	MCT8KO+T4_avg_log2FC	MCT8KO+T4_pct.1	MCT8KO+T4_pct.2	MCT8KO+T4_p_val_adj	MCT8KO_p_val	MCT8KO_avg_log2FC	MCT8KO_pct.1	MCT8KO_pct.2	MCT8KO_p_val_adj	WT_p_val	WT_avg_log2FC	WT_pct.1	WT_pct.2	WT_p_val_adj	max_pval	min_pval	min_pval_adj
7	NFIA	1.31138	0.903	0.88325	4.52488e-21	1.12814	0.973	0.982	2.8371e-16	0.886423	0.858792	0.736	0.731	1	4.1609e-12	1.87127	0.903	0.835	2.60889e-07	1.62573e-58	1.38731	1	0.985	1.01933e-53	0.886423	6.50293e-58	1.01933e-53
7	CACNA2D1	1.34376	0.94325	0.78875	6.67905e-24	1.69995	0.96	0.766	4.18776e-19	6.60988e-09	1.19786	0.925	0.783	0.000414439	7.02703e-07	0.764383	0.922	0.875	0.0440595	3.52913e-52	1.71283	0.966	0.731	2.21277e-47	7.02703e-07	1.41165e-51	2.21277e-47
7	RBFOX3	2.16813	0.77975	0.4555	3.99754e-24	1.87961	0.933	0.593	2.50646e-19	3.92578e-09	2.14112	0.566	0.261	0.000246146	1.0757e-21	2.91601	0.699	0.356	6.74461e-17	1.8485e-49	1.73576	0.921	0.612	1.15901e-44	3.92578e-09	7.39399e-49	1.15901e-44
7	NRXN1	0.765479	0.9785	0.9175	8.32217e-17	1.00359	1	0.926	5.218e-12	0.0267488	0.347154	0.925	0.873	1	2.50357e-07	0.552044	1	0.939	0.0156974	2.93588e-46	1.15913	0.989	0.932	1.8408e-41	0.0267488	1.17435e-45	1.8408e-41
7	TCF4	0.87822	0.9385	0.85375	7.4093e-17	0.986013	0.96	0.919	4.64563e-12	0.0094316	0.40509	0.868	0.772	1	1.38868e-16	1.14555	0.932	0.796	8.70701e-12	8.08001e-42	0.97623	0.994	0.928	5.06616e-37	0.0094316	3.232e-41	5.06616e-37
7	DCC	1.24017	0.9985	0.97025	7.37697e-17	1.06268	1	0.944	4.62536e-12	2.50428e-17	1.33241	1	0.985	1.57018e-12	5.92646e-33	1.43818	1	0.989	3.71589e-28	1.4933e-41	1.12741	0.994	0.963	9.36298e-37	7.37697e-17	5.97319e-41	9.36298e-37
7	TSPAN18	1.55854	0.74625	0.426	3.39269e-15	1.55586	0.8	0.428	2.12722e-10	0.0043514	0.809307	0.585	0.432	1	1.53565e-24	2.03312	0.786	0.416	9.62855e-20	1.50137e-41	1.83588	0.814	0.428	9.41359e-37	0.0043514	6.00548e-41	9.41359e-37
7	SLC22A23	1.65832	0.72375	0.511	3.09819e-17	1.87131	0.84	0.547	1.94256e-12	4.05387e-06	1.62227	0.66	0.492	0.254178	0.00455095	1.16765	0.553	0.491	1	7.03742e-41	1.97207	0.842	0.514	4.41246e-36	0.00455095	2.81497e-40	4.41246e-36
7	AKAP6	1.20445	0.909	0.81325	0.0703197	0.497506	0.84	0.75	1	7.47459e-17	1.82037	0.981	0.848	4.68657e-12	5.47962e-38	2.15984	0.99	0.879	3.43572e-33	0.0810051	0.340089	0.825	0.776	1	0.0810051	2.19185e-37	3.43572e-33
7	SORBS2	1.04177	0.8265	0.7615	1.96539e-21	1.61889	0.96	0.742	1.2323e-16	0.0927351	0.673074	0.736	0.752	1	0.369027	0.361394	0.689	0.803	1	1.17179e-37	1.51374	0.921	0.749	7.34714e-33	0.369027	4.68717e-37	7.34714e-33
7	CHST8	3.06969	0.386	0.07925	3.70496e-13	2.65856	0.347	0.088	2.32301e-08	3.94945e-36	4.24857	0.528	0.064	2.47631e-31	5.63013e-23	2.82003	0.398	0.095	3.53009e-18	1.96406e-21	2.55159	0.271	0.07	1.23146e-16	3.70496e-13	1.57978e-35	2.47631e-31
7	HUNK	1.33675	0.56775	0.303	5.81315e-11	1.32794	0.693	0.381	3.64485e-06	4.81435e-06	1.32127	0.491	0.234	0.30186	0.00755528	0.904683	0.369	0.27	1	3.67565e-35	1.79311	0.718	0.327	2.30463e-30	0.00755528	1.47026e-34	2.30463e-30
7	MAML3	1.27565	0.88975	0.70825	1.00117e-16	1.47772	0.947	0.738	6.27732e-12	3.33394e-09	1.41789	0.906	0.674	0.000209038	0.000180116	0.653935	0.796	0.706	1	1.01155e-33	1.55305	0.91	0.715	6.34243e-29	0.000180116	4.04621e-33	6.34243e-29
7	DISP3	1.72551	0.48275	0.21075	8.55021e-11	1.63891	0.493	0.194	5.36098e-06	0.00045516	1.24279	0.396	0.215	1	7.24002e-12	1.87796	0.466	0.217	4.53949e-07	2.61558e-32	2.14238	0.576	0.217	1.63997e-27	0.00045516	1.04623e-31	1.63997e-27
7	CORO2B	1.23207	0.73	0.49325	1.36019e-09	1.01741	0.827	0.629	8.52841e-05	0.00208489	1.17467	0.509	0.34	1	9.83798e-13	1.53776	0.68	0.401	6.16841e-08	6.10852e-32	1.19844	0.904	0.603	3.83004e-27	0.00208489	2.44341e-31	3.83004e-27
7	CECR2	1.32396	0.85475	0.58125	6.11326e-11	1.41209	0.827	0.605	3.83301e-06	4.90073e-08	1.18738	0.83	0.576	0.00307276	1.54606e-17	1.31452	0.864	0.575	9.6938e-13	1.14883e-31	1.38185	0.898	0.569	7.20319e-27	4.90073e-08	4.59533e-31	7.20319e-27
7	PTPRS	0.863457	0.901	0.77	3.83003e-13	0.999791	0.933	0.756	2.40143e-08	0.000124753	0.672695	0.83	0.765	1	9.48973e-11	0.750914	0.903	0.805	5.95006e-06	4.35979e-31	1.03043	0.938	0.754	2.73359e-26	0.000124753	1.74392e-30	2.73359e-26
7	ENSG00000285755	2.57872	0.2215	0.04675	1.35233e-11	2.15825	0.32	0.084	8.47913e-07	9.45768e-07	2.44632	0.132	0.022	0.0592996	2.33107e-12	2.52059	0.146	0.023	1.46158e-07	7.58537e-31	3.18971	0.288	0.058	4.75603e-26	9.45768e-07	3.03415e-30	4.75603e-26
7	AFAP1	1.19178	0.67675	0.443	0.0241916	0.592845	0.547	0.412	1	1.00711e-12	1.71273	0.792	0.439	6.31455e-08	8.42461e-31	2.0339	0.893	0.511	5.28223e-26	0.0261785	0.427631	0.475	0.41	1	0.0261785	3.36985e-30	5.28223e-26
7	KALRN	0.922613	0.97275	0.9355	0.0189912	0.455318	0.96	0.925	1	7.8303e-16	1.40258	0.981	0.937	4.9096e-11	7.77959e-29	1.34546	0.99	0.957	4.87781e-24	8.9857e-06	0.487099	0.96	0.923	0.563403	0.0189912	3.11184e-28	4.87781e-24
7	ANTXR2	1.45488	0.4575	0.2115	3.49134e-18	2.20093	0.613	0.208	2.18907e-13	0.791052	0.356114	0.226	0.208	1	3.78059e-08	1.56526	0.398	0.188	0.00237043	5.6887e-28	1.69721	0.593	0.242	3.56681e-23	0.791052	2.27548e-27	3.56681e-23
7	ELAVL2	1.48262	0.7115	0.44975	1.21347e-14	2.03097	0.693	0.328	7.60843e-10	1.83986e-08	1.27315	0.792	0.577	0.00115359	2.82827e-05	0.79017	0.728	0.602	1	9.85797e-28	1.83621	0.633	0.292	6.18095e-23	2.82827e-05	3.94319e-27	6.18095e-23
7	SLIT1	1.46926	0.613	0.35375	0.00421634	1.04609	0.493	0.342	1	6.19443e-08	1.32234	0.623	0.322	0.00388391	2.56735e-27	2.51802	0.777	0.387	1.60973e-22	1.954e-08	0.99057	0.559	0.364	0.00122516	0.00421634	1.02694e-26	1.60973e-22
7	NFIB	1.06669	0.88125	0.84825	1.21928e-12	0.715824	1	0.973	7.64491e-08	0.196851	0.941135	0.642	0.706	1	2.30162e-24	1.93592	0.883	0.734	1.44312e-19	5.39384e-27	0.673861	1	0.98	3.38194e-22	0.196851	2.15754e-26	3.38194e-22
7	SRRM4	1.12633	0.92925	0.691	9.95511e-12	1.12298	0.92	0.656	6.24185e-07	3.82642e-10	1.19173	0.943	0.706	2.39917e-05	7.64625e-16	1.20181	0.922	0.719	4.7942e-11	6.33992e-27	0.988787	0.932	0.683	3.97513e-22	3.82642e-10	2.53597e-26	3.97513e-22
7	EBF2	2.14696	0.5455	0.23925	3.07104e-05	1.75776	0.347	0.169	1	8.29905e-27	2.70658	0.887	0.311	5.2035e-22	2.54459e-14	1.63641	0.66	0.356	1.59546e-09	1.80256e-11	2.48707	0.288	0.121	1.1302e-06	3.07104e-05	3.31962e-26	5.2035e-22
7	TCF12	0.812606	0.96675	0.90175	1.95839e-05	0.442807	0.933	0.9	1	2.59111e-09	0.867857	0.981	0.91	0.000162463	3.84782e-25	1.15157	0.981	0.937	2.41258e-20	3.94898e-25	0.78819	0.972	0.86	2.47601e-20	1.95839e-05	1.53913e-24	2.41258e-20
7	RASGEF1B	1.27566	0.65825	0.4475	7.84657e-11	1.53235	0.68	0.393	4.9198e-06	0.00019368	1.00821	0.66	0.478	1	0.0554309	0.619141	0.66	0.573	1	7.32192e-25	1.94293	0.633	0.346	4.59084e-20	0.0554309	2.92877e-24	4.59084e-20
7	LZTS1	2.05757	0.46925	0.18425	2.89542e-09	1.82607	0.493	0.218	0.000181543	3.91508e-13	2.36157	0.509	0.154	2.45476e-08	1.28312e-09	2.09739	0.35	0.144	8.04515e-05	1.25117e-24	1.94526	0.525	0.221	7.84486e-20	2.89542e-09	5.0047e-24	7.84486e-20
7	DOCK4	0.876284	0.92625	0.807	1.80344e-10	0.785977	0.973	0.79	1.13075e-05	0.00916335	0.634716	0.868	0.794	1	2.73422e-08	1.0997	0.932	0.868	0.00171436	2.79789e-24	0.984748	0.932	0.776	1.75428e-19	0.00916335	1.11916e-23	1.75428e-19
7	CNTN2	2.43834	0.355	0.09775	0.000861237	2.04049	0.16	0.063	1	2.431e-18	2.61947	0.528	0.124	1.52424e-13	4.34262e-24	2.67321	0.495	0.14	2.72282e-19	1.93135e-17	2.42019	0.237	0.064	1.21096e-12	0.000861237	1.73705e-23	2.72282e-19
7	HS3ST5	1.65737	0.43075	0.23525	0.786189	0.271843	0.2	0.22	1	2.98918e-16	2.99703	0.642	0.241	1.87422e-11	2.04128e-23	2.803	0.689	0.304	1.27988e-18	0.625797	0.557621	0.192	0.176	1	0.786189	8.1651e-23	1.27988e-18
7	CHD7	0.806222	0.88225	0.71575	3.26682e-07	0.776523	0.867	0.689	0.0204829	0.00466805	0.468325	0.83	0.766	1	4.00975e-13	0.926902	0.951	0.766	2.51412e-08	5.23877e-23	1.05314	0.881	0.642	3.28471e-18	0.00466805	2.09551e-22	3.28471e-18
7	FYN	0.677611	0.94075	0.838	7.91859e-11	0.900834	0.973	0.835	4.96495e-06	0.0183201	0.344409	0.887	0.833	1	2.56259e-06	0.496483	0.971	0.859	0.160675	1.27766e-22	0.968718	0.932	0.825	8.01092e-18	0.0183201	5.11064e-22	8.01092e-18
7	SMAD9	1.49004	0.23625	0.10225	0.000147243	1.84041	0.253	0.109	1	0.00199554	1.59589	0.245	0.113	1	0.215877	0.5222	0.136	0.101	1	8.23507e-22	2.00167	0.311	0.086	5.16339e-17	0.215877	3.29403e-21	5.16339e-17
7	CLVS1	0.895631	0.527	0.33425	1.19521e-07	1.15731	0.693	0.41	0.00749398	0.291042	0.409788	0.321	0.264	1	0.0135323	0.460521	0.427	0.311	1	2.11466e-21	1.5549	0.667	0.352	1.32589e-16	0.291042	8.45863e-21	1.32589e-16
7	CLSTN2	1.40686	0.7145	0.5215	0.0149245	0.715281	0.667	0.547	1	1.33711e-06	2.02224	0.623	0.357	0.083837	2.94868e-21	2.15503	0.845	0.545	1.84882e-16	8.32643e-05	0.734875	0.723	0.637	1	0.0149245	1.17947e-20	1.84882e-16
7	CBLB	0.727666	0.86625	0.70525	3.44166e-07	0.809343	0.853	0.681	0.0215792	0.000117173	0.577338	0.868	0.755	1	0.000433521	0.463554	0.874	0.767	1	4.97359e-21	1.06043	0.87	0.618	3.11844e-16	0.000433521	1.98944e-20	3.11844e-16
7	LAMC1	1.37556	0.34825	0.19775	4.33189e-06	1.65479	0.44	0.233	0.271609	0.057496	1.04206	0.245	0.158	1	0.120337	0.844695	0.233	0.189	1	2.50505e-19	1.9607	0.475	0.211	1.57067e-14	0.120337	1.00202e-18	1.57067e-14
7	SHF	1.68211	0.309	0.13525	5.02752e-05	1.37664	0.333	0.163	1	0.0566512	1.61762	0.208	0.125	1	4.32691e-19	2.47078	0.379	0.097	2.71297e-14	1.72737e-08	1.26339	0.316	0.156	0.00108306	0.0566512	1.73076e-18	2.71297e-14
7	NFASC	1.24173	0.85875	0.64975	7.89853e-12	1.12861	0.853	0.638	4.95238e-07	1.16735e-09	1.44632	0.868	0.634	7.31931e-05	1.33295e-15	1.41277	0.883	0.716	8.3576e-11	5.50995e-19	0.979203	0.831	0.611	3.45474e-14	1.16735e-09	2.20398e-18	3.45474e-14
7	CASC15	0.755116	0.9215	0.8595	0.00181604	0.557192	0.867	0.846	1	1.59301e-06	0.601776	0.981	0.908	0.0998819	5.71394e-19	1.08888	0.951	0.895	3.58264e-14	2.88257e-08	0.772622	0.887	0.789	0.00180737	0.00181604	2.28558e-18	3.58264e-14
7	NRCAM	0.677184	0.89575	0.79675	0.000291637	0.618106	0.907	0.792	1	0.064019	0.345255	0.83	0.797	1	9.23191e-19	1.26358	0.942	0.808	5.78841e-14	2.29487e-07	0.481799	0.904	0.79	0.0143889	0.064019	3.69276e-18	5.78841e-14
7	PCBP3	1.56858	0.35925	0.18875	0.00581709	1.11901	0.267	0.149	1	0.00220071	1.13329	0.377	0.221	1	4.061e-18	2.51907	0.544	0.224	2.54625e-13	0.000535489	1.50296	0.249	0.161	1	0.00581709	1.6244e-17	2.54625e-13
7	CRIM1	1.38708	0.59075	0.35425	0.0100902	1.04417	0.493	0.352	1	3.05418e-10	1.76439	0.717	0.367	1.91497e-05	9.41453e-18	1.77088	0.718	0.423	5.90291e-13	3.80406e-07	0.968888	0.435	0.275	0.0238514	0.0100902	3.76581e-17	5.90291e-13
7	ZEB1	0.952407	0.757	0.62875	0.677766	0.309335	0.6	0.572	1	1.31727e-09	1.15266	0.887	0.722	8.2593e-05	2.00105e-17	1.71646	0.903	0.7	1.25466e-12	0.00172954	0.631171	0.638	0.521	1	0.677766	8.0042e-17	1.25466e-12
7	PBX4	1.39267	0.30225	0.1465	0.0278263	0.637982	0.28	0.177	1	0.0082528	1.61845	0.226	0.112	1	3.02531e-17	2.40438	0.437	0.145	1.89687e-12	4.89395e-05	0.909867	0.266	0.152	1	0.0278263	1.21012e-16	1.89687e-12
7	TMEM163	1.31083	0.64475	0.4435	0.000217198	1.15058	0.627	0.47	1	9.80634e-09	1.67738	0.679	0.382	0.000614858	1.16161e-16	1.65097	0.748	0.472	7.28331e-12	0.00161737	0.764403	0.525	0.45	1	0.00161737	4.64645e-16	7.28331e-12
7	SRGAP1	0.729195	0.82775	0.63425	0.00697666	0.527792	0.787	0.64	1	5.37553e-07	1.00054	0.868	0.606	0.0337046	1.34128e-16	1.10973	0.893	0.656	8.40984e-12	0.00713311	0.278721	0.763	0.635	1	0.00713311	5.36513e-16	8.40984e-12
7	PAK3	0.668328	0.8425	0.699	0.000290615	0.695649	0.787	0.662	1	5.66353e-05	0.674797	0.906	0.736	1	0.0610801	0.345139	0.835	0.758	1	1.56838e-16	0.957727	0.842	0.64	9.83377e-12	0.0610801	6.27354e-16	9.83377e-12
7	EBF1	0.993055	0.68175	0.6055	0.569689	0.877221	0.413	0.404	1	1.20489e-15	1.48366	0.962	0.834	7.55467e-11	2.49357e-16	0.944164	0.951	0.855	1.56347e-11	0.0103988	0.667178	0.401	0.329	1	0.569689	9.97427e-16	1.56347e-11
7	KLF7	1.12365	0.8335	0.60225	3.61568e-16	1.31081	0.92	0.578	2.26703e-11	2.35525e-07	1.0298	0.811	0.629	0.0147674	5.54777e-16	1.1201	0.874	0.636	3.47845e-11	2.53017e-13	1.03388	0.729	0.566	1.58641e-08	2.35525e-07	1.44627e-15	2.26703e-11
7	ADAMTS7	1.48426	0.323	0.135	1.20924e-05	1.44186	0.28	0.108	0.758196	0.000666162	1.1421	0.321	0.152	1	7.93997e-16	2.32399	0.437	0.156	4.97836e-11	5.81583e-07	1.0291	0.254	0.124	0.0364652	0.000666162	3.17599e-15	4.97836e-11
7	GSE1	1.04821	0.80775	0.596	1.75634e-05	0.638421	0.787	0.641	1	1.36361e-07	1.28118	0.792	0.528	0.00854984	1.54359e-15	1.79163	0.816	0.567	9.67834e-11	4.14907e-09	0.481585	0.836	0.648	0.000260146	1.75634e-05	6.17438e-15	9.67834e-11
7	IGDCC3	1.52503	0.37275	0.179	1.52847e-12	1.95958	0.387	0.109	9.58354e-08	0.000181908	1.69422	0.453	0.271	1	0.00323614	0.770348	0.369	0.243	1	1.67444e-15	1.67598	0.282	0.093	1.04988e-10	0.00323614	6.69778e-15	1.04988e-10
7	MYT1L	0.640046	0.9585	0.8395	6.37876e-08	0.605885	1	0.839	0.00399948	6.86427e-06	0.849287	0.925	0.789	0.43039	0.00128343	0.54133	0.932	0.868	1	1.71232e-15	0.563684	0.977	0.862	1.07362e-10	0.00128343	6.84927e-15	1.07362e-10
7	ENSG00000283982	1.14378	0.5505	0.348	4.79761e-07	1.44491	0.493	0.242	0.030081	0.000406861	0.686925	0.698	0.477	1	0.00194949	0.957924	0.553	0.454	1	3.56119e-15	1.48535	0.458	0.219	2.23286e-10	0.00194949	1.42448e-14	2.23286e-10
7	SHB	1.09218	0.414	0.2375	6.78172e-08	1.27746	0.6	0.332	0.00425214	0.0334242	0.844427	0.245	0.146	1	0.00956532	1.0318	0.223	0.14	1	3.90492e-15	1.21504	0.588	0.332	2.44838e-10	0.0334242	1.56197e-14	2.44838e-10
7	ST18	1.40057	0.6365	0.32	3.45859e-07	0.991741	0.627	0.362	0.0216853	4.10793e-15	1.98128	0.717	0.292	2.57567e-10	2.48728e-14	1.48058	0.592	0.262	1.55953e-09	6.31182e-14	1.1487	0.61	0.364	3.95751e-09	3.45859e-07	1.64317e-14	2.57567e-10
7	SETBP1	0.536409	0.9795	0.92375	0.000335751	0.318786	0.973	0.927	1	3.14532e-06	0.618927	0.981	0.913	0.197211	5.49363e-15	0.806588	0.981	0.916	3.44451e-10	2.04661e-09	0.401334	0.983	0.939	0.000128323	0.000335751	2.19745e-14	3.44451e-10
7	FSTL4	1.61703	0.36775	0.2035	0.275374	0.837663	0.187	0.14	1	0.000194589	1.98373	0.377	0.2	1	7.99727e-15	1.92404	0.641	0.338	5.01429e-10	1.22385e-06	1.7227	0.266	0.136	0.0767354	0.275374	3.19891e-14	5.01429e-10
7	PGBD5	1.35693	0.4135	0.204	2.51906e-14	2.07461	0.507	0.168	1.57945e-09	0.162298	0.621458	0.321	0.251	1	4.44261e-11	1.53766	0.515	0.252	2.78552e-06	1.79273e-09	1.19399	0.311	0.145	0.000112404	0.162298	1.00762e-13	1.57945e-09
7	PDE9A	1.02264	0.59425	0.446	0.000562754	0.849098	0.653	0.504	1	0.826731	0.315022	0.358	0.369	1	2.21545e-13	1.98676	0.66	0.407	1.38909e-08	8.70852e-13	0.939677	0.706	0.504	5.46025e-08	0.826731	8.86181e-13	1.38909e-08
7	FOXN2	1.12135	0.41325	0.22725	9.91133e-07	1.3148	0.493	0.247	0.062144	0.00410302	0.832362	0.377	0.22	1	0.00284208	0.822894	0.359	0.234	1	3.28076e-13	1.51533	0.424	0.208	2.05704e-08	0.00410302	1.31231e-12	2.05704e-08
7	LINC01748	1.32148	0.374	0.211	1.69051e-07	1.41991	0.573	0.322	0.0105995	0.284476	0.371143	0.113	0.073	1	4.46296e-05	2.26273	0.262	0.134	1	6.19269e-13	1.23214	0.548	0.315	3.88282e-08	0.284476	2.47708e-12	3.88282e-08
7	BICD1	0.5926	0.85175	0.767	1.24672e-07	0.640642	0.947	0.858	0.0078169	9.23013e-05	0.779702	0.811	0.643	1	0.55497	0.386062	0.689	0.712	1	9.85075e-13	0.563995	0.96	0.855	6.17642e-08	0.55497	3.9403e-12	6.17642e-08
7	ELAVL4	1.20002	0.547	0.32125	4.93427e-11	1.59052	0.64	0.313	3.09379e-06	0.00025155	1.22318	0.547	0.33	1	0.000785821	0.866082	0.476	0.343	1	1.25969e-12	1.1203	0.525	0.299	7.89827e-08	0.000785821	5.03877e-12	7.89827e-08
7	CMIP	0.658866	0.84	0.71975	3.52177e-05	0.656578	0.88	0.705	1	0.000871763	0.645238	0.83	0.731	1	0.000179254	0.570762	0.825	0.785	1	2.9887e-12	0.762888	0.825	0.658	1.87392e-07	0.000871763	1.19548e-11	1.87392e-07
7	KCND3	1.69824	0.36025	0.18975	9.7679e-06	1.76952	0.413	0.224	0.612447	0.0796213	1.49057	0.208	0.129	1	3.07923e-09	1.96945	0.408	0.197	0.000193068	3.36808e-12	1.5634	0.412	0.209	2.11178e-07	0.0796213	1.34723e-11	2.11178e-07
7	SLC17A6	1.85998	0.1365	0.046	0.00139263	1.92759	0.107	0.034	1	0.000160983	2.04993	0.189	0.061	1	0.00928085	1.64616	0.126	0.063	1	3.47472e-12	1.81625	0.124	0.026	2.17865e-07	0.00928085	1.38989e-11	2.17865e-07
7	EZR	1.19934	0.3815	0.19675	7.28332e-11	1.72543	0.573	0.254	4.56664e-06	0.214764	0.605196	0.189	0.132	1	3.66398e-05	1.16055	0.301	0.152	1	4.31429e-12	1.30618	0.463	0.249	2.70506e-07	0.214764	1.72572e-11	2.70506e-07
7	DACH2	1.25161	0.501	0.35	2.7065e-06	1.42244	0.507	0.292	0.169697	0.349714	0.44133	0.434	0.382	1	5.53059e-12	1.84715	0.718	0.487	3.46768e-07	5.71091e-05	1.29554	0.345	0.239	1	0.349714	2.21224e-11	3.46768e-07
7	NAV1	0.740307	0.761	0.61175	0.000145024	0.737407	0.813	0.644	1	0.000116828	0.905809	0.736	0.577	1	0.00146689	0.449299	0.67	0.599	1	7.52037e-12	0.868713	0.825	0.627	4.71527e-07	0.00146689	3.00815e-11	4.71527e-07
7	IGSF11	1.3282	0.25175	0.13225	0.148081	1.06096	0.227	0.172	1	0.014174	1.07901	0.189	0.09	1	1.65816e-11	1.74206	0.359	0.126	1.03967e-06	0.000159448	1.43076	0.232	0.141	1	0.148081	6.63266e-11	1.03967e-06
7	CBFA2T2	1.15737	0.6935	0.48275	2.51417e-05	0.868101	0.72	0.533	1	1.63356e-07	1.66339	0.698	0.423	0.0102424	2.00107e-11	1.39056	0.718	0.482	1.25467e-06	4.32836e-07	0.707425	0.638	0.493	0.0271388	2.51417e-05	8.00427e-11	1.25467e-06
7	ZBTB46	1.20657	0.253	0.11575	2.57707e-10	1.80685	0.333	0.096	1.61582e-05	0.0281366	0.81906	0.245	0.142	1	0.0490945	0.648548	0.214	0.148	1	6.10274e-11	1.55184	0.22	0.077	3.82642e-06	0.0490945	2.4411e-10	3.82642e-06
7	TRAK1	0.951946	0.6105	0.42925	0.00160807	0.817429	0.56	0.413	1	0.00252561	0.948826	0.623	0.474	1	1.02175e-10	1.28803	0.728	0.471	6.40636e-06	1.56985e-07	0.753494	0.531	0.359	0.00984299	0.00252561	4.08699e-10	6.40636e-06
7	UNC13C	1.2793	0.3705	0.22325	0.0226224	0.938914	0.333	0.227	1	0.0124322	1.75385	0.321	0.194	1	8.64839e-05	0.926971	0.466	0.292	1	2.40601e-10	1.49748	0.362	0.18	1.50857e-05	0.0226224	9.62403e-10	1.50857e-05
7	ASIC1	2.18196	0.20175	0.05675	1.88953e-09	2.43151	0.24	0.058	0.000118473	1.49475e-09	2.7746	0.226	0.044	9.37208e-05	0.000237884	1.70455	0.155	0.063	1	2.46369e-10	1.8172	0.186	0.062	1.54473e-05	0.000237884	9.85476e-10	1.54473e-05
7	WDFY3	0.582204	0.828	0.735	0.000100711	0.688772	0.84	0.745	1	0.0214289	0.393796	0.811	0.727	1	3.05249e-06	0.618538	0.864	0.768	0.191391	2.91341e-10	0.627709	0.797	0.7	1.82671e-05	0.0214289	1.16537e-09	1.82671e-05
7	ENOX2	1.26336	0.39475	0.2445	0.670232	0.322491	0.2	0.23	1	5.13651e-08	2.09813	0.547	0.273	0.00322059	3.34775e-10	1.72862	0.544	0.28	2.09904e-05	0.00145793	0.904221	0.288	0.195	1	0.670232	1.3391e-09	2.09904e-05
7	CADPS	0.620379	0.8735	0.78025	0.000138287	0.380647	0.96	0.878	1	0.00016114	0.848034	0.774	0.638	1	4.33655e-05	0.641041	0.845	0.745	1	3.43457e-10	0.611795	0.915	0.86	2.15347e-05	0.00016114	1.37383e-09	2.15347e-05
7	LRCH1	0.741791	0.57175	0.4125	9.66254e-07	0.867644	0.747	0.476	0.0605841	0.0974075	0.742488	0.434	0.324	1	0.0634476	0.54228	0.456	0.391	1	4.57415e-10	0.814753	0.65	0.459	2.86799e-05	0.0974075	1.82966e-09	2.86799e-05
7	GALNT14	1.48046	0.4085	0.23875	0.022122	0.703607	0.467	0.346	1	5.38826e-10	2.58722	0.415	0.128	3.37844e-05	1.48133e-09	2.21906	0.379	0.17	9.28792e-05	0.0719039	0.411976	0.373	0.311	1	0.0719039	2.1553e-09	3.37844e-05
7	LDLRAD4	0.747591	0.529	0.4415	1.05599e-09	1.39194	0.76	0.543	6.62108e-05	0.867412	0.326888	0.302	0.292	1	0.408963	0.335062	0.466	0.45	1	1.40924e-05	0.936478	0.588	0.481	0.883592	0.867412	4.22397e-09	6.62108e-05
7	RGMB	1.35571	0.3515	0.17725	8.17609e-06	1.22181	0.253	0.089	0.512641	4.73669e-05	1.49804	0.472	0.26	1	7.28147e-06	1.19889	0.466	0.28	0.456548	1.13635e-09	1.50411	0.215	0.08	7.12494e-05	4.73669e-05	4.54542e-09	7.12494e-05
7	ZNF536	0.694691	0.85475	0.719	7.97209e-09	0.911261	0.907	0.658	0.00049985	0.0201319	0.343789	0.868	0.806	1	5.1572e-09	0.720725	0.932	0.821	0.000323356	6.17668e-07	0.802987	0.712	0.591	0.0387278	0.0201319	2.06288e-08	0.000323356
7	CBFA2T3	1.33006	0.19375	0.08625	4.72409e-06	1.81498	0.253	0.089	0.296201	0.284195	0.795283	0.132	0.09	1	0.00100725	1.37651	0.175	0.082	1	7.76356e-09	1.33346	0.215	0.084	0.000486775	0.284195	3.10542e-08	0.000486775
7	CYYR1	1.05497	0.20975	0.1355	0.493539	0.582839	0.133	0.112	1	0.164582	0.974654	0.264	0.197	1	1.09588e-08	2.15357	0.34	0.14	0.000687115	0.679356	0.508836	0.102	0.093	1	0.679356	4.38351e-08	0.000687115
7	ROBO2	0.551053	0.89125	0.82275	4.35428e-08	0.772706	0.92	0.86	0.00273013	0.0380799	0.251521	0.83	0.779	1	1.77162e-07	0.760027	0.883	0.81	0.0111081	1.21549e-08	0.419958	0.932	0.842	0.000762113	0.0380799	4.86196e-08	0.000762113
7	ABTB3	0.854894	0.345	0.27025	0.707332	0.924982	0.107	0.097	1	0.146531	0.47037	0.472	0.408	1	1.49858e-08	1.42799	0.66	0.447	0.000939611	0.563465	0.596235	0.141	0.129	1	0.707332	5.99433e-08	0.000939611
7	MAP4K4	0.632512	0.86275	0.75925	0.00789393	0.524352	0.853	0.753	1	3.98576e-05	0.703502	0.868	0.767	1	3.95558e-07	0.630996	0.883	0.798	0.0248015	2.25581e-08	0.671198	0.847	0.719	0.00141439	0.00789393	9.02323e-08	0.00141439
7	NCAN	0.888283	0.4495	0.28225	2.47009e-08	1.40523	0.573	0.321	0.00154875	0.0067162	0.872508	0.377	0.226	1	0.0779871	0.430536	0.34	0.266	1	2.54502e-08	0.844863	0.508	0.316	0.00159573	0.0779871	9.88037e-08	0.00154875
7	GABRB3	0.561505	0.76425	0.63925	0.0332532	0.302529	0.747	0.665	1	0.000524144	0.828558	0.792	0.619	1	0.010679	0.536337	0.738	0.673	1	2.7866e-08	0.578596	0.78	0.6	0.0017472	0.0332532	1.11464e-07	0.0017472
7	DCX	0.79292	0.6435	0.4935	0.0165395	0.772599	0.56	0.474	1	1.36441e-07	1.08283	0.792	0.511	0.00855486	0.0208356	0.545654	0.612	0.541	1	3.55162e-08	0.770595	0.61	0.448	0.00222687	0.0208356	1.42065e-07	0.00222687
7	TGFBR1	1.08378	0.28575	0.17775	0.00185694	1.2144	0.293	0.164	1	0.0109229	1.29145	0.34	0.215	1	0.291059	0.498424	0.233	0.195	1	4.4905e-08	1.33085	0.277	0.137	0.00281555	0.291059	1.7962e-07	0.00281555
7	ENC1	1.28275	0.29925	0.145	0.140022	0.36524	0.227	0.158	1	2.20118e-06	1.81009	0.358	0.139	0.138014	4.87687e-08	1.52162	0.33	0.141	0.0030578	7.01261e-08	1.43403	0.282	0.142	0.00439691	0.140022	1.95075e-07	0.0030578
7	MAP2	0.403902	0.968	0.95175	7.88945e-07	0.486729	1	0.967	0.0494669	0.0157496	0.353659	0.925	0.936	1	2.86048e-06	0.46922	0.981	0.955	0.179352	5.42264e-08	0.305999	0.966	0.949	0.0034	0.0157496	2.16906e-07	0.0034
7	NKAIN1	1.22373	0.41575	0.232	0.00068239	1.24522	0.373	0.215	1	6.51525e-08	1.57491	0.528	0.243	0.00408506	8.98381e-05	1.07915	0.417	0.272	1	1.9602e-06	0.99566	0.345	0.198	0.122905	0.00068239	2.6061e-07	0.00408506
7	TP53I11	1.47297	0.28325	0.12775	3.72798e-07	1.6827	0.4	0.172	0.0233744	0.000339537	1.24466	0.264	0.106	1	0.000971535	1.62107	0.175	0.084	1	6.90829e-08	1.34345	0.294	0.149	0.0043315	0.000971535	2.76331e-07	0.0043315
7	STMN2	0.745048	0.549	0.37075	0.0138079	0.385477	0.493	0.33	1	3.53637e-06	1.02187	0.679	0.402	0.221731	0.00323689	0.689835	0.544	0.457	1	8.66237e-08	0.883006	0.48	0.294	0.0054313	0.0138079	3.46495e-07	0.0054313
7	SEMA6A	0.613221	0.61275	0.48475	0.0182876	0.524082	0.573	0.438	1	0.0919008	0.357825	0.604	0.492	1	1.07658e-07	1.03663	0.777	0.613	0.00675016	0.00593499	0.534349	0.497	0.396	1	0.0919008	4.30632e-07	0.00675016
7	ADGRG1	0.878617	0.22725	0.1345	0.190606	0.426101	0.173	0.121	1	0.202042	0.669214	0.208	0.147	1	1.11856e-07	1.8046	0.33	0.146	0.0070134	0.00525599	0.614554	0.198	0.124	1	0.202042	4.47426e-07	0.0070134
7	PARM1	2.10006	0.2095	0.0935	4.96406e-05	2.93864	0.147	0.043	1	0.00465279	1.21807	0.264	0.132	1	4.81037e-05	1.58361	0.291	0.152	1	1.44129e-07	2.65994	0.136	0.047	0.00903688	0.00465279	5.76515e-07	0.00903688
7	CRMP1	0.55689	0.74725	0.62325	0.000122665	0.600887	0.813	0.64	1	0.00279632	0.618847	0.755	0.617	1	0.0812588	0.416628	0.67	0.63	1	1.73252e-07	0.591198	0.751	0.606	0.0108629	0.0812588	6.93008e-07	0.0108629
7	SUSD6	0.639663	0.216	0.1505	0.105905	0.39556	0.227	0.156	1	0.615674	0.262967	0.151	0.129	1	0.408908	0.815598	0.175	0.153	1	2.1272e-07	1.08453	0.311	0.164	0.0133375	0.615674	8.50879e-07	0.0133375
7	RHBDL3	0.964526	0.232	0.13275	0.0065849	0.896522	0.187	0.089	1	3.01706e-07	2.02891	0.434	0.184	0.018917	0.490137	0.448252	0.194	0.17	1	0.234714	0.484417	0.113	0.088	1	0.490137	1.20683e-06	0.018917
7	MEIS3	1.00264	0.35225	0.20225	8.84202e-06	1.19666	0.427	0.21	0.554394	0.0154794	0.930296	0.321	0.195	1	0.00489782	0.641283	0.35	0.235	1	3.65954e-07	1.2423	0.311	0.169	0.0229453	0.0154794	1.46382e-06	0.0229453
7	RIPOR2	1.11622	0.27575	0.17	7.19426e-07	1.96715	0.347	0.149	0.045108	0.650546	0.310699	0.208	0.185	1	0.0221964	1.00005	0.311	0.234	1	4.0638e-07	1.18698	0.237	0.112	0.02548	0.650546	1.62552e-06	0.02548
7	BCL7A	0.932456	0.2245	0.1295	0.0791101	0.750551	0.16	0.095	1	0.29001	0.736001	0.226	0.174	1	4.89073e-07	1.36197	0.32	0.143	0.0306649	0.000421967	0.881301	0.192	0.106	1	0.29001	1.95629e-06	0.0306649
7	CORO1C	0.664475	0.53175	0.38525	4.90112e-07	1.1388	0.6	0.334	0.03073	0.132806	0.39435	0.528	0.446	1	0.0213269	0.431052	0.553	0.441	1	6.43063e-05	0.693698	0.446	0.32	1	0.132806	1.96045e-06	0.03073
7	PPM1L	0.529669	0.79175	0.68875	0.013163	0.480235	0.787	0.696	1	5.24114e-07	0.883863	0.868	0.678	0.0328619	0.0793659	0.344706	0.738	0.728	1	7.83389e-05	0.409873	0.774	0.653	1	0.0793659	2.09645e-06	0.0328619
7	SCARB2	0.858861	0.33575	0.20825	0.000741657	0.919286	0.373	0.22	1	0.117734	0.70807	0.264	0.184	1	0.00253901	0.75968	0.35	0.223	1	5.75649e-07	1.04841	0.356	0.206	0.0360932	0.117734	2.3026e-06	0.0360932
7	PRKX	1.12337	0.2945	0.14725	6.40083e-07	1.39856	0.347	0.137	0.0401332	0.00131934	0.995241	0.321	0.158	1	0.00521619	1.04287	0.233	0.137	1	1.1013e-05	1.05682	0.277	0.157	0.690512	0.00521619	2.56033e-06	0.0401332
7	GALNT18	0.809199	0.38575	0.27125	0.786774	0.344103	0.253	0.242	1	6.74698e-07	1.52197	0.566	0.287	0.0423036	0.132453	0.598025	0.379	0.322	1	0.000240018	0.772704	0.345	0.234	1	0.786774	2.69879e-06	0.0423036
7	SLC24A3	0.83491	0.4005	0.31425	0.114914	0.63557	0.36	0.308	1	0.05684	1.12898	0.377	0.284	1	0.122901	0.45883	0.447	0.395	1	7.02346e-07	1.11626	0.418	0.27	0.0440371	0.122901	2.80938e-06	0.0440371
7	CASK	0.501672	0.84875	0.73225	0.00974407	0.36936	0.813	0.713	1	0.000155518	0.602446	0.887	0.738	1	5.03073e-05	0.53186	0.864	0.784	1	7.68231e-07	0.503021	0.831	0.694	0.0481681	0.00974407	3.07292e-06	0.0481681
7	CXXC5	1.09925	0.1545	0.09325	0.000539318	1.5488	0.12	0.036	1	0.609938	0.699499	0.17	0.152	1	0.087346	0.476579	0.204	0.142	1	9.35986e-07	1.67211	0.124	0.043	0.0586863	0.609938	3.74394e-06	0.0586863
7	RND3	1.36957	0.2495	0.1365	1.17032e-06	2.33055	0.2	0.056	0.0733789	0.0596745	0.579397	0.34	0.232	1	0.00151598	0.903459	0.311	0.192	1	3.64718e-05	1.66487	0.147	0.066	1	0.0596745	4.68126e-06	0.0733789
7	ENSG00000198211	1.44715	0.1665	0.07025	9.08198e-06	2.18596	0.173	0.05	0.56944	0.000392748	1.78619	0.226	0.088	1	0.242495	0.420309	0.126	0.091	1	1.31165e-06	1.39612	0.141	0.052	0.0822406	0.242495	5.2466e-06	0.0822406

## Sheet: 8
cluster	gene	mu_log2FC	mu_pct.1	mu_pct.2	WT+T4_p_val	WT+T4_avg_log2FC	WT+T4_pct.1	WT+T4_pct.2	WT+T4_p_val_adj	MCT8KO+T4_p_val	MCT8KO+T4_avg_log2FC	MCT8KO+T4_pct.1	MCT8KO+T4_pct.2	MCT8KO+T4_p_val_adj	MCT8KO_p_val	MCT8KO_avg_log2FC	MCT8KO_pct.1	MCT8KO_pct.2	MCT8KO_p_val_adj	WT_p_val	WT_avg_log2FC	WT_pct.1	WT_pct.2	WT_p_val_adj	max_pval	min_pval	min_pval_adj
8	OPCML	1.69601	0.819	0.68225	4.53733e-32	1.82469	0.981	0.859	2.84491e-27	0.0237418	0.797491	0.688	0.465	1	0.011629	2.54202	0.615	0.512	1	9.60338e-73	1.61984	0.992	0.893	6.02132e-68	0.0237418	3.84135e-72	6.02132e-68
8	DAB1	1.18478	0.9145	0.8355	2.71786e-24	1.14869	1	0.944	1.7041e-19	0.0262065	1.22815	0.812	0.701	1	0.18376	1.12033	0.846	0.738	1	8.35547e-72	1.24197	1	0.959	5.23888e-67	0.18376	3.34219e-71	5.23888e-67
8	HS3ST4	1.75135	0.74275	0.501	1.11063e-29	1.91526	0.943	0.611	6.96363e-25	0.00232469	1.55286	0.625	0.309	1	0.182361	1.65969	0.462	0.379	1	5.80291e-66	1.87757	0.941	0.705	3.63842e-61	0.182361	2.32116e-65	3.63842e-61
8	ARPP21	1.90099	0.63075	0.4065	1.45731e-25	1.62208	0.905	0.589	9.13731e-21	0.0934546	1.60074	0.312	0.183	1	0.0536621	2.811	0.385	0.224	1	3.17613e-61	1.57014	0.921	0.63	1.99144e-56	0.0934546	1.27045e-60	1.99144e-56
8	TRPM3	1.13674	0.817	0.654	5.13624e-25	1.56462	0.943	0.705	3.22042e-20	0.100632	0.806503	0.688	0.579	1	0.151776	0.619117	0.692	0.633	1	4.0933e-56	1.55672	0.945	0.699	2.5665e-51	0.151776	1.63732e-55	2.5665e-51
8	DYNC1I1	1.36704	0.52675	0.26925	1.38888e-23	1.78463	0.8	0.381	8.70827e-19	0.121932	1.61721	0.25	0.134	1	0.468702	0.385525	0.231	0.154	1	4.54652e-54	1.6808	0.826	0.408	2.85067e-49	0.468702	1.81861e-53	2.85067e-49
8	ST3GAL1	1.35086	0.50825	0.2805	1.92451e-17	1.7069	0.724	0.4	1.20667e-12	0.223995	1.37461	0.25	0.159	1	0.215069	0.554191	0.308	0.17	1	3.90732e-48	1.76773	0.751	0.393	2.44989e-43	0.223995	1.56293e-47	2.44989e-43
8	GAREM1	1.05249	0.6205	0.404	7.19586e-16	1.49189	0.848	0.518	4.5118e-11	0.325322	0.989266	0.375	0.279	1	0.482522	0.334255	0.385	0.317	1	1.26012e-44	1.39455	0.874	0.502	7.90097e-40	0.482522	5.04049e-44	7.90097e-40
8	SLC24A2	1.24086	0.51825	0.353	6.21637e-17	1.35151	0.857	0.571	3.89766e-12	0.289162	1.64504	0.188	0.111	1	0.818756	0.599031	0.154	0.142	1	9.50311e-42	1.36787	0.874	0.588	5.95845e-37	0.818756	3.80124e-41	5.95845e-37
8	RBFOX1	1.15576	0.92125	0.915	4.8224e-23	1.25203	0.99	0.909	3.02364e-18	0.000238143	1.79405	0.938	0.874	1	0.862124	0.622505	0.769	0.938	1	5.35208e-40	0.954477	0.988	0.939	3.35575e-35	0.862124	2.14083e-39	3.35575e-35
8	CNTN1	1.3024	0.5715	0.3535	2.17058e-13	1.4549	0.686	0.385	1.36095e-08	0.150014	1.1991	0.375	0.255	1	0.22925	1.03984	0.462	0.367	1	2.42539e-38	1.51577	0.763	0.407	1.52072e-33	0.22925	9.70158e-38	1.52072e-33
8	KIRREL3	1.58329	0.90125	0.67625	1.81925e-22	1.5585	0.943	0.687	1.14067e-17	0.00167386	1.66307	0.875	0.563	1	0.00461227	2.00183	0.846	0.698	1	1.03085e-31	1.10977	0.941	0.757	6.46341e-27	0.00461227	4.12339e-31	6.46341e-27
8	RGS6	1.07472	0.514	0.3755	4.3762e-06	1.23937	0.638	0.417	0.274388	0.377967	0.930893	0.312	0.243	1	0.786184	0.725769	0.308	0.326	1	4.96604e-30	1.40283	0.798	0.516	3.11371e-25	0.786184	1.98642e-29	3.11371e-25
8	HIVEP3	0.79951	0.76275	0.5455	9.17948e-14	1.08236	0.867	0.59	5.75554e-09	0.0212859	0.684812	0.688	0.435	1	0.254865	0.477179	0.615	0.533	1	5.29352e-30	0.953694	0.881	0.624	3.31904e-25	0.254865	2.11741e-29	3.31904e-25
8	CTTNBP2	1.06317	0.68625	0.473	4.0767e-20	1.30831	0.905	0.623	2.55609e-15	0.00598702	1.13915	0.562	0.288	1	0.368042	0.883675	0.385	0.32	1	1.04282e-29	0.921561	0.893	0.661	6.53849e-25	0.368042	4.17129e-29	6.53849e-25
8	RYR2	1.2394	0.5475	0.34025	3.74536e-15	1.46598	0.705	0.38	2.34834e-10	0.555038	0.621353	0.312	0.272	1	0.213098	1.52618	0.462	0.327	1	1.13096e-29	1.34411	0.711	0.382	7.0911e-25	0.555038	4.52383e-29	7.0911e-25
8	NEO1	0.808283	0.66775	0.58525	1.09999e-18	1.39072	0.895	0.604	6.89696e-14	0.883766	0.471289	0.5	0.527	1	0.941989	0.294931	0.462	0.565	1	5.1208e-28	1.07619	0.814	0.645	3.21074e-23	0.941989	2.04832e-27	3.21074e-23
8	CADM2	0.992488	0.92175	0.85525	1.81076e-13	0.935146	0.962	0.869	1.13535e-08	0.000437439	1.33281	0.938	0.819	1	0.318079	0.709016	0.846	0.889	1	9.73055e-28	0.992976	0.941	0.844	6.10106e-23	0.318079	3.89222e-27	6.10106e-23
8	DOK6	0.767747	0.7695	0.70625	4.49873e-13	0.934302	0.962	0.832	2.8207e-08	0.0724375	0.857485	0.625	0.534	1	0.857839	0.440129	0.538	0.631	1	4.32896e-27	0.839073	0.953	0.828	2.71426e-22	0.857839	1.73158e-26	2.71426e-22
8	HECW1	0.580792	0.89675	0.82075	1.31346e-10	0.575885	0.981	0.919	8.23538e-06	0.00265632	0.677862	0.938	0.681	1	0.441178	0.359427	0.692	0.766	1	1.94604e-26	0.709994	0.976	0.917	1.22017e-21	0.441178	7.78417e-26	1.22017e-21
8	KCNB2	0.76545	0.82675	0.672	9.89494e-10	0.847707	0.886	0.738	6.20413e-05	0.0284497	0.844445	0.812	0.581	1	0.244391	0.493462	0.692	0.643	1	2.19244e-26	0.876185	0.917	0.726	1.37466e-21	0.244391	8.76976e-26	1.37466e-21
8	ANO4	0.982812	0.50725	0.31525	1.83129e-18	1.65734	0.733	0.353	1.14822e-13	0.262975	0.691427	0.312	0.216	1	0.756701	0.250428	0.308	0.299	1	5.55914e-26	1.33205	0.676	0.393	3.48558e-21	0.756701	2.22366e-25	3.48558e-21
8	KCNQ5	1.16056	0.39475	0.26875	0.000346155	1.09219	0.486	0.334	1	0.584837	1.00681	0.062	0.112	1	0.135081	1.28909	0.308	0.163	1	6.54964e-24	1.25415	0.723	0.466	4.10662e-19	0.584837	2.61986e-23	4.10662e-19
8	SH3GL2	0.933531	0.5055	0.3515	1.58936e-11	1.32601	0.79	0.485	9.96528e-07	0.40476	0.644997	0.25	0.177	1	0.862125	0.683672	0.231	0.276	1	4.39083e-23	1.07944	0.751	0.468	2.75305e-18	0.862125	1.75633e-22	2.75305e-18
8	CACNA1A	1.02376	0.62575	0.46475	4.32209e-07	0.773515	0.781	0.598	0.0270995	0.120825	0.802994	0.438	0.306	1	0.263552	1.63107	0.462	0.369	1	4.39656e-22	0.887461	0.822	0.586	2.75664e-17	0.263552	1.75862e-21	2.75664e-17
8	SYT16	1.68888	0.466	0.23275	1.83856e-16	1.71235	0.629	0.291	1.15278e-11	0.0550452	2.48112	0.312	0.165	1	0.0584894	1.26673	0.385	0.206	1	1.32826e-20	1.29531	0.538	0.269	8.32821e-16	0.0584894	5.31305e-20	8.32821e-16
8	NYAP2	1.34595	0.606	0.3775	8.80732e-17	1.16953	0.848	0.501	5.52219e-12	0.0898084	2.30789	0.375	0.24	1	0.191424	1.00128	0.462	0.302	1	2.0479e-20	0.905081	0.739	0.467	1.28403e-15	0.191424	8.19159e-20	1.28403e-15
8	PHACTR3	0.792965	0.662	0.551	5.66256e-12	0.930947	0.876	0.625	3.55043e-07	0.36581	0.844301	0.5	0.468	1	0.798868	0.486872	0.462	0.514	1	3.67752e-20	0.90974	0.81	0.597	2.3058e-15	0.798868	1.47101e-19	2.3058e-15
8	RGS7	0.877571	0.7735	0.64575	8.29706e-12	1.13188	0.848	0.737	5.20225e-07	0.0477425	0.794188	0.688	0.515	1	0.0834628	0.695032	0.692	0.626	1	5.40542e-20	0.889183	0.866	0.705	3.3892e-15	0.0834628	2.16217e-19	3.3892e-15
8	LMO3	1.45365	0.37975	0.21375	1.76595e-13	1.5674	0.543	0.236	1.10725e-08	0.568362	2.65515	0.188	0.164	1	0.543064	0.67686	0.231	0.17	1	4.55596e-19	0.915189	0.557	0.285	2.85659e-14	0.568362	1.82238e-18	2.85659e-14
8	DSCAML1	0.680082	0.52375	0.37125	8.8798e-11	0.989015	0.695	0.401	5.56763e-06	0.91722	0.277517	0.25	0.265	1	0.414522	0.6384	0.462	0.41	1	1.38928e-18	0.815397	0.688	0.409	8.7108e-14	0.91722	5.55713e-18	8.7108e-14
8	ASTN2	1.20295	0.8055	0.578	8.90143e-08	0.937732	0.8	0.64	0.0055812	0.000356197	1.79996	0.75	0.457	1	0.00213266	1.2615	0.846	0.553	1	1.32641e-17	0.812615	0.826	0.662	8.3166e-13	0.00213266	5.30564e-17	8.3166e-13
8	KCNMB2	1.0869	0.3735	0.2505	0.000412216	0.753648	0.419	0.257	1	0.85506	1.31027	0.188	0.192	1	0.303127	0.846941	0.385	0.275	1	2.25631e-17	1.43674	0.502	0.278	1.41471e-12	0.85506	9.02525e-17	1.41471e-12
8	SNHG14	0.617268	0.942	0.896	2.97256e-05	0.505909	0.962	0.912	1	0.00556058	0.883054	0.938	0.873	1	0.338812	0.535185	0.923	0.92	1	1.51055e-15	0.544923	0.945	0.879	9.47115e-11	0.338812	6.0422e-15	9.47115e-11
8	GRIA3	1.13814	0.524	0.4095	1.04114e-05	0.913127	0.676	0.515	0.652796	0.564878	0.664082	0.312	0.294	1	0.19028	2.11167	0.385	0.293	1	5.31851e-15	0.863701	0.723	0.536	3.33471e-10	0.564878	2.1274e-14	3.33471e-10
8	SLC8A1	0.725239	0.80225	0.69775	5.0349e-10	0.881715	0.867	0.598	3.15689e-05	0.00614987	1.07654	0.812	0.749	1	0.836363	0.309667	0.692	0.807	1	8.91269e-15	0.633034	0.838	0.637	5.58826e-10	0.836363	3.56508e-14	5.58826e-10
8	CACNA1B	0.713525	0.68	0.541	1.36108e-05	0.648298	0.743	0.568	0.853397	0.0400034	1.03518	0.688	0.487	1	0.798231	0.344305	0.538	0.565	1	7.64633e-14	0.82632	0.751	0.544	4.79425e-09	0.798231	3.05853e-13	4.79425e-09
8	HERC3	1.0456	0.409	0.276	3.74313e-05	0.840299	0.552	0.37	1	0.420188	1.18418	0.25	0.196	1	0.386781	1.03957	0.308	0.232	1	9.24465e-14	1.11835	0.526	0.306	5.7964e-09	0.420188	3.69786e-13	5.7964e-09
8	SPTBN4	1.55176	0.3155	0.16575	1.30202e-06	1.24141	0.41	0.214	0.0816366	0.498622	2.16164	0.125	0.087	1	0.0812321	1.67863	0.308	0.149	1	1.2687e-13	1.12536	0.419	0.213	7.95475e-09	0.498622	5.0748e-13	7.95475e-09
8	PTPRG	0.711706	0.978	0.9085	0.0478122	0.27621	0.99	0.954	1	0.00991103	1.19404	0.938	0.832	1	0.0317896	0.76042	1	0.891	1	2.3599e-13	0.616153	0.984	0.957	1.47966e-08	0.0478122	9.43961e-13	1.47966e-08
8	PLPPR5	1.40002	0.194	0.09825	2.66071e-07	1.33153	0.248	0.087	0.0166827	0.520542	0.936082	0.125	0.083	1	0.670897	1.97614	0.154	0.126	1	3.72347e-13	1.3563	0.249	0.097	2.33462e-08	0.670897	1.48939e-12	2.33462e-08
8	GRIN2B	0.972372	0.64275	0.4545	5.68416e-08	0.916295	0.686	0.465	0.00356397	0.0400837	1.03028	0.562	0.372	1	0.190625	1.19335	0.615	0.491	1	4.92082e-13	0.749566	0.708	0.49	3.08535e-08	0.190625	1.96833e-12	3.08535e-08
8	B3GAT1	0.744763	0.38	0.27	1.82716e-05	0.913591	0.543	0.339	1	0.340515	0.686557	0.25	0.166	1	0.877922	0.45388	0.154	0.19	1	9.4758e-13	0.925023	0.573	0.385	5.94133e-08	0.877922	3.79032e-12	5.94133e-08
8	FBXL2	0.818738	0.415	0.33775	0.00394587	0.469842	0.495	0.353	1	0.61886	0.584326	0.312	0.299	1	0.87097	1.35016	0.308	0.37	1	1.90899e-12	0.870618	0.545	0.329	1.19694e-07	0.87097	7.63596e-12	1.19694e-07
8	BCL11B	0.909875	0.4485	0.347	2.11159e-12	1.2199	0.762	0.48	1.32397e-07	0.481671	0.473222	0.125	0.216	1	0.741486	1.1954	0.231	0.219	1	1.54291e-11	0.750978	0.676	0.473	9.67407e-07	0.741486	8.44637e-12	1.32397e-07
8	JAKMIP1	1.6832	0.18575	0.0695	0.000158704	1.49939	0.181	0.075	1	0.206538	1.43907	0.125	0.053	1	0.03292	2.33402	0.231	0.076	1	2.41561e-12	1.4603	0.206	0.074	1.51459e-07	0.206538	9.66245e-12	1.51459e-07
8	ERC2	0.644455	0.90325	0.8025	1.81005e-10	0.700465	0.914	0.767	1.1349e-05	0.107245	0.68585	0.875	0.792	1	0.13816	0.696911	0.923	0.857	1	1.02957e-11	0.494592	0.901	0.794	6.45541e-07	0.13816	4.11828e-11	6.45541e-07
8	EPB41L1	0.87468	0.449	0.30675	0.00238557	0.786861	0.371	0.247	1	0.356088	0.900143	0.375	0.333	1	0.043731	0.900917	0.615	0.409	1	1.0892e-11	0.910801	0.435	0.238	6.82927e-07	0.356088	4.35679e-11	6.82927e-07
8	SEMA3A	1.17514	0.4935	0.3215	1.04686e-06	0.822027	0.619	0.408	0.0656383	0.170675	1.68183	0.312	0.217	1	0.0654323	1.28441	0.462	0.273	1	3.44716e-11	0.912288	0.581	0.388	2.16137e-06	0.170675	1.37887e-10	2.16137e-06
8	BRINP1	0.979453	0.49325	0.314	1.55658e-07	0.923644	0.562	0.319	0.00975974	0.701083	0.677517	0.312	0.286	1	0.0163571	1.50271	0.538	0.295	1	3.55112e-11	0.813943	0.561	0.356	2.22655e-06	0.701083	1.42045e-10	2.22655e-06
8	MTMR7	0.568355	0.4175	0.32225	0.00164339	0.494817	0.438	0.286	1	0.876315	0.588263	0.312	0.354	1	0.536927	0.260039	0.462	0.383	1	3.60993e-11	0.930302	0.458	0.266	2.26343e-06	0.876315	1.44397e-10	2.26343e-06
8	ADCY5	0.738535	0.28675	0.1985	0.000539795	0.663708	0.41	0.249	1	0.461582	0.868695	0.188	0.133	1	0.82912	0.50395	0.154	0.198	1	5.4021e-11	0.917786	0.395	0.214	3.38712e-06	0.82912	2.16084e-10	3.38712e-06
8	SLC4A10	0.802555	0.583	0.47175	0.000152168	0.667278	0.771	0.649	1	0.466777	0.929684	0.312	0.271	1	0.211142	0.983902	0.462	0.352	1	6.09941e-11	0.629356	0.787	0.615	3.82433e-06	0.466777	2.43977e-10	3.82433e-06
8	RABGAP1L	0.787943	0.79925	0.6665	6.24019e-10	0.836843	0.876	0.673	3.9126e-05	0.0498614	0.849292	0.75	0.626	1	0.198302	0.852194	0.769	0.697	1	1.40909e-10	0.613443	0.802	0.67	8.83502e-06	0.198302	5.63638e-10	8.83502e-06
8	ARFGEF3	0.889834	0.4965	0.30925	4.04832e-06	0.935321	0.571	0.354	0.25383	0.331957	0.560571	0.312	0.213	1	0.029554	1.31784	0.538	0.308	1	1.65893e-10	0.745601	0.565	0.362	1.04015e-05	0.331957	6.63571e-10	1.04015e-05
8	GRIK4	1.63175	0.343	0.17625	0.000425349	0.857451	0.343	0.2	1	0.0418053	1.34846	0.312	0.142	1	0.0200429	2.72528	0.385	0.185	1	5.78583e-10	1.59582	0.332	0.178	3.62772e-05	0.0418053	2.31433e-09	3.62772e-05
8	GABRG2	1.94702	0.2025	0.0785	1.00691e-05	1.84788	0.229	0.093	0.631329	0.214575	2.14428	0.125	0.057	1	0.0118793	2.43028	0.231	0.063	1	2.4015e-09	1.36566	0.225	0.101	0.000150574	0.214575	9.60599e-09	0.000150574
8	SLC5A4-AS1	0.698634	0.2235	0.16925	0.732104	0.260449	0.21	0.201	1	0.658366	0.468619	0.062	0.101	1	0.3249	1.16	0.231	0.151	1	2.96681e-09	0.905466	0.391	0.224	0.000186019	0.732104	1.18672e-08	0.000186019
8	CNIH3	1.24338	0.273	0.18425	0.0241883	0.954547	0.305	0.218	1	0.400396	1.20668	0.188	0.13	1	0.473117	1.95759	0.231	0.183	1	4.29178e-09	0.854709	0.368	0.206	0.000269095	0.473117	1.71671e-08	0.000269095
8	ANKRD44	0.65512	0.71725	0.5645	3.47481e-06	0.717426	0.838	0.691	0.217871	0.0299339	0.97461	0.625	0.431	1	0.273412	0.400239	0.615	0.47	1	6.53427e-09	0.528205	0.791	0.666	0.000409699	0.273412	2.61371e-08	0.000409699
8	PAK5	0.58636	0.618	0.51475	7.60046e-09	0.87149	0.8	0.555	0.000476549	0.711992	0.415918	0.438	0.449	1	0.618409	0.577357	0.538	0.519	1	2.35534e-06	0.480677	0.696	0.536	0.14768	0.711992	3.04018e-08	0.000476549
8	NALF1	0.544967	0.9715	0.90575	4.04999e-06	0.460229	0.933	0.855	0.253934	0.0196371	0.821568	1	0.93	1	0.139771	0.482342	1	0.967	1	3.13425e-08	0.415727	0.953	0.871	0.00196518	0.139771	1.2537e-07	0.00196518
8	SH3RF3	0.997987	0.439	0.27425	3.59612e-08	1.00006	0.552	0.297	0.00225476	0.958733	0.898782	0.188	0.208	1	0.0102956	1.48891	0.538	0.262	1	5.57806e-07	0.604197	0.478	0.33	0.0349744	0.958733	1.43845e-07	0.00225476
8	PCLO	0.741973	0.67775	0.543	5.10608e-08	0.679211	0.819	0.562	0.00320151	0.154257	1.19189	0.562	0.471	1	0.375742	0.651267	0.615	0.576	1	8.24264e-06	0.445526	0.715	0.563	0.516814	0.375742	2.04243e-07	0.00320151
8	PLEKHA6	0.659532	0.5135	0.41575	0.0016833	0.411804	0.419	0.264	1	0.379188	0.818369	0.5	0.549	1	0.248995	0.650201	0.692	0.574	1	5.47989e-08	0.757754	0.443	0.276	0.00343589	0.379188	2.19195e-07	0.00343589
8	SH3PXD2A	0.965814	0.43	0.31875	7.81001e-05	0.62216	0.543	0.356	1	0.667679	1.42023	0.25	0.246	1	0.323469	1.20638	0.385	0.303	1	5.99596e-08	0.614489	0.542	0.37	0.00375947	0.667679	2.39839e-07	0.00375947
8	KLHL29	0.974789	0.572	0.4925	8.50253e-05	0.636548	0.676	0.504	1	0.413604	0.948437	0.438	0.436	1	0.361074	1.73677	0.538	0.543	1	3.16148e-07	0.577403	0.636	0.487	0.0198225	0.413604	1.26459e-06	0.0198225
8	VLDLR	1.021	0.12225	0.08925	0.0522988	0.748304	0.133	0.079	1	0.690146	1.00293	0.125	0.102	1	0.777154	1.03648	0.077	0.11	1	3.77257e-07	1.29631	0.154	0.066	0.023654	0.777154	1.50903e-06	0.023654
8	ST7	0.496375	0.753	0.7325	4.53544e-07	0.809553	0.838	0.73	0.0284372	0.909124	0.427104	0.688	0.707	1	0.87802	0.372355	0.692	0.777	1	1.53678e-05	0.376489	0.794	0.716	0.963563	0.909124	1.81418e-06	0.0284372
8	CACNA1D	1.45077	0.264	0.13575	6.26731e-07	1.51672	0.314	0.14	0.039296	0.0325282	1.94009	0.25	0.1	1	0.20189	1.81977	0.231	0.129	1	0.00117656	0.526492	0.261	0.174	1	0.20189	2.50692e-06	0.039296
8	TCF20	0.964537	0.33325	0.218	0.000246787	0.854575	0.438	0.272	1	0.630074	1.31041	0.188	0.159	1	0.233771	1.08132	0.308	0.188	1	7.3123e-07	0.611845	0.399	0.253	0.0458481	0.630074	2.92492e-06	0.0458481
8	PRKY	0.806938	0.41475	0.27625	0.000153525	0.913402	0.486	0.309	1	0.0772983	1.13534	0.375	0.217	1	0.515567	0.551044	0.308	0.243	1	9.89312e-07	0.627965	0.49	0.336	0.0620298	0.515567	3.95724e-06	0.0620298
8	CELF5	0.574931	0.418	0.336	0.000428115	0.546769	0.543	0.365	1	0.893113	0.300383	0.25	0.282	1	0.586193	0.955424	0.385	0.362	1	1.18215e-06	0.497149	0.494	0.335	0.074121	0.893113	4.7286e-06	0.074121

## Sheet: 9
cluster	gene	mu_log2FC	mu_pct.1	mu_pct.2	WT+T4_p_val	WT+T4_avg_log2FC	WT+T4_pct.1	WT+T4_pct.2	WT+T4_p_val_adj	MCT8KO+T4_p_val	MCT8KO+T4_avg_log2FC	MCT8KO+T4_pct.1	MCT8KO+T4_pct.2	MCT8KO+T4_p_val_adj	MCT8KO_p_val	MCT8KO_avg_log2FC	MCT8KO_pct.1	MCT8KO_pct.2	MCT8KO_p_val_adj	WT_p_val	WT_avg_log2FC	WT_pct.1	WT_pct.2	WT_p_val_adj	max_pval	min_pval	min_pval_adj
9	GLI3	1.88053	0.89	0.4915	9.99409e-35	2.10734	0.987	0.535	6.26629e-30	0.00403999	1.20034	0.7	0.527	1	1.22313e-07	1.8488	0.882	0.412	0.007669	1.01328e-113	2.36562	0.991	0.492	6.3533e-109	0.00403999	4.05314e-113	6.3533e-109
9	SOX6	2.05499	0.788	0.384	7.01463e-18	1.4978	0.831	0.455	4.39817e-13	1.37129e-06	2.31181	0.7	0.271	0.0859802	0.000352722	2.04538	0.647	0.351	1	2.33205e-105	2.36496	0.974	0.459	1.4622e-100	0.000352722	9.32821e-105	1.4622e-100
9	CREB5	2.09594	0.6615	0.308	8.35985e-27	1.98894	0.922	0.469	5.24163e-22	0.405478	0.989749	0.2	0.136	1	9.42928e-07	3.00446	0.588	0.164	0.0591216	1.02903e-93	2.40063	0.936	0.463	6.45203e-89	0.405478	4.11613e-93	6.45203e-89
9	FBXL7	1.45109	0.93	0.66375	1.80858e-16	1.40673	0.896	0.604	1.13398e-11	0.000296679	0.993895	0.85	0.703	1	1.25765e-05	1.34433	1	0.77	0.788545	1.25277e-90	2.0594	0.974	0.578	7.85489e-86	0.000296679	5.01109e-90	7.85489e-86
9	PRDM16	2.19492	0.7195	0.28825	3.77058e-25	2.01571	0.831	0.327	2.36416e-20	0.000308141	2.19976	0.55	0.28	1	4.14444e-06	2.271	0.647	0.249	0.259856	2.71124e-87	2.29321	0.85	0.297	1.69995e-82	0.000308141	1.0845e-86	1.69995e-82
9	MIR99AHG	1.31798	0.9795	0.84	1.31941e-19	1.38562	0.935	0.752	8.27273e-15	0.000220648	0.974702	1	0.932	1	3.9026e-07	1.25377	1	0.933	0.0244693	3.62552e-83	1.65783	0.983	0.743	2.2732e-78	0.000220648	1.45021e-82	2.2732e-78
9	QKI	1.3803	0.98	0.78875	6.40049e-25	1.42236	0.987	0.772	4.01311e-20	0.00181761	0.997952	0.95	0.812	1	5.46687e-05	1.52646	1	0.815	1	3.68223e-81	1.57443	0.983	0.756	2.30876e-76	0.00181761	1.47289e-80	2.30876e-76
9	SLC1A3	1.57259	0.68925	0.3815	8.56758e-21	1.84773	0.818	0.412	5.37187e-16	0.363729	0.335597	0.45	0.364	1	0.00317071	1.88423	0.647	0.395	1	3.64486e-78	2.22282	0.842	0.355	2.28533e-73	0.363729	1.45795e-77	2.28533e-73
9	SHROOM3	1.74066	0.88875	0.466	2.11095e-19	1.49108	0.896	0.528	1.32357e-14	0.000144115	1.29244	0.85	0.462	1	1.41346e-07	2.22229	0.882	0.427	0.00886238	1.34939e-77	1.95681	0.927	0.447	8.4607e-73	0.000144115	5.39757e-77	8.4607e-73
9	IQGAP2	1.60009	0.426	0.162	4.18706e-07	1.50822	0.416	0.193	0.0262529	0.877954	0.46975	0.15	0.139	1	7.65046e-05	1.82267	0.471	0.14	1	7.30277e-77	2.59973	0.667	0.176	4.57884e-72	0.877954	2.92111e-76	4.57884e-72
9	ZBTB20	1.06627	0.88125	0.7075	9.24255e-12	1.22229	0.844	0.666	5.79508e-07	0.0683598	0.585347	0.85	0.762	1	0.0491192	0.624811	0.882	0.791	1	4.45314e-73	1.83265	0.949	0.611	2.79212e-68	0.0683598	1.78126e-72	2.79212e-68
9	COL4A5	1.86086	0.54875	0.23075	4.023e-15	1.8571	0.61	0.229	2.52242e-10	0.239701	1.03626	0.3	0.22	1	0.000457099	2.27792	0.529	0.22	1	3.75558e-71	2.27215	0.756	0.254	2.35475e-66	0.239701	1.50223e-70	2.35475e-66
9	ADGRB3	0.821174	0.982	0.95625	8.21159e-16	0.961495	0.987	0.963	5.14866e-11	0.07378	0.449975	0.95	0.956	1	0.00632334	0.590459	1	0.963	1	5.58713e-71	1.28277	0.991	0.943	3.50313e-66	0.07378	2.23485e-70	3.50313e-66
9	LRIG1	1.74512	0.65625	0.306	1.89909e-26	2.14065	0.844	0.347	1.19073e-21	0.0538026	0.9163	0.5	0.316	1	0.0162603	1.75619	0.529	0.309	1	1.93697e-67	2.16733	0.752	0.252	1.21448e-62	0.0538026	7.74786e-67	1.21448e-62
9	ADAMTS6	2.16635	0.59275	0.21875	2.02756e-17	1.97739	0.675	0.268	1.27128e-12	5.01718e-05	2.34244	0.55	0.218	1	0.00284674	2.22157	0.471	0.197	1	8.38893e-66	2.12401	0.675	0.192	5.25986e-61	0.00284674	3.35557e-65	5.25986e-61
9	NAALADL2	1.38383	0.68375	0.41475	6.017e-07	1.06275	0.688	0.437	0.0377266	0.0238299	1.09096	0.55	0.379	1	0.0129081	1.26696	0.647	0.43	1	2.88791e-65	2.11464	0.85	0.413	1.81072e-60	0.0238299	1.15516e-64	1.81072e-60
9	FUT9	1.38631	0.7905	0.4935	6.56744e-16	1.38474	0.909	0.617	4.11778e-11	0.00131423	1.56939	0.7	0.409	1	0.0621907	0.885729	0.647	0.429	1	5.98165e-63	1.70537	0.906	0.519	3.7505e-58	0.0621907	2.39266e-62	3.7505e-58
9	FOXP1	1.19743	0.86725	0.61	3.41238e-14	1.12652	0.922	0.65	2.13956e-09	0.00107429	0.984595	0.85	0.615	1	0.0110296	1.17302	0.765	0.576	1	3.03646e-62	1.50561	0.932	0.599	1.90386e-57	0.0110296	1.21459e-61	1.90386e-57
9	LIFR	1.18185	0.5055	0.269	7.89432e-18	1.88875	0.701	0.285	4.94974e-13	0.649975	0.257235	0.2	0.271	1	0.311503	0.463133	0.412	0.278	1	2.48284e-61	2.11827	0.709	0.242	1.55674e-56	0.649975	9.93135e-61	1.55674e-56
9	SPATA13	1.13802	0.685	0.4375	3.49089e-11	1.46872	0.675	0.365	2.18879e-06	0.0266034	0.642483	0.75	0.553	1	0.411987	0.47369	0.529	0.521	1	2.96881e-61	1.96717	0.786	0.311	1.86144e-56	0.411987	1.18752e-60	1.86144e-56
9	EEPD1	1.97285	0.37075	0.11175	1.36528e-19	2.38997	0.584	0.18	8.56033e-15	0.00954015	1.6762	0.2	0.06	1	0.234151	1.37623	0.118	0.053	1	5.42322e-61	2.44899	0.581	0.154	3.40036e-56	0.234151	2.16929e-60	3.40036e-56
9	ZFHX4	1.23859	0.831	0.4445	9.45879e-16	1.568	0.792	0.376	5.93066e-11	0.0130346	0.269077	0.9	0.532	1	0.000347559	1.25779	0.824	0.514	1	1.87811e-59	1.85951	0.808	0.356	1.17757e-54	0.0130346	7.51242e-59	1.17757e-54
9	PARD3B	1.25995	0.88475	0.57625	6.85037e-17	1.36453	0.909	0.587	4.29518e-12	0.0143609	0.498224	0.9	0.621	1	0.000214252	1.56256	0.824	0.619	1	1.90634e-59	1.61448	0.906	0.478	1.19528e-54	0.0143609	7.62537e-59	1.19528e-54
9	PLEKHG1	1.37792	0.63725	0.34775	2.0135e-09	1.3753	0.649	0.378	0.000126246	0.187	0.633248	0.45	0.343	1	0.000358486	1.60203	0.647	0.325	1	2.3515e-56	1.90111	0.803	0.345	1.47439e-51	0.187	9.406e-56	1.47439e-51
9	TNFRSF19	1.83166	0.38175	0.143	1.27972e-08	1.65279	0.429	0.183	0.000802385	0.0275529	1.01914	0.3	0.131	1	0.03531	2.19744	0.294	0.139	1	5.10499e-56	2.45729	0.504	0.119	3.20083e-51	0.03531	2.042e-55	3.20083e-51
9	SAMD4A	2.03572	0.51525	0.18825	9.5126e-15	2.41814	0.545	0.21	5.9644e-10	0.00765324	1.56245	0.35	0.15	1	6.58165e-05	1.80247	0.529	0.185	1	8.57013e-56	2.35983	0.637	0.208	5.37347e-51	0.00765324	3.42805e-55	5.37347e-51
9	HS6ST2	1.47048	0.5265	0.25575	1.58084e-18	1.94698	0.74	0.31	9.91189e-14	0.136614	0.556196	0.35	0.209	1	0.308	1.32252	0.294	0.223	1	3.29631e-55	2.05622	0.722	0.281	2.06679e-50	0.308	1.31852e-54	2.06679e-50
9	GULP1	1.62761	0.569	0.27675	5.41119e-16	1.89365	0.623	0.252	3.39281e-11	0.00917344	1.5728	0.55	0.342	1	0.141874	1.01042	0.471	0.307	1	6.37037e-53	2.03357	0.632	0.206	3.99422e-48	0.141874	2.54815e-52	3.99422e-48
9	DOK5	1.6018	0.57675	0.222	2.13964e-25	1.84592	0.844	0.314	1.34155e-20	0.581579	0.506111	0.2	0.163	1	1.67795e-06	2.14998	0.588	0.181	0.105207	1.36972e-52	1.9052	0.675	0.23	8.58812e-48	0.581579	5.47887e-52	8.58812e-48
9	HMGA2	1.92133	0.616	0.275	1.011e-21	1.75642	0.857	0.421	6.33898e-17	0.0259882	1.32564	0.35	0.173	1	6.03524e-05	2.82196	0.471	0.155	1	3.01623e-52	1.78128	0.786	0.351	1.89117e-47	0.0259882	1.20649e-51	1.89117e-47
9	GLI2	1.33986	0.7805	0.3845	1.46201e-17	1.58672	0.792	0.377	9.16681e-13	0.000915896	0.8815	0.8	0.469	1	0.000542942	1.19561	0.765	0.38	1	1.63189e-51	1.69562	0.765	0.312	1.0232e-46	0.000915896	6.52757e-51	1.0232e-46
9	RFX4	1.23908	0.77875	0.47475	1.963e-14	1.46285	0.779	0.418	1.2308e-09	0.604306	0.548807	0.6	0.587	1	6.15475e-05	1.29571	0.941	0.533	1	3.61155e-51	1.64895	0.795	0.361	2.26444e-46	0.604306	1.44462e-50	2.26444e-46
9	COL4A6	2.3818	0.4435	0.131	8.67455e-17	1.92827	0.545	0.168	5.43894e-12	0.000132843	3.00644	0.35	0.103	1	0.000660297	2.09223	0.353	0.103	1	8.08947e-50	2.50024	0.526	0.15	5.0721e-45	0.000660297	3.23579e-49	5.0721e-45
9	CELSR1	1.61086	0.43925	0.178	6.92285e-13	1.84001	0.532	0.205	4.34063e-08	0.0202404	1.30493	0.35	0.16	1	0.143768	1.29695	0.294	0.169	1	8.63827e-50	2.00156	0.581	0.178	5.41619e-45	0.143768	3.45531e-49	5.41619e-45
9	MEGF10	1.14855	0.4935	0.216	5.17547e-11	1.72362	0.506	0.208	3.24502e-06	0.007916	0.687269	0.5	0.241	1	0.204659	0.305507	0.353	0.215	1	6.86349e-49	1.87782	0.615	0.2	4.30341e-44	0.204659	2.7454e-48	4.30341e-44
9	ITGA6	2.27963	0.297	0.07975	5.53351e-08	2.2335	0.26	0.081	0.00346951	0.000235238	2.67432	0.3	0.081	1	0.0146948	1.49545	0.235	0.075	1	1.24253e-48	2.71526	0.393	0.082	7.79065e-44	0.0146948	4.97011e-48	7.79065e-44
9	BOC	1.25912	0.7385	0.41725	4.41835e-07	1.17144	0.584	0.351	0.0277031	8.84768e-05	0.998647	0.95	0.551	1	0.0020039	1.21112	0.706	0.472	1	1.42601e-46	1.65528	0.714	0.295	8.9411e-42	0.0020039	5.70405e-46	8.9411e-42
9	MSI2	0.680044	0.94925	0.896	4.6966e-18	1.08804	0.974	0.863	2.94477e-13	0.214293	0.273012	0.95	0.938	1	0.190956	0.335862	0.882	0.941	1	2.9831e-46	1.02326	0.991	0.842	1.8704e-41	0.214293	1.19324e-45	1.8704e-41
9	LRP4	1.86384	0.443	0.192	8.62289e-10	1.69492	0.442	0.178	5.40655e-05	0.20641	0.855932	0.35	0.247	1	0.000405976	2.86776	0.471	0.2	1	9.62283e-46	2.03676	0.509	0.143	6.03352e-41	0.20641	3.84913e-45	6.03352e-41
9	ABCC4	2.03465	0.3065	0.09475	4.0901e-13	2.25266	0.442	0.143	2.5645e-08	0.0154287	1.6406	0.2	0.065	1	0.162148	1.98859	0.118	0.048	1	3.14205e-45	2.25673	0.466	0.123	1.97007e-40	0.162148	1.25682e-44	1.97007e-40
9	COL11A1	1.39312	0.53175	0.25825	9.84885e-08	1.72706	0.429	0.202	0.00617523	0.0491913	1.07535	0.55	0.344	1	0.0118911	0.864683	0.588	0.311	1	1.03146e-44	1.90537	0.56	0.176	6.46724e-40	0.0491913	4.12583e-44	6.46724e-40
9	PRKD1	1.40451	0.62	0.31325	5.67621e-09	1.35666	0.675	0.381	0.000355899	0.000472751	1.41294	0.55	0.24	1	0.0213635	1.13785	0.529	0.317	1	2.29343e-44	1.71059	0.726	0.315	1.43798e-39	0.0213635	9.17371e-44	1.43798e-39
9	NCKAP5	0.978335	0.9355	0.81275	1.80931e-08	0.712882	0.935	0.832	0.00113444	0.0126317	0.604512	0.9	0.788	1	8.77686e-06	1.611	0.941	0.846	0.550309	1.26823e-43	0.98495	0.966	0.785	7.95178e-39	0.0126317	5.0729e-43	7.95178e-39
9	ADGRV1	1.31629	0.9245	0.71675	1.4416e-16	1.52004	0.909	0.647	9.03884e-12	0.000457414	0.784281	0.9	0.863	1	3.74611e-05	1.60521	1	0.785	1	1.55892e-42	1.35563	0.889	0.572	9.77442e-38	0.000457414	6.23567e-42	9.77442e-38
9	LRIG3	1.71743	0.27675	0.0875	0.000267312	1.36585	0.26	0.121	1	0.196229	1.01886	0.1	0.041	1	0.000210723	2.52456	0.294	0.069	1	3.77391e-42	1.96043	0.453	0.119	2.36624e-37	0.196229	1.50956e-41	2.36624e-37
9	NOTCH2	2.01984	0.50075	0.1825	2.19822e-16	1.85465	0.623	0.239	1.37829e-11	0.00107506	2.31961	0.4	0.151	1	0.000799828	2.0342	0.412	0.148	1	3.91246e-42	1.87091	0.568	0.192	2.45312e-37	0.00107506	1.56499e-41	2.45312e-37
9	STK3	1.36411	0.527	0.285	7.85531e-05	1.32722	0.442	0.274	1	0.0943223	0.947845	0.45	0.312	1	0.00460496	1.37644	0.588	0.314	1	2.79487e-41	1.80492	0.628	0.24	1.75238e-36	0.0943223	1.11795e-40	1.75238e-36
9	ADAMTS9-AS2	1.6669	0.2915	0.114	1.02536e-07	1.60665	0.39	0.161	0.00642902	0.519597	1.08587	0.1	0.066	1	0.0933369	1.89737	0.176	0.074	1	9.16257e-41	2.07769	0.5	0.155	5.74493e-36	0.519597	3.66503e-40	5.74493e-36
9	FBN2	1.59722	0.5195	0.294	1.2257e-14	2.24134	0.675	0.325	7.68517e-10	0.411168	1.11036	0.35	0.281	1	0.187973	0.839632	0.412	0.297	1	1.15793e-39	2.19755	0.641	0.273	7.26022e-35	0.411168	4.63172e-39	7.26022e-35
9	UTRN	1.08661	0.62075	0.32475	5.65362e-08	1.2966	0.571	0.292	0.00354482	0.0282029	0.630575	0.65	0.434	1	0.00675763	0.78404	0.647	0.336	1	2.18083e-38	1.63521	0.615	0.237	1.36738e-33	0.0282029	8.72332e-38	1.36738e-33
9	TMTC1	1.36943	0.6915	0.38825	1.46566e-17	1.5015	0.87	0.551	9.18967e-13	0.0472441	1.26639	0.45	0.262	1	0.00137007	1.26458	0.647	0.309	1	1.59116e-37	1.44525	0.799	0.431	9.97659e-33	0.0472441	6.36465e-37	9.97659e-33
9	BMPR1B	1.47536	0.643	0.293	4.66818e-18	1.93504	0.649	0.242	2.92695e-13	0.000109656	1.22192	0.8	0.401	1	0.0154637	1.0699	0.529	0.305	1	2.26607e-37	1.67459	0.594	0.224	1.42083e-32	0.0154637	9.0643e-37	1.42083e-32
9	THBS3-AS1	1.5238	0.3135	0.122	1.11284e-05	1.53935	0.26	0.1	0.69775	0.00309436	1.68221	0.4	0.172	1	0.197937	0.880321	0.235	0.13	1	1.31559e-36	1.99332	0.359	0.086	8.24876e-32	0.197937	5.26237e-36	8.24876e-32
9	TNC	1.94797	0.395	0.1625	4.60815e-09	1.49119	0.455	0.189	0.000288931	0.491071	1.82156	0.15	0.103	1	0.000464075	2.49505	0.471	0.183	1	1.44652e-36	1.98408	0.504	0.175	9.06965e-32	0.491071	5.78606e-36	9.06965e-32
9	PTN	1.20587	0.768	0.5535	4.20389e-05	1.31135	0.649	0.482	1	0.019559	1.15305	0.75	0.634	1	0.00130954	1.0022	0.882	0.642	1	1.54707e-36	1.35685	0.791	0.456	9.70013e-32	0.019559	6.18828e-36	9.70013e-32
9	TBL1X	1.13176	0.57525	0.317	1.85652e-09	1.34123	0.558	0.266	0.000116404	0.0078026	1.03334	0.65	0.395	1	0.263421	0.486572	0.529	0.399	1	1.35564e-35	1.66591	0.564	0.208	8.49985e-31	0.263421	5.42255e-35	8.49985e-31
9	PARD3	0.765081	0.9025	0.68475	1.07166e-12	0.896084	0.922	0.62	6.71929e-08	0.0572263	0.459487	0.85	0.765	1	0.0105549	0.685221	0.941	0.784	1	2.01292e-35	1.01953	0.897	0.57	1.2621e-30	0.0572263	8.05168e-35	1.2621e-30
9	SDK2	1.40617	0.677	0.39975	1.0975e-08	1.31442	0.584	0.303	0.000688131	0.0149396	0.956217	0.7	0.493	1	0.000197242	1.94582	0.706	0.46	1	2.21236e-35	1.40821	0.718	0.343	1.38715e-30	0.0149396	8.84943e-35	1.38715e-30
9	LDLRAD3	1.22421	0.64225	0.4035	1.51042e-10	1.29869	0.766	0.489	9.47035e-06	0.096118	0.758595	0.5	0.356	1	0.0350724	1.54153	0.529	0.351	1	3.75441e-34	1.29804	0.774	0.418	2.35402e-29	0.096118	1.50176e-33	2.35402e-29
9	STOX1	1.75756	0.2265	0.084	7.75677e-07	1.55533	0.325	0.127	0.0486349	0.238508	2.0824	0.1	0.047	1	0.386991	1.38754	0.118	0.066	1	3.85305e-33	2.00498	0.363	0.096	2.41586e-28	0.386991	1.54122e-32	2.41586e-28
9	RGMA	1.25872	0.387	0.18925	0.000426291	1.34439	0.325	0.176	1	0.00354168	1.41781	0.45	0.203	1	0.397402	0.451798	0.294	0.212	1	4.62689e-33	1.82088	0.479	0.166	2.90106e-28	0.397402	1.85076e-32	2.90106e-28
9	PON2	1.82943	0.2715	0.096	5.12065e-07	1.81537	0.247	0.079	0.0321065	0.332758	0.998301	0.2	0.131	1	0.0010149	2.22567	0.353	0.112	1	3.431e-32	2.27836	0.286	0.062	2.15124e-27	0.332758	1.3724e-31	2.15124e-27
9	DOCK1	1.486	0.58175	0.287	2.21661e-09	1.58093	0.532	0.264	0.000138981	0.00637532	1.44298	0.55	0.322	1	0.000381823	1.37589	0.647	0.304	1	1.58754e-31	1.54421	0.598	0.258	9.95387e-27	0.00637532	6.35016e-31	9.95387e-27
9	GPM6B	0.901744	0.737	0.5615	8.84648e-09	1.13262	0.792	0.533	0.000554675	0.610926	0.395775	0.6	0.597	1	0.0475758	0.802057	0.765	0.605	1	1.95011e-31	1.27652	0.791	0.511	1.22272e-26	0.610926	7.80045e-31	1.22272e-26
9	BMP7	1.85248	0.3275	0.104	4.43727e-13	1.87329	0.481	0.162	2.78217e-08	0.220679	1.10663	0.15	0.078	1	0.000109229	2.60729	0.294	0.065	1	2.80328e-31	1.82273	0.385	0.111	1.75766e-26	0.220679	1.12131e-30	1.75766e-26
9	LEF1	1.67127	0.41875	0.17025	1.9172e-08	1.51636	0.506	0.24	0.00120208	0.00835659	1.74271	0.35	0.157	1	0.00378248	1.76814	0.353	0.128	1	5.30559e-31	1.65787	0.466	0.156	3.3266e-26	0.00835659	2.12223e-30	3.3266e-26
9	CNN3	1.57027	0.38375	0.2035	3.19343e-05	1.3158	0.338	0.163	1	0.0419083	1.49123	0.4	0.249	1	0.136423	1.53066	0.353	0.245	1	8.99298e-30	1.94341	0.444	0.157	5.6386e-25	0.136423	3.59719e-29	5.6386e-25
9	YAP1	1.24488	0.48125	0.2355	4.33669e-13	1.60656	0.584	0.233	2.7191e-08	0.0828931	0.933818	0.45	0.29	1	0.099148	0.938908	0.412	0.247	1	1.52189e-28	1.50022	0.479	0.172	9.54227e-24	0.099148	6.08757e-28	9.54227e-24
9	PLCH1	1.3361	0.59575	0.31025	0.00110809	0.98194	0.442	0.278	1	0.0237025	0.741865	0.65	0.415	1	2.57835e-05	1.98891	0.765	0.326	1	1.86719e-28	1.63169	0.526	0.222	1.17073e-23	0.0237025	7.46875e-28	1.17073e-23
9	RAB8B	1.28442	0.44725	0.23375	1.39327e-06	1.28573	0.506	0.277	0.0873583	0.0767099	1.44797	0.35	0.226	1	0.0569183	0.903417	0.412	0.223	1	2.32011e-28	1.50055	0.521	0.209	1.45471e-23	0.0767099	9.28045e-28	1.45471e-23
9	TRPS1	1.07967	0.67825	0.43375	2.27554e-05	1.27532	0.61	0.436	1	0.0130729	0.802097	0.7	0.455	1	0.0113041	0.956092	0.706	0.474	1	8.11427e-28	1.28516	0.697	0.37	5.08765e-23	0.0130729	3.24571e-27	5.08765e-23
9	VCL	1.0742	0.71275	0.4835	2.70231e-05	0.954124	0.61	0.402	1	0.0516745	0.58137	0.75	0.583	1	0.00182331	1.5587	0.765	0.535	1	6.97383e-27	1.20263	0.726	0.414	4.37259e-22	0.0516745	2.78953e-26	4.37259e-22
9	ELP4	1.13578	0.50725	0.32725	0.00141446	0.914877	0.468	0.33	1	0.0408087	1.03334	0.5	0.342	1	0.153837	1.07492	0.471	0.342	1	1.23661e-26	1.52	0.59	0.295	7.75357e-22	0.153837	4.94645e-26	7.75357e-22
9	PAX6	1.48712	0.26175	0.1195	0.000709695	1.09678	0.286	0.147	1	0.153134	1.53064	0.2	0.109	1	0.213082	1.43169	0.176	0.092	1	1.66519e-26	1.88936	0.385	0.13	1.04407e-21	0.213082	6.66076e-26	1.04407e-21
9	GRIP2	1.73756	0.21275	0.081	7.56191e-07	1.67807	0.312	0.12	0.0474132	0.312291	2.11882	0.1	0.053	1	0.298321	1.32614	0.118	0.059	1	5.05676e-26	1.82722	0.321	0.092	3.17059e-21	0.312291	2.0227e-25	3.17059e-21
9	ENSG00000257060	1.31059	0.4625	0.2535	2.90498e-05	1.31124	0.403	0.22	1	0.308649	0.703811	0.35	0.284	1	0.00332386	1.58076	0.588	0.292	1	5.91679e-25	1.64656	0.509	0.218	3.70983e-20	0.308649	2.36672e-24	3.70983e-20
9	MRC2	1.95923	0.18425	0.0675	0.00494504	1.25536	0.195	0.097	1	0.0537266	1.84246	0.15	0.053	1	0.152816	2.7019	0.118	0.048	1	7.02168e-25	2.0372	0.274	0.072	4.4026e-20	0.152816	2.80867e-24	4.4026e-20
9	POT1-AS1	1.00524	0.3175	0.19925	0.00988212	1.10543	0.286	0.181	1	0.606405	0.332998	0.25	0.203	1	0.449841	0.66412	0.294	0.237	1	1.07329e-24	1.91839	0.44	0.176	6.7295e-20	0.606405	4.29314e-24	6.7295e-20
9	FGFR2	1.56646	0.485	0.23175	4.32151e-05	1.24955	0.403	0.214	1	0.0559946	0.92313	0.45	0.28	1	1.39453e-05	2.40806	0.647	0.259	0.874372	1.2552e-24	1.68508	0.44	0.174	7.8701e-20	0.0559946	5.0208e-24	7.8701e-20
9	EXT1	0.688883	0.862	0.79375	6.34377e-10	0.920086	0.935	0.797	3.97754e-05	0.153603	0.702662	0.8	0.794	1	0.653585	0.274093	0.824	0.819	1	1.96695e-24	0.858691	0.889	0.765	1.23328e-19	0.653585	7.86782e-24	1.23328e-19
9	ADAM9	1.55686	0.33925	0.16675	6.61074e-07	1.60502	0.39	0.173	0.0414493	0.189538	1.99041	0.25	0.157	1	0.164157	1.02336	0.294	0.178	1	2.37074e-24	1.60863	0.423	0.159	1.48646e-19	0.189538	9.48298e-24	1.48646e-19
9	PLEKHG4B	1.3521	0.3295	0.1515	0.0139323	1.24743	0.247	0.149	1	0.0390621	1.47228	0.35	0.187	1	0.0186923	1.11742	0.353	0.147	1	1.10184e-23	1.57126	0.368	0.123	6.90855e-19	0.0390621	4.40737e-23	6.90855e-19
9	GPC4	1.64129	0.32375	0.16025	0.00012604	1.61861	0.312	0.161	1	0.379385	1.26453	0.25	0.193	1	0.00934909	1.94339	0.353	0.152	1	1.32521e-23	1.73862	0.38	0.135	8.3091e-19	0.379385	5.30086e-23	8.3091e-19
9	SH3RF1	0.95608	0.5825	0.3725	2.24915e-05	0.717049	0.61	0.383	1	0.0870675	0.887283	0.5	0.382	1	0.0169948	1.05211	0.647	0.45	1	4.1093e-23	1.16788	0.573	0.275	2.57653e-18	0.0870675	1.64372e-22	2.57653e-18
9	SUCLG2	1.41845	0.30075	0.1345	0.000279175	1.25637	0.247	0.114	1	0.0293498	1.23818	0.35	0.168	1	0.0947545	1.35695	0.294	0.159	1	5.54766e-23	1.82229	0.312	0.097	3.47839e-18	0.0947545	2.21907e-22	3.47839e-18
9	THSD4	1.31578	0.44075	0.301	0.86079	0.762435	0.221	0.222	1	0.242267	0.875613	0.45	0.386	1	0.0260541	1.88362	0.588	0.364	1	1.19044e-22	1.74144	0.504	0.232	7.46408e-18	0.86079	4.76177e-22	7.46408e-18
9	RIPK2-DT	1.39327	0.46575	0.265	0.0441782	1.06681	0.325	0.242	1	0.120491	1.00625	0.4	0.289	1	7.74269e-05	1.98499	0.647	0.305	1	2.74918e-22	1.51505	0.491	0.224	1.72374e-17	0.120491	1.09967e-21	1.72374e-17
9	SETBP1	0.436252	0.91775	0.92575	0.00234798	0.32193	0.948	0.929	1	0.518608	0.411254	0.85	0.916	1	0.174231	0.392249	0.882	0.921	1	7.31263e-22	0.619575	0.991	0.937	4.58502e-17	0.518608	2.92505e-21	4.58502e-17
9	CALD1	0.90374	0.56	0.3765	0.0131007	0.555232	0.519	0.383	1	0.344027	0.535225	0.45	0.371	1	0.00871864	1.14316	0.647	0.381	1	7.52166e-22	1.38134	0.624	0.371	4.71608e-17	0.344027	3.00866e-21	4.71608e-17
9	LIX1	3.429	0.23175	0.026	3.25615e-06	2.43353	0.13	0.029	0.20416	1.06979e-21	4.47118	0.4	0.027	6.70756e-17	9.68594e-13	4.85688	0.294	0.023	6.07308e-08	1.55533e-10	1.95442	0.103	0.025	9.75194e-06	3.25615e-06	4.27915e-21	6.70756e-17
9	ZMAT1	1.03354	0.2105	0.114	0.0459306	0.551997	0.208	0.129	1	0.57179	0.374844	0.15	0.109	1	0.365374	1.34744	0.176	0.118	1	1.07019e-21	1.85987	0.308	0.1	6.7101e-17	0.57179	4.28076e-21	6.7101e-17
9	NCALD	0.847867	0.58825	0.395	0.000260565	0.870098	0.545	0.375	1	0.111309	0.572067	0.55	0.411	1	0.0618869	0.672637	0.647	0.461	1	1.11034e-21	1.27667	0.611	0.333	6.96184e-17	0.111309	4.44136e-21	6.96184e-17
9	PVT1	1.11251	0.5185	0.263	9.15424e-12	1.60297	0.571	0.248	5.73971e-07	0.26735	0.287331	0.35	0.239	1	0.00210593	1.34069	0.529	0.222	1	1.61968e-21	1.21904	0.624	0.343	1.01554e-16	0.26735	6.47871e-21	1.01554e-16
9	NOTCH1	1.05325	0.35125	0.181	1.22358e-06	1.36866	0.364	0.156	0.0767182	0.0535811	0.998467	0.4	0.225	1	0.544472	0.473846	0.235	0.188	1	4.13357e-21	1.37204	0.406	0.155	2.59175e-16	0.544472	1.65343e-20	2.59175e-16
9	RAD51B	1.04527	0.7255	0.4685	9.96875e-11	1.33804	0.74	0.458	6.2504e-06	0.104836	0.377651	0.65	0.505	1	0.000836353	1.22892	0.824	0.507	1	1.06282e-20	1.23647	0.688	0.404	6.66391e-16	0.104836	4.2513e-20	6.66391e-16
9	NEDD9	1.46508	0.26025	0.1115	0.000578144	0.996386	0.247	0.116	1	0.606818	0.899338	0.15	0.114	1	0.00265847	2.1422	0.353	0.121	1	7.84255e-20	1.82241	0.291	0.095	4.91728e-15	0.606818	3.13702e-19	4.91728e-15
9	ETV1	1.65228	0.28975	0.10375	1.18911e-05	1.66131	0.273	0.11	0.745571	0.529753	0.410772	0.15	0.105	1	3.15264e-06	2.94144	0.471	0.12	0.197671	1.19499e-19	1.59562	0.265	0.08	7.49261e-15	0.529753	4.77997e-19	7.49261e-15
9	PRELID2	1.54123	0.24975	0.10275	0.00490994	0.669493	0.208	0.103	1	0.00284869	1.97587	0.3	0.102	1	0.160836	1.53046	0.235	0.128	1	2.63038e-19	1.98907	0.256	0.078	1.64925e-14	0.160836	1.05215e-18	1.64925e-14
9	STK39	0.809598	0.76525	0.58775	1.00675e-06	0.920577	0.714	0.503	0.0631232	0.190566	0.457775	0.7	0.675	1	0.0061627	0.861158	0.882	0.66	1	4.21315e-19	0.998882	0.765	0.513	2.64164e-14	0.190566	1.68526e-18	2.64164e-14
9	STON2	1.33024	0.364	0.17725	5.2315e-10	1.84995	0.506	0.229	3.28015e-05	0.708337	0.497266	0.2	0.178	1	0.00779386	1.56044	0.353	0.136	1	7.02791e-19	1.41332	0.397	0.166	4.4065e-14	0.708337	2.81117e-18	4.4065e-14
9	SVIL	0.601701	0.64325	0.49825	1.67752e-07	0.883422	0.766	0.562	0.0105181	0.287638	0.387657	0.55	0.436	1	0.648514	0.366905	0.471	0.464	1	1.17825e-18	0.768819	0.786	0.531	7.38762e-14	0.648514	4.71299e-18	7.38762e-14
9	CACHD1	1.3059	0.83325	0.57675	1.85375e-08	1.0749	0.74	0.573	0.0011623	2.7145e-07	1.58132	0.95	0.613	0.0170199	1.7246e-05	1.63061	0.882	0.618	1	2.46878e-18	0.93677	0.761	0.503	1.54793e-13	1.7246e-05	9.87512e-18	1.54793e-13
9	STK33	1.40818	0.5975	0.32325	8.19776e-08	1.47871	0.532	0.293	0.00514	5.28419e-05	1.53415	0.8	0.394	1	0.0103205	1.33411	0.588	0.382	1	3.57222e-18	1.28576	0.47	0.224	2.23978e-13	0.0103205	1.42889e-17	2.23978e-13
9	HEG1	1.64665	0.2675	0.1135	1.12416e-05	1.23195	0.364	0.172	0.70485	0.287952	1.1491	0.15	0.087	1	0.0120797	2.70052	0.235	0.077	1	7.60211e-18	1.50503	0.321	0.118	4.76653e-13	0.287952	3.04085e-17	4.76653e-13
9	FAT3	0.61938	0.91875	0.80475	1.34737e-08	0.745443	0.948	0.833	0.000844802	0.116204	0.302161	0.85	0.816	1	0.00253473	0.761905	0.941	0.793	1	9.98078e-18	0.668009	0.936	0.777	6.25795e-13	0.116204	3.99231e-17	6.25795e-13
9	MYO1E	1.3651	0.47425	0.22975	0.00400655	1.6161	0.273	0.163	1	0.0863953	0.512312	0.55	0.336	1	3.11541e-06	2.03369	0.706	0.272	0.195336	1.73159e-17	1.2983	0.368	0.148	1.08571e-12	0.0863953	6.92638e-17	1.08571e-12
9	ASPH	0.998889	0.4345	0.288	0.00289993	0.958088	0.455	0.322	1	0.141482	0.835794	0.4	0.267	1	0.373595	1.00142	0.353	0.279	1	1.9235e-17	1.20026	0.53	0.284	1.20604e-12	0.373595	7.69401e-17	1.20604e-12
9	EGR1	1.37578	0.224	0.09975	0.0202668	1.08075	0.169	0.089	1	0.833242	1.13139	0.1	0.09	1	0.0037164	1.73422	0.353	0.128	1	2.36387e-17	1.55675	0.274	0.092	1.48214e-12	0.833242	9.45547e-17	1.48214e-12
9	PTPRZ1	1.09072	0.89825	0.71425	8.65384e-05	0.416523	0.974	0.915	1	0.000360935	1.38423	0.75	0.536	1	2.95845e-07	2.03668	0.882	0.506	0.0185495	8.78373e-17	0.525457	0.987	0.9	5.5074e-12	0.000360935	3.51349e-16	5.5074e-12
9	PHACTR2	1.18102	0.389	0.23925	9.33364e-05	1.22635	0.364	0.189	1	0.536845	0.46208	0.4	0.357	1	0.0606268	1.63414	0.412	0.247	1	1.74333e-16	1.4015	0.38	0.164	1.09307e-11	0.536845	6.97333e-16	1.09307e-11
9	TM9SF5P	0.922696	0.1935	0.1125	0.682303	0.413558	0.104	0.092	1	0.173037	1.14767	0.25	0.147	1	0.601131	0.3401	0.176	0.131	1	2.41913e-16	1.78946	0.244	0.08	1.51679e-11	0.682303	9.67652e-16	1.51679e-11
9	MAP4	0.838507	0.704	0.4925	1.66552e-05	0.962469	0.714	0.507	1	0.00110961	1.15025	0.75	0.506	1	0.313207	0.48345	0.647	0.514	1	4.17003e-16	0.757861	0.705	0.443	2.61461e-11	0.313207	1.66801e-15	2.61461e-11
9	GNG12	1.84015	0.348	0.12525	2.28311e-06	1.80211	0.364	0.168	0.143151	0.00569502	1.86612	0.3	0.11	1	1.74757e-05	2.33032	0.412	0.101	1	5.18898e-16	1.36205	0.316	0.122	3.25349e-11	0.00569502	2.07559e-15	3.25349e-11
9	CTNNA1	0.843389	0.567	0.402	6.94962e-07	1.08281	0.636	0.425	0.0435741	0.450594	0.563604	0.45	0.412	1	0.10605	0.7019	0.588	0.418	1	6.93048e-16	1.02524	0.594	0.353	4.34541e-11	0.450594	2.77219e-15	4.34541e-11
9	DDAH1	1.56597	0.46775	0.24375	1.39864e-06	1.62733	0.481	0.26	0.0876947	0.0586367	1.61028	0.4	0.254	1	0.000419229	1.73799	0.588	0.27	1	1.02085e-15	1.28829	0.402	0.191	6.40072e-11	0.0586367	4.08339e-15	6.40072e-11
9	SOX2-OT	1.37013	0.73325	0.49625	9.49153e-06	0.856388	0.688	0.467	0.595119	0.0173012	0.966218	0.75	0.593	1	8.36971e-06	2.60926	0.824	0.513	0.524781	1.24134e-15	1.04865	0.671	0.412	7.78321e-11	0.0173012	4.96536e-15	7.78321e-11
9	LINC01138	1.09953	0.158	0.0905	0.404354	0.531437	0.104	0.078	1	0.658157	1.73145	0.1	0.08	1	0.473122	0.373657	0.176	0.116	1	1.93974e-15	1.76158	0.252	0.088	1.21622e-10	0.658157	7.75895e-15	1.21622e-10
9	SFXN5	1.07435	0.25625	0.176	0.0451672	0.697364	0.325	0.236	1	0.584721	1.76118	0.15	0.122	1	0.929325	0.581526	0.118	0.135	1	2.17851e-15	1.25733	0.432	0.211	1.36592e-10	0.929325	8.71403e-15	1.36592e-10
9	IGF2BP2	0.534155	0.821	0.7325	1.261e-05	0.563088	0.909	0.761	0.790644	0.472923	0.569538	0.7	0.674	1	0.150058	0.411403	0.765	0.716	1	2.33589e-15	0.59259	0.91	0.779	1.4646e-10	0.472923	9.34357e-15	1.4646e-10
9	CDH2	0.914203	0.933	0.80025	5.13338e-10	0.783961	0.935	0.802	3.21863e-05	0.00124217	1.0848	0.95	0.806	1	0.000130713	1.13584	0.941	0.834	1	2.814e-15	0.652211	0.906	0.759	1.76438e-10	0.00124217	1.1256e-14	1.76438e-10
9	MSI1	1.22243	0.37075	0.2125	3.02557e-06	1.41179	0.364	0.163	0.189704	0.0967024	1.32675	0.45	0.301	1	0.28111	0.6674	0.353	0.257	1	4.07843e-15	1.4838	0.316	0.129	2.55717e-10	0.28111	1.63137e-14	2.55717e-10
9	MAP2K6	0.828228	0.2335	0.17875	0.0313455	0.672565	0.286	0.185	1	0.522971	0.781578	0.1	0.165	1	0.973133	0.461341	0.176	0.198	1	4.47524e-15	1.39743	0.372	0.167	2.80598e-10	0.973133	1.7901e-14	2.80598e-10
9	TRDMT1	0.930526	0.29225	0.1635	2.00583e-05	1.20013	0.338	0.152	1	0.200663	0.800411	0.3	0.19	1	0.811476	0.514617	0.176	0.159	1	4.84143e-15	1.20694	0.355	0.153	3.03557e-10	0.811476	1.93657e-14	3.03557e-10
9	L3MBTL4	1.80401	0.328	0.128	2.88694e-08	1.60955	0.468	0.208	0.00181011	0.0089815	2.08878	0.2	0.061	1	0.00254566	2.13996	0.294	0.088	1	4.86632e-15	1.37777	0.35	0.155	3.05118e-10	0.0089815	1.94653e-14	3.05118e-10
9	DTX4	0.973482	0.24875	0.15925	0.168934	0.581659	0.169	0.119	1	0.448057	0.670372	0.3	0.237	1	0.340811	0.96664	0.235	0.165	1	7.22607e-15	1.67526	0.291	0.116	4.53074e-10	0.448057	2.89043e-14	4.53074e-10
9	ENSG00000285971	1.38941	0.2055	0.08125	0.0513389	0.949311	0.143	0.08	1	0.000158519	2.29893	0.3	0.075	1	0.47558	0.855027	0.118	0.074	1	1.22067e-14	1.45436	0.261	0.096	7.65363e-10	0.47558	4.8827e-14	7.65363e-10
9	REPS1	0.831307	0.48125	0.3625	0.000156267	1.13854	0.558	0.405	1	0.0685505	0.834437	0.5	0.336	1	0.881324	0.296394	0.294	0.355	1	1.37558e-14	1.05586	0.573	0.354	8.62486e-10	0.881324	5.5023e-14	8.62486e-10
9	ENSG00000264449	1.39939	0.373	0.1885	4.03029e-05	1.27103	0.377	0.193	1	0.00424681	1.84677	0.45	0.228	1	0.116826	1.0059	0.353	0.201	1	2.98979e-14	1.47385	0.312	0.132	1.8746e-09	0.116826	1.19592e-13	1.8746e-09
9	SASH1	0.901392	0.48225	0.30375	0.123701	0.527243	0.26	0.191	1	0.0331833	0.87225	0.65	0.429	1	0.0234487	1.07077	0.647	0.424	1	5.36545e-14	1.1353	0.372	0.171	3.36414e-09	0.123701	2.14618e-13	3.36414e-09
9	PTAR1	1.37014	0.31875	0.1555	0.00202296	1.27384	0.312	0.185	1	0.90049	0.623849	0.15	0.147	1	3.11521e-05	2.19287	0.471	0.136	1	6.51982e-14	1.39	0.342	0.154	4.08793e-09	0.90049	2.60793e-13	4.08793e-09
9	ENSG00000258631	1.09012	0.329	0.19175	0.15369	0.60894	0.195	0.14	1	0.106505	1.41919	0.35	0.222	1	0.0547245	1.20458	0.412	0.244	1	7.07369e-14	1.12776	0.359	0.161	4.43521e-09	0.15369	2.82948e-13	4.43521e-09
9	AMZ2	1.43649	0.2355	0.108	0.287781	0.598646	0.13	0.095	1	0.0146921	2.02868	0.3	0.128	1	0.0478768	1.29219	0.294	0.134	1	8.27384e-14	1.82644	0.218	0.075	5.1877e-09	0.287781	3.30954e-13	5.1877e-09
9	RAP1B	1.08926	0.46325	0.2935	0.00101357	0.812947	0.494	0.338	1	0.384107	1.22721	0.3	0.224	1	0.00818205	1.25723	0.529	0.287	1	4.31412e-13	1.05964	0.53	0.325	2.70495e-08	0.384107	1.72565e-12	2.70495e-08
9	APCDD1	1.54768	0.278	0.109	0.293545	0.596252	0.104	0.073	1	0.0363815	1.36879	0.3	0.146	1	3.6679e-06	2.43622	0.529	0.161	0.229977	6.2954e-13	1.78946	0.179	0.056	3.94721e-08	0.293545	2.51816e-12	3.94721e-08
9	DLEU1	1.66422	0.24375	0.0975	2.49847e-05	2.0173	0.234	0.09	1	0.00497104	1.95439	0.3	0.11	1	0.148788	1.33229	0.176	0.084	1	9.57994e-13	1.35292	0.265	0.106	6.00662e-08	0.148788	3.83197e-12	6.00662e-08
9	RFX2	1.25445	0.3665	0.2125	0.000349071	1.42225	0.338	0.193	1	0.142785	0.824482	0.4	0.265	1	0.0868571	1.39355	0.412	0.247	1	1.46518e-12	1.37752	0.316	0.145	9.18667e-08	0.142785	5.86071e-12	9.18667e-08
9	PLAG1	1.87093	0.146	0.07025	0.0220697	1.32816	0.169	0.093	1	0.355188	2.44518	0.1	0.057	1	0.331568	2.05992	0.118	0.064	1	1.59382e-12	1.65044	0.197	0.067	9.99324e-08	0.355188	6.37527e-12	9.99324e-08
9	PDLIM5	1.20249	0.43475	0.232	4.93537e-07	1.32374	0.403	0.173	0.0309448	0.000228928	1.50965	0.65	0.322	1	0.341682	0.714128	0.353	0.28	1	2.22447e-12	1.26244	0.333	0.153	1.39474e-07	0.341682	8.89789e-12	1.39474e-07
9	MIR100HG	0.835612	0.7	0.58025	0.0708303	0.443364	0.519	0.444	1	0.00532682	1.09195	0.85	0.74	1	0.00339634	0.958075	0.824	0.751	1	2.61621e-12	0.849058	0.607	0.386	1.64037e-07	0.0708303	1.04649e-11	1.64037e-07
9	NOX4	1.04523	0.16375	0.107	7.97582e-05	1.41334	0.208	0.078	1	0.652554	0.667581	0.1	0.148	1	0.691142	0.366876	0.176	0.149	1	2.7441e-12	1.73313	0.171	0.053	1.72055e-07	0.691142	1.09764e-11	1.72055e-07
9	ERBIN	0.533652	0.616	0.51475	0.0133732	0.450885	0.571	0.446	1	0.808406	0.265574	0.5	0.591	1	0.0605507	0.639258	0.765	0.614	1	3.73156e-12	0.778891	0.628	0.408	2.33969e-07	0.808406	1.49262e-11	2.33969e-07
9	MIR181A2HG	0.958523	0.31875	0.23925	0.131836	1.26428	0.234	0.182	1	0.679397	0.252352	0.35	0.315	1	0.286659	1.0974	0.353	0.299	1	3.91033e-12	1.22006	0.338	0.161	2.45178e-07	0.679397	1.56413e-11	2.45178e-07
9	B3GAT1-DT	0.88507	0.1835	0.12625	0.00717162	0.843689	0.247	0.137	1	0.583772	0.73698	0.15	0.114	1	0.427054	0.503081	0.059	0.132	1	6.22744e-12	1.45653	0.278	0.122	3.9046e-07	0.583772	2.49097e-11	3.9046e-07
9	UFL1-AS1	1.1046	0.177	0.10025	0.0145696	1.16647	0.208	0.119	1	0.729136	0.991823	0.1	0.081	1	0.521014	0.971504	0.118	0.079	1	7.77767e-12	1.2886	0.282	0.122	4.8766e-07	0.729136	3.11107e-11	4.8766e-07
9	RAVER2	1.42738	0.272	0.133	1.45492e-05	1.58834	0.299	0.13	0.912234	0.324876	1.54703	0.2	0.138	1	0.0403994	1.44522	0.294	0.134	1	8.72909e-12	1.12893	0.295	0.13	5.47314e-07	0.324876	3.49164e-11	5.47314e-07
9	MSRB3	1.36632	0.20225	0.084	0.0156006	1.45222	0.156	0.078	1	0.156799	0.647601	0.2	0.1	1	0.0105318	2.05084	0.235	0.077	1	8.93202e-12	1.31462	0.218	0.081	5.60038e-07	0.156799	3.57281e-11	5.60038e-07
9	ATP9B	0.638368	0.61225	0.48425	0.000335684	0.638552	0.649	0.495	1	0.626086	0.414471	0.55	0.456	1	0.0883751	0.798188	0.588	0.525	1	1.10421e-11	0.702259	0.662	0.461	6.92339e-07	0.626086	4.41684e-11	6.92339e-07
9	LRRC1	1.66131	0.312	0.15425	0.000818692	1.178	0.325	0.179	1	0.020266	2.73553	0.3	0.142	1	0.044041	1.66345	0.294	0.14	1	1.10748e-11	1.06824	0.329	0.156	6.94391e-07	0.044041	4.42993e-11	6.94391e-07
9	HIBCH	0.919603	0.51	0.36275	0.00505296	0.895785	0.468	0.367	1	0.00599052	1.57493	0.55	0.362	1	0.330274	0.384898	0.471	0.375	1	1.83504e-11	0.822801	0.551	0.347	1.15057e-06	0.330274	7.34015e-11	1.15057e-06
9	LDLR	0.862714	0.27075	0.184	0.00691165	1.18552	0.273	0.163	1	0.456872	0.848784	0.25	0.2	1	0.780637	0.301921	0.235	0.217	1	2.52455e-11	1.11463	0.325	0.156	1.5829e-06	0.780637	1.00982e-10	1.5829e-06
9	SHC3	0.695711	0.69825	0.537	2.91657e-06	0.650779	0.831	0.668	0.182869	0.401806	0.414962	0.5	0.42	1	0.00284123	1.01834	0.706	0.459	1	2.82268e-11	0.69876	0.756	0.601	1.76982e-06	0.401806	1.12907e-10	1.76982e-06
9	SHROOM2	1.83821	0.13375	0.05725	0.00612867	2.09252	0.13	0.054	1	0.173999	1.13509	0.15	0.071	1	0.352788	2.14151	0.118	0.065	1	2.91841e-11	1.98372	0.137	0.039	1.82984e-06	0.352788	1.16736e-10	1.82984e-06
9	TBL1Y	1.16178	0.18125	0.08475	0.026739	0.92986	0.182	0.102	1	0.124263	1.3018	0.2	0.1	1	0.189124	0.671238	0.176	0.083	1	3.55515e-11	1.74422	0.167	0.054	2.22908e-06	0.189124	1.42206e-10	2.22908e-06
9	BICC1	0.972283	0.3815	0.23275	6.43447e-05	1.39299	0.429	0.254	1	0.357705	0.849176	0.3	0.23	1	0.109308	0.806135	0.412	0.254	1	3.60006e-11	0.840833	0.385	0.193	2.25724e-06	0.357705	1.44002e-10	2.25724e-06
9	IL6ST	0.991715	0.13175	0.06675	0.0178381	0.729855	0.13	0.06	1	0.497121	0.69118	0.1	0.063	1	0.568449	0.882929	0.118	0.082	1	4.04152e-11	1.6629	0.179	0.062	2.53403e-06	0.568449	1.61661e-10	2.53403e-06
9	TET1	0.691838	0.5555	0.38375	0.0293985	0.417514	0.429	0.316	1	0.095645	0.901479	0.65	0.479	1	0.112158	0.447382	0.647	0.434	1	4.11023e-11	1.00098	0.496	0.306	2.57711e-06	0.112158	1.64409e-10	2.57711e-06
9	FOXK1	1.2665	0.3795	0.215	0.000368446	1.44065	0.377	0.226	1	0.00438668	2.10573	0.45	0.224	1	0.304828	0.573023	0.294	0.197	1	4.74721e-11	0.946599	0.397	0.213	2.9765e-06	0.304828	1.89888e-10	2.9765e-06
9	ADGRA3	0.883133	0.5805	0.375	7.26328e-05	1.05573	0.558	0.369	1	0.00376741	1.09475	0.65	0.396	1	0.149591	0.516399	0.588	0.406	1	8.08627e-11	0.865655	0.526	0.329	5.07009e-06	0.149591	3.23451e-10	5.07009e-06
9	RNF213	1.24295	0.2885	0.141	0.000507899	1.27769	0.325	0.177	1	0.00175734	1.59791	0.35	0.122	1	0.429395	0.846402	0.176	0.12	1	8.14445e-11	1.24979	0.303	0.145	5.10657e-06	0.429395	3.25778e-10	5.10657e-06
9	DENND2B	0.797525	0.31975	0.2185	0.000478626	1.05367	0.364	0.206	1	0.172076	0.806809	0.35	0.234	1	0.776953	0.435552	0.176	0.23	1	1.00403e-10	0.894071	0.389	0.204	6.29527e-06	0.776953	4.01612e-10	6.29527e-06
9	KIAA1671	1.92922	0.3155	0.115	0.00501043	1.69562	0.221	0.123	1	1.21654e-10	3.01295	0.55	0.109	7.62772e-06	0.0103216	2.15855	0.294	0.115	1	0.000171	0.849778	0.197	0.113	1	0.0103216	4.86617e-10	7.62772e-06
9	KIF13A	1.25986	0.53175	0.2865	0.00536745	0.794085	0.403	0.265	1	1.6647e-05	1.91154	0.7	0.326	1	0.00328358	1.52954	0.588	0.309	1	1.39674e-10	0.804266	0.436	0.246	8.75755e-06	0.00536745	5.58695e-10	8.75755e-06
9	CPNE2	1.83405	0.16975	0.05925	4.35715e-05	1.82209	0.182	0.061	1	0.400748	1.77027	0.1	0.059	1	0.00307061	2.2767	0.235	0.062	1	2.87042e-10	1.46712	0.162	0.055	1.79975e-05	0.400748	1.14817e-09	1.79975e-05
9	PAWR	1.09962	0.172	0.10525	0.0486264	0.834291	0.169	0.099	1	0.328788	0.671272	0.2	0.13	1	0.875008	1.45521	0.118	0.114	1	3.13457e-10	1.4377	0.201	0.078	1.96537e-05	0.875008	1.25383e-09	1.96537e-05
9	PLEKHA7	1.04805	0.37425	0.2255	0.000269846	1.0418	0.377	0.212	1	0.306111	0.77127	0.4	0.302	1	0.0377571	1.2782	0.412	0.241	1	3.49213e-10	1.10095	0.308	0.147	2.18957e-05	0.306111	1.39685e-09	2.18957e-05
9	TEAD2	1.12684	0.16275	0.082	6.8902e-07	1.68275	0.221	0.065	0.0432015	0.535817	0.707132	0.15	0.109	1	0.765161	0.629809	0.118	0.098	1	3.72368e-10	1.48769	0.162	0.056	2.33475e-05	0.765161	1.48947e-09	2.33475e-05
9	WDR35	1.38229	0.27375	0.13875	5.98962e-05	1.56487	0.286	0.132	1	0.255161	1.08754	0.25	0.163	1	0.0539583	1.65982	0.294	0.14	1	4.06536e-10	1.21695	0.265	0.12	2.54898e-05	0.255161	1.62614e-09	2.54898e-05
9	LPP	0.751663	0.746	0.59175	0.00965574	0.535884	0.649	0.544	1	0.176709	0.432646	0.65	0.643	1	3.05011e-06	1.3512	0.941	0.617	0.191242	4.11836e-10	0.686927	0.744	0.563	2.58221e-05	0.176709	1.64735e-09	2.58221e-05
9	AKAP13	0.724143	0.7225	0.533	0.011297	0.541003	0.584	0.475	1	0.195324	0.364641	0.8	0.621	1	0.000176359	1.34753	0.882	0.598	1	4.17937e-10	0.643397	0.624	0.438	2.62047e-05	0.195324	1.67175e-09	2.62047e-05
9	ENSG00000286757	0.870555	0.6405	0.47775	4.90349e-06	1.00611	0.597	0.392	0.307449	0.0485737	0.787146	0.75	0.591	1	0.129431	0.940025	0.706	0.622	1	4.95301e-10	0.748941	0.509	0.306	3.10554e-05	0.129431	1.9812e-09	3.10554e-05
9	ITGB8	0.536851	0.55575	0.441	0.00841755	0.643886	0.545	0.425	1	0.313961	0.330508	0.6	0.514	1	0.769814	0.472669	0.471	0.416	1	9.21087e-10	0.70034	0.607	0.409	5.77522e-05	0.769814	3.68435e-09	5.77522e-05
9	SKA2	0.893116	0.31	0.214	0.984043	0.420409	0.182	0.192	1	0.382733	1.18028	0.3	0.252	1	0.0598001	1.02548	0.412	0.231	1	9.61031e-10	0.946296	0.346	0.181	6.02567e-05	0.984043	3.84413e-09	6.02567e-05
9	ZNF43	0.90323	0.33275	0.205	0.00533915	0.852654	0.299	0.173	1	0.212446	0.821458	0.35	0.258	1	0.108697	1.07049	0.353	0.223	1	1.04707e-09	0.868312	0.329	0.166	6.56513e-05	0.212446	4.18828e-09	6.56513e-05
9	STIM2	1.15252	0.36375	0.23075	0.000833735	1.12363	0.416	0.275	1	0.797571	0.673516	0.2	0.192	1	0.00901951	1.94709	0.412	0.203	1	1.12833e-09	0.865864	0.427	0.253	7.07463e-05	0.797571	4.51332e-09	7.07463e-05
9	FYCO1	1.69799	0.137	0.046	6.3585e-06	2.44802	0.143	0.036	0.398678	0.113482	1.03799	0.15	0.062	1	0.119592	1.67752	0.118	0.042	1	1.91212e-09	1.62845	0.137	0.044	0.00011989	0.119592	7.64848e-09	0.00011989
9	ABAT	0.777626	0.43125	0.342	0.0307374	0.974128	0.377	0.306	1	0.853552	0.647205	0.4	0.439	1	0.167087	0.642369	0.529	0.382	1	2.64932e-09	0.846803	0.419	0.241	0.000166112	0.853552	1.05973e-08	0.000166112
9	EFCAB2	0.767098	0.46725	0.28825	0.0866402	0.45701	0.39	0.32	1	0.132117	1.01044	0.4	0.276	1	0.0029349	0.84932	0.647	0.308	1	2.65138e-09	0.75162	0.432	0.249	0.000166242	0.132117	1.06055e-08	0.000166242
9	WDR27	0.818062	0.3955	0.25725	0.00454513	0.894606	0.351	0.228	1	0.686835	0.333462	0.3	0.279	1	0.0225152	1.03173	0.529	0.288	1	2.94198e-09	1.01245	0.402	0.234	0.000184462	0.686835	1.17679e-08	0.000184462
9	PAXBP1	0.721723	0.42125	0.30525	0.0110665	0.66331	0.403	0.288	1	0.905648	0.603007	0.3	0.327	1	0.0422776	0.859294	0.529	0.332	1	3.60254e-09	0.761282	0.453	0.274	0.000225879	0.905648	1.44102e-08	0.000225879
9	DHX32	1.62985	0.21825	0.1015	0.00802691	1.41826	0.182	0.094	1	0.23574	1.42516	0.2	0.122	1	0.01288	2.3603	0.294	0.111	1	3.61302e-09	1.3157	0.197	0.079	0.000226536	0.23574	1.44521e-08	0.000226536
9	COMMD10	0.630273	0.5295	0.39875	0.0399568	0.634253	0.442	0.371	1	0.197252	0.474745	0.6	0.433	1	0.170334	0.660858	0.529	0.433	1	5.07224e-09	0.751236	0.547	0.358	0.000318029	0.197252	2.02889e-08	0.000318029
9	LIMA1	1.01429	0.17	0.108	0.236532	0.801084	0.182	0.138	1	0.799219	0.572835	0.1	0.087	1	0.331592	1.19298	0.176	0.108	1	5.35745e-09	1.49026	0.222	0.099	0.000335912	0.799219	2.14298e-08	0.000335912
9	KCNK10	1.02001	0.52975	0.3395	1.00444e-05	1.41608	0.442	0.244	0.629786	0.0511773	0.817809	0.65	0.472	1	0.0224505	0.95699	0.647	0.423	1	5.38385e-09	0.889152	0.38	0.219	0.000337568	0.0511773	2.15354e-08	0.000337568
9	TTC8	1.19926	0.22825	0.11275	5.71178e-09	1.94652	0.286	0.084	0.000358129	0.437601	0.503909	0.2	0.139	1	0.203812	1.26504	0.235	0.142	1	1.57398e-07	1.08158	0.192	0.086	0.00986885	0.437601	2.28471e-08	0.000358129
9	DNMT3A	0.891923	0.4985	0.2915	0.000100287	0.941459	0.494	0.304	1	0.00280869	1.18459	0.55	0.272	1	0.083879	0.752975	0.471	0.292	1	6.19041e-09	0.688668	0.479	0.298	0.000388139	0.083879	2.47616e-08	0.000388139
9	LMF1	0.988907	0.25125	0.159	0.120113	0.976488	0.208	0.153	1	0.489073	0.585778	0.2	0.146	1	0.137767	1.29604	0.294	0.178	1	7.35975e-09	1.09733	0.303	0.159	0.000461456	0.489073	2.9439e-08	0.000461456
9	SCAF11	1.13475	0.41475	0.2565	0.0502344	0.469765	0.312	0.22	1	0.273311	1.63352	0.4	0.301	1	0.00234665	1.43144	0.588	0.304	1	7.36678e-09	1.00429	0.359	0.201	0.000461897	0.273311	2.94671e-08	0.000461897
9	CSTPP1	0.642694	0.801	0.63575	3.9805e-06	0.905338	0.831	0.642	0.249577	0.0649493	0.657405	0.75	0.623	1	0.0638214	0.510901	0.824	0.648	1	1.37683e-08	0.497134	0.799	0.63	0.000863273	0.0649493	5.50733e-08	0.000863273
9	ZNF516	1.05019	0.43225	0.28425	0.000244838	1.11237	0.494	0.323	1	0.990524	0.516935	0.25	0.286	1	0.00326378	1.62036	0.588	0.294	1	1.78667e-08	0.951095	0.397	0.234	0.00112024	0.990524	7.14669e-08	0.00112024
9	SPATS2L	1.04016	0.47225	0.27725	0.00586303	0.905468	0.299	0.179	1	0.105248	0.804142	0.5	0.362	1	0.000161097	1.7051	0.765	0.397	1	1.83576e-08	0.745929	0.325	0.171	0.00115102	0.105248	7.34304e-08	0.00115102
9	TTC23	0.883901	0.19375	0.09875	0.212372	0.426093	0.143	0.099	1	0.00275018	1.50448	0.3	0.097	1	0.818692	0.555987	0.118	0.105	1	1.85496e-08	1.04905	0.214	0.094	0.00116306	0.818692	7.41984e-08	0.00116306
9	ENSG00000269707	1.02033	0.26625	0.168	0.0706758	0.808411	0.26	0.184	1	0.610788	0.587515	0.25	0.204	1	0.0760769	1.56987	0.294	0.155	1	2.56632e-08	1.11552	0.261	0.129	0.00160908	0.610788	1.02653e-07	0.00160908
9	LAPTM4B	1.19899	0.21625	0.1165	0.00539722	1.07735	0.208	0.108	1	0.00918601	2.1336	0.3	0.122	1	0.984061	0.35184	0.118	0.121	1	3.33865e-08	1.23317	0.239	0.115	0.00209333	0.984061	1.33546e-07	0.00209333
9	CFAP44	0.755335	0.2985	0.1795	0.0769237	0.46982	0.234	0.161	1	0.040263	0.722117	0.4	0.203	1	0.395655	0.842913	0.235	0.171	1	4.67016e-08	0.98649	0.325	0.183	0.00292819	0.395655	1.86807e-07	0.00292819
9	FAM135A	0.969571	0.57175	0.36725	0.00321316	0.777631	0.494	0.363	1	0.000918467	1.4794	0.65	0.386	1	0.0116605	1.02456	0.647	0.394	1	4.72034e-08	0.596701	0.496	0.326	0.00295965	0.0116605	1.88814e-07	0.00295965
9	MKLN1	0.751188	0.76325	0.586	8.64766e-06	0.618833	0.753	0.573	0.542209	0.00497355	1.29436	0.8	0.578	1	0.0835861	0.569697	0.765	0.615	1	4.81802e-08	0.521868	0.735	0.578	0.0030209	0.0835861	1.92721e-07	0.0030209
9	ZFP36L1	1.34556	0.1965	0.086	0.0142126	1.33018	0.143	0.068	1	0.0772963	1.06049	0.25	0.124	1	0.0367587	1.48727	0.235	0.089	1	5.24748e-08	1.50429	0.158	0.063	0.00329017	0.0772963	2.09899e-07	0.00329017
9	TMEM65	1.04483	0.24575	0.136	0.0407481	1.14601	0.208	0.133	1	0.148189	1.02468	0.25	0.144	1	0.117308	1.0919	0.294	0.159	1	6.02731e-08	0.916743	0.231	0.108	0.00377912	0.148189	2.41092e-07	0.00377912
9	CYYR1	1.09128	0.2315	0.13525	0.00627162	0.896937	0.208	0.107	1	0.085335	1.43606	0.35	0.198	1	0.684896	0.857482	0.176	0.153	1	6.30146e-08	1.17464	0.192	0.083	0.00395102	0.684896	2.52059e-07	0.00395102
9	MRPS28	1.24652	0.35	0.2065	0.0161125	1.03041	0.338	0.237	1	0.00997676	1.65694	0.4	0.195	1	0.165717	1.30009	0.294	0.177	1	6.55337e-08	0.998659	0.368	0.217	0.00410896	0.165717	2.62135e-07	0.00410896
9	MBNL2	1.18859	0.38275	0.2155	0.154005	0.868588	0.247	0.185	1	0.0833247	1.19071	0.35	0.221	1	0.000972194	1.75463	0.588	0.256	1	8.08971e-08	0.940443	0.346	0.2	0.00507225	0.154005	3.23588e-07	0.00507225
9	DLG1	0.494476	0.73575	0.59425	1.78458e-06	0.811564	0.805	0.636	0.111893	0.280705	0.292179	0.65	0.573	1	0.317932	0.408807	0.706	0.548	1	9.2329e-08	0.465353	0.782	0.62	0.00578903	0.317932	3.69316e-07	0.00578903
9	COL27A1	1.43603	0.2065	0.102	3.93191e-05	1.60513	0.273	0.119	1	0.826869	0.924458	0.1	0.089	1	0.0426769	2.02271	0.235	0.097	1	9.64415e-08	1.19182	0.218	0.103	0.00604688	0.826869	3.85766e-07	0.00604688
9	UST	1.33932	0.4715	0.26625	0.316765	0.845081	0.221	0.188	1	0.0180932	1.38154	0.55	0.355	1	9.97137e-08	2.26291	0.824	0.346	0.00625205	8.84656e-06	0.867764	0.291	0.176	0.554679	0.316765	3.98855e-07	0.00625205
9	CDK6	1.08687	0.61925	0.35225	3.30584e-06	1.01179	0.506	0.279	0.207276	0.00484743	0.867108	0.75	0.478	1	3.25727e-05	1.50627	0.824	0.406	1	1.08992e-07	0.962304	0.397	0.246	0.00683379	0.00484743	4.35967e-07	0.00683379
9	CIBAR1	1.42166	0.16175	0.08525	0.00134551	1.35026	0.195	0.087	1	0.333331	2.09941	0.15	0.094	1	0.551984	1.21693	0.118	0.08	1	1.24605e-07	1.02005	0.184	0.08	0.0078127	0.551984	4.98418e-07	0.0078127
9	CHD9	0.514816	0.7285	0.68675	0.00510662	0.590074	0.766	0.711	1	0.483995	0.452802	0.6	0.657	1	0.171515	0.579753	0.706	0.683	1	1.43665e-07	0.436635	0.842	0.696	0.00900777	0.483995	5.74659e-07	0.00900777
9	FAM227B	1.56665	0.1335	0.06175	0.0584725	1.11408	0.104	0.053	1	0.419694	1.8468	0.1	0.061	1	0.0745561	1.84294	0.176	0.071	1	1.45581e-07	1.46276	0.154	0.062	0.0091279	0.419694	5.82322e-07	0.0091279
9	CTPS2	0.746602	0.31375	0.21725	0.138713	0.620433	0.26	0.203	1	0.652962	0.533621	0.25	0.221	1	0.0818309	0.870849	0.412	0.251	1	1.79569e-07	0.961504	0.333	0.194	0.011259	0.652962	7.18278e-07	0.011259
9	BMPR1A	0.536218	0.624	0.49875	0.0412556	0.586586	0.597	0.513	1	0.105938	0.340957	0.7	0.521	1	0.16371	0.638512	0.588	0.528	1	1.88251e-07	0.578818	0.611	0.433	0.0118033	0.16371	7.53003e-07	0.0118033
9	SPAG16	0.523401	0.48225	0.365	0.436456	0.285939	0.403	0.386	1	0.674198	0.307193	0.4	0.362	1	0.0215012	0.676005	0.647	0.38	1	2.34715e-07	0.824467	0.479	0.332	0.0147166	0.674198	9.38861e-07	0.0147166
9	ITGAV	1.22886	0.335	0.17625	0.0660227	0.663701	0.312	0.235	1	0.492112	0.926208	0.2	0.148	1	2.36003e-07	2.61827	0.529	0.135	0.0147974	2.04213e-05	0.707273	0.299	0.187	1	0.492112	9.4401e-07	0.0147974
9	TRIM24	0.76824	0.647	0.5445	0.374344	0.343044	0.545	0.538	1	0.292489	0.706203	0.65	0.572	1	0.00149951	1.46872	0.765	0.574	1	3.40892e-07	0.554997	0.628	0.494	0.0213739	0.374344	1.36357e-06	0.0213739
9	NEDD1	1.13309	0.16725	0.07825	0.00497253	1.34861	0.156	0.07	1	0.160051	0.608048	0.2	0.1	1	0.212339	1.22385	0.176	0.09	1	3.65458e-07	1.35184	0.137	0.053	0.0229142	0.212339	1.46183e-06	0.0229142
9	TAPT1-AS1	0.617421	0.24875	0.1755	0.141956	0.511288	0.234	0.173	1	0.08148	0.521498	0.35	0.187	1	0.72296	0.291156	0.176	0.223	1	3.78366e-07	1.14574	0.235	0.119	0.0237235	0.72296	1.51346e-06	0.0237235
9	PUS7	1.19037	0.20375	0.09625	4.49127e-07	1.7419	0.325	0.125	0.0281603	0.711297	0.321664	0.1	0.077	1	0.0852828	1.59699	0.176	0.071	1	2.27246e-06	1.10092	0.214	0.112	0.142483	0.711297	1.79651e-06	0.0281603
9	OSBPL1A	0.973033	0.4665	0.28025	0.000104938	1.26584	0.403	0.243	1	0.0811777	0.466735	0.55	0.332	1	0.0127158	1.29217	0.588	0.355	1	5.43268e-07	0.867388	0.325	0.191	0.0340629	0.0811777	2.17307e-06	0.0340629
9	ANKRD6	1.10129	0.40925	0.23675	0.215817	0.754255	0.221	0.172	1	0.0667489	1.10447	0.45	0.311	1	5.43763e-07	2.20018	0.765	0.329	0.0340939	0.00912242	0.346257	0.201	0.135	1	0.215817	2.17505e-06	0.0340939
9	MPDZ	0.643292	0.60875	0.484	0.0128088	0.555295	0.636	0.511	1	0.0418949	0.657732	0.65	0.464	1	0.236229	0.776227	0.529	0.48	1	5.8571e-07	0.583914	0.62	0.481	0.036724	0.236229	2.34284e-06	0.036724
9	ENSG00000262198	1.38576	0.16525	0.0915	0.00189346	1.46785	0.13	0.047	1	0.551004	0.752312	0.1	0.161	1	0.010079	1.74908	0.294	0.103	1	6.87792e-07	1.5738	0.137	0.055	0.0431246	0.551004	2.75117e-06	0.0431246
9	GPCPD1	0.861503	0.3935	0.28	7.01496e-07	1.26679	0.545	0.297	0.0439838	0.74157	0.68077	0.3	0.284	1	0.326058	0.782143	0.353	0.298	1	1.48004e-06	0.716308	0.376	0.241	0.0927988	0.74157	2.80598e-06	0.0439838
9	PSAT1	1.24938	0.244	0.13125	2.80422e-06	1.20012	0.377	0.172	0.175825	0.578515	0.91067	0.15	0.112	1	0.137769	1.71127	0.235	0.133	1	7.80484e-07	1.17548	0.214	0.108	0.0489363	0.578515	3.12193e-06	0.0489363
9	GLIS3	1.42392	0.47525	0.28525	0.00637382	0.723467	0.364	0.239	1	0.107467	1.99642	0.4	0.288	1	8.42857e-07	2.57787	0.765	0.343	0.0528471	0.00223318	0.397925	0.372	0.271	1	0.107467	3.37142e-06	0.0528471
9	IQCK	1.06864	0.31125	0.19425	9.38253e-05	1.16509	0.351	0.181	1	0.897423	0.829839	0.2	0.219	1	0.0325471	1.3945	0.412	0.22	1	8.91216e-07	0.885129	0.282	0.157	0.0558792	0.897423	3.56486e-06	0.0558792
9	VPS37B	1.19097	0.31025	0.176	0.00440276	0.968701	0.286	0.167	1	0.0318497	1.60168	0.4	0.226	1	0.133962	1.28417	0.294	0.169	1	8.99875e-07	0.909307	0.261	0.142	0.0564222	0.133962	3.5995e-06	0.0564222
9	ENSG00000291054	1.18257	0.20075	0.105	0.0550972	0.909363	0.143	0.081	1	0.0658235	1.68303	0.25	0.129	1	0.199226	0.871371	0.235	0.129	1	1.09224e-06	1.2665	0.175	0.081	0.0684837	0.199226	4.36897e-06	0.0684837
9	RANBP9	0.956072	0.3615	0.2575	1.25118e-06	1.22118	0.519	0.29	0.078449	0.211283	1.25387	0.35	0.245	1	0.926847	0.635939	0.235	0.254	1	0.000234818	0.713297	0.342	0.241	1	0.926847	5.00471e-06	0.078449
9	DARS1	0.777904	0.237	0.1825	0.00855264	1.19623	0.286	0.18	1	0.733486	0.879267	0.2	0.19	1	0.901042	0.272557	0.176	0.198	1	1.27809e-06	0.763566	0.286	0.162	0.0801364	0.901042	5.11236e-06	0.0801364
9	AASS	0.907793	0.292	0.22475	0.344694	0.73396	0.286	0.257	1	0.801421	1.02096	0.25	0.237	1	0.25838	1.14719	0.294	0.203	1	1.27979e-06	0.729057	0.338	0.202	0.0802425	0.801421	5.11913e-06	0.0802425
9	PRKDC	0.586332	0.5705	0.50425	1.33132e-06	0.908801	0.714	0.508	0.0834739	0.129173	0.537725	0.6	0.519	1	0.879005	0.587691	0.412	0.527	1	0.0054813	0.311111	0.556	0.463	1	0.879005	5.32528e-06	0.0834739
9	PRKD3	1.46494	0.355	0.15975	0.0069148	1.12061	0.247	0.145	1	0.000123377	2.07253	0.5	0.193	1	0.00212185	1.75034	0.412	0.16	1	1.43481e-06	0.916287	0.261	0.141	0.0899624	0.0069148	5.73922e-06	0.0899624
9	OTUD7B	1.00825	0.1865	0.11475	0.326288	0.420932	0.156	0.122	1	0.190849	1.40482	0.2	0.115	1	0.365774	1.29638	0.176	0.115	1	1.46927e-06	0.910882	0.214	0.107	0.0921235	0.365774	5.87709e-06	0.0921235

[truncated: 7 more sheets: 10, 11, 12, 13, 14, 15, 16]
