# Supplementary material for: Thyroid hormone promotes fetal neurogenesis
Source: JCI Insight. 2025 Sep 4;10(19):e194445. doi: 10.1172/jci.insight.194445 (PMC12513484; doi:10.1172/jci.insight.194445)
Supplement: Supplemental table 10 [file jciinsight-10-194445-s130.xlsx]

## Sheet: Sheet1
group	alt	cluster	gene	avg_log2FC	pct.1	pct.2	p_val_adj
Radial glial cells	WT+T4	All	DIAPH3	1.48429	0.603	0.282	3.97249e-27
Radial glial cells	WT+T4	All	RRM2	1.18866	0.439	0.145	5.64737e-23
Radial glial cells	WT+T4	All	CENPE	0.954428	0.289	0.061	1.15598e-19
Radial glial cells	WT+T4	All	PTCHD4	-1.24371	0.295	0.589	1.17069e-19
Radial glial cells	WT+T4	All	POLQ	1.0061	0.385	0.123	3.68112e-19
Radial glial cells	WT+T4	All	LINC02334	-1.30801	0.13	0.434	9.39319e-19
Radial glial cells	WT+T4	All	CIT	0.943523	0.385	0.134	4.95964e-17
Radial glial cells	WT+T4	All	MELK	0.814276	0.337	0.114	1.15707e-14
Radial glial cells	WT+T4	All	NCAPG	0.590186	0.28	0.077	4.5765e-14
Radial glial cells	WT+T4	All	ENSG00000284906	0.732795	0.238	0.057	1.37171e-13
Radial glial cells	WT+T4	All	CENPI	0.648417	0.331	0.119	4.75196e-12
Radial glial cells	WT+T4	All	SEL1L3	0.762726	0.666	0.435	1.03734e-11
Radial glial cells	WT+T4	All	LINC01572	0.87904	0.428	0.199	1.18111e-11
Radial glial cells	WT+T4	All	MKI67	0.844541	0.32	0.119	4.3732e-11
Radial glial cells	WT+T4	All	LPAR1	0.661549	0.326	0.128	1.10347e-09
Radial glial cells	WT+T4	All	PHACTR1	0.627257	0.881	0.841	1.2339e-09
Radial glial cells	WT+T4	All	MED12L	0.804525	0.657	0.453	1.67258e-09
Radial glial cells	WT+T4	All	ST6GALNAC5	1.18973	0.773	0.682	3.16766e-09
Radial glial cells	WT+T4	All	CENPF	0.846685	0.351	0.155	4.18544e-09
Radial glial cells	WT+T4	All	CCDC150	0.66826	0.266	0.095	5.02707e-09
Radial glial cells	WT+T4	All	CKAP5	0.685635	0.487	0.271	7.34116e-09
Radial glial cells	WT+T4	All	ENSG00000286050	-1.18667	0.037	0.205	1.33959e-08
Radial glial cells	WT+T4	All	BRIP1	0.768015	0.473	0.258	1.59376e-08
Radial glial cells	WT+T4	All	ATAD2	0.676752	0.354	0.162	3.20166e-08
Radial glial cells	WT+T4	All	ATRNL1	0.695874	0.836	0.715	3.58455e-08
Radial glial cells	WT+T4	All	CDK5RAP2	0.657022	0.64	0.441	4.61727e-08
Radial glial cells	WT+T4	All	ADAMTS19	0.776198	0.394	0.195	4.84877e-08
Radial glial cells	WT+T4	All	NHSL1	0.58599	0.771	0.619	6.3854e-08
Radial glial cells	WT+T4	All	ROBO1	0.585561	0.915	0.831	1.13246e-07
Radial glial cells	WT+T4	All	APOLD1	0.85921	0.348	0.169	1.76981e-07
Radial glial cells	WT+T4	All	KCNMB2-AS1	-0.876566	0.201	0.399	5.23857e-07
Radial glial cells	WT+T4	All	FANCI	0.657649	0.388	0.202	1.47739e-06
Radial glial cells	WT+T4	All	ABTB2	0.925297	0.595	0.407	1.65516e-06
Radial glial cells	WT+T4	All	RASAL2	0.588214	0.822	0.669	2.21515e-06
Radial glial cells	WT+T4	All	GRB10	0.587038	0.725	0.587	4.84977e-06
Radial glial cells	WT+T4	All	SCUBE1	0.680697	0.47	0.276	4.93282e-06
Radial glial cells	WT+T4	All	NRG1	0.593448	0.935	0.904	5.86407e-06
Radial glial cells	WT+T4	All	POLA1	0.643714	0.62	0.456	7.13582e-06
Radial glial cells	WT+T4	All	CEP128	0.652604	0.51	0.322	1.08574e-05
Radial glial cells	WT+T4	All	ASPM	0.687049	0.258	0.11	2.12762e-05
Radial glial cells	WT+T4	All	CCDC18	0.616096	0.303	0.145	2.82934e-05
Radial glial cells	WT+T4	All	MT-ND4	-0.713747	0.445	0.577	7.3397e-05
Radial glial cells	WT+T4	All	LINC00698	0.766948	0.136	0.038	0.000136364
Radial glial cells	WT+T4	All	SEPTIN9	0.593627	0.445	0.273	0.000327777
Radial glial cells	WT+T4	All	CEP192	0.616169	0.518	0.363	0.000463458
Radial glial cells	WT+T4	All	LHFPL3	0.641427	0.425	0.261	0.00153071
Radial glial cells	WT+T4	All	CADPS	0.68391	0.878	0.833	0.00162715
Radial glial cells	WT+T4	All	LINC01707	-0.638591	0.017	0.114	0.00315517
Radial glial cells	WT+T4	All	LTBP1	0.585369	0.691	0.58	0.00559407
Radial glial cells	WT+T4	All	MDM2	-0.832003	0.227	0.361	0.00980983
Radial glial cells	WT+T4	All	ASCC3	-0.589815	0.513	0.614	0.0102364
Radial glial cells	WT+T4	All	CDH8	-0.60956	0.215	0.361	0.0336737
Radial glial cells	WT+T4	All	GALNT14	0.589248	0.365	0.229	0.0760286
Radial glial cells	WT+T4	1	DIAPH3	0.870712	0.897	0.739	6.78338e-05
Radial glial cells	WT+T4	1	RORA	0.891872	0.952	0.866	9.01829e-05
Radial glial cells	WT+T4	1	SEL1L3	1.03993	0.794	0.537	0.000108974
Radial glial cells	WT+T4	1	LINC02334	-1.42919	0.079	0.388	0.0001484
Radial glial cells	WT+T4	1	LINC01572	0.987286	0.746	0.418	0.000470337
Radial glial cells	WT+T4	1	LPAR1	0.895448	0.452	0.134	0.00135754
Radial glial cells	WT+T4	1	GRB10	0.800715	0.849	0.679	0.00306216
Radial glial cells	WT+T4	1	SCUBE1	1.02807	0.659	0.366	0.0031388
Radial glial cells	WT+T4	1	PTCHD4	-1.28385	0.278	0.567	0.00343568
Radial glial cells	WT+T4	1	CENPE	1.03994	0.516	0.201	0.00503301
Radial glial cells	WT+T4	1	CDH4	0.611961	0.968	0.918	0.00967921
Radial glial cells	WT+T4	1	CKAP5	0.75336	0.722	0.433	0.0113468
Radial glial cells	WT+T4	1	RRM2	0.819162	0.746	0.47	0.0143513
Radial glial cells	WT+T4	1	SEZ6L	0.587485	0.952	0.881	0.0332894
Radial glial cells	WT+T4	1	ABTB2	1.1986	0.722	0.485	0.0354435
Radial glial cells	WT+T4	1	HDAC9	0.662754	0.976	0.91	0.0455075
Radial glial cells	WT+T4	1	DCC	-0.756284	0.786	0.91	0.0477728
Radial glial cells	WT+T4	1	RASAL2	0.698908	0.905	0.776	0.060141
Radial glial cells	WT+T4	1	MED12L	0.923362	0.802	0.575	0.078135
Radial glial cells	WT+T4	1	ST6GALNAC5	1.37548	0.833	0.769	0.0939655
Radial glial cells	WT+T4	9	MALAT1	-0.722409	1	1	8.20964e-08
Radial glial cells	WT+T4	9	GPC6	-0.836426	0.987	1	1.61546e-07
Radial glial cells	WT+T4	9	SOX6	-0.836975	0.831	0.974	7.69845e-06
Radial glial cells	WT+T4	9	MEIS2	-0.71409	0.974	0.991	1.84026e-05
Radial glial cells	WT+T4	9	PTCHD4	-1.27042	0.221	0.675	1.9468e-05
Radial glial cells	WT+T4	9	LINC02334	-1.69774	0.091	0.5	2.43748e-05
Radial glial cells	WT+T4	9	ZNF608	-1.07943	0.364	0.726	0.000462415
Radial glial cells	WT+T4	9	PDE4B	-0.624413	0.896	0.983	0.00978516
Radial glial cells	WT+T4	9	DLG2	-0.896621	0.636	0.889	0.019867
Radial glial cells	WT+T4	9	MKI67	0.887057	0.208	0.034	0.0271842
Radial glial cells	WT+T4	9	NAALADL2	-0.901947	0.688	0.85	0.0516697
Radial glial cells	WT+T4	9	LHFPL3	1.05708	0.455	0.188	0.0739173
Radial glial cells	WT+T4	9	CDH8	-1.29398	0.143	0.427	0.0847792
Radial glial cells	WT+T4	5	CCSER1	1.01069	0.863	0.672	0.00117057
Radial glial cells	WT+T4	5	MKI67	1.09939	0.312	0.074	0.00834928
Radial glial cells	WT+T4	5	NHSL1	0.898409	0.762	0.493	0.0136025
Radial glial cells	WT+T4	5	LINC00698	0.897532	0.175	0.017	0.0156183
Radial glial cells	WT+T4	5	NRG1	0.834283	0.95	0.904	0.0277185
Radial glial cells	WT+T4	5	ATRNL1	1.0084	0.8	0.594	0.0441921
Radial glial cells	WT+T4	5	PLCB1	0.825435	0.975	0.847	0.0489923
Radial glial cells	WT+T4	5	DIAPH3	1.22945	0.4	0.144	0.0494092
Radial glial cells	WT+T4	5	ST6GALNAC5	1.56548	0.713	0.555	0.0735177
Radial glial cells	WT+T4	10	KALRN	-0.987998	0.94	1	0.00016165
Radial glial cells	WT+T4	10	RRM2	1.49848	0.66	0.224	0.0309418
Radial glial cells	WT+T4	10	DIAPH3	1.71109	0.68	0.316	0.0922562
Neural precursor cells	WT+T4	All	PRUNE2	1.37158	0.507	0.181	0.0184326
Neural precursor cells	WT+T4	7	PRUNE2	1.37158	0.507	0.181	0.0184326
Excitatory neurons	WT+T4	All	PRUNE2	0.683867	0.281	0.12	5.09211e-05
Excitatory neurons	WT+T4	All	KLHL1	0.785792	0.163	0.048	0.000169161
Excitatory neurons	WT+T4	All	PKIB	0.682198	0.513	0.326	0.000334033
Excitatory neurons	WT+T4	All	ENSG00000286050	-0.68182	0.004	0.121	0.000778247
Excitatory neurons	WT+T4	All	RGS6	-0.880834	0.506	0.659	0.0010236
Excitatory neurons	WT+T4	All	KCNQ5	-0.678326	0.54	0.675	0.0326289
Excitatory neurons	WT+T4	2	PRUNE2	0.782891	0.335	0.12	0.000106544
Excitatory neurons	WT+T4	2	PKIB	0.788081	0.544	0.325	0.00323126
Excitatory neurons	WT+T4	2	ENSG00000286050	-0.85125	0	0.141	0.0421383
Excitatory neurons	WT+T4	8	KLHL1	1.32879	0.238	0.051	0.00734961
Excitatory neurons	WT+T4	8	KCNQ5	-0.952083	0.486	0.723	0.0502782
Dopamigenic neurons	WT+T4	All	MKI67	0.889046	0.31	0.092	3.87181e-07
Dopamigenic neurons	WT+T4	All	TOP2A	0.67588	0.235	0.048	6.10655e-07
Dopamigenic neurons	WT+T4	All	DIAPH3	0.801209	0.395	0.173	0.000148131
Dopamigenic neurons	WT+T4	All	CENPF	0.846507	0.38	0.17	0.000964128
Dopamigenic neurons	WT+T4	All	TNFRSF10B	-0.632184	0.035	0.173	0.0792541
Dopamigenic neurons	WT+T4	0	MKI67	0.910222	0.322	0.103	1.51246e-05
Dopamigenic neurons	WT+T4	0	TOP2A	0.645	0.228	0.054	0.000207444
Dopamigenic neurons	WT+T4	0	DIAPH3	0.842805	0.433	0.191	0.000261953
Dopamigenic neurons	WT+T4	0	CENPF	0.910118	0.398	0.179	0.00279234
Dopamigenic neurons	WT+T4	0	TNFRSF10B	-0.694907	0.023	0.188	0.0124648
