# Supplementary material for: Thyroid hormone promotes fetal neurogenesis
Source: JCI Insight. 2025 Sep 4;10(19):e194445. doi: 10.1172/jci.insight.194445 (PMC12513484; doi:10.1172/jci.insight.194445)
Supplement: Supplemental table 2 [file jciinsight-10-194445-s131.xlsx]

## Sheet: Sheet1
group	alt	cluster	gene	avg_log2FC	pct.1	pct.2	p_val_adj
Radial glial cells	MCT8KO	All	ERBB4	3.28358	0.994	0.558	1.86963e-138
Radial glial cells	MCT8KO	All	GREB1L	2.68552	0.933	0.243	1.10335e-124
Radial glial cells	MCT8KO	All	TENM2	3.02545	0.967	0.417	1.71376e-123
Radial glial cells	MCT8KO	All	PBX3	2.50978	0.942	0.439	2.96359e-107
Radial glial cells	MCT8KO	All	PAX3	2.32273	0.839	0.188	1.8917e-98
Radial glial cells	MCT8KO	All	NAV2	2.30604	0.975	0.596	1.45439e-95
Radial glial cells	MCT8KO	All	LRRC4C	2.939	0.869	0.28	7.24385e-94
Radial glial cells	MCT8KO	All	MPPED2	-2.84544	0.214	0.841	4.16357e-93
Radial glial cells	MCT8KO	All	GPC6	-2.16016	0.778	0.958	2.04176e-88
Radial glial cells	MCT8KO	All	ADGRL3	1.74473	0.961	0.654	2.82935e-87
Radial glial cells	MCT8KO	All	UNC5C	2.38065	0.858	0.285	1.33896e-85
Radial glial cells	MCT8KO	All	PTPRN2	1.75565	0.919	0.438	1.10889e-83
Radial glial cells	MCT8KO	All	NFIB	-1.42407	0.886	0.983	2.86902e-81
Radial glial cells	MCT8KO	All	TENM3	2.1007	0.906	0.449	2.8797e-80
Radial glial cells	MCT8KO	All	HDAC9	-2.34909	0.453	0.859	8.27101e-79
Radial glial cells	MCT8KO	All	MIR325HG	1.95794	0.844	0.297	1.91958e-78
Radial glial cells	MCT8KO	All	NR2F2-AS1	2.06172	0.681	0.119	2.40793e-78
Radial glial cells	MCT8KO	All	NFIA	-1.42859	0.914	0.992	2.51572e-77
Radial glial cells	MCT8KO	All	ENSG00000243620	2.48902	0.903	0.418	2.88959e-77
Radial glial cells	MCT8KO	All	CREB5	-3.01503	0.225	0.775	4.42702e-76
Radial glial cells	MCT8KO	All	OPCML	-2.34119	0.364	0.854	4.20104e-75
Radial glial cells	MCT8KO	All	GRID2	1.78204	0.928	0.478	1.04645e-73
Radial glial cells	MCT8KO	All	EPHA3	2.25264	0.844	0.353	1.1702e-71
Radial glial cells	MCT8KO	All	CUX2	1.9478	0.797	0.304	3.27469e-71
Radial glial cells	MCT8KO	All	NRG3	1.62981	0.986	0.876	7.50762e-71
Radial glial cells	MCT8KO	All	LRRC3B	-2.64556	0.1	0.688	1.72082e-70
Radial glial cells	MCT8KO	All	PTPRG	-1.53717	0.822	0.964	2.84587e-69
Radial glial cells	MCT8KO	All	MAML2	1.87909	0.883	0.414	1.68742e-68
Radial glial cells	MCT8KO	All	ABTB3	2.00258	0.617	0.107	8.88663e-68
Radial glial cells	MCT8KO	All	EBF1	2.01762	0.781	0.269	2.46574e-66
Radial glial cells	MCT8KO	All	NTRK2	1.87467	0.828	0.322	2.84954e-66
Radial glial cells	MCT8KO	All	SEZ6L	-2.69503	0.358	0.785	3.08838e-66
Radial glial cells	MCT8KO	All	FIGN	1.73791	0.722	0.197	1.16248e-65
Radial glial cells	MCT8KO	All	MEIS1	1.61696	0.822	0.305	3.25894e-64
Radial glial cells	MCT8KO	All	ZNF804A	1.9195	0.844	0.391	1.98785e-62
Radial glial cells	MCT8KO	All	MAPK10	1.60148	0.925	0.65	2.25265e-62
Radial glial cells	MCT8KO	All	NLGN1	-1.56164	0.853	0.947	2.29332e-62
Radial glial cells	MCT8KO	All	HECW1	-2.1762	0.481	0.848	2.37134e-62
Radial glial cells	MCT8KO	All	ZIC1	1.61711	0.608	0.114	2.73889e-62
Radial glial cells	MCT8KO	All	MEIS2	-1.65195	0.678	0.922	1.25346e-61
Radial glial cells	MCT8KO	All	ILDR2	1.64103	0.664	0.165	2.39213e-61
Radial glial cells	MCT8KO	All	DLGAP1	-2.12604	0.617	0.909	1.60514e-60
Radial glial cells	MCT8KO	All	PTPRZ1	-1.44143	0.706	0.936	3.81002e-59
Radial glial cells	MCT8KO	All	FRMD5	-1.89291	0.533	0.831	2.98622e-58
Radial glial cells	MCT8KO	All	SOX5	-1.17211	0.944	0.982	1.26708e-57
Radial glial cells	MCT8KO	All	SOX6	-2.0323	0.447	0.803	9.10519e-57
Radial glial cells	MCT8KO	All	LGR4	1.59223	0.55	0.1	3.79339e-55
Radial glial cells	MCT8KO	All	LINC01414	2.15126	0.528	0.091	1.22375e-54
Radial glial cells	MCT8KO	All	LINC01551	-2.05208	0.031	0.548	1.37938e-54
Radial glial cells	MCT8KO	All	FRMD4A	1.40047	0.928	0.633	3.8684e-54
Radial glial cells	MCT8KO	All	EGFEM1P	1.71289	0.864	0.497	5.78048e-53
Radial glial cells	MCT8KO	All	DCC	2.22069	0.981	0.907	5.98042e-53
Radial glial cells	MCT8KO	All	SYNE2	-1.34046	0.847	0.946	7.39062e-52
Radial glial cells	MCT8KO	All	BICD1	-1.60085	0.592	0.835	9.61133e-51
Radial glial cells	MCT8KO	All	CADPS	-1.66568	0.536	0.833	1.72392e-50
Radial glial cells	MCT8KO	All	WLS	1.54611	0.65	0.192	1.9451e-50
Radial glial cells	MCT8KO	All	TMTC2	1.50739	0.897	0.577	3.80027e-50
Radial glial cells	MCT8KO	All	LINC03000	1.78623	0.542	0.112	1.74798e-49
Radial glial cells	MCT8KO	All	BMP5	1.3188	0.389	0.035	4.62675e-48
Radial glial cells	MCT8KO	All	MIR100HG	1.45873	0.864	0.491	8.46221e-47
Radial glial cells	MCT8KO	All	RMST	1.7664	0.781	0.377	3.79927e-45
Radial glial cells	MCT8KO	All	DAB1	-1.22872	0.786	0.937	5.81379e-45
Radial glial cells	MCT8KO	All	FGF13	1.42724	0.833	0.478	1.92604e-44
Radial glial cells	MCT8KO	All	MIR9-1HG	-1.41917	0.489	0.803	9.80558e-44
Radial glial cells	MCT8KO	All	NTRK3	-1.56794	0.472	0.782	1.69145e-43
Radial glial cells	MCT8KO	All	LRP2	1.39737	0.439	0.066	1.93346e-43
Radial glial cells	MCT8KO	All	CTNNA2	1.60434	0.967	0.824	2.75048e-43
Radial glial cells	MCT8KO	All	LHX2	-1.75788	0.031	0.47	3.96612e-42
Radial glial cells	MCT8KO	All	ANGPT1	1.39149	0.331	0.024	1.44633e-41
Radial glial cells	MCT8KO	All	PAX7	1.26183	0.383	0.047	4.22817e-41
Radial glial cells	MCT8KO	All	LHFPL6	1.67044	0.786	0.386	1.62619e-40
Radial glial cells	MCT8KO	All	NRG1	-1.72279	0.756	0.904	2.46657e-40
Radial glial cells	MCT8KO	All	EFCC1	1.03051	0.386	0.049	5.0148e-40
Radial glial cells	MCT8KO	All	ZEB2	1.23924	0.822	0.459	7.41543e-40
Radial glial cells	MCT8KO	All	ALK	1.79864	0.608	0.202	2.43284e-39
Radial glial cells	MCT8KO	All	ZSWIM6	1.04212	0.908	0.636	2.71087e-39
Radial glial cells	MCT8KO	All	TMEM132B	-1.65944	0.322	0.696	1.61209e-38
Radial glial cells	MCT8KO	All	RUNX1T1	1.4989	0.792	0.42	2.1042e-38
Radial glial cells	MCT8KO	All	ENSG00000286924	1.25511	0.306	0.022	1.12335e-37
Radial glial cells	MCT8KO	All	IGDCC3	1.13186	0.392	0.061	1.20447e-37
Radial glial cells	MCT8KO	All	NFIX	-1.53465	0.092	0.513	3.69668e-37
Radial glial cells	MCT8KO	All	PTCH1	1.2546	0.433	0.089	3.76967e-37
Radial glial cells	MCT8KO	All	GLI3	-1.30376	0.817	0.872	4.01235e-37
Radial glial cells	MCT8KO	All	PEG3	0.851074	0.306	0.022	8.42513e-37
Radial glial cells	MCT8KO	All	CDON	-1.39353	0.556	0.802	4.86403e-36
Radial glial cells	MCT8KO	All	NDST3	1.39402	0.592	0.201	1.18775e-35
Radial glial cells	MCT8KO	All	MN1	1.06237	0.522	0.142	1.58042e-35
Radial glial cells	MCT8KO	All	TENM4	-1.02166	0.869	0.94	3.02348e-35
Radial glial cells	MCT8KO	All	KIRREL2	1.02005	0.3	0.025	3.29191e-35
Radial glial cells	MCT8KO	All	MOB3B	-1.79687	0.203	0.573	7.86002e-35
Radial glial cells	MCT8KO	All	ROBO2	-1.1159	0.678	0.883	4.93827e-34
Radial glial cells	MCT8KO	All	PPP1R14C	1.29843	0.406	0.079	4.95344e-34
Radial glial cells	MCT8KO	All	KCNH7	-1.45685	0.567	0.799	5.88637e-34
Radial glial cells	MCT8KO	All	SORCS2	1.32178	0.678	0.286	6.23844e-34
Radial glial cells	MCT8KO	All	CDH20	1.51757	0.678	0.318	8.83095e-33
Radial glial cells	MCT8KO	All	PHLPP1	-1.15769	0.678	0.826	1.75843e-32
Radial glial cells	MCT8KO	All	THRB	1.4206	0.383	0.071	3.17459e-32
Radial glial cells	MCT8KO	All	CDK14	0.908084	0.903	0.642	3.67992e-32
Radial glial cells	MCT8KO	All	TRPC4	1.13408	0.414	0.088	3.98651e-32
Radial glial cells	MCT8KO	All	CNTN4	1.15773	0.75	0.388	4.09302e-32
Radial glial cells	MCT8KO	All	LARGE1	1.26001	0.853	0.632	5.72634e-32
Radial glial cells	MCT8KO	All	PPP2R2B	-1.45264	0.442	0.735	1.47368e-31
Radial glial cells	MCT8KO	All	LINC00511	-1.63831	0.35	0.654	1.91527e-31
Radial glial cells	MCT8KO	All	LUZP2	1.24501	0.447	0.109	2.35605e-31
Radial glial cells	MCT8KO	All	RARB	1.20846	0.433	0.106	4.00915e-31
Radial glial cells	MCT8KO	All	FREM1	1.41913	0.439	0.114	4.99169e-31
Radial glial cells	MCT8KO	All	MECOM	1.5866	0.344	0.057	5.42198e-31
Radial glial cells	MCT8KO	All	AUTS2	0.642799	1	0.996	4.31808e-30
Radial glial cells	MCT8KO	All	DOK6	-1.31962	0.481	0.731	5.03369e-30
Radial glial cells	MCT8KO	All	PELI2	-1.32738	0.425	0.715	5.58509e-30
Radial glial cells	MCT8KO	All	EPHB1	1.45824	0.786	0.46	7.73825e-30
Radial glial cells	MCT8KO	All	TANC2	-1.13424	0.486	0.77	7.80724e-30
Radial glial cells	MCT8KO	All	NALF1	1.0295	0.944	0.753	2.00172e-29
Radial glial cells	MCT8KO	All	PID1	1.22937	0.542	0.185	3.055e-29
Radial glial cells	MCT8KO	All	LINC02315	-1.67102	0.103	0.457	1.23892e-28
Radial glial cells	MCT8KO	All	GRIA4	1.09403	0.592	0.219	1.3748e-28
Radial glial cells	MCT8KO	All	CRNDE	0.975265	0.375	0.079	2.11849e-28
Radial glial cells	MCT8KO	All	FUT9	-1.36314	0.497	0.743	2.64507e-28
Radial glial cells	MCT8KO	All	KCNK10	1.13527	0.65	0.307	4.13187e-28
Radial glial cells	MCT8KO	All	DENND1A	-1.10275	0.619	0.799	5.49146e-28
Radial glial cells	MCT8KO	All	EPS8	0.941569	0.553	0.194	1.0781e-27
Radial glial cells	MCT8KO	All	EFNA5	1.4306	0.708	0.404	1.69305e-27
Radial glial cells	MCT8KO	All	PRMT8	1.1808	0.331	0.059	2.53225e-27
Radial glial cells	MCT8KO	All	PLEKHA6	0.96466	0.475	0.144	3.89015e-27
Radial glial cells	MCT8KO	All	MCC	1.09811	0.653	0.305	5.26745e-27
Radial glial cells	MCT8KO	All	PRTG	1.07425	0.322	0.057	5.36703e-27
Radial glial cells	MCT8KO	All	PRKCA	-1.23318	0.544	0.764	1.40434e-26
Radial glial cells	MCT8KO	All	ADGRV1	1.03392	0.939	0.845	1.62405e-26
Radial glial cells	MCT8KO	All	PIEZO2	1.29364	0.581	0.247	2.10703e-26
Radial glial cells	MCT8KO	All	ARHGAP21	0.914194	0.881	0.635	2.19341e-26
Radial glial cells	MCT8KO	All	NR2F1-AS1	0.972053	0.728	0.403	2.29103e-26
Radial glial cells	MCT8KO	All	MDGA2	1.26675	0.681	0.364	2.45004e-26
Radial glial cells	MCT8KO	All	ZNF423	1.02962	0.822	0.562	3.65459e-26
Radial glial cells	MCT8KO	All	DCLK2	1.05257	0.828	0.559	4.84425e-26
Radial glial cells	MCT8KO	All	EMX2OS	-1.26438	0.006	0.311	4.89085e-26
Radial glial cells	MCT8KO	All	BCAT1	0.907076	0.336	0.066	5.39878e-26
Radial glial cells	MCT8KO	All	MLLT10	0.925131	0.756	0.434	5.42321e-26
Radial glial cells	MCT8KO	All	CASZ1	1.08483	0.336	0.067	6.28956e-26
Radial glial cells	MCT8KO	All	PLCB1	-0.966964	0.781	0.915	9.82195e-26
Radial glial cells	MCT8KO	All	FOXP1	-1.05772	0.678	0.806	9.89376e-26
Radial glial cells	MCT8KO	All	ENPP2	0.8924	0.278	0.039	1.58316e-25
Radial glial cells	MCT8KO	All	NELL2	0.937816	0.817	0.471	1.91954e-25
Radial glial cells	MCT8KO	All	ELMO1	1.05175	0.653	0.31	2.22671e-25
Radial glial cells	MCT8KO	All	RALGAPA2	-1.22507	0.464	0.7	6.52668e-25
Radial glial cells	MCT8KO	All	NEDD4L	-1.12048	0.728	0.844	7.99831e-25
Radial glial cells	MCT8KO	All	BOC	1.04498	0.797	0.559	9.68168e-25
Radial glial cells	MCT8KO	All	PLXDC2	1.12831	0.575	0.245	1.22576e-24
Radial glial cells	MCT8KO	All	DOK5	-1.42204	0.203	0.531	1.5951e-24
Radial glial cells	MCT8KO	All	ASAP1	-1.09206	0.65	0.798	1.93747e-24
Radial glial cells	MCT8KO	All	ANKRD20A11P	-1.1313	0.003	0.291	2.05799e-24
Radial glial cells	MCT8KO	All	PWRN1	0.933382	0.297	0.052	2.55068e-24
Radial glial cells	MCT8KO	All	EDNRB	0.839006	0.328	0.068	8.33465e-24
Radial glial cells	MCT8KO	All	DANT2	-1.19007	0.128	0.462	1.09715e-23
Radial glial cells	MCT8KO	All	TOX3	0.988002	0.725	0.406	1.09803e-23
Radial glial cells	MCT8KO	All	TAGLN3	0.78011	0.319	0.066	1.3955e-23
Radial glial cells	MCT8KO	All	REV3L	-1.08332	0.592	0.763	1.63087e-23
Radial glial cells	MCT8KO	All	ADAMTS18	1.13072	0.231	0.024	1.81348e-23
Radial glial cells	MCT8KO	All	CEP112	1.05366	0.817	0.575	1.93257e-23
Radial glial cells	MCT8KO	All	OPHN1	-1.18138	0.456	0.704	2.03246e-23
Radial glial cells	MCT8KO	All	TAFA4	1.10344	0.203	0.014	2.84179e-23
Radial glial cells	MCT8KO	All	GAS2L3	0.85492	0.294	0.054	3.10833e-23
Radial glial cells	MCT8KO	All	CENPE	1.05124	0.311	0.061	3.21355e-23
Radial glial cells	MCT8KO	All	EEPD1	-1.41773	0.078	0.388	3.8713e-23
Radial glial cells	MCT8KO	All	KAZN	-0.706149	0.953	0.989	4.33639e-23
Radial glial cells	MCT8KO	All	MTUS2	1.45563	0.467	0.169	5.44829e-23
Radial glial cells	MCT8KO	All	VGLL3	0.797728	0.283	0.047	6.65898e-23
Radial glial cells	MCT8KO	All	TCF12	0.648011	0.961	0.87	9.09462e-23
Radial glial cells	MCT8KO	All	TPTE2P4	-1.19509	0.019	0.303	1.14604e-22
Radial glial cells	MCT8KO	All	ADAMTS9-AS2	-1.56972	0.067	0.37	2.04545e-22
Radial glial cells	MCT8KO	All	SDK1	0.837282	0.944	0.872	2.26436e-22
Radial glial cells	MCT8KO	All	HMGA2	-1.24559	0.331	0.625	2.36005e-22
Radial glial cells	MCT8KO	All	TIAM1	1.0435	0.692	0.392	5.14905e-22
Radial glial cells	MCT8KO	All	LINC00472	0.961761	0.55	0.232	7.74211e-22
Radial glial cells	MCT8KO	All	SVIL	-1.11281	0.506	0.731	9.94843e-22
Radial glial cells	MCT8KO	All	ADARB2	1.34511	0.564	0.243	1.28271e-21
Radial glial cells	MCT8KO	All	PDE4D	0.870375	0.911	0.703	1.35258e-21
Radial glial cells	MCT8KO	All	KCNH8	0.946642	0.811	0.591	1.70488e-21
Radial glial cells	MCT8KO	All	LINC02360	-1.20355	0.033	0.315	2.35305e-21
Radial glial cells	MCT8KO	All	SLCO5A1	-1.6727	0.189	0.483	2.3751e-21
Radial glial cells	MCT8KO	All	MIR222HG	-1.13653	0.042	0.324	4.85911e-21
Radial glial cells	MCT8KO	All	TSHZ2	1.15563	0.525	0.222	4.93196e-21
Radial glial cells	MCT8KO	All	MAP1B	-0.697609	0.961	0.975	5.89082e-21
Radial glial cells	MCT8KO	All	AKAP13	0.819642	0.808	0.576	1.12798e-20
Radial glial cells	MCT8KO	All	NR2F2	0.572689	0.211	0.022	1.37426e-20
Radial glial cells	MCT8KO	All	NRP1	0.88532	0.444	0.151	1.50761e-20
Radial glial cells	MCT8KO	All	TMTC1	-1.54095	0.319	0.58	1.64969e-20
Radial glial cells	MCT8KO	All	DOCK10	0.932669	0.306	0.068	2.5675e-20
Radial glial cells	MCT8KO	All	TSPAN5	-0.893785	0.592	0.798	3.45268e-20
Radial glial cells	MCT8KO	All	CIT	0.976865	0.408	0.134	5.40402e-20
Radial glial cells	MCT8KO	All	TFAP2B	1.04369	0.225	0.031	5.50401e-20
Radial glial cells	MCT8KO	All	PLCE1	-1.16728	0.35	0.63	6.39224e-20
Radial glial cells	MCT8KO	All	ENSG00000259275	0.543092	0.15	0.003	9.37498e-20
Radial glial cells	MCT8KO	All	PLXNC1	0.766042	0.311	0.074	1.00947e-19
Radial glial cells	MCT8KO	All	MVB12B	0.764463	0.594	0.275	1.62401e-19
Radial glial cells	MCT8KO	All	FOXG1-AS1	-1.07976	0.008	0.258	2.3858e-19
Radial glial cells	MCT8KO	All	ZNF521	0.832329	0.761	0.478	2.45451e-19
Radial glial cells	MCT8KO	All	ENSG00000266076	0.663693	0.292	0.063	2.95783e-19
Radial glial cells	MCT8KO	All	PCDH7	0.835062	0.603	0.289	5.94268e-19
Radial glial cells	MCT8KO	All	CTTNBP2	-1.23484	0.153	0.444	6.87818e-19
Radial glial cells	MCT8KO	All	CLYBL	1.29511	0.467	0.198	6.88078e-19
Radial glial cells	MCT8KO	All	CENPF	1.02734	0.433	0.155	1.82847e-18
Radial glial cells	MCT8KO	All	SORCS3	1.25006	0.511	0.229	1.97638e-18
Radial glial cells	MCT8KO	All	FREM2	0.766108	0.336	0.092	2.32777e-18
Radial glial cells	MCT8KO	All	ADGRB3	-0.770424	0.967	0.971	2.48038e-18
Radial glial cells	MCT8KO	All	KIF4A	0.739602	0.292	0.066	2.51391e-18
Radial glial cells	MCT8KO	All	NRXN3	1.20222	0.908	0.676	2.61686e-18
Radial glial cells	MCT8KO	All	ENSG00000249803	0.529012	0.158	0.008	3.09318e-18
Radial glial cells	MCT8KO	All	TTN	0.904511	0.278	0.061	3.10645e-18
Radial glial cells	MCT8KO	All	NRCAM	0.890408	0.828	0.657	3.38126e-18
Radial glial cells	MCT8KO	All	TMEM132C	1.09081	0.5	0.212	3.79154e-18
Radial glial cells	MCT8KO	All	SORCS1	1.06975	0.528	0.236	6.48377e-18
Radial glial cells	MCT8KO	All	ZIC4	0.514662	0.183	0.018	7.25173e-18
Radial glial cells	MCT8KO	All	RMDN2-AS1	0.972309	0.183	0.018	7.28479e-18
Radial glial cells	MCT8KO	All	SLC8A1	0.97693	0.736	0.466	9.38717e-18
Radial glial cells	MCT8KO	All	AGAP1	0.592602	0.953	0.794	1.06415e-17
Radial glial cells	MCT8KO	All	CNTN5	1.31944	0.522	0.232	1.17096e-17
Radial glial cells	MCT8KO	All	ZHX2	0.826117	0.611	0.303	1.99074e-17
Radial glial cells	MCT8KO	All	NHS	-1.3504	0.25	0.51	2.83241e-17
Radial glial cells	MCT8KO	All	INSYN2B	0.488615	0.169	0.014	3.10939e-17
Radial glial cells	MCT8KO	All	CLIP1	0.947809	0.753	0.513	3.92806e-17
Radial glial cells	MCT8KO	All	ROBO1	0.871004	0.944	0.831	4.05194e-17
Radial glial cells	MCT8KO	All	COL4A5	-1.10925	0.328	0.577	5.43002e-17
Radial glial cells	MCT8KO	All	ENSG00000286757	1.40868	0.686	0.421	5.49343e-17
Radial glial cells	MCT8KO	All	RFX3	0.643675	0.925	0.794	6.28627e-17
Radial glial cells	MCT8KO	All	LINC02306	0.942499	0.347	0.109	9.49167e-17
Radial glial cells	MCT8KO	All	MAGI2	-0.836778	0.872	0.907	9.57871e-17
Radial glial cells	MCT8KO	All	ARPP21	-1.14234	0.117	0.384	1.05692e-16
Radial glial cells	MCT8KO	All	SLC4A10	-1.23142	0.161	0.428	1.22095e-16
Radial glial cells	MCT8KO	All	ENSG00000287042	-1.19865	0.283	0.537	1.65575e-16
Radial glial cells	MCT8KO	All	ARX	-0.890388	0.003	0.22	1.88121e-16
Radial glial cells	MCT8KO	All	CBLB	1.11454	0.758	0.502	2.78985e-16
Radial glial cells	MCT8KO	All	ZFHX4	-0.978441	0.4	0.649	3.17783e-16
Radial glial cells	MCT8KO	All	CDH12	0.657512	0.489	0.198	4.88943e-16
Radial glial cells	MCT8KO	All	MALAT1	-0.45514	1	1	5.05238e-16
Radial glial cells	MCT8KO	All	KCNMB2-AS1	-1.49454	0.133	0.399	5.55794e-16
Radial glial cells	MCT8KO	All	MKI67	0.860071	0.358	0.119	6.5077e-16
Radial glial cells	MCT8KO	All	SLC24A2	-1.18261	0.125	0.386	6.71816e-16
Radial glial cells	MCT8KO	All	KLHDC8A	-1.08982	0.153	0.414	8.35908e-16
Radial glial cells	MCT8KO	All	COL4A6	-1.28647	0.111	0.371	8.95762e-16
Radial glial cells	MCT8KO	All	GRM8	0.686708	0.606	0.308	1.26334e-15
Radial glial cells	MCT8KO	All	TNS1	-1.05722	0.081	0.338	1.37733e-15
Radial glial cells	MCT8KO	All	FGF14	0.810103	0.633	0.343	1.56774e-15
Radial glial cells	MCT8KO	All	SPIRE1	-0.961107	0.506	0.692	1.91242e-15
Radial glial cells	MCT8KO	All	NR2F1	0.623622	0.381	0.134	2.23207e-15
Radial glial cells	MCT8KO	All	LRRN1	0.767367	0.656	0.374	2.47421e-15
Radial glial cells	MCT8KO	All	KCNQ1OT1	0.903084	0.689	0.417	2.51023e-15
Radial glial cells	MCT8KO	All	MIAT	0.931259	0.592	0.308	2.81068e-15
Radial glial cells	MCT8KO	All	ST6GALNAC3	0.849432	0.814	0.605	2.81881e-15
Radial glial cells	MCT8KO	All	NCAM2	-0.89779	0.55	0.748	3.81604e-15
Radial glial cells	MCT8KO	All	EMX1	-0.858564	0.008	0.218	4.20778e-15
Radial glial cells	MCT8KO	All	ZFHX3	0.970799	0.475	0.219	4.35881e-15
Radial glial cells	MCT8KO	All	LMO1	0.855286	0.167	0.02	4.8802e-15
Radial glial cells	MCT8KO	All	SLIT3	0.788188	0.308	0.093	5.92989e-15
Radial glial cells	MCT8KO	All	PRDM16	-0.911478	0.461	0.686	6.54145e-15
Radial glial cells	MCT8KO	All	AGBL4	1.04842	0.472	0.205	8.54872e-15
Radial glial cells	MCT8KO	All	PLXNA4	-1.20345	0.311	0.548	1.12885e-14
Radial glial cells	MCT8KO	All	ABCC4	-1.21388	0.083	0.325	1.27724e-14
Radial glial cells	MCT8KO	All	SIPA1L2	0.855118	0.694	0.437	1.7256e-14
Radial glial cells	MCT8KO	All	SCUBE1	-0.957062	0.044	0.276	1.76622e-14
Radial glial cells	MCT8KO	All	NFIB-AS1	-1.0106	0.05	0.28	2.1739e-14
Radial glial cells	MCT8KO	All	SMOC1	0.972945	0.375	0.135	2.78405e-14
Radial glial cells	MCT8KO	All	PCSK5	0.698163	0.472	0.209	2.83088e-14
Radial glial cells	MCT8KO	All	POU6F2	0.815801	0.314	0.096	3.02901e-14
Radial glial cells	MCT8KO	All	RAB3GAP2	-1.05448	0.394	0.594	3.88998e-14
Radial glial cells	MCT8KO	All	TOX	0.868677	0.792	0.573	4.10674e-14
Radial glial cells	MCT8KO	All	RYR3	1.4175	0.375	0.151	7.98128e-14
Radial glial cells	MCT8KO	All	ANKRD6	1.00942	0.453	0.209	8.62466e-14
Radial glial cells	MCT8KO	All	OTX2-AS1	1.0739	0.203	0.038	8.84854e-14
Radial glial cells	MCT8KO	All	RBMS3	0.918318	0.525	0.255	9.28526e-14
Radial glial cells	MCT8KO	All	AXIN2	0.591767	0.269	0.071	9.63205e-14
Radial glial cells	MCT8KO	All	PHIP	-0.801369	0.708	0.78	9.81103e-14
Radial glial cells	MCT8KO	All	GUSBP18	0.626907	0.389	0.149	1.02617e-13
Radial glial cells	MCT8KO	All	TMEM163	-1.1296	0.258	0.494	1.09765e-13
Radial glial cells	MCT8KO	All	PDZRN3	0.848588	0.45	0.195	1.16294e-13
Radial glial cells	MCT8KO	All	IGF2BP2	-0.692724	0.769	0.848	1.45873e-13
Radial glial cells	MCT8KO	All	TCF4	-0.518024	0.917	0.948	1.51565e-13
Radial glial cells	MCT8KO	All	CDK6-AS1	0.572157	0.206	0.039	1.57317e-13
Radial glial cells	MCT8KO	All	RCAN2	0.654633	0.225	0.049	1.65702e-13
Radial glial cells	MCT8KO	All	ENSG00000250284	0.456833	0.133	0.01	1.97711e-13
Radial glial cells	MCT8KO	All	LINC01748	-1.17181	0.178	0.421	1.99711e-13
Radial glial cells	MCT8KO	All	RFX4	0.772034	0.856	0.66	2.12986e-13
Radial glial cells	MCT8KO	All	PIAS1	0.703022	0.636	0.368	2.22951e-13
Radial glial cells	MCT8KO	All	ENSG00000286050	-1.3663	0.011	0.205	2.23638e-13
Radial glial cells	MCT8KO	All	CCDC144NL-AS1	-1.13088	0.222	0.47	2.3475e-13
Radial glial cells	MCT8KO	All	FHOD3	-0.904965	0.658	0.753	2.73007e-13
Radial glial cells	MCT8KO	All	PRICKLE2	0.65825	0.35	0.124	3.23512e-13
Radial glial cells	MCT8KO	All	CXXC4	0.431577	0.189	0.032	3.63009e-13
Radial glial cells	MCT8KO	All	EBF3	1.00904	0.347	0.13	3.69891e-13
Radial glial cells	MCT8KO	All	NXN	0.762006	0.658	0.404	3.71432e-13
Radial glial cells	MCT8KO	All	NCAM1	-0.610382	0.917	0.916	4.29325e-13
Radial glial cells	MCT8KO	All	PCDH17	0.638894	0.236	0.057	4.9999e-13
Radial glial cells	MCT8KO	All	SYT2	0.584394	0.161	0.021	5.15709e-13
Radial glial cells	MCT8KO	All	NEGR1	0.756363	0.667	0.402	5.367e-13
Radial glial cells	MCT8KO	All	SNCAIP	-0.984131	0.381	0.58	6.38488e-13
Radial glial cells	MCT8KO	All	ST8SIA4	0.590749	0.228	0.053	6.56307e-13
Radial glial cells	MCT8KO	All	ADAMTS9	-1.13186	0.172	0.399	7.75067e-13
Radial glial cells	MCT8KO	All	INPP4B	0.603395	0.364	0.131	8.55251e-13
Radial glial cells	MCT8KO	All	PTPRD	0.448106	0.967	0.923	8.94262e-13
Radial glial cells	MCT8KO	All	PLXNA2	0.602777	0.814	0.568	9.92074e-13
Radial glial cells	MCT8KO	All	EBF2	0.99104	0.3	0.099	1.03531e-12
Radial glial cells	MCT8KO	All	SAMD5	0.61823	0.472	0.202	1.05562e-12
Radial glial cells	MCT8KO	All	GRIK1	0.674963	0.372	0.139	1.13605e-12
Radial glial cells	MCT8KO	All	ENSG00000265751	0.436433	0.172	0.026	1.22788e-12
Radial glial cells	MCT8KO	All	UXS1	0.53989	0.272	0.079	1.37981e-12
Radial glial cells	MCT8KO	All	ENSG00000231252	-1.02241	0.3	0.524	1.40436e-12
Radial glial cells	MCT8KO	All	PTCHD4	-1.05344	0.375	0.589	1.47264e-12
Radial glial cells	MCT8KO	All	TOP2A	0.674938	0.269	0.077	1.48782e-12
Radial glial cells	MCT8KO	All	NUSAP1	0.53603	0.253	0.068	1.56843e-12
Radial glial cells	MCT8KO	All	AFF3	-0.649336	0.814	0.902	1.67369e-12
Radial glial cells	MCT8KO	All	MIR181A1HG	-0.872876	0.433	0.628	2.12701e-12
Radial glial cells	MCT8KO	All	LRIG3	-0.92717	0.108	0.338	2.14615e-12
Radial glial cells	MCT8KO	All	NTN1	1.01405	0.225	0.056	2.1686e-12
Radial glial cells	MCT8KO	All	KCNJ6	0.765585	0.386	0.155	2.22702e-12
Radial glial cells	MCT8KO	All	MAP2	-0.525905	0.903	0.946	2.29994e-12
Radial glial cells	MCT8KO	All	HS3ST4	-0.858759	0.333	0.576	2.33076e-12
Radial glial cells	MCT8KO	All	DPYD	0.93809	0.342	0.126	2.61722e-12
Radial glial cells	MCT8KO	All	GBX2-AS1	0.632383	0.211	0.046	2.96343e-12
Radial glial cells	MCT8KO	All	FOXG1	-0.705913	0.008	0.19	4.2723e-12
Radial glial cells	MCT8KO	All	ATP2B2	-1.04397	0.211	0.434	4.49681e-12
Radial glial cells	MCT8KO	All	ENSG00000287720	0.600856	0.389	0.152	4.8913e-12
Radial glial cells	MCT8KO	All	EPHB2	0.707772	0.722	0.449	5.07923e-12
Radial glial cells	MCT8KO	All	PREX1	0.726782	0.614	0.356	5.45112e-12
Radial glial cells	MCT8KO	All	ATG10	-1.01524	0.319	0.529	5.46596e-12
Radial glial cells	MCT8KO	All	B3GAT2	-0.864	0.028	0.222	5.57303e-12
Radial glial cells	MCT8KO	All	CELF2	-0.523746	0.892	0.936	5.72723e-12
Radial glial cells	MCT8KO	All	ENSG00000229603	0.438687	0.108	0.004	6.04778e-12
Radial glial cells	MCT8KO	All	SH3BP4	0.630352	0.386	0.156	6.60561e-12
Radial glial cells	MCT8KO	All	ITSN1	0.731372	0.797	0.545	7.09137e-12
Radial glial cells	MCT8KO	All	BUB1	0.400744	0.15	0.02	7.17973e-12
Radial glial cells	MCT8KO	All	ENSG00000287460	0.411273	0.103	0.003	8.80237e-12
Radial glial cells	MCT8KO	All	SHROOM4	0.556543	0.253	0.07	8.85177e-12
Radial glial cells	MCT8KO	All	LINC01572	0.883245	0.431	0.199	9.02163e-12
Radial glial cells	MCT8KO	All	TET2	0.623443	0.583	0.318	9.93949e-12
Radial glial cells	MCT8KO	All	ABAT	0.729339	0.617	0.367	9.99201e-12
Radial glial cells	MCT8KO	All	ZIC3	0.377746	0.153	0.021	1.05072e-11
Radial glial cells	MCT8KO	All	PTPRT	0.461135	0.533	0.264	1.13276e-11
Radial glial cells	MCT8KO	All	JAG1	0.603566	0.267	0.081	1.23504e-11
Radial glial cells	MCT8KO	All	RTKN2	0.598172	0.25	0.07	1.26773e-11
Radial glial cells	MCT8KO	All	CCSER1	-0.971232	0.586	0.717	1.4529e-11
Radial glial cells	MCT8KO	All	SCN8A	0.707873	0.711	0.49	1.4594e-11
Radial glial cells	MCT8KO	All	TAF3	0.62885	0.397	0.167	1.56052e-11
Radial glial cells	MCT8KO	All	LDLRAD3	-0.926121	0.514	0.668	1.88366e-11
Radial glial cells	MCT8KO	All	NIN	0.664393	0.594	0.329	1.95872e-11
Radial glial cells	MCT8KO	All	KCNH1	0.691387	0.283	0.093	2.66683e-11
Radial glial cells	MCT8KO	All	PDPN	0.428702	0.169	0.029	2.73397e-11
Radial glial cells	MCT8KO	All	TEAD1	0.655342	0.825	0.653	2.90062e-11
Radial glial cells	MCT8KO	All	NTNG1	0.830197	0.503	0.257	2.93627e-11
Radial glial cells	MCT8KO	All	KNL1	0.584554	0.261	0.079	3.45267e-11
Radial glial cells	MCT8KO	All	PWRN4	0.378461	0.153	0.022	3.87181e-11
Radial glial cells	MCT8KO	All	ADAM7-AS1	0.733388	0.219	0.056	4.07981e-11
Radial glial cells	MCT8KO	All	RIMS2	0.660288	0.706	0.453	4.22675e-11
Radial glial cells	MCT8KO	All	TNIK	0.737367	0.661	0.407	4.28567e-11
Radial glial cells	MCT8KO	All	PEAK1	0.663615	0.583	0.315	4.8083e-11
Radial glial cells	MCT8KO	All	ENSG00000275443	0.434896	0.183	0.036	4.88956e-11
Radial glial cells	MCT8KO	All	ZBTB20	-0.721205	0.825	0.854	5.05259e-11
Radial glial cells	MCT8KO	All	CDK6	0.673363	0.686	0.417	5.18843e-11
Radial glial cells	MCT8KO	All	CXXC5	0.539852	0.194	0.043	5.35162e-11
Radial glial cells	MCT8KO	All	TSC22D1	0.644262	0.781	0.555	7.29563e-11
Radial glial cells	MCT8KO	All	PRKD1	-0.97667	0.411	0.594	8.4895e-11
Radial glial cells	MCT8KO	All	KIF11	0.574645	0.275	0.089	8.5911e-11
Radial glial cells	MCT8KO	All	TACC2	0.613442	0.489	0.237	8.8809e-11
Radial glial cells	MCT8KO	All	PGM5	0.619459	0.139	0.018	9.73982e-11
Radial glial cells	MCT8KO	All	GRIP2	-0.836476	0.042	0.233	1.07094e-10
Radial glial cells	MCT8KO	All	MYO1E	0.614081	0.578	0.319	1.08105e-10
Radial glial cells	MCT8KO	All	CFAP92	0.573608	0.239	0.068	1.26204e-10
Radial glial cells	MCT8KO	All	SOX13	0.424867	0.164	0.029	1.35331e-10
Radial glial cells	MCT8KO	All	ASCC3	-0.909042	0.439	0.614	1.38253e-10
Radial glial cells	MCT8KO	All	SAMD4A	-1.11774	0.247	0.463	1.49921e-10
Radial glial cells	MCT8KO	All	GTSE1	0.410949	0.189	0.04	1.563e-10
Radial glial cells	MCT8KO	All	TRABD2B	0.722479	0.247	0.074	1.6613e-10
Radial glial cells	MCT8KO	All	FAM171B	-0.965167	0.167	0.378	1.71888e-10
Radial glial cells	MCT8KO	All	HMCN1	0.521349	0.233	0.063	1.82238e-10
Radial glial cells	MCT8KO	All	UST	0.748981	0.517	0.272	1.98532e-10
Radial glial cells	MCT8KO	All	CNTNAP5	0.790409	0.572	0.321	2.19435e-10
Radial glial cells	MCT8KO	All	EMX2	-0.674457	0.006	0.166	2.21163e-10
Radial glial cells	MCT8KO	All	NKD1	0.514825	0.25	0.074	2.50912e-10
Radial glial cells	MCT8KO	All	CDCA2	0.396445	0.139	0.02	3.11596e-10
Radial glial cells	MCT8KO	All	BACH2	-0.668319	0.761	0.842	3.12154e-10
Radial glial cells	MCT8KO	All	GREB1	0.546874	0.211	0.054	3.35318e-10
Radial glial cells	MCT8KO	All	NAALADL2	-1.05488	0.561	0.665	3.42144e-10
Radial glial cells	MCT8KO	All	NCAPG2	0.528802	0.333	0.131	3.63237e-10
Radial glial cells	MCT8KO	All	ENSG00000285798	0.466603	0.128	0.015	4.02493e-10
Radial glial cells	MCT8KO	All	RBFOX3	-0.956899	0.208	0.421	4.07878e-10
Radial glial cells	MCT8KO	All	RAB3C	0.590182	0.425	0.197	4.32508e-10
Radial glial cells	MCT8KO	All	SCN3A	0.540028	0.364	0.149	5.03776e-10
Radial glial cells	MCT8KO	All	ENSG00000253693	0.612252	0.183	0.04	6.05372e-10
Radial glial cells	MCT8KO	All	TMEM132D	1.29401	0.311	0.121	6.07718e-10
Radial glial cells	MCT8KO	All	ADCYAP1R1	0.480162	0.253	0.075	6.46069e-10
Radial glial cells	MCT8KO	All	RRM2	0.783622	0.35	0.145	6.56566e-10
Radial glial cells	MCT8KO	All	LAMA2	0.714682	0.3	0.109	6.74569e-10
Radial glial cells	MCT8KO	All	FAM13C	-0.94797	0.139	0.346	6.83128e-10
Radial glial cells	MCT8KO	All	RACGAP1	0.393601	0.186	0.042	7.17862e-10
Radial glial cells	MCT8KO	All	ELAVL2	0.464078	0.517	0.254	7.53784e-10
Radial glial cells	MCT8KO	All	ANKRD30BL	-0.871598	0.081	0.279	8.63067e-10
Radial glial cells	MCT8KO	All	TTC28	0.489253	0.956	0.932	8.72435e-10
Radial glial cells	MCT8KO	All	RGL1	-0.827623	0.514	0.657	8.97012e-10
Radial glial cells	MCT8KO	All	TMEFF1	0.631101	0.578	0.336	1.0728e-09
Radial glial cells	MCT8KO	All	LRRN3	0.437858	0.139	0.021	1.21983e-09
Radial glial cells	MCT8KO	All	ENSG00000291065	-0.94079	0.017	0.18	1.35057e-09
Radial glial cells	MCT8KO	All	HS6ST2	-0.927847	0.333	0.544	1.35858e-09
Radial glial cells	MCT8KO	All	ITGA2	-0.814081	0.067	0.259	1.42078e-09
Radial glial cells	MCT8KO	All	POLQ	0.515647	0.322	0.123	1.4597e-09
Radial glial cells	MCT8KO	All	RERGL	0.372409	0.192	0.045	1.66493e-09
Radial glial cells	MCT8KO	All	SNX25	0.650556	0.492	0.268	2.11863e-09
Radial glial cells	MCT8KO	All	ZFHX2-AS1	-0.81219	0.081	0.276	2.11956e-09
Radial glial cells	MCT8KO	All	USP53	0.697559	0.239	0.075	2.7179e-09
Radial glial cells	MCT8KO	All	SEMA3D	0.581342	0.156	0.029	2.85575e-09
Radial glial cells	MCT8KO	All	EPB41	0.623839	0.511	0.28	2.88997e-09
Radial glial cells	MCT8KO	All	LINC-PINT	-0.849531	0.214	0.43	2.93871e-09
Radial glial cells	MCT8KO	All	RGS20	0.666874	0.486	0.261	2.9638e-09
Radial glial cells	MCT8KO	All	ST6GALNAC5	-1.03234	0.542	0.682	3.02142e-09
Radial glial cells	MCT8KO	All	CTNND2	0.517769	0.961	0.905	3.06087e-09
Radial glial cells	MCT8KO	All	KIF18A	0.517323	0.189	0.046	3.80129e-09
Radial glial cells	MCT8KO	All	LAMA4	0.468342	0.172	0.039	4.09779e-09
Radial glial cells	MCT8KO	All	MARK1	-0.965517	0.531	0.646	4.1083e-09
Radial glial cells	MCT8KO	All	LINC01013	0.606648	0.275	0.098	4.31982e-09
Radial glial cells	MCT8KO	All	ENSG00000237356	0.580726	0.211	0.059	4.95984e-09
Radial glial cells	MCT8KO	All	HHIP	0.658606	0.133	0.021	5.04e-09
Radial glial cells	MCT8KO	All	MELK	0.52872	0.297	0.114	5.12748e-09
Radial glial cells	MCT8KO	All	RHOJ	-0.920051	0.147	0.351	5.16875e-09
Radial glial cells	MCT8KO	All	NKAIN3	-0.673224	0.958	0.955	5.20016e-09
Radial glial cells	MCT8KO	All	AFF2	0.590392	0.608	0.375	5.42179e-09
Radial glial cells	MCT8KO	All	FAT4	-0.765813	0.411	0.594	5.47714e-09
Radial glial cells	MCT8KO	All	PKHD1	0.750782	0.117	0.014	5.57722e-09
Radial glial cells	MCT8KO	All	GPM6A	0.555818	0.908	0.794	5.9714e-09
Radial glial cells	MCT8KO	All	ABLIM1	0.44891	0.361	0.152	6.19336e-09
Radial glial cells	MCT8KO	All	LRP1B	0.680214	0.725	0.485	6.31379e-09
Radial glial cells	MCT8KO	All	IL1RAPL1	-0.962025	0.572	0.674	6.41806e-09
Radial glial cells	MCT8KO	All	GTDC1	0.598138	0.639	0.42	6.97736e-09
Radial glial cells	MCT8KO	All	KIF18B	0.423222	0.239	0.074	7.05397e-09
Radial glial cells	MCT8KO	All	IQGAP2	-1.17674	0.244	0.435	7.4707e-09
Radial glial cells	MCT8KO	All	RASGEF1B	1.01466	0.442	0.226	7.51277e-09
Radial glial cells	MCT8KO	All	TLN2	-1.04891	0.356	0.523	7.56009e-09
Radial glial cells	MCT8KO	All	ENSG00000239922	0.456171	0.203	0.054	7.68348e-09
Radial glial cells	MCT8KO	All	ANKRD28	-0.747119	0.556	0.697	7.69115e-09
Radial glial cells	MCT8KO	All	STK32B	0.495068	0.211	0.059	8.02578e-09
Radial glial cells	MCT8KO	All	APBB2	0.48252	0.647	0.402	9.8295e-09
Radial glial cells	MCT8KO	All	BCL11A	-0.819683	0.442	0.587	1.06532e-08
Radial glial cells	MCT8KO	All	SV2C	0.604887	0.194	0.052	1.13236e-08
Radial glial cells	MCT8KO	All	KLHL25	0.501483	0.364	0.159	1.14366e-08
Radial glial cells	MCT8KO	All	WSCD2	0.503947	0.15	0.029	1.21125e-08
Radial glial cells	MCT8KO	All	CCDC138	0.549816	0.353	0.153	1.21267e-08
Radial glial cells	MCT8KO	All	RFTN2	0.568022	0.442	0.216	1.23479e-08
Radial glial cells	MCT8KO	All	CDHR3	-0.864826	0.169	0.372	1.26829e-08
Radial glial cells	MCT8KO	All	DRAXIN	0.482991	0.236	0.075	1.28727e-08
Radial glial cells	MCT8KO	All	SIPA1L1	-0.747451	0.686	0.777	1.43752e-08
Radial glial cells	MCT8KO	All	EPB41L3	-1.01818	0.281	0.483	1.54832e-08
Radial glial cells	MCT8KO	All	RASGRP1	-0.617467	0.014	0.163	1.55698e-08
Radial glial cells	MCT8KO	All	MAP3K13	0.533866	0.361	0.153	1.58709e-08
Radial glial cells	MCT8KO	All	HIBADH	0.54756	0.347	0.149	1.82394e-08
Radial glial cells	MCT8KO	All	RND3	0.480556	0.253	0.088	2.0338e-08
Radial glial cells	MCT8KO	All	SPARCL1	0.402597	0.178	0.043	2.05149e-08
Radial glial cells	MCT8KO	All	RGS3	0.420319	0.194	0.053	2.14656e-08
Radial glial cells	MCT8KO	All	FRAS1	0.684811	0.392	0.185	2.17286e-08
Radial glial cells	MCT8KO	All	ENSG00000241219	0.370355	0.131	0.021	2.238e-08
Radial glial cells	MCT8KO	All	ROR1	1.13211	0.686	0.53	2.29487e-08
Radial glial cells	MCT8KO	All	FZD10-AS1	0.279078	0.125	0.018	2.34015e-08
Radial glial cells	MCT8KO	All	STOX1	-0.809492	0.089	0.275	2.36399e-08
Radial glial cells	MCT8KO	All	ANO2	0.422368	0.153	0.031	3.25319e-08
Radial glial cells	MCT8KO	All	CACNA1E	-0.858203	0.372	0.55	3.66564e-08
Radial glial cells	MCT8KO	All	ENSG00000287704	0.717327	0.203	0.061	4.79553e-08
Radial glial cells	MCT8KO	All	PPM1H	0.579547	0.228	0.074	5.74601e-08
Radial glial cells	MCT8KO	All	GFRA1	0.621655	0.219	0.07	6.35289e-08
Radial glial cells	MCT8KO	All	LINC02981	0.395914	0.192	0.052	6.58627e-08
Radial glial cells	MCT8KO	All	POU3F2	0.422649	0.189	0.052	6.58874e-08
Radial glial cells	MCT8KO	All	LIMS1	0.518352	0.383	0.18	7.00568e-08
Radial glial cells	MCT8KO	All	DACH2	0.559239	0.458	0.243	7.95499e-08
Radial glial cells	MCT8KO	All	FOXP2	0.788385	0.589	0.381	8.32995e-08
Radial glial cells	MCT8KO	All	NEK6	-0.779296	0.128	0.314	8.33933e-08
Radial glial cells	MCT8KO	All	EFNB2	-0.846412	0.297	0.485	8.55685e-08
Radial glial cells	MCT8KO	All	KCNQ5	-0.826231	0.114	0.3	8.89979e-08
Radial glial cells	MCT8KO	All	ARHGAP24	0.457758	0.217	0.067	9.79366e-08
Radial glial cells	MCT8KO	All	GRIA3	-0.835511	0.267	0.448	1.00845e-07
Radial glial cells	MCT8KO	All	SDC2	0.686935	0.311	0.137	1.01295e-07
Radial glial cells	MCT8KO	All	TIAM2	-0.747111	0.572	0.656	1.10493e-07
Radial glial cells	MCT8KO	All	DEPDC1B	0.466613	0.236	0.081	1.31989e-07
Radial glial cells	MCT8KO	All	JPH1	-0.70118	0.031	0.185	1.40886e-07
Radial glial cells	MCT8KO	All	TPX2	0.460183	0.197	0.057	1.51265e-07
Radial glial cells	MCT8KO	All	RORA	0.539527	0.933	0.835	1.53824e-07
Radial glial cells	MCT8KO	All	DIAPH3	0.823231	0.478	0.282	1.6599e-07
Radial glial cells	MCT8KO	All	KCNQ3	-0.772586	0.525	0.682	1.6963e-07
Radial glial cells	MCT8KO	All	SLIT1	0.776348	0.392	0.201	2.15524e-07
Radial glial cells	MCT8KO	All	MIRLET7IHG	0.439959	0.264	0.1	2.28693e-07
Radial glial cells	MCT8KO	All	THSD7B	0.700725	0.256	0.096	2.41788e-07
Radial glial cells	MCT8KO	All	THSD4	0.879013	0.589	0.384	2.55042e-07
Radial glial cells	MCT8KO	All	PGBD5	0.421977	0.233	0.079	2.75284e-07
Radial glial cells	MCT8KO	All	LINC01965	-0.828059	0.011	0.145	2.77648e-07
Radial glial cells	MCT8KO	All	ANLN	0.536558	0.247	0.091	2.98142e-07
Radial glial cells	MCT8KO	All	CDH23	-0.878541	0.169	0.354	3.61007e-07
Radial glial cells	MCT8KO	All	COL23A1	0.465877	0.197	0.059	3.61089e-07
Radial glial cells	MCT8KO	All	SYNDIG1	0.479124	0.375	0.179	3.66042e-07
Radial glial cells	MCT8KO	All	RERE	0.353384	0.969	0.883	3.80713e-07
Radial glial cells	MCT8KO	All	PROM1	0.553304	0.3	0.13	3.95072e-07
Radial glial cells	MCT8KO	All	NCAPG	0.481061	0.222	0.077	4.0019e-07
Radial glial cells	MCT8KO	All	GRM1	0.607817	0.211	0.068	4.29705e-07
Radial glial cells	MCT8KO	All	MIRLET7BHG	-0.771281	0.1	0.271	4.35682e-07
Radial glial cells	MCT8KO	All	CRACD	0.497504	0.817	0.615	4.74363e-07
Radial glial cells	MCT8KO	All	ENSG00000227598	0.463293	0.203	0.064	4.78721e-07
Radial glial cells	MCT8KO	All	RAB3IP	0.454821	0.231	0.079	4.8272e-07
Radial glial cells	MCT8KO	All	GPR156	-0.862616	0.075	0.243	4.93449e-07
Radial glial cells	MCT8KO	All	ENSG00000189229	0.460129	0.964	0.854	5.14467e-07
Radial glial cells	MCT8KO	All	ZNF704	0.601904	0.733	0.524	5.16647e-07
Radial glial cells	MCT8KO	All	NES	0.485487	0.492	0.265	5.24198e-07
Radial glial cells	MCT8KO	All	TMEM161B-DT	-0.660851	0.594	0.715	5.79143e-07
Radial glial cells	MCT8KO	All	LINC01798	0.390565	0.144	0.032	5.79433e-07
Radial glial cells	MCT8KO	All	GPC3	0.60551	0.292	0.119	5.93026e-07
Radial glial cells	MCT8KO	All	CEP152	0.423579	0.292	0.12	5.9957e-07
Radial glial cells	MCT8KO	All	AGTPBP1	0.51684	0.594	0.371	6.07799e-07
Radial glial cells	MCT8KO	All	NEBL	0.531412	0.253	0.095	6.12137e-07
Radial glial cells	MCT8KO	All	KANK1	0.4808	0.297	0.124	6.60612e-07
Radial glial cells	MCT8KO	All	ZNRF3	0.73007	0.656	0.463	6.7015e-07
Radial glial cells	MCT8KO	All	MIS18BP1	0.535418	0.261	0.103	6.81824e-07
Radial glial cells	MCT8KO	All	CPNE8	0.497985	0.142	0.031	6.89702e-07
Radial glial cells	MCT8KO	All	SSBP3	0.588571	0.706	0.508	6.97702e-07
Radial glial cells	MCT8KO	All	JAM3	0.725856	0.578	0.358	7.91911e-07
Radial glial cells	MCT8KO	All	TNPO3	0.496919	0.447	0.245	8.09677e-07
Radial glial cells	MCT8KO	All	CAMK4	-0.82322	0.4	0.559	9.01957e-07
Radial glial cells	MCT8KO	All	AGO3	-0.711057	0.544	0.654	9.34996e-07
Radial glial cells	MCT8KO	All	TACC3	0.387692	0.183	0.054	9.4887e-07
Radial glial cells	MCT8KO	All	SEPTIN10	0.472181	0.336	0.152	9.65441e-07
Radial glial cells	MCT8KO	All	ENSG00000285778	0.386332	0.103	0.014	9.89264e-07
Radial glial cells	MCT8KO	All	HCCS-DT	0.698949	0.317	0.142	1.03941e-06
Radial glial cells	MCT8KO	All	PIP4K2A	0.495022	0.286	0.12	1.14929e-06
Radial glial cells	MCT8KO	All	PRKCE	0.677304	0.628	0.442	1.16578e-06
Radial glial cells	MCT8KO	All	ENSG00000262198	0.659363	0.297	0.128	1.22321e-06
Radial glial cells	MCT8KO	All	EPB41L4B	0.396535	0.136	0.029	1.33115e-06
Radial glial cells	MCT8KO	All	PVT1	-0.788003	0.381	0.554	1.3313e-06
Radial glial cells	MCT8KO	All	CEP128	0.575485	0.536	0.322	1.4973e-06
Radial glial cells	MCT8KO	All	ADAMTS19	-0.865549	0.044	0.195	1.50499e-06
Radial glial cells	MCT8KO	All	NDC80	0.36552	0.164	0.043	1.51673e-06
Radial glial cells	MCT8KO	All	CA12	-0.796555	0.081	0.241	1.58292e-06
Radial glial cells	MCT8KO	All	TGFBR3	0.304451	0.122	0.022	1.81045e-06
Radial glial cells	MCT8KO	All	GALNT14	-0.7539	0.069	0.229	1.93213e-06
Radial glial cells	MCT8KO	All	SYT9	0.423161	0.244	0.089	1.93564e-06
Radial glial cells	MCT8KO	All	MIR124-2HG	0.423459	0.286	0.12	1.9383e-06
Radial glial cells	MCT8KO	All	EYS	-0.795613	0.042	0.187	2.04024e-06
Radial glial cells	MCT8KO	All	SYCP2L	-0.706767	0.047	0.194	2.04087e-06
Radial glial cells	MCT8KO	All	DNMT3B	0.363359	0.142	0.033	2.31845e-06
Radial glial cells	MCT8KO	All	LHFPL3	0.789851	0.472	0.261	2.38264e-06
Radial glial cells	MCT8KO	All	PLD5	0.470153	0.269	0.109	2.69099e-06
Radial glial cells	MCT8KO	All	TRAF3IP2-AS1	-0.714629	0.575	0.679	2.70497e-06
Radial glial cells	MCT8KO	All	SNHG31	0.362393	0.122	0.024	2.77331e-06
Radial glial cells	MCT8KO	All	TENT5A	0.449115	0.122	0.024	2.82214e-06
Radial glial cells	MCT8KO	All	KIF2C	0.342669	0.125	0.025	2.87988e-06
Radial glial cells	MCT8KO	All	FAM107B	0.444333	0.292	0.124	2.95836e-06
Radial glial cells	MCT8KO	All	SPOCK3	0.48515	0.181	0.054	2.99433e-06
Radial glial cells	MCT8KO	All	OSBPL3	0.535966	0.317	0.145	3.18969e-06
Radial glial cells	MCT8KO	All	CKAP5	0.60261	0.469	0.271	3.64024e-06
Radial glial cells	MCT8KO	All	WDR49	0.582213	0.272	0.116	3.76468e-06
Radial glial cells	MCT8KO	All	PAX6	-0.776008	0.139	0.307	3.94973e-06
Radial glial cells	MCT8KO	All	MYO5B	-0.694932	0.067	0.22	4.0688e-06
Radial glial cells	MCT8KO	All	AIM2	0.453826	0.433	0.234	4.06907e-06
Radial glial cells	MCT8KO	All	PTPN13	0.519003	0.647	0.459	4.49396e-06
Radial glial cells	MCT8KO	All	NOTCH2	-0.793895	0.308	0.47	4.59296e-06
Radial glial cells	MCT8KO	All	ANKRD44	-0.788577	0.344	0.505	4.61118e-06
Radial glial cells	MCT8KO	All	RIN2	0.559895	0.528	0.322	4.80597e-06
Radial glial cells	MCT8KO	All	PTGFRN	-0.710594	0.094	0.258	5.16507e-06
Radial glial cells	MCT8KO	All	DLG2	-0.693431	0.728	0.771	5.54861e-06
Radial glial cells	MCT8KO	All	BTBD3	0.430671	0.267	0.11	5.73915e-06
Radial glial cells	MCT8KO	All	CCDC150	0.505882	0.239	0.095	6.41135e-06
Radial glial cells	MCT8KO	All	XKR4	0.57452	0.533	0.319	6.77547e-06
Radial glial cells	MCT8KO	All	BMP7	-0.668197	0.1	0.266	6.92454e-06
Radial glial cells	MCT8KO	All	PTN	0.575586	0.817	0.661	7.11759e-06
Radial glial cells	MCT8KO	All	MAGI1	0.467741	0.942	0.874	7.58381e-06
Radial glial cells	MCT8KO	All	B3GLCT	0.416405	0.2	0.067	7.73111e-06
Radial glial cells	MCT8KO	All	RAB11FIP2	-0.713577	0.117	0.283	7.78585e-06
Radial glial cells	MCT8KO	All	COBL	0.4944	0.178	0.054	8.22773e-06
Radial glial cells	MCT8KO	All	IGSF21	-0.726293	0.097	0.257	8.29958e-06
Radial glial cells	MCT8KO	All	ARHGAP28	0.433669	0.264	0.109	9.50507e-06
Radial glial cells	MCT8KO	All	SEPTIN9	-0.688753	0.108	0.273	9.52262e-06
Radial glial cells	MCT8KO	All	STXBP5L	0.461105	0.569	0.358	1.01395e-05
Radial glial cells	MCT8KO	All	MBNL3	0.538771	0.242	0.096	1.02458e-05
Radial glial cells	MCT8KO	All	MAN2A1	0.470179	0.525	0.31	1.04591e-05
Radial glial cells	MCT8KO	All	ENSG00000247134	0.335614	0.153	0.04	1.07123e-05
Radial glial cells	MCT8KO	All	TBC1D1	-0.788572	0.331	0.484	1.07759e-05
Radial glial cells	MCT8KO	All	HECTD2	0.523909	0.45	0.262	1.10205e-05
Radial glial cells	MCT8KO	All	SHANK2	-0.6726	0.508	0.636	1.18577e-05
Radial glial cells	MCT8KO	All	CHN1	0.54141	0.539	0.342	1.27318e-05
Radial glial cells	MCT8KO	All	BUB1B	0.519284	0.219	0.084	1.35003e-05
Radial glial cells	MCT8KO	All	SGCD	0.421002	0.344	0.167	1.35343e-05
Radial glial cells	MCT8KO	All	SLCO3A1	0.533873	0.542	0.336	1.35564e-05
Radial glial cells	MCT8KO	All	FGD6	0.423746	0.244	0.096	1.45824e-05
Radial glial cells	MCT8KO	All	CHRM3	0.736243	0.519	0.324	1.46936e-05
Radial glial cells	MCT8KO	All	MAP2K5	0.627852	0.633	0.441	1.51816e-05
Radial glial cells	MCT8KO	All	ST3GAL1	-0.722133	0.119	0.285	1.59029e-05
Radial glial cells	MCT8KO	All	COL24A1	0.543628	0.125	0.028	1.64991e-05
Radial glial cells	MCT8KO	All	PAK1	0.383497	0.469	0.262	1.6986e-05
Radial glial cells	MCT8KO	All	OSBPL1A	0.534936	0.492	0.294	1.71547e-05
Radial glial cells	MCT8KO	All	PALLD	-0.697993	0.694	0.727	1.74364e-05
Radial glial cells	MCT8KO	All	POLA2	0.337468	0.211	0.075	1.78012e-05
Radial glial cells	MCT8KO	All	SMAD3	0.450645	0.397	0.216	2.24819e-05
Radial glial cells	MCT8KO	All	PSD3	-0.548042	0.817	0.84	2.25056e-05
Radial glial cells	MCT8KO	All	PAPPA2	-0.590927	0.014	0.13	2.25936e-05
Radial glial cells	MCT8KO	All	NPHP1	0.305593	0.128	0.029	2.3464e-05
Radial glial cells	MCT8KO	All	CYP46A1	0.335972	0.128	0.029	2.39163e-05
Radial glial cells	MCT8KO	All	FBN2	-1.23239	0.389	0.516	2.5196e-05
Radial glial cells	MCT8KO	All	UNC13C	0.726663	0.297	0.138	2.54651e-05
Radial glial cells	MCT8KO	All	ARHGAP19	0.330114	0.169	0.053	2.57981e-05
Radial glial cells	MCT8KO	All	SLC30A8	-0.551449	0.003	0.107	2.90618e-05
Radial glial cells	MCT8KO	All	CENPI	0.491022	0.269	0.119	2.94645e-05
Radial glial cells	MCT8KO	All	DPYSL3	0.47948	0.7	0.498	3.1453e-05
Radial glial cells	MCT8KO	All	RIMS1	0.443128	0.536	0.314	3.21943e-05
Radial glial cells	MCT8KO	All	USP38-DT	0.513315	0.275	0.12	3.43833e-05
Radial glial cells	MCT8KO	All	ENSG00000257545	0.368472	0.369	0.188	3.44783e-05
Radial glial cells	MCT8KO	All	IQCH	0.367365	0.164	0.05	3.50154e-05
Radial glial cells	MCT8KO	All	DTNA	-0.442578	0.472	0.615	3.76135e-05
Radial glial cells	MCT8KO	All	SH3KBP1	0.4591	0.375	0.197	3.91662e-05
Radial glial cells	MCT8KO	All	ODF2	0.317906	0.214	0.079	3.92963e-05
Radial glial cells	MCT8KO	All	SLC1A3	-0.735309	0.664	0.689	4.0957e-05
Radial glial cells	MCT8KO	All	CDH13	0.596087	0.4	0.218	4.121e-05
Radial glial cells	MCT8KO	All	GALNT18	0.571798	0.35	0.179	4.12711e-05
Radial glial cells	MCT8KO	All	NIBAN1	0.406985	0.197	0.07	4.15561e-05
Radial glial cells	MCT8KO	All	IL33	-0.543059	0.014	0.127	4.20331e-05
Radial glial cells	MCT8KO	All	CCDC18	0.454731	0.311	0.145	4.34916e-05
Radial glial cells	MCT8KO	All	ASTN2	-0.598108	0.436	0.586	4.3669e-05
Radial glial cells	MCT8KO	All	NDST4	-0.731172	0.103	0.257	4.45203e-05
Radial glial cells	MCT8KO	All	XRRA1	0.358586	0.347	0.166	4.69533e-05
Radial glial cells	MCT8KO	All	NETO1	0.2972	0.119	0.026	5.58475e-05
Radial glial cells	MCT8KO	All	FBLN7	0.264922	0.114	0.024	5.5878e-05
Radial glial cells	MCT8KO	All	ZMAT4	0.771886	0.467	0.278	5.64081e-05
Radial glial cells	MCT8KO	All	BARD1	0.385609	0.381	0.201	5.77218e-05
Radial glial cells	MCT8KO	All	EDIL3	0.483731	0.4	0.212	5.80209e-05
Radial glial cells	MCT8KO	All	IGF1R	0.443852	0.864	0.703	5.80708e-05
Radial glial cells	MCT8KO	All	C1orf21	0.369819	0.647	0.418	5.89346e-05
Radial glial cells	MCT8KO	All	PELI1	0.383346	0.311	0.145	6.10051e-05
Radial glial cells	MCT8KO	All	JADE3	0.466825	0.272	0.121	6.15054e-05
Radial glial cells	MCT8KO	All	LINC01707	-0.717638	0.008	0.114	6.18287e-05
Radial glial cells	MCT8KO	All	BRIP1	0.62994	0.45	0.258	6.25503e-05
Radial glial cells	MCT8KO	All	PRC1	0.318057	0.197	0.07	6.39856e-05
Radial glial cells	MCT8KO	All	KIF14	0.408885	0.183	0.063	6.50032e-05
Radial glial cells	MCT8KO	All	LAMA1	0.341553	0.367	0.184	6.65845e-05
Radial glial cells	MCT8KO	All	LINC01876	-0.957261	0.269	0.425	6.73572e-05
Radial glial cells	MCT8KO	All	USP13	0.48019	0.439	0.252	6.92321e-05
Radial glial cells	MCT8KO	All	RBMS1	0.395941	0.247	0.103	7.05552e-05
Radial glial cells	MCT8KO	All	RFFL	-0.773262	0.133	0.28	7.08779e-05
Radial glial cells	MCT8KO	All	PHLDA1	-0.567666	0.053	0.188	7.13912e-05
Radial glial cells	MCT8KO	All	PDE1A	0.445137	0.828	0.702	7.18942e-05
Radial glial cells	MCT8KO	All	SCLT1	0.504546	0.583	0.384	7.30319e-05
Radial glial cells	MCT8KO	All	KIF20B	0.377074	0.242	0.099	7.63924e-05
Radial glial cells	MCT8KO	All	GALNT16	0.430304	0.194	0.07	8.00736e-05
Radial glial cells	MCT8KO	All	PLEKHG1	-0.708327	0.519	0.637	8.26045e-05
Radial glial cells	MCT8KO	All	ROBO3	0.426059	0.128	0.032	8.74934e-05
Radial glial cells	MCT8KO	All	NFIC	-0.602837	0.053	0.187	8.81774e-05
Radial glial cells	MCT8KO	All	AHDC1	0.342245	0.303	0.138	8.93958e-05
Radial glial cells	MCT8KO	All	SAE1	0.349756	0.364	0.183	9.42949e-05
Radial glial cells	MCT8KO	All	MAGI3	0.470806	0.658	0.448	0.000101451
Radial glial cells	MCT8KO	All	ZMAT3	-0.806605	0.164	0.319	0.000102179
Radial glial cells	MCT8KO	All	MOXD1	0.421962	0.133	0.035	0.000106194
Radial glial cells	MCT8KO	All	CNTNAP2	0.762843	0.878	0.729	0.00010715
Radial glial cells	MCT8KO	All	PCDH15	0.591788	0.381	0.206	0.0001097
Radial glial cells	MCT8KO	All	TRIM67	0.337743	0.108	0.022	0.000115016
Radial glial cells	MCT8KO	All	KCNN3	-0.82608	0.242	0.403	0.000118833
Radial glial cells	MCT8KO	All	NEXMIF	-0.698304	0.425	0.568	0.000125136
Radial glial cells	MCT8KO	All	WWTR1	0.335037	0.311	0.146	0.000144316
Radial glial cells	MCT8KO	All	ENSG00000223727	-0.784445	0.061	0.194	0.000151726
Radial glial cells	MCT8KO	All	FSTL4	0.450015	0.239	0.1	0.000153297
Radial glial cells	MCT8KO	All	TENT4A	0.373415	0.336	0.167	0.000161162
Radial glial cells	MCT8KO	All	PIGU	0.414628	0.372	0.199	0.0001695
Radial glial cells	MCT8KO	All	PHF6	0.448335	0.331	0.169	0.000177499
Radial glial cells	MCT8KO	All	VLDLR	0.28907	0.156	0.049	0.00018907
Radial glial cells	MCT8KO	All	RDX	0.495962	0.517	0.329	0.000195656
Radial glial cells	MCT8KO	All	LRRC8B	0.394141	0.231	0.095	0.000212392
Radial glial cells	MCT8KO	All	KIF5C	-0.782499	0.436	0.538	0.000219767
Radial glial cells	MCT8KO	All	SPATS2L	0.622597	0.464	0.287	0.000232171
Radial glial cells	MCT8KO	All	DYNC1I1	-0.579081	0.069	0.208	0.000242375
Radial glial cells	MCT8KO	All	CHST15	0.285246	0.103	0.021	0.000253375
Radial glial cells	MCT8KO	All	FOXM1	0.27081	0.111	0.025	0.000253381
Radial glial cells	MCT8KO	All	SHC3	-0.715516	0.525	0.605	0.000259348
Radial glial cells	MCT8KO	All	PBX1	0.442736	0.953	0.886	0.000261262
Radial glial cells	MCT8KO	All	ADAMTS20	0.397318	0.133	0.036	0.000268965
Radial glial cells	MCT8KO	All	HACD3	0.347991	0.461	0.261	0.000288262
Radial glial cells	MCT8KO	All	PRR16	0.464475	0.194	0.073	0.000289165
Radial glial cells	MCT8KO	All	LINC00907	0.611219	0.294	0.145	0.000293735
Radial glial cells	MCT8KO	All	EXT1	-0.471459	0.839	0.859	0.00030194
Radial glial cells	MCT8KO	All	CELSR1	-0.715255	0.336	0.469	0.000302597
Radial glial cells	MCT8KO	All	PHLPP2	0.363336	0.253	0.113	0.000306158
Radial glial cells	MCT8KO	All	SCN1A	0.375963	0.183	0.066	0.000321832
Radial glial cells	MCT8KO	All	PACRG	0.492926	0.358	0.194	0.000321937
Radial glial cells	MCT8KO	All	ASPM	0.63816	0.244	0.11	0.000334163
Radial glial cells	MCT8KO	All	LINC01619	0.653402	0.469	0.297	0.000345284
Radial glial cells	MCT8KO	All	LRRC8D	0.424715	0.556	0.353	0.000347797
Radial glial cells	MCT8KO	All	PDE8A	0.426464	0.467	0.278	0.0003511
Radial glial cells	MCT8KO	All	LINC02649	-0.515954	0.017	0.123	0.00035258
Radial glial cells	MCT8KO	All	ITGA6	-0.669583	0.1	0.244	0.000352757
Radial glial cells	MCT8KO	All	FGF12	0.520284	0.369	0.201	0.000380197
Radial glial cells	MCT8KO	All	EYA2	0.463136	0.164	0.054	0.000388008
Radial glial cells	MCT8KO	All	SCARB1	-0.561429	0.042	0.162	0.000392181
Radial glial cells	MCT8KO	All	NCAN	-0.651747	0.178	0.332	0.000396763
Radial glial cells	MCT8KO	All	DCUN1D2	0.34522	0.239	0.103	0.000397372
Radial glial cells	MCT8KO	All	FSTL5	0.510874	0.497	0.315	0.000398273
Radial glial cells	MCT8KO	All	TNFRSF19	-0.733574	0.175	0.329	0.000405379
Radial glial cells	MCT8KO	All	AMPH	0.403265	0.35	0.191	0.000419062
Radial glial cells	MCT8KO	All	LEMD1	-0.644063	0.108	0.251	0.000489022
Radial glial cells	MCT8KO	All	PREX2	-0.627564	0.611	0.697	0.000531869
Radial glial cells	MCT8KO	All	CNTN6	0.42694	0.108	0.025	0.000562608
Radial glial cells	MCT8KO	All	CHRM2	0.484723	0.128	0.035	0.000569831
Radial glial cells	MCT8KO	All	L3MBTL4	-0.736324	0.111	0.257	0.000577545
Radial glial cells	MCT8KO	All	ZNF618	0.367259	0.567	0.367	0.000580022
Radial glial cells	MCT8KO	All	KCND2	0.597009	0.475	0.293	0.000602771
Radial glial cells	MCT8KO	All	PCDH9	0.486462	0.803	0.629	0.000638461
Radial glial cells	MCT8KO	All	KLF12	0.325586	0.914	0.828	0.000644301
Radial glial cells	MCT8KO	All	TLL2	0.377978	0.122	0.032	0.000661129
Radial glial cells	MCT8KO	All	CXADR	0.364422	0.258	0.117	0.0006614
Radial glial cells	MCT8KO	All	MDM1	-0.67064	0.083	0.212	0.000664858
Radial glial cells	MCT8KO	All	RELN	0.652397	0.408	0.245	0.000681691
Radial glial cells	MCT8KO	All	ENSG00000286797	-0.686648	0.131	0.279	0.000684168
Radial glial cells	MCT8KO	All	SLIT2	0.443124	0.606	0.396	0.000711482
Radial glial cells	MCT8KO	All	G2E3	0.375841	0.339	0.18	0.000729802
Radial glial cells	MCT8KO	All	HDAC4	0.426044	0.747	0.563	0.000773025
Radial glial cells	MCT8KO	All	KMT2C	-0.446355	0.875	0.859	0.000797313
Radial glial cells	MCT8KO	All	SKAP2	-0.487057	0.014	0.113	0.000809534
Radial glial cells	MCT8KO	All	CACNA1A	-0.677811	0.194	0.343	0.000912137
Radial glial cells	MCT8KO	All	EML4	0.395885	0.422	0.25	0.000986859
Radial glial cells	MCT8KO	All	MTCL1	0.456575	0.328	0.173	0.000990255
Radial glial cells	MCT8KO	All	NRF1	0.401483	0.447	0.269	0.00103435
Radial glial cells	MCT8KO	All	SOX2-OT	0.85702	0.722	0.594	0.00103561
Radial glial cells	MCT8KO	All	HABP4	0.297294	0.194	0.075	0.00108717
Radial glial cells	MCT8KO	All	CIP2A	0.370029	0.217	0.093	0.00110877
Radial glial cells	MCT8KO	All	GRIA1	-0.407298	0.65	0.778	0.00110972
Radial glial cells	MCT8KO	All	PLCL1	0.377938	0.383	0.208	0.00111221
Radial glial cells	MCT8KO	All	ENSG00000227681	0.363922	0.275	0.128	0.00112085
Radial glial cells	MCT8KO	All	PTPRG-AS1	-0.658045	0.078	0.206	0.00116141
Radial glial cells	MCT8KO	All	PDE1C	-0.901571	0.178	0.322	0.00124064
Radial glial cells	MCT8KO	All	CBR4	0.362078	0.517	0.329	0.00127651
Radial glial cells	MCT8KO	All	ZNF536	0.369273	0.911	0.767	0.00128453
Radial glial cells	MCT8KO	All	KIF24	0.299464	0.242	0.106	0.00131368
Radial glial cells	MCT8KO	All	TMOD3	0.356889	0.294	0.145	0.00139081
Radial glial cells	MCT8KO	All	LEF1	-0.533492	0.194	0.36	0.00145226
Radial glial cells	MCT8KO	All	CHSY1	0.391318	0.339	0.18	0.00145393
Radial glial cells	MCT8KO	All	INCENP	0.294753	0.144	0.046	0.00148369
Radial glial cells	MCT8KO	All	LINC02232	0.326847	0.122	0.033	0.0014976
Radial glial cells	MCT8KO	All	PARPBP	0.286559	0.194	0.077	0.00153101
Radial glial cells	MCT8KO	All	MSRA	-0.477303	0.069	0.198	0.00155551
Radial glial cells	MCT8KO	All	PARM1	0.414046	0.144	0.046	0.00159767
Radial glial cells	MCT8KO	All	MLLT3	0.407062	0.769	0.587	0.00163796
Radial glial cells	MCT8KO	All	AHI1	0.36898	0.503	0.311	0.00169841
Radial glial cells	MCT8KO	All	ENSG00000224905	0.475721	0.647	0.462	0.00174867
Radial glial cells	MCT8KO	All	SORL1	-0.510741	0.042	0.155	0.00176781
Radial glial cells	MCT8KO	All	MGAT4C	0.442863	0.192	0.077	0.00179598
Radial glial cells	MCT8KO	All	KIAA1958	0.452573	0.675	0.502	0.00193742
Radial glial cells	MCT8KO	All	TSHZ1	-0.54312	0.097	0.237	0.00193811
Radial glial cells	MCT8KO	All	ZDHHC13	-0.638482	0.114	0.251	0.00194584
Radial glial cells	MCT8KO	All	STK17A	-0.703672	0.075	0.197	0.00195262
Radial glial cells	MCT8KO	All	TVP23C	-0.664676	0.164	0.308	0.00196881
Radial glial cells	MCT8KO	All	SLC2A13	0.405071	0.317	0.165	0.00199456
Radial glial cells	MCT8KO	All	RTTN	0.404397	0.397	0.23	0.00204118
Radial glial cells	MCT8KO	All	WNT5B	-0.613816	0.125	0.266	0.00204582
Radial glial cells	MCT8KO	All	ELAPOR2	0.384717	0.336	0.18	0.00214885
Radial glial cells	MCT8KO	All	FBXL7	-0.484175	0.903	0.877	0.00217133
Radial glial cells	MCT8KO	All	HIVEP3	-0.818648	0.297	0.42	0.0022018
Radial glial cells	MCT8KO	All	CEP97	0.369902	0.208	0.088	0.00239062
Radial glial cells	MCT8KO	All	DNAJC1	0.351216	0.447	0.266	0.00239995
Radial glial cells	MCT8KO	All	SLC4A4	0.455626	0.275	0.134	0.00247689
Radial glial cells	MCT8KO	All	COL5A2	0.425028	0.158	0.057	0.00251676
Radial glial cells	MCT8KO	All	ENSG00000285971	-0.500063	0.053	0.172	0.00251881
Radial glial cells	MCT8KO	All	NPHP4	0.387517	0.272	0.135	0.00265188
Radial glial cells	MCT8KO	All	FANCI	0.481939	0.356	0.202	0.00270348
Radial glial cells	MCT8KO	All	ACVR1	-0.533858	0.108	0.243	0.00287119
Radial glial cells	MCT8KO	All	PGAP1	-0.636546	0.522	0.605	0.00291625
Radial glial cells	MCT8KO	All	BLM	0.412485	0.25	0.114	0.00298248
Radial glial cells	MCT8KO	All	GPC5	0.345162	0.292	0.145	0.00309424
Radial glial cells	MCT8KO	All	CCND2	-0.609222	0.414	0.538	0.00311255
Radial glial cells	MCT8KO	All	CDK5RAP2	0.496236	0.608	0.441	0.003307
Radial glial cells	MCT8KO	All	CRISPLD1	0.403829	0.217	0.095	0.00340237
Radial glial cells	MCT8KO	All	ENSG00000227486	-0.691436	0.369	0.495	0.0034384
Radial glial cells	MCT8KO	All	PCGF5	-0.685894	0.114	0.245	0.00350147
Radial glial cells	MCT8KO	All	ECT2	0.405582	0.228	0.103	0.00391289
Radial glial cells	MCT8KO	All	ZNF462	-0.514316	0.753	0.774	0.00408637
Radial glial cells	MCT8KO	All	SASH1	0.318516	0.514	0.31	0.00435457
Radial glial cells	MCT8KO	All	DYNLRB2-AS1	0.423689	0.167	0.063	0.00478728
Radial glial cells	MCT8KO	All	NMNAT2	0.496834	0.458	0.29	0.00481349
Radial glial cells	MCT8KO	All	CASC15	0.373866	0.942	0.872	0.00496013
Radial glial cells	MCT8KO	All	KREMEN1	0.353673	0.222	0.099	0.00535915
Radial glial cells	MCT8KO	All	RAB8B	-0.682422	0.275	0.407	0.00538156
Radial glial cells	MCT8KO	All	RHBDL3	0.432293	0.261	0.132	0.00611842
Radial glial cells	MCT8KO	All	CNTNAP3B	0.312845	0.292	0.151	0.00620827
Radial glial cells	MCT8KO	All	CARMIL1	-0.833859	0.258	0.382	0.00625197
Radial glial cells	MCT8KO	All	FARS2	0.418618	0.722	0.543	0.00626038
Radial glial cells	MCT8KO	All	DIXDC1	-0.59868	0.217	0.357	0.00647963
Radial glial cells	MCT8KO	All	MOB1B	0.439617	0.389	0.23	0.00651881
Radial glial cells	MCT8KO	All	PRR11	0.333675	0.167	0.064	0.00659489
Radial glial cells	MCT8KO	All	DYNC2I1	0.308226	0.428	0.254	0.00669278
Radial glial cells	MCT8KO	All	KCNN2	-0.664475	0.1	0.225	0.00672433
Radial glial cells	MCT8KO	All	STK33	0.438512	0.611	0.424	0.00678149
Radial glial cells	MCT8KO	All	UNC5D	0.451513	0.481	0.317	0.00681341
Radial glial cells	MCT8KO	All	MERTK	-0.395059	0.022	0.117	0.00687068
Radial glial cells	MCT8KO	All	STARD13	0.592964	0.253	0.126	0.0068978
Radial glial cells	MCT8KO	All	MIR137HG	0.30901	0.103	0.026	0.00695429
Radial glial cells	MCT8KO	All	AFF1	0.378616	0.358	0.206	0.00715336
Radial glial cells	MCT8KO	All	FMN2	0.435709	0.692	0.522	0.00750064
Radial glial cells	MCT8KO	All	ENSG00000258312	0.378367	0.142	0.047	0.00764605
Radial glial cells	MCT8KO	All	SEL1L3	-0.589575	0.289	0.435	0.00795788
Radial glial cells	MCT8KO	All	TMPO	0.331248	0.289	0.152	0.00821947
Radial glial cells	MCT8KO	All	CAMTA1	0.343783	0.867	0.715	0.00822339
Radial glial cells	MCT8KO	All	VLDLR-AS1	0.466823	0.35	0.198	0.00838358
Radial glial cells	MCT8KO	All	RNF144A	0.447867	0.442	0.28	0.00848727
Radial glial cells	MCT8KO	All	FSIP1	0.275144	0.186	0.075	0.00875756
Radial glial cells	MCT8KO	All	CTCF	0.384217	0.294	0.158	0.00980945
Radial glial cells	MCT8KO	All	IGF2	0.273155	0.194	0.081	0.0101963
Radial glial cells	MCT8KO	All	DPP10	0.591475	0.858	0.755	0.0103056
Radial glial cells	MCT8KO	All	ENSG00000258526	0.393095	0.547	0.364	0.0104697
Radial glial cells	MCT8KO	All	ZFPM2	-0.725151	0.542	0.629	0.0107711
Radial glial cells	MCT8KO	All	PCAT7	-0.417809	0.017	0.106	0.0108264
Radial glial cells	MCT8KO	All	ARHGEF7	0.302014	0.711	0.501	0.0112678
Radial glial cells	MCT8KO	All	RPS27L	-0.492129	0.081	0.201	0.0117448
Radial glial cells	MCT8KO	All	CRB1	-0.529001	0.144	0.282	0.0118775
Radial glial cells	MCT8KO	All	ARHGEF10L	0.273716	0.256	0.126	0.0122624
Radial glial cells	MCT8KO	All	NCKAP5	0.528455	0.956	0.886	0.0125722
Radial glial cells	MCT8KO	All	CHD9	-0.487159	0.725	0.749	0.0132684
Radial glial cells	MCT8KO	All	MMP16	0.33784	0.653	0.456	0.0134124
Radial glial cells	MCT8KO	All	MRC2	-0.531576	0.081	0.201	0.0136014
Radial glial cells	MCT8KO	All	ARHGAP33	0.273153	0.169	0.067	0.0139434
Radial glial cells	MCT8KO	All	TICRR	0.364533	0.236	0.116	0.014007
Radial glial cells	MCT8KO	All	RAPH1	0.347552	0.406	0.241	0.0142211
Radial glial cells	MCT8KO	All	GNG2	0.373105	0.436	0.268	0.0143566
Radial glial cells	MCT8KO	All	ERCC6L2-AS1	0.279677	0.231	0.106	0.0150335
Radial glial cells	MCT8KO	All	MYO10	-0.510858	0.514	0.626	0.0153883
Radial glial cells	MCT8KO	All	SALL1	-0.411826	0.022	0.113	0.0154705
Radial glial cells	MCT8KO	All	CEP192	0.4858	0.519	0.363	0.0155782
Radial glial cells	MCT8KO	All	ASIC2	0.420041	0.233	0.109	0.0162312
Radial glial cells	MCT8KO	All	CFAP54	0.386382	0.242	0.117	0.0166249
Radial glial cells	MCT8KO	All	WDR62	0.325317	0.161	0.064	0.0186354
Radial glial cells	MCT8KO	All	CEMIP	-0.683271	0.067	0.176	0.020637
Radial glial cells	MCT8KO	All	DST	0.301764	0.908	0.784	0.0213545
Radial glial cells	MCT8KO	All	NSD2	0.344671	0.656	0.476	0.0218157
Radial glial cells	MCT8KO	All	CDC42BPA	0.314911	0.808	0.629	0.0218615
Radial glial cells	MCT8KO	All	LRRIQ1	0.31033	0.247	0.12	0.0224658
Radial glial cells	MCT8KO	All	TMTC4	0.365416	0.294	0.158	0.0227274
Radial glial cells	MCT8KO	All	EGFR	0.394332	0.167	0.067	0.0227772
Radial glial cells	MCT8KO	All	SPATA6	0.38357	0.397	0.243	0.0231978
Radial glial cells	MCT8KO	All	EPB41L1	0.286131	0.258	0.131	0.023568
Radial glial cells	MCT8KO	All	LCORL	0.369618	0.728	0.544	0.0236137
Radial glial cells	MCT8KO	All	SOBP	0.403997	0.503	0.336	0.0236719
Radial glial cells	MCT8KO	All	CSRNP3	0.291557	0.628	0.435	0.0240168
Radial glial cells	MCT8KO	All	CORO2B	-0.62225	0.397	0.508	0.0248919
Radial glial cells	MCT8KO	All	KCNB2	-0.631287	0.425	0.543	0.025022
Radial glial cells	MCT8KO	All	RNF165	0.463015	0.556	0.395	0.0250781
Radial glial cells	MCT8KO	All	MTA3	0.278287	0.406	0.247	0.0258235
Radial glial cells	MCT8KO	All	SLF1	0.305489	0.292	0.155	0.0260765
Radial glial cells	MCT8KO	All	C1orf112	0.290016	0.214	0.099	0.0267145
Radial glial cells	MCT8KO	All	DNER	0.410271	0.664	0.478	0.0272924
Radial glial cells	MCT8KO	All	NFASC	0.522859	0.542	0.377	0.0277401
Radial glial cells	MCT8KO	All	ATOH8	0.336312	0.164	0.067	0.0278886
Radial glial cells	MCT8KO	All	ATP1B1	0.269278	0.247	0.123	0.0286412
Radial glial cells	MCT8KO	All	NUF2	0.332406	0.147	0.056	0.0288768
Radial glial cells	MCT8KO	All	DAAM1	0.371153	0.672	0.499	0.0289011
Radial glial cells	MCT8KO	All	MAML3	-0.603346	0.597	0.675	0.0292871
Radial glial cells	MCT8KO	All	MAST2	0.343656	0.506	0.335	0.0300705
Radial glial cells	MCT8KO	All	SLC1A2	-0.626415	0.339	0.456	0.030082
Radial glial cells	MCT8KO	All	ABCC8	0.283823	0.106	0.031	0.0303423
Radial glial cells	MCT8KO	All	SFXN5	-0.679481	0.233	0.353	0.0311626
Radial glial cells	MCT8KO	All	CTDSPL2	0.263449	0.45	0.279	0.0311664
Radial glial cells	MCT8KO	All	ACVR1B	0.31976	0.181	0.077	0.03166
Radial glial cells	MCT8KO	All	RALYL	0.596053	0.581	0.414	0.03192
Radial glial cells	MCT8KO	All	GPM6B	0.49651	0.817	0.693	0.0326197
Radial glial cells	MCT8KO	All	LINC02334	-0.640035	0.3	0.434	0.0333972
Radial glial cells	MCT8KO	All	DDB2	-0.603319	0.111	0.232	0.0336687
Radial glial cells	MCT8KO	All	PDZRN4	0.349931	0.178	0.075	0.0354672
Radial glial cells	MCT8KO	All	RSPO3	0.269616	0.106	0.031	0.0385295
Radial glial cells	MCT8KO	All	APOLD1	0.371147	0.303	0.169	0.0387017
Radial glial cells	MCT8KO	All	UBE2E2	0.294452	0.556	0.375	0.0388157
Radial glial cells	MCT8KO	All	FUT8	0.399604	0.739	0.59	0.0388161
Radial glial cells	MCT8KO	All	LIMCH1	0.680505	0.592	0.455	0.0394896
Radial glial cells	MCT8KO	All	MAP6	0.311759	0.464	0.287	0.0410975
Radial glial cells	MCT8KO	All	MTMR7	0.313478	0.275	0.144	0.0449873
Radial glial cells	MCT8KO	All	CDIN1	-0.737974	0.311	0.423	0.0456173
Radial glial cells	MCT8KO	All	SLC35F1	-0.334044	0.864	0.851	0.0456368
Radial glial cells	MCT8KO	All	ANO5	-0.57006	0.081	0.194	0.0460207
Radial glial cells	MCT8KO	All	CASD1	0.314765	0.333	0.19	0.051442
Radial glial cells	MCT8KO	All	SS18	0.27803	0.303	0.162	0.0527286
Radial glial cells	MCT8KO	All	CEP135	0.283049	0.286	0.152	0.0551613
Radial glial cells	MCT8KO	All	RNF220	0.292745	0.181	0.079	0.056521
Radial glial cells	MCT8KO	All	ENSG00000284906	0.280201	0.147	0.057	0.0574695
Radial glial cells	MCT8KO	All	SHROOM3	-0.395295	0.697	0.774	0.0584219
Radial glial cells	MCT8KO	All	ARNT2	0.34663	0.483	0.315	0.0607287
Radial glial cells	MCT8KO	All	SLC25A21	0.364846	0.281	0.151	0.0641936
Radial glial cells	MCT8KO	All	ST6GAL2	0.368991	0.239	0.12	0.064292
Radial glial cells	MCT8KO	All	STX18	0.270721	0.45	0.287	0.0649706
Radial glial cells	MCT8KO	All	PRSS23	0.446055	0.122	0.042	0.0657236
Radial glial cells	MCT8KO	All	SPART	0.314129	0.308	0.169	0.0699452
Radial glial cells	MCT8KO	All	EXO1	0.270035	0.136	0.05	0.0710364
Radial glial cells	MCT8KO	All	ELAPOR1	-0.492896	0.092	0.205	0.0712597
Radial glial cells	MCT8KO	All	LRBA	0.333953	0.683	0.492	0.0720261
Radial glial cells	MCT8KO	All	ARHGAP35	0.326221	0.656	0.473	0.0720393
Radial glial cells	MCT8KO	All	PLAGL1	0.472737	0.586	0.439	0.0774263
Radial glial cells	MCT8KO	All	NUP93	0.30575	0.344	0.195	0.0791362
Radial glial cells	MCT8KO	All	SHC2	-0.478323	0.061	0.163	0.0801992
Radial glial cells	MCT8KO	All	ENSG00000285367	-0.633541	0.064	0.167	0.0805434
Radial glial cells	MCT8KO	All	NLN	0.283112	0.283	0.153	0.0826828
Radial glial cells	MCT8KO	All	APC2	0.289135	0.217	0.106	0.0855381
Radial glial cells	MCT8KO	All	PAM	0.483883	0.756	0.607	0.0884612
Radial glial cells	MCT8KO	All	PHACTR1	-0.395902	0.783	0.841	0.0924606
Radial glial cells	MCT8KO	All	FAM13B	0.334668	0.481	0.312	0.0997157
Radial glial cells	MCT8KO	13	TENM2	2.13668	0.985	0.773	4.31116e-08
Radial glial cells	MCT8KO	13	OPCML	-2.14706	0.379	0.909	1.64722e-06
Radial glial cells	MCT8KO	13	DANT2	-1.8023	0.076	0.636	5.04239e-06
Radial glial cells	MCT8KO	13	LRRC4C	2.4709	0.955	0.636	5.48119e-06
Radial glial cells	MCT8KO	13	NFIB	-1.40209	0.818	0.977	1.95647e-05
Radial glial cells	MCT8KO	13	PBX3	1.30845	0.985	0.75	0.000277818
Radial glial cells	MCT8KO	13	ERBB4	1.16525	1	0.909	0.000499927
Radial glial cells	MCT8KO	13	NEAT1	-1.87571	0.652	0.886	0.00109429
Radial glial cells	MCT8KO	13	TPTE2P4	-1.15666	0	0.386	0.00340528
Radial glial cells	MCT8KO	13	CCDC102B	-1.61401	0.409	0.932	0.00364005
Radial glial cells	MCT8KO	13	ADGRL3	0.980377	1	0.75	0.00743756
Radial glial cells	MCT8KO	13	ADGRV1	0.956087	0.985	1	0.00936555
Radial glial cells	MCT8KO	13	PTPRN2	0.971357	0.955	0.75	0.0151514
Radial glial cells	MCT8KO	13	LRRC7	-1.26476	0.576	0.886	0.016937
Radial glial cells	MCT8KO	13	ARHGAP21	1.10176	0.924	0.659	0.0337553
Radial glial cells	MCT8KO	13	PTCHD4	-1.61226	0.409	0.795	0.0419829
Radial glial cells	MCT8KO	13	ENSG00000271860	1.22891	0.652	0.159	0.0543718
Radial glial cells	MCT8KO	10	MPPED2	-3.61589	0.143	0.934	3.26401e-20
Radial glial cells	MCT8KO	10	ERBB4	3.39329	1	0.395	2.15921e-19
Radial glial cells	MCT8KO	10	NFIA	-2.8035	0.87	1	2.93e-18
Radial glial cells	MCT8KO	10	NFIB	-1.83466	0.87	1	1.07904e-17
Radial glial cells	MCT8KO	10	GREB1L	2.57949	0.974	0.25	1.48277e-17
Radial glial cells	MCT8KO	10	DLGAP1	-3.28934	0.416	0.987	4.64052e-17
Radial glial cells	MCT8KO	10	PBX3	2.89041	0.987	0.408	1.11428e-16
Radial glial cells	MCT8KO	10	DCC	2.83444	1	0.895	3.01318e-16
Radial glial cells	MCT8KO	10	NAV2	2.72205	0.987	0.553	3.94265e-16
Radial glial cells	MCT8KO	10	TENM2	2.95112	0.961	0.355	5.21968e-16
Radial glial cells	MCT8KO	10	PTPRG	-1.98058	0.844	0.987	3.36128e-14
Radial glial cells	MCT8KO	10	PAX3	2.20731	0.935	0.197	9.75699e-14
Radial glial cells	MCT8KO	10	TENM4	-1.77527	0.805	1	5.0271e-13
Radial glial cells	MCT8KO	10	SEZ6L	-3.12633	0.247	0.842	7.12134e-13
Radial glial cells	MCT8KO	10	TENM3	2.29503	0.909	0.395	1.91949e-12
Radial glial cells	MCT8KO	10	NRG3	2.21711	0.987	0.776	1.99355e-12
Radial glial cells	MCT8KO	10	EPHA3	2.31131	0.961	0.461	2.35066e-12
Radial glial cells	MCT8KO	10	TMTC2	2.06687	0.948	0.539	4.81138e-12
Radial glial cells	MCT8KO	10	EBF1	2.63959	0.844	0.263	7.17796e-12
Radial glial cells	MCT8KO	10	GPC6	-2.26084	0.688	0.974	9.8783e-12
Radial glial cells	MCT8KO	10	LINC01551	-2.25774	0.052	0.697	1.26437e-11
Radial glial cells	MCT8KO	10	RUNX1T1	2.26151	0.935	0.461	1.26978e-11
Radial glial cells	MCT8KO	10	NKAIN3	-2.20694	0.922	0.974	1.57795e-11
Radial glial cells	MCT8KO	10	MEIS1	1.93486	0.909	0.237	1.75456e-11
Radial glial cells	MCT8KO	10	BMP5	2.01725	0.649	0.026	1.22386e-10
Radial glial cells	MCT8KO	10	HECW1	-2.12556	0.545	0.908	1.31786e-10
Radial glial cells	MCT8KO	10	MAPK10	1.77574	0.961	0.579	1.35951e-10
Radial glial cells	MCT8KO	10	MIR325HG	1.93108	0.87	0.329	1.68368e-10
Radial glial cells	MCT8KO	10	DCLK2	1.82587	0.935	0.618	4.09002e-10
Radial glial cells	MCT8KO	10	TFAP2B	2.16455	0.701	0.092	7.43324e-10
Radial glial cells	MCT8KO	10	PTPRZ1	-1.76476	0.481	0.895	7.78029e-10
Radial glial cells	MCT8KO	10	BICD1	-1.93222	0.558	0.868	1.02661e-09
Radial glial cells	MCT8KO	10	FRMD4A	1.59176	0.974	0.724	1.07408e-09
Radial glial cells	MCT8KO	10	LGR4	2.17824	0.701	0.118	1.34202e-09
Radial glial cells	MCT8KO	10	GRID2	2.16758	0.922	0.5	1.64847e-09
Radial glial cells	MCT8KO	10	FIGN	2.28638	0.662	0.079	1.96865e-09
Radial glial cells	MCT8KO	10	KIRREL2	1.89809	0.597	0.026	2.60669e-09
Radial glial cells	MCT8KO	10	ARHGAP21	1.51549	0.974	0.658	3.24746e-09
Radial glial cells	MCT8KO	10	SLCO5A1	-2.69593	0.325	0.776	3.59404e-09
Radial glial cells	MCT8KO	10	NEDD4L	-1.81503	0.675	0.934	3.74002e-09
Radial glial cells	MCT8KO	10	NFIX	-1.95041	0.091	0.684	4.66521e-09
Radial glial cells	MCT8KO	10	UNC5C	2.32252	0.844	0.303	5.26323e-09
Radial glial cells	MCT8KO	10	CBLB	2.00787	0.896	0.605	6.17812e-09
Radial glial cells	MCT8KO	10	PLCB1	-1.4705	0.831	0.987	1.27581e-08
Radial glial cells	MCT8KO	10	LRRC4C	1.87706	0.74	0.145	1.62421e-08
Radial glial cells	MCT8KO	10	SVIL	-1.78194	0.571	0.921	2.03493e-08
Radial glial cells	MCT8KO	10	CADPS	-1.92482	0.597	0.882	2.47516e-08
Radial glial cells	MCT8KO	10	ENSG00000243620	2.12828	0.818	0.289	3.10523e-08
Radial glial cells	MCT8KO	10	CTNNA2	1.51905	1	0.842	4.21858e-08
Radial glial cells	MCT8KO	10	ADGRL3	1.52374	0.935	0.684	4.42271e-08
Radial glial cells	MCT8KO	10	PID1	1.70715	0.831	0.263	5.58172e-08
Radial glial cells	MCT8KO	10	CUX2	1.89164	0.792	0.276	1.30423e-07
Radial glial cells	MCT8KO	10	ELMO1	1.98668	0.727	0.171	1.40862e-07
Radial glial cells	MCT8KO	10	ZIC1	1.57316	0.649	0.092	1.84327e-07
Radial glial cells	MCT8KO	10	ZNF804A	1.69676	0.909	0.513	2.22169e-07
Radial glial cells	MCT8KO	10	PTPRN2	1.3864	0.948	0.526	3.21412e-07
Radial glial cells	MCT8KO	10	MAML2	2.13077	0.779	0.303	6.48013e-07
Radial glial cells	MCT8KO	10	ZEB2	1.56392	0.844	0.421	8.12474e-07
Radial glial cells	MCT8KO	10	MIR100HG	1.7796	0.818	0.329	8.12818e-07
Radial glial cells	MCT8KO	10	RARB	1.74321	0.597	0.079	9.76547e-07
Radial glial cells	MCT8KO	10	HDAC9	-1.73824	0.597	0.829	9.92491e-07
Radial glial cells	MCT8KO	10	RYR3	2.01552	0.753	0.224	1.00295e-06
Radial glial cells	MCT8KO	10	REV3L	-1.5472	0.416	0.816	1.78632e-06
Radial glial cells	MCT8KO	10	RORA	1.41147	0.961	0.711	2.40898e-06
Radial glial cells	MCT8KO	10	LHX2	-1.8132	0.026	0.5	2.6764e-06
Radial glial cells	MCT8KO	10	TOX	1.65269	0.831	0.408	3.46799e-06
Radial glial cells	MCT8KO	10	OPCML	-1.94705	0.325	0.789	3.88585e-06
Radial glial cells	MCT8KO	10	NR2F1-AS1	1.38398	0.805	0.329	4.70557e-06
Radial glial cells	MCT8KO	10	MAML3	-1.64452	0.662	0.882	5.04921e-06
Radial glial cells	MCT8KO	10	LINC02360	-1.57199	0.013	0.461	5.72565e-06
Radial glial cells	MCT8KO	10	NIN	1.46684	0.792	0.289	6.23083e-06
Radial glial cells	MCT8KO	10	LMO1	1.82637	0.494	0.039	6.58916e-06
Radial glial cells	MCT8KO	10	CACNA2D1	-1.44923	0.844	0.947	6.85977e-06
Radial glial cells	MCT8KO	10	CPLX2	-1.66159	0.195	0.697	6.91039e-06
Radial glial cells	MCT8KO	10	MAP2	-1.1785	0.896	0.987	6.99826e-06
Radial glial cells	MCT8KO	10	ANKRD20A11P	-1.47217	0	0.434	7.40193e-06
Radial glial cells	MCT8KO	10	ABTB3	1.75003	0.558	0.079	1.06537e-05
Radial glial cells	MCT8KO	10	GRIA1	-1.60872	0.481	0.855	1.0899e-05
Radial glial cells	MCT8KO	10	CNTN4	1.63229	0.805	0.382	1.50029e-05
Radial glial cells	MCT8KO	10	SNCAIP	-1.84838	0.312	0.711	1.73668e-05
Radial glial cells	MCT8KO	10	MDGA2	1.42744	0.792	0.303	1.77251e-05
Radial glial cells	MCT8KO	10	NRXN3	2.49922	0.883	0.513	1.86054e-05
Radial glial cells	MCT8KO	10	HUNK	-1.7241	0.299	0.711	2.56729e-05
Radial glial cells	MCT8KO	10	PPP1R14C	1.71518	0.584	0.105	3.0064e-05
Radial glial cells	MCT8KO	10	EPHA5	1.47375	0.818	0.368	3.26154e-05
Radial glial cells	MCT8KO	10	PRMT8	1.41454	0.792	0.263	3.33997e-05
Radial glial cells	MCT8KO	10	FRMD5	-1.57818	0.558	0.842	3.40476e-05
Radial glial cells	MCT8KO	10	CLIP1	1.34657	0.87	0.526	3.74049e-05
Radial glial cells	MCT8KO	10	SYNE2	-1.10663	0.922	0.987	3.83915e-05
Radial glial cells	MCT8KO	10	MIR9-1HG	-1.52156	0.481	0.842	3.88238e-05
Radial glial cells	MCT8KO	10	TSPAN5	-1.53414	0.584	0.842	4.39716e-05
Radial glial cells	MCT8KO	10	EGFEM1P	1.68641	0.883	0.526	4.78047e-05
Radial glial cells	MCT8KO	10	NLGN1	-1.26882	0.896	0.987	6.80504e-05
Radial glial cells	MCT8KO	10	SPIRE1	-1.41999	0.584	0.855	7.55374e-05
Radial glial cells	MCT8KO	10	SOX5	-1.13691	0.974	0.974	8.38106e-05
Radial glial cells	MCT8KO	10	NR2F2-AS1	1.70232	0.519	0.079	0.000105496
Radial glial cells	MCT8KO	10	EMX2OS	-1.50177	0	0.382	0.00016319
Radial glial cells	MCT8KO	10	GRIA4	1.65346	0.714	0.289	0.000175861
Radial glial cells	MCT8KO	10	ELAVL4	-1.73255	0.299	0.684	0.000181588
Radial glial cells	MCT8KO	10	JAM3	1.58466	0.701	0.263	0.000188161
Radial glial cells	MCT8KO	10	MEIS2	-1.26808	0.688	0.882	0.000198254
Radial glial cells	MCT8KO	10	KIF5C	-1.75031	0.416	0.724	0.000206026
Radial glial cells	MCT8KO	10	NALF1	1.23723	0.974	0.724	0.00023625
Radial glial cells	MCT8KO	10	EBF3	1.66494	0.597	0.145	0.000265742
Radial glial cells	MCT8KO	10	EMX1	-1.47991	0.013	0.395	0.000319609
Radial glial cells	MCT8KO	10	LHFPL3	1.97898	0.727	0.289	0.00032144
Radial glial cells	MCT8KO	10	CHN2	-1.7764	0.299	0.697	0.000323183
Radial glial cells	MCT8KO	10	RGS20	1.59709	0.506	0.079	0.00035615
Radial glial cells	MCT8KO	10	TCF12	0.761245	0.987	0.934	0.000368131
Radial glial cells	MCT8KO	10	CHRM3	1.74548	0.597	0.145	0.000388127
Radial glial cells	MCT8KO	10	LDLRAD3	-1.46115	0.429	0.789	0.000413903
Radial glial cells	MCT8KO	10	ADAMTS9-AS2	-1.70776	0.039	0.434	0.000432004
Radial glial cells	MCT8KO	10	BOC	1.52228	0.74	0.329	0.000450159
Radial glial cells	MCT8KO	10	ALK	2.50023	0.584	0.158	0.00046838
Radial glial cells	MCT8KO	10	RBFOX3	-1.5613	0.364	0.737	0.000485754
Radial glial cells	MCT8KO	10	TPTE2P4	-1.47475	0.026	0.408	0.000490375
Radial glial cells	MCT8KO	10	FGF13	1.11905	0.87	0.592	0.000597747
Radial glial cells	MCT8KO	10	LRRC3B	-1.81125	0.065	0.461	0.000852718
Radial glial cells	MCT8KO	10	PDE1C	-2.35826	0.156	0.566	0.000855255
Radial glial cells	MCT8KO	10	CARMIL1	-1.80458	0.169	0.566	0.000914094
Radial glial cells	MCT8KO	10	ZFPM2	-1.72477	0.597	0.803	0.0011488
Radial glial cells	MCT8KO	10	EFNA5	1.52975	0.662	0.276	0.00210207
Radial glial cells	MCT8KO	10	PAX7	1.46608	0.338	0	0.0022831
Radial glial cells	MCT8KO	10	LINC02315	-2.15965	0.078	0.447	0.00239605
Radial glial cells	MCT8KO	10	STXBP6	-1.87313	0.169	0.566	0.00272425
Radial glial cells	MCT8KO	10	CRNDE	1.3216	0.455	0.066	0.00273856
Radial glial cells	MCT8KO	10	EPS8	1.11613	0.532	0.118	0.00276072
Radial glial cells	MCT8KO	10	ENSG00000286757	1.50105	0.688	0.25	0.00300758
Radial glial cells	MCT8KO	10	ANKS1B	1.20566	0.935	0.842	0.00325844
Radial glial cells	MCT8KO	10	ENSG00000286924	1.50717	0.377	0.026	0.00356912
Radial glial cells	MCT8KO	10	EPHB1	1.82836	0.857	0.539	0.00362328
Radial glial cells	MCT8KO	10	AUTS2	0.563064	1	1	0.00447207
Radial glial cells	MCT8KO	10	SNTG1	1.99896	0.701	0.368	0.00450054
Radial glial cells	MCT8KO	10	HMGA2	-1.34342	0.169	0.553	0.00482911
Radial glial cells	MCT8KO	10	PDPN	0.993746	0.351	0.013	0.00553537
Radial glial cells	MCT8KO	10	TMEM163	-1.57692	0.286	0.645	0.00623177
Radial glial cells	MCT8KO	10	ZFHX2-AS1	-1.34104	0.052	0.408	0.00626321
Radial glial cells	MCT8KO	10	ADARB2	1.72794	0.714	0.289	0.00750197
Radial glial cells	MCT8KO	10	ZSWIM6	0.894563	0.948	0.75	0.00770564
Radial glial cells	MCT8KO	10	PSD3	-0.926073	0.857	0.961	0.00784652
Radial glial cells	MCT8KO	10	NDST3	1.46355	0.649	0.263	0.00863542
Radial glial cells	MCT8KO	10	ST6GALNAC3	1.092	0.935	0.618	0.00940933
Radial glial cells	MCT8KO	10	SH3KBP1	1.35056	0.468	0.092	0.00941869
Radial glial cells	MCT8KO	10	PLEKHA6	1.34024	0.442	0.079	0.0109179
Radial glial cells	MCT8KO	10	PLXNA4	-1.82415	0.312	0.645	0.0133897
Radial glial cells	MCT8KO	10	CCSER1	-1.45593	0.545	0.842	0.0134598
Radial glial cells	MCT8KO	10	NTRK2	1.8316	0.727	0.342	0.0137042
Radial glial cells	MCT8KO	10	CDH4	1.31609	0.896	0.632	0.0139898
Radial glial cells	MCT8KO	10	PKHD1	1.56169	0.39	0.039	0.015189
Radial glial cells	MCT8KO	10	EPB41	1.08414	0.74	0.355	0.0155388
Radial glial cells	MCT8KO	10	KAZN	-0.864846	0.935	0.974	0.0164167
Radial glial cells	MCT8KO	10	ZNF521	1.16217	0.753	0.355	0.0168278
Radial glial cells	MCT8KO	10	NPAS3	1.07539	0.948	0.816	0.0178902
Radial glial cells	MCT8KO	10	MIAT	1.13907	0.87	0.539	0.0179393
Radial glial cells	MCT8KO	10	GPC3	1.34796	0.299	0	0.0185158
Radial glial cells	MCT8KO	10	DPYSL3	1.09348	0.779	0.421	0.0205162
Radial glial cells	MCT8KO	10	ROBO2	-1.25062	0.857	0.908	0.0241328
Radial glial cells	MCT8KO	10	SLC25A48	-1.36768	0.013	0.316	0.0272655
Radial glial cells	MCT8KO	10	TEAD1	1.00326	0.935	0.724	0.0287994
Radial glial cells	MCT8KO	10	CDK14	0.860036	0.909	0.645	0.0295229
Radial glial cells	MCT8KO	10	TANC2	-1.35599	0.364	0.671	0.0327644
Radial glial cells	MCT8KO	10	CREB5	-1.71463	0.117	0.461	0.0329554
Radial glial cells	MCT8KO	10	SYT2	1.11669	0.312	0.013	0.0382819
Radial glial cells	MCT8KO	10	SLC8A1	1.25735	0.74	0.368	0.0390666
Radial glial cells	MCT8KO	10	KLHDC8A	-1.53488	0.221	0.553	0.0421485
Radial glial cells	MCT8KO	10	BCAT1	1.00782	0.312	0.013	0.0430366
Radial glial cells	MCT8KO	10	LINC01619	1.13509	0.831	0.526	0.0435792
Radial glial cells	MCT8KO	10	WLS	1.22493	0.468	0.092	0.0480187
Radial glial cells	MCT8KO	10	CENPF	1.39855	0.468	0.092	0.0491662
Radial glial cells	MCT8KO	10	LINC00595	-1.49893	0.026	0.329	0.0525808
Radial glial cells	MCT8KO	10	LINC-PINT	-1.23214	0.039	0.355	0.052914
Radial glial cells	MCT8KO	10	LINC03000	1.81	0.519	0.145	0.0543393
Radial glial cells	MCT8KO	10	PHLPP1	-1.10669	0.597	0.803	0.0556764
Radial glial cells	MCT8KO	10	EFCC1	0.965234	0.338	0.026	0.063436
Radial glial cells	MCT8KO	10	PTCH1	1.01405	0.377	0.053	0.0658165
Radial glial cells	MCT8KO	10	NCALD	1.45365	0.455	0.105	0.0690835
Radial glial cells	MCT8KO	10	TFAP2A	0.925745	0.299	0.013	0.0704849
Radial glial cells	MCT8KO	10	PRDM13	0.985889	0.273	0	0.0718474
Radial glial cells	MCT8KO	10	CXXC4	0.785767	0.273	0	0.0718474
Radial glial cells	MCT8KO	10	PEG3	0.844108	0.273	0	0.0718474
Radial glial cells	MCT8KO	10	PELI2	-1.24563	0.468	0.724	0.0747227
Radial glial cells	MCT8KO	10	GSE1	-0.765795	0.727	0.921	0.0759472
Radial glial cells	MCT8KO	10	DPP6	1.92484	0.831	0.592	0.0763009
Radial glial cells	MCT8KO	10	ADAM7-AS1	1.41278	0.39	0.066	0.0771099
Radial glial cells	MCT8KO	10	LINC01414	1.16413	0.403	0.066	0.080804
Radial glial cells	MCT8KO	10	LINC00511	-1.37745	0.169	0.5	0.0891785
Radial glial cells	MCT8KO	10	STARD13	1.67082	0.429	0.105	0.0994269
Radial glial cells	MCT8KO	10	ZHX2	0.988034	0.688	0.303	0.0999394
Radial glial cells	MCT8KO	9	LINC01414	3.59607	0.824	0.09	4.35214e-15
Radial glial cells	MCT8KO	9	OTX2-AS1	2.94217	0.647	0.047	3.38569e-13
Radial glial cells	MCT8KO	9	LINC03000	2.54208	0.706	0.073	6.06586e-12
Radial glial cells	MCT8KO	9	EFCC1	1.82668	0.412	0.017	6.70436e-10
Radial glial cells	MCT8KO	9	MECOM	2.7148	0.588	0.056	7.58797e-10
Radial glial cells	MCT8KO	9	WNT7A	0.688606	0.235	0	5.55776e-09
Radial glial cells	MCT8KO	9	TAFA4	0.925968	0.235	0	5.55776e-09
Radial glial cells	MCT8KO	9	LRP2	1.55892	0.412	0.021	1.23266e-08
Radial glial cells	MCT8KO	9	ERBB4	4.22355	1	0.5	2.9118e-08
Radial glial cells	MCT8KO	9	GREB1L	2.6876	0.824	0.184	8.54187e-08
Radial glial cells	MCT8KO	9	ENSG00000243620	5.13324	0.941	0.333	2.44016e-07
Radial glial cells	MCT8KO	9	LHFPL6	2.44142	1	0.342	3.39042e-07
Radial glial cells	MCT8KO	9	ADAMTS20	1.78352	0.353	0.017	4.12655e-07
Radial glial cells	MCT8KO	9	ZIC1	2.35108	0.588	0.077	6.47216e-07
Radial glial cells	MCT8KO	9	TENM2	3.6024	0.941	0.346	1.21203e-06
Radial glial cells	MCT8KO	9	MAML2	2.51652	1	0.423	1.68918e-06
Radial glial cells	MCT8KO	9	NFIB	-2.10208	0.941	0.996	2.55363e-06
Radial glial cells	MCT8KO	9	TACR3	1.42444	0.235	0.004	2.75703e-06
Radial glial cells	MCT8KO	9	NTRK2	2.38775	0.824	0.209	2.96229e-06
Radial glial cells	MCT8KO	9	PAX3	1.91431	0.647	0.111	3.20963e-06
Radial glial cells	MCT8KO	9	MPPED2	-3.33982	0.235	0.979	3.42772e-06
Radial glial cells	MCT8KO	9	CUX2	2.21316	0.882	0.252	4.16678e-06
Radial glial cells	MCT8KO	9	CPNE8	1.50497	0.412	0.034	6.06529e-06
Radial glial cells	MCT8KO	9	CXCR4	0.956591	0.176	0	7.36467e-06
Radial glial cells	MCT8KO	9	LINC02609	0.621144	0.176	0	7.36467e-06
Radial glial cells	MCT8KO	9	ENSG00000258776	0.790686	0.176	0	7.36467e-06
Radial glial cells	MCT8KO	9	THRB	1.20102	0.294	0.013	8.02702e-06
Radial glial cells	MCT8KO	9	HDAC9	-2.88032	0.412	0.966	1.24769e-05
Radial glial cells	MCT8KO	9	GRID2	2.7746	0.941	0.406	1.33418e-05
Radial glial cells	MCT8KO	9	TENM3	2.60501	1	0.44	1.69449e-05
Radial glial cells	MCT8KO	9	LRRC4C	3.17876	0.882	0.274	1.87009e-05
Radial glial cells	MCT8KO	9	ANKRD6	2.22023	0.765	0.201	2.00224e-05
Radial glial cells	MCT8KO	9	PTPRN2	2.23799	0.882	0.346	2.91933e-05
Radial glial cells	MCT8KO	9	NRP1	1.76381	0.529	0.073	3.14918e-05
Radial glial cells	MCT8KO	9	ABTB3	1.8873	0.471	0.056	5.70811e-05
Radial glial cells	MCT8KO	9	ENSG00000266076	1.33058	0.471	0.056	7.48172e-05
Radial glial cells	MCT8KO	9	LRRC3B	-3.33972	0.059	0.893	7.69469e-05
Radial glial cells	MCT8KO	9	ANGPT1	1.84402	0.294	0.017	0.000109149
Radial glial cells	MCT8KO	9	RMST	3.45724	0.882	0.372	0.000111503
Radial glial cells	MCT8KO	9	SLIT2	2.29781	0.941	0.355	0.000122367
Radial glial cells	MCT8KO	9	ADGRL3	2.70288	0.941	0.577	0.000130577
Radial glial cells	MCT8KO	9	MGST1	0.980971	0.294	0.017	0.000142203
Radial glial cells	MCT8KO	9	SV2C	1.89794	0.294	0.017	0.000142203
Radial glial cells	MCT8KO	9	JAG1	1.76683	0.412	0.043	0.000164845
Radial glial cells	MCT8KO	9	PGM5	1.76299	0.235	0.009	0.000175527
Radial glial cells	MCT8KO	9	CTTN	0.895806	0.235	0.009	0.000190093
Radial glial cells	MCT8KO	9	ENSG00000287976	0.736254	0.235	0.009	0.000190093
Radial glial cells	MCT8KO	9	SORCS2	2.67942	0.824	0.265	0.000195245
Radial glial cells	MCT8KO	9	TMEM132D	3.03063	0.529	0.085	0.000211797
Radial glial cells	MCT8KO	9	ENSG00000258312	2.36963	0.353	0.03	0.000238858
Radial glial cells	MCT8KO	9	WLS	2.47433	0.647	0.145	0.00024154
Radial glial cells	MCT8KO	9	NDST3	1.9281	0.588	0.115	0.000360241
Radial glial cells	MCT8KO	9	GPC6	-1.9817	0.765	1	0.000381773
Radial glial cells	MCT8KO	9	PTPRG	-1.99687	0.765	0.987	0.000599849
Radial glial cells	MCT8KO	9	GLI3	-1.50897	0.882	0.991	0.000773836
Radial glial cells	MCT8KO	9	TMEM132B	-3.24567	0.118	0.855	0.000955115
Radial glial cells	MCT8KO	9	SOX5	-1.43095	0.941	0.991	0.00134569
Radial glial cells	MCT8KO	9	PBX3	1.84788	0.882	0.385	0.0014077
Radial glial cells	MCT8KO	9	KCNQ1OT1	1.81599	0.941	0.389	0.00226658
Radial glial cells	MCT8KO	9	MIR9-1HG	-2.48628	0.235	0.88	0.00293675
Radial glial cells	MCT8KO	9	PREX2	-2.85331	0.235	0.846	0.00296915
Radial glial cells	MCT8KO	9	UST	1.80405	0.824	0.291	0.0030481
Radial glial cells	MCT8KO	9	WASH5P	0.535518	0.176	0.004	0.00321078
Radial glial cells	MCT8KO	9	HS3ST3A1	1.77194	0.235	0.013	0.0039504
Radial glial cells	MCT8KO	9	HECW1	-2.75241	0.412	0.897	0.00490457
Radial glial cells	MCT8KO	9	FRMD5	-2.2062	0.588	0.915	0.00519153
Radial glial cells	MCT8KO	9	ROBO2	-1.88512	0.529	0.97	0.00547716
Radial glial cells	MCT8KO	9	SEZ6L	-2.73169	0.412	0.893	0.00548427
Radial glial cells	MCT8KO	9	ENSG00000227681	1.52403	0.471	0.073	0.00700731
Radial glial cells	MCT8KO	9	TENM4	-1.50798	0.882	0.991	0.00724058
Radial glial cells	MCT8KO	9	SAMD5	2.47566	0.588	0.141	0.00793731
Radial glial cells	MCT8KO	9	SYNE2	-1.60041	0.765	0.991	0.00810976
Radial glial cells	MCT8KO	9	WNT7B	1.83538	0.412	0.06	0.00819886
Radial glial cells	MCT8KO	9	CALCRL	0.540396	0.118	0	0.00974075
Radial glial cells	MCT8KO	9	GLP1R	0.620734	0.118	0	0.00974075
Radial glial cells	MCT8KO	9	CCN2	0.535829	0.118	0	0.00974075
Radial glial cells	MCT8KO	9	PFDN5	0.425843	0.118	0	0.00974075
Radial glial cells	MCT8KO	9	BTN2A3P	0.448165	0.118	0	0.00974075
Radial glial cells	MCT8KO	9	FLNC	0.67727	0.118	0	0.00974075
Radial glial cells	MCT8KO	9	BDH1	0.484639	0.118	0	0.00974075
Radial glial cells	MCT8KO	9	LETM2	0.534321	0.118	0	0.00974075
Radial glial cells	MCT8KO	9	KIFC2	0.362947	0.118	0	0.00974075
Radial glial cells	MCT8KO	9	PNMA3	0.559025	0.118	0	0.00974075
Radial glial cells	MCT8KO	9	ADARB2-AS1	0.384691	0.118	0	0.00974075
Radial glial cells	MCT8KO	9	LINC01036	0.698905	0.118	0	0.00974075
Radial glial cells	MCT8KO	9	LINC02942	0.286911	0.118	0	0.00974075
Radial glial cells	MCT8KO	9	ENSG00000239482	0.500044	0.118	0	0.00974075
Radial glial cells	MCT8KO	9	LINC02032	0.290993	0.118	0	0.00974075
Radial glial cells	MCT8KO	9	ENSG00000249675	0.451692	0.118	0	0.00974075
Radial glial cells	MCT8KO	9	ENSG00000256947	0.604872	0.118	0	0.00974075
Radial glial cells	MCT8KO	9	ENSG00000259711	0.445552	0.118	0	0.00974075
Radial glial cells	MCT8KO	9	MIMT1	0.371275	0.118	0	0.00974075
Radial glial cells	MCT8KO	9	ENSG00000288921	0.315376	0.118	0	0.00974075
Radial glial cells	MCT8KO	9	ENSG00000289162	0.563444	0.118	0	0.00974075
Radial glial cells	MCT8KO	9	ENSG00000291099	0.528233	0.118	0	0.00974075
Radial glial cells	MCT8KO	9	AUTS2	1.15363	1	1	0.0126012
Radial glial cells	MCT8KO	9	KCNH7	-2.45821	0.412	0.876	0.0133703
Radial glial cells	MCT8KO	9	DACH1	-1.24382	0.824	0.996	0.0150292
Radial glial cells	MCT8KO	9	MIR325HG	2.76766	0.765	0.278	0.0214773
Radial glial cells	MCT8KO	9	SETX	1.33801	0.824	0.278	0.0237604
Radial glial cells	MCT8KO	9	MOB3B	-2.34475	0.176	0.808	0.0246411
Radial glial cells	MCT8KO	9	RAB3C	1.50113	0.706	0.214	0.0293609
Radial glial cells	MCT8KO	9	SLC2A1	1.45026	0.294	0.03	0.0307233
Radial glial cells	MCT8KO	9	ZFHX3	1.97586	0.706	0.235	0.0320611
Radial glial cells	MCT8KO	9	LTBP1	-2.77612	0.118	0.769	0.0325635
Radial glial cells	MCT8KO	9	CREB5	-2.02898	0.588	0.936	0.0332492
Radial glial cells	MCT8KO	9	PHLPP2	1.22739	0.412	0.064	0.0338068
Radial glial cells	MCT8KO	9	PRMT8	0.834281	0.235	0.017	0.0410807
Radial glial cells	MCT8KO	9	PRKCA	-2.13552	0.471	0.876	0.0442767
Radial glial cells	MCT8KO	9	ENSG00000228566	0.63397	0.235	0.017	0.0489613
Radial glial cells	MCT8KO	9	LINC00511	-2.52223	0.235	0.808	0.0507367
Radial glial cells	MCT8KO	9	NTRK3	-1.79775	0.353	0.927	0.0514904
Radial glial cells	MCT8KO	9	ENSG00000286480	0.869174	0.294	0.03	0.0575358
Radial glial cells	MCT8KO	9	HS3ST3B1	0.659847	0.235	0.017	0.058288
Radial glial cells	MCT8KO	9	BBOF1	0.788542	0.294	0.03	0.0695866
Radial glial cells	MCT8KO	9	NRG3	1.56897	1	0.868	0.0696632
Radial glial cells	MCT8KO	9	ADCYAP1R1	1.24268	0.353	0.047	0.070322
Radial glial cells	MCT8KO	9	CADPS	-2.04126	0.471	0.876	0.076548
Radial glial cells	MCT8KO	9	LINC01551	-2.46572	0	0.688	0.0789501
Radial glial cells	MCT8KO	9	PLCE1	-2.26707	0.176	0.795	0.0797448
Radial glial cells	MCT8KO	9	ZNF804A	2.83629	0.765	0.325	0.0808502
Radial glial cells	MCT8KO	9	EBF1	2.04632	0.647	0.192	0.0833262
Radial glial cells	MCT8KO	9	FIGN	2.09204	0.647	0.188	0.0833732
Radial glial cells	MCT8KO	9	MEIS2	-1.30662	0.824	0.991	0.0863632
Radial glial cells	MCT8KO	9	SDC2	1.47668	0.529	0.128	0.0870602
Radial glial cells	MCT8KO	5	PEG3	1.2817	0.455	0.022	1.94565e-14
Radial glial cells	MCT8KO	5	TENM2	2.38115	0.955	0.454	3.56111e-14
Radial glial cells	MCT8KO	5	ENSG00000243620	3.08071	0.955	0.397	1.37903e-12
Radial glial cells	MCT8KO	5	ERBB4	2.54322	0.955	0.572	1.92019e-12
Radial glial cells	MCT8KO	5	NFIB	-1.82087	0.75	0.961	1.794e-10
Radial glial cells	MCT8KO	5	ZIC1	1.60696	0.545	0.092	1.51529e-09
Radial glial cells	MCT8KO	5	GREB1L	1.99435	0.705	0.188	6.04055e-09
Radial glial cells	MCT8KO	5	LINC03000	2.15073	0.477	0.07	3.21103e-08
Radial glial cells	MCT8KO	5	ZNF804A	1.91794	0.841	0.393	1.95277e-07
Radial glial cells	MCT8KO	5	RMST	1.92155	0.864	0.393	3.53719e-07
Radial glial cells	MCT8KO	5	KAZN	-1.41856	0.886	0.987	4.80864e-07
Radial glial cells	MCT8KO	5	FREM1	1.34996	0.5	0.092	4.93064e-07
Radial glial cells	MCT8KO	5	OPCML	-2.02557	0.364	0.825	7.57182e-07
Radial glial cells	MCT8KO	5	NR2F2-AS1	1.37954	0.455	0.074	7.78606e-07
Radial glial cells	MCT8KO	5	SYNE2	-1.94968	0.705	0.904	8.11438e-07
Radial glial cells	MCT8KO	5	DLGAP1	-2.0471	0.591	0.891	1.48393e-06
Radial glial cells	MCT8KO	5	ANGPT1	1.16756	0.295	0.022	2.69042e-06
Radial glial cells	MCT8KO	5	ENSG00000287704	1.71783	0.364	0.048	4.23202e-06
Radial glial cells	MCT8KO	5	ZFHX3	1.61422	0.591	0.166	4.29128e-06
Radial glial cells	MCT8KO	5	TENM4	-1.75688	0.682	0.882	8.16201e-06
Radial glial cells	MCT8KO	5	PRICKLE2	1.24689	0.455	0.087	1.83057e-05
Radial glial cells	MCT8KO	5	HDAC9	-1.87304	0.364	0.777	2.30333e-05
Radial glial cells	MCT8KO	5	ILDR2	1.29308	0.477	0.105	2.36807e-05
Radial glial cells	MCT8KO	5	GRID2	1.92019	0.795	0.406	3.94444e-05
Radial glial cells	MCT8KO	5	ADGRL3	1.37402	0.886	0.681	4.23951e-05
Radial glial cells	MCT8KO	5	EBF1	1.46119	0.75	0.271	4.77973e-05
Radial glial cells	MCT8KO	5	MIR9-1HG	-2.20175	0.205	0.651	5.06077e-05
Radial glial cells	MCT8KO	5	SAMD5	1.09906	0.636	0.183	7.84499e-05
Radial glial cells	MCT8KO	5	MPPED2	-1.86105	0.205	0.699	8.90931e-05
Radial glial cells	MCT8KO	5	SOX5	-1.20226	0.864	0.965	9.46745e-05
Radial glial cells	MCT8KO	5	PGK1	1.21996	0.591	0.179	9.73854e-05
Radial glial cells	MCT8KO	5	RERGL	0.859092	0.318	0.039	0.000137083
Radial glial cells	MCT8KO	5	MAML2	1.83681	0.727	0.323	0.000157745
Radial glial cells	MCT8KO	5	LINC01414	1.9672	0.455	0.105	0.000215089
Radial glial cells	MCT8KO	5	WLS	1.6445	0.591	0.192	0.000317001
Radial glial cells	MCT8KO	5	FIGN	1.22934	0.523	0.14	0.000438599
Radial glial cells	MCT8KO	5	ABTB3	1.25071	0.432	0.087	0.000518426
Radial glial cells	MCT8KO	5	PTPRN2	1.24572	0.818	0.384	0.000554923
Radial glial cells	MCT8KO	5	TENM3	2.12156	0.727	0.362	0.000565761
Radial glial cells	MCT8KO	5	LRRN3	0.857477	0.227	0.017	0.000571791
Radial glial cells	MCT8KO	5	NAV2	2.04669	0.909	0.524	0.000685631
Radial glial cells	MCT8KO	5	GPC6	-1.40123	0.795	0.926	0.000688198
Radial glial cells	MCT8KO	5	SLIT3	1.24558	0.432	0.1	0.000737009
Radial glial cells	MCT8KO	5	FSTL4	1.08276	0.364	0.066	0.000760588
Radial glial cells	MCT8KO	5	MIR325HG	1.6382	0.659	0.24	0.000801954
Radial glial cells	MCT8KO	5	LRRC4C	1.29241	0.682	0.249	0.000940327
Radial glial cells	MCT8KO	5	DAB1	-1.13394	0.727	0.93	0.00105074
Radial glial cells	MCT8KO	5	ENSG00000259275	0.51286	0.136	0	0.00109341
Radial glial cells	MCT8KO	5	FREM2	0.70761	0.25	0.026	0.00130667
Radial glial cells	MCT8KO	5	ENSG00000239922	0.775788	0.182	0.009	0.00148308
Radial glial cells	MCT8KO	5	CREB5	-2.07581	0.318	0.686	0.00156948
Radial glial cells	MCT8KO	5	LAMA2	1.39332	0.432	0.105	0.00189064
Radial glial cells	MCT8KO	5	PTCH1	0.827558	0.318	0.052	0.00193282
Radial glial cells	MCT8KO	5	EPHA3	1.75696	0.636	0.262	0.00200579
Radial glial cells	MCT8KO	5	MECOM	1.88049	0.295	0.048	0.0025726
Radial glial cells	MCT8KO	5	HECW1	-1.69921	0.523	0.795	0.00260798
Radial glial cells	MCT8KO	5	COL23A1	0.632507	0.295	0.044	0.00594786
Radial glial cells	MCT8KO	5	LRRC3B	-2.19383	0.068	0.511	0.00649093
Radial glial cells	MCT8KO	5	SORCS2	1.45834	0.659	0.266	0.00665255
Radial glial cells	MCT8KO	5	UNC5C	1.2016	0.682	0.245	0.00683896
Radial glial cells	MCT8KO	5	GNL3	0.980601	0.386	0.087	0.00747203
Radial glial cells	MCT8KO	5	TCF4	-1.24922	0.773	0.869	0.00810833
Radial glial cells	MCT8KO	5	NTRK2	1.40957	0.682	0.288	0.00827154
Radial glial cells	MCT8KO	5	KCNH1	0.811382	0.295	0.048	0.00896442
Radial glial cells	MCT8KO	5	PTPRT	1.49823	0.636	0.249	0.0102154
Radial glial cells	MCT8KO	5	NEBL	1.17889	0.364	0.083	0.0109804
Radial glial cells	MCT8KO	5	MEIS2	-1.29496	0.75	0.873	0.0118496
Radial glial cells	MCT8KO	5	APC2	0.768953	0.341	0.066	0.0124123
Radial glial cells	MCT8KO	5	COTL1	0.716544	0.182	0.013	0.0134637
Radial glial cells	MCT8KO	5	ENSG00000275443	0.797889	0.227	0.026	0.0142838
Radial glial cells	MCT8KO	5	BICD1	-1.61899	0.409	0.716	0.0159753
Radial glial cells	MCT8KO	5	RWDD1	0.365507	0.114	0	0.0177463
Radial glial cells	MCT8KO	5	ENSG00000287460	0.648996	0.114	0	0.0177463
Radial glial cells	MCT8KO	5	CADPS	-1.47365	0.432	0.76	0.0178586
Radial glial cells	MCT8KO	5	POTEF	0.771071	0.159	0.009	0.0203064
Radial glial cells	MCT8KO	5	NRG1	-1.27527	0.75	0.904	0.0226455
Radial glial cells	MCT8KO	5	TNPO3	0.922006	0.568	0.201	0.0241345
Radial glial cells	MCT8KO	5	PTPRZ1	-1.11865	0.682	0.886	0.0312142
Radial glial cells	MCT8KO	5	GLI3	-1.65812	0.432	0.721	0.0328623
Radial glial cells	MCT8KO	5	PBX3	1.41941	0.75	0.38	0.0370264
Radial glial cells	MCT8KO	5	SPARCL1	0.919537	0.227	0.031	0.0398305
Radial glial cells	MCT8KO	5	GRIA4	1.07967	0.591	0.227	0.0455126
Radial glial cells	MCT8KO	5	KDM3A	1.51701	0.636	0.31	0.0570536
Radial glial cells	MCT8KO	5	DPYD	1.60829	0.477	0.157	0.0616423
Radial glial cells	MCT8KO	5	GRM8	0.867183	0.591	0.21	0.0680352
Radial glial cells	MCT8KO	5	LHFPL6	1.76712	0.682	0.336	0.0717968
Radial glial cells	MCT8KO	5	TAGLN3	0.837071	0.25	0.039	0.0763497
Radial glial cells	MCT8KO	5	DACH2	1.02432	0.545	0.201	0.0895299
Radial glial cells	MCT8KO	1	ERBB4	3.78419	1	0.612	4.14162e-43
Radial glial cells	MCT8KO	1	GREB1L	3.11852	0.981	0.239	3.79552e-41
Radial glial cells	MCT8KO	1	GPC6	-2.18816	0.84	1	1.33541e-36
Radial glial cells	MCT8KO	1	CREB5	-3.52877	0.212	0.91	2.54693e-36
Radial glial cells	MCT8KO	1	TENM2	3.35212	0.968	0.396	4.62539e-36
Radial glial cells	MCT8KO	1	LRRC4C	3.30527	0.949	0.306	1.3711e-34
Radial glial cells	MCT8KO	1	MPPED2	-2.73677	0.301	0.94	7.85455e-34
Radial glial cells	MCT8KO	1	NAV2	2.57418	1	0.724	1.97886e-33
Radial glial cells	MCT8KO	1	PBX3	2.33671	0.962	0.552	7.54839e-33
Radial glial cells	MCT8KO	1	LRRC3B	-2.92628	0.115	0.828	2.6423e-32
Radial glial cells	MCT8KO	1	PAX3	2.83492	0.885	0.142	2.66556e-32
Radial glial cells	MCT8KO	1	ADGRL3	2.06555	0.981	0.694	3.3526e-32
Radial glial cells	MCT8KO	1	UNC5C	3.09541	0.91	0.284	1.45873e-31
Radial glial cells	MCT8KO	1	SOX5	-1.44354	0.936	1	2.46089e-29
Radial glial cells	MCT8KO	1	HDAC9	-2.69791	0.423	0.91	6.74063e-29
Radial glial cells	MCT8KO	1	TENM3	2.38724	0.949	0.537	2.1176e-28
Radial glial cells	MCT8KO	1	NLGN1	-1.89506	0.827	0.978	2.73485e-28
Radial glial cells	MCT8KO	1	NR2F2-AS1	2.70601	0.769	0.082	1.3737e-27
Radial glial cells	MCT8KO	1	SEZ6L	-2.75928	0.385	0.881	3.3546e-27
Radial glial cells	MCT8KO	1	NRG3	1.90668	0.994	0.925	3.2133e-26
Radial glial cells	MCT8KO	1	MIR325HG	2.19439	0.891	0.261	4.47003e-26
Radial glial cells	MCT8KO	1	CUX2	2.35287	0.878	0.366	5.70985e-26
Radial glial cells	MCT8KO	1	SOX6	-2.23272	0.417	0.903	6.72705e-25
Radial glial cells	MCT8KO	1	NFIA	-1.38572	0.929	1	9.92032e-25
Radial glial cells	MCT8KO	1	EGFEM1P	2.21394	0.949	0.627	1.91205e-24
Radial glial cells	MCT8KO	1	MAPK10	2.00304	0.949	0.701	2.81809e-24
Radial glial cells	MCT8KO	1	MEIS1	2.103	0.846	0.201	4.5214e-24
Radial glial cells	MCT8KO	1	NTRK3	-1.90369	0.494	0.918	7.03742e-24
Radial glial cells	MCT8KO	1	PTPRG	-1.68953	0.814	0.978	7.35357e-24
Radial glial cells	MCT8KO	1	ENSG00000243620	3.01592	0.897	0.485	9.42969e-24
Radial glial cells	MCT8KO	1	GRID2	2.24267	0.936	0.545	1.4184e-23
Radial glial cells	MCT8KO	1	PTPRZ1	-1.63028	0.763	0.963	1.68407e-23
Radial glial cells	MCT8KO	1	DENND1A	-1.59128	0.609	0.955	5.69142e-23
Radial glial cells	MCT8KO	1	NTRK2	2.5462	0.853	0.358	7.92219e-23
Radial glial cells	MCT8KO	1	PTPRN2	1.76319	0.923	0.537	8.49577e-23
Radial glial cells	MCT8KO	1	EPHA3	2.60725	0.859	0.336	1.13409e-22
Radial glial cells	MCT8KO	1	FRMD5	-2.05985	0.571	0.903	1.6927e-22
Radial glial cells	MCT8KO	1	MIR100HG	1.89635	0.929	0.463	7.25979e-22
Radial glial cells	MCT8KO	1	HECW1	-2.41032	0.487	0.896	9.2916e-22
Radial glial cells	MCT8KO	1	LINC01551	-2.07561	0.032	0.612	1.33314e-21
Radial glial cells	MCT8KO	1	ZNF804A	2.15341	0.853	0.351	3.14173e-21
Radial glial cells	MCT8KO	1	SYNE2	-1.34991	0.891	0.963	3.24746e-21
Radial glial cells	MCT8KO	1	ABTB3	2.56098	0.712	0.119	5.52393e-21
Radial glial cells	MCT8KO	1	CTNNA2	2.1259	0.994	0.821	7.12452e-21
Radial glial cells	MCT8KO	1	CADPS	-1.75919	0.564	0.918	1.57607e-20
Radial glial cells	MCT8KO	1	DLGAP1	-2.27224	0.66	0.925	3.74558e-20
Radial glial cells	MCT8KO	1	MEIS2	-1.56448	0.673	0.97	4.09926e-20
Radial glial cells	MCT8KO	1	MOB3B	-2.03446	0.244	0.769	5.81464e-20
Radial glial cells	MCT8KO	1	OPCML	-2.71505	0.378	0.836	1.19516e-19
Radial glial cells	MCT8KO	1	FIGN	1.94184	0.782	0.216	1.42162e-19
Radial glial cells	MCT8KO	1	ILDR2	1.96354	0.744	0.164	1.45551e-19
Radial glial cells	MCT8KO	1	NFIB	-1.15807	0.955	0.993	3.71912e-19
Radial glial cells	MCT8KO	1	GLI3	-1.44473	0.897	0.955	5.05779e-19
Radial glial cells	MCT8KO	1	DCC	1.83552	0.987	0.91	2.07699e-18
Radial glial cells	MCT8KO	1	MAML2	1.751	0.917	0.485	3.34693e-18
Radial glial cells	MCT8KO	1	CDON	-1.62347	0.603	0.925	3.90431e-18
Radial glial cells	MCT8KO	1	ZEB2	1.64519	0.91	0.433	3.97225e-18
Radial glial cells	MCT8KO	1	ANKRD20A11P	-1.53029	0	0.485	1.12112e-17
Radial glial cells	MCT8KO	1	BICD1	-1.69152	0.622	0.881	6.3465e-17
Radial glial cells	MCT8KO	1	TMEM132B	-2.03003	0.314	0.754	1.33535e-16
Radial glial cells	MCT8KO	1	DOK5	-1.79644	0.218	0.724	1.3939e-16
Radial glial cells	MCT8KO	1	PLCB1	-1.36016	0.769	0.963	1.82607e-16
Radial glial cells	MCT8KO	1	KCNH7	-1.57345	0.571	0.91	2.07909e-16
Radial glial cells	MCT8KO	1	MIR9-1HG	-1.55109	0.506	0.881	2.72929e-16
Radial glial cells	MCT8KO	1	WLS	1.71354	0.718	0.201	3.29112e-16
Radial glial cells	MCT8KO	1	RMST	2.08327	0.814	0.396	3.95018e-16
Radial glial cells	MCT8KO	1	DAB1	-1.37101	0.833	0.963	4.59177e-16
Radial glial cells	MCT8KO	1	LRP2	1.84958	0.577	0.052	9.24536e-16
Radial glial cells	MCT8KO	1	LINC01414	2.50156	0.628	0.104	9.95332e-16
Radial glial cells	MCT8KO	1	ZIC1	1.6975	0.622	0.09	2.57369e-15
Radial glial cells	MCT8KO	1	PRKCA	-1.50177	0.545	0.881	2.87574e-15
Radial glial cells	MCT8KO	1	FUT9	-1.72815	0.506	0.851	2.96914e-15
Radial glial cells	MCT8KO	1	TMTC2	1.55552	0.917	0.634	3.3771e-15
Radial glial cells	MCT8KO	1	TMTC1	-1.98174	0.321	0.754	9.19521e-15
Radial glial cells	MCT8KO	1	RALGAPA2	-1.58191	0.474	0.799	1.87482e-14
Radial glial cells	MCT8KO	1	PELI2	-1.59724	0.391	0.799	2.01744e-14
Radial glial cells	MCT8KO	1	LGR4	1.67406	0.571	0.067	2.26592e-14
Radial glial cells	MCT8KO	1	FGF13	1.53999	0.885	0.463	2.44956e-14
Radial glial cells	MCT8KO	1	ROBO2	-1.26832	0.641	0.903	8.6468e-14
Radial glial cells	MCT8KO	1	PHLPP1	-1.30142	0.705	0.91	1.39572e-13
Radial glial cells	MCT8KO	1	LHX2	-1.48274	0.045	0.493	1.41041e-13
Radial glial cells	MCT8KO	1	NFIX	-1.46569	0.077	0.53	2.27213e-13
Radial glial cells	MCT8KO	1	ALK	2.33538	0.679	0.201	2.95841e-13
Radial glial cells	MCT8KO	1	ZNF423	1.46389	0.904	0.604	5.28136e-13
Radial glial cells	MCT8KO	1	KCNK10	1.40398	0.814	0.396	5.36669e-13
Radial glial cells	MCT8KO	1	EFNA5	1.80492	0.827	0.493	5.98574e-13
Radial glial cells	MCT8KO	1	PLCE1	-1.49142	0.397	0.806	7.46503e-13
Radial glial cells	MCT8KO	1	TNS1	-1.55232	0.071	0.515	7.76233e-13
Radial glial cells	MCT8KO	1	ZSWIM6	1.18383	0.936	0.664	7.877e-13
Radial glial cells	MCT8KO	1	PRTG	1.67081	0.5	0.045	1.10112e-12
Radial glial cells	MCT8KO	1	FRMD4A	1.16815	0.942	0.709	1.1343e-12
Radial glial cells	MCT8KO	1	LINC03000	1.98527	0.571	0.112	1.56411e-12
Radial glial cells	MCT8KO	1	EBF1	1.71519	0.763	0.306	1.91872e-12
Radial glial cells	MCT8KO	1	NRG1	-2.09551	0.814	0.91	2.47481e-12
Radial glial cells	MCT8KO	1	TRPC4	1.47669	0.583	0.104	5.33793e-12
Radial glial cells	MCT8KO	1	DANT2	-1.43221	0.115	0.56	1.13485e-11
Radial glial cells	MCT8KO	1	EPS8	1.47733	0.66	0.194	1.44776e-11
Radial glial cells	MCT8KO	1	SORCS2	1.51831	0.718	0.269	1.68305e-11
Radial glial cells	MCT8KO	1	MAGI2	-1.259	0.821	0.963	1.72341e-11
Radial glial cells	MCT8KO	1	REV3L	-1.14466	0.641	0.888	2.08868e-11
Radial glial cells	MCT8KO	1	TANC2	-1.16307	0.545	0.873	2.21662e-11
Radial glial cells	MCT8KO	1	PHIP	-1.04732	0.744	0.896	2.26634e-11
Radial glial cells	MCT8KO	1	SLCO5A1	-1.62951	0.173	0.597	3.89459e-11
Radial glial cells	MCT8KO	1	LHFPL6	1.60283	0.814	0.44	5.2373e-11
Radial glial cells	MCT8KO	1	AUTS2	0.807264	1	0.985	6.37846e-11
Radial glial cells	MCT8KO	1	KCNH8	1.37115	0.853	0.597	6.62478e-11
Radial glial cells	MCT8KO	1	MN1	1.25979	0.609	0.142	7.60827e-11
Radial glial cells	MCT8KO	1	LINC00511	-1.73654	0.429	0.724	9.58281e-11
Radial glial cells	MCT8KO	1	HMGA2	-1.38632	0.442	0.813	1.07553e-10
Radial glial cells	MCT8KO	1	ADGRB3	-0.855187	0.974	1	1.23439e-10
Radial glial cells	MCT8KO	1	CDH20	1.85825	0.756	0.418	1.55128e-10
Radial glial cells	MCT8KO	1	ZNF521	1.24683	0.821	0.507	3.07984e-10
Radial glial cells	MCT8KO	1	RUNX1T1	1.3174	0.801	0.478	3.66362e-10
Radial glial cells	MCT8KO	1	LARGE1	1.39463	0.891	0.746	5.26385e-10
Radial glial cells	MCT8KO	1	FOXP1	-1.21418	0.699	0.851	5.49584e-10
Radial glial cells	MCT8KO	1	TSPAN5	-1.15963	0.622	0.888	6.15037e-10
Radial glial cells	MCT8KO	1	TSHZ2	1.65068	0.66	0.224	7.04691e-10
Radial glial cells	MCT8KO	1	EMX2OS	-1.14947	0.006	0.343	7.56704e-10
Radial glial cells	MCT8KO	1	MIR222HG	-1.25111	0.064	0.448	7.64869e-10
Radial glial cells	MCT8KO	1	LINC02315	-1.60497	0.109	0.507	8.35218e-10
Radial glial cells	MCT8KO	1	CEP112	1.10824	0.91	0.701	8.92189e-10
Radial glial cells	MCT8KO	1	RFX3	0.978546	0.942	0.821	8.98798e-10
Radial glial cells	MCT8KO	1	SVIL	-1.28577	0.474	0.806	1.40428e-09
Radial glial cells	MCT8KO	1	FOXG1-AS1	-1.17966	0	0.321	1.59804e-09
Radial glial cells	MCT8KO	1	THRB	1.89204	0.462	0.067	2.1199e-09
Radial glial cells	MCT8KO	1	LINC00472	1.34797	0.622	0.201	3.04787e-09
Radial glial cells	MCT8KO	1	BOC	1.13923	0.859	0.627	3.47194e-09
Radial glial cells	MCT8KO	1	PRDM16	-1.13943	0.506	0.821	3.60128e-09
Radial glial cells	MCT8KO	1	PDE4D	1.14399	0.929	0.701	4.54387e-09
Radial glial cells	MCT8KO	1	EFCC1	1.04723	0.429	0.045	4.65975e-09
Radial glial cells	MCT8KO	1	BMP5	1.44891	0.397	0.03	5.62919e-09
Radial glial cells	MCT8KO	1	TIAM1	1.40878	0.744	0.41	7.15679e-09
Radial glial cells	MCT8KO	1	NCAM1	-0.872823	0.904	0.955	8.02911e-09
Radial glial cells	MCT8KO	1	DOK6	-1.51594	0.532	0.769	8.37931e-09
Radial glial cells	MCT8KO	1	EEPD1	-1.27074	0.103	0.485	9.38033e-09
Radial glial cells	MCT8KO	1	COL4A6	-1.53371	0.103	0.47	9.86878e-09
Radial glial cells	MCT8KO	1	CTTNBP2	-1.40646	0.167	0.552	1.02049e-08
Radial glial cells	MCT8KO	1	NALF1	1.06198	0.968	0.791	1.16958e-08
Radial glial cells	MCT8KO	1	TLN2	-1.40862	0.378	0.724	1.37676e-08
Radial glial cells	MCT8KO	1	SORCS3	1.64932	0.622	0.216	1.59046e-08
Radial glial cells	MCT8KO	1	GRIP2	-1.27121	0.045	0.396	1.61124e-08
Radial glial cells	MCT8KO	1	EMX1	-0.966725	0	0.299	1.68735e-08
Radial glial cells	MCT8KO	1	CDK14	0.927467	0.917	0.746	1.75617e-08
Radial glial cells	MCT8KO	1	KCNQ1OT1	1.33102	0.763	0.425	1.88691e-08
Radial glial cells	MCT8KO	1	SLC8A1	1.3441	0.795	0.485	1.92408e-08
Radial glial cells	MCT8KO	1	ANGPT1	1.5888	0.397	0.037	1.98015e-08
Radial glial cells	MCT8KO	1	CASZ1	1.44988	0.462	0.075	2.06408e-08
Radial glial cells	MCT8KO	1	NELL2	1.13794	0.885	0.485	2.26064e-08
Radial glial cells	MCT8KO	1	COL4A5	-1.25501	0.34	0.724	2.63789e-08
Radial glial cells	MCT8KO	1	TPTE2P4	-1.20849	0.026	0.343	3.05404e-08
Radial glial cells	MCT8KO	1	NR2F1-AS1	1.21357	0.731	0.381	3.62644e-08
Radial glial cells	MCT8KO	1	IQGAP2	-1.45892	0.269	0.657	3.63154e-08
Radial glial cells	MCT8KO	1	PPP1R14C	1.43486	0.404	0.045	4.20733e-08
Radial glial cells	MCT8KO	1	MCC	1.36453	0.673	0.306	4.79271e-08
Radial glial cells	MCT8KO	1	OPHN1	-1.34405	0.455	0.746	5.33706e-08
Radial glial cells	MCT8KO	1	VGLL3	1.19472	0.346	0.015	8.07871e-08
Radial glial cells	MCT8KO	1	TMEM132C	1.67121	0.558	0.187	1.01768e-07
Radial glial cells	MCT8KO	1	LUZP2	1.42046	0.5	0.112	1.02377e-07
Radial glial cells	MCT8KO	1	SCUBE1	-1.13034	0.038	0.366	1.05642e-07
Radial glial cells	MCT8KO	1	ENPP2	1.0316	0.346	0.015	1.20105e-07
Radial glial cells	MCT8KO	1	KLHDC8A	-1.16289	0.141	0.5	1.20889e-07
Radial glial cells	MCT8KO	1	PPP2R2B	-1.52801	0.436	0.724	1.51799e-07
Radial glial cells	MCT8KO	1	EPHB1	1.35654	0.788	0.463	1.71885e-07
Radial glial cells	MCT8KO	1	ADAMTS18	1.6366	0.333	0.015	1.93339e-07
Radial glial cells	MCT8KO	1	PIEZO2	1.51844	0.673	0.328	2.23651e-07
Radial glial cells	MCT8KO	1	HMCN1	1.11385	0.34	0.015	2.65749e-07
Radial glial cells	MCT8KO	1	IGDCC3	1.17793	0.436	0.075	3.0732e-07
Radial glial cells	MCT8KO	1	ASAP1	-1.06515	0.705	0.866	3.28418e-07
Radial glial cells	MCT8KO	1	NDST3	1.42671	0.571	0.187	4.21516e-07
Radial glial cells	MCT8KO	1	SDK1	0.925142	0.949	0.933	4.77362e-07
Radial glial cells	MCT8KO	1	LINC02306	1.47897	0.423	0.075	5.22396e-07
Radial glial cells	MCT8KO	1	RAB3GAP2	-1.23681	0.436	0.716	5.75813e-07
Radial glial cells	MCT8KO	1	BCAT1	1.2142	0.41	0.067	5.91726e-07
Radial glial cells	MCT8KO	1	LRRN1	1.03445	0.718	0.343	8.21921e-07
Radial glial cells	MCT8KO	1	TENM4	-0.758044	0.968	0.963	8.60324e-07
Radial glial cells	MCT8KO	1	PREX1	1.23842	0.712	0.381	8.77984e-07
Radial glial cells	MCT8KO	1	PAX7	1.03716	0.41	0.06	1.11399e-06
Radial glial cells	MCT8KO	1	PEG3	0.916365	0.308	0.007	1.1663e-06
Radial glial cells	MCT8KO	1	MECOM	1.80445	0.41	0.067	1.23745e-06
Radial glial cells	MCT8KO	1	TCF4	-0.614466	0.968	0.97	1.26628e-06
Radial glial cells	MCT8KO	1	AKAP13	0.91646	0.859	0.664	1.26692e-06
Radial glial cells	MCT8KO	1	PTCH1	1.20905	0.436	0.097	1.60221e-06
Radial glial cells	MCT8KO	1	NEDD4L	-1.03009	0.763	0.896	1.75697e-06
Radial glial cells	MCT8KO	1	ADAMTS9-AS2	-1.39633	0.051	0.351	1.94655e-06
Radial glial cells	MCT8KO	1	FOXG1	-0.705488	0.006	0.269	2.51014e-06
Radial glial cells	MCT8KO	1	MAP1B	-0.813189	0.955	0.985	2.55433e-06
Radial glial cells	MCT8KO	1	NEK6	-1.14319	0.109	0.433	3.01017e-06
Radial glial cells	MCT8KO	1	SLC4A10	-1.21143	0.147	0.485	3.15861e-06
Radial glial cells	MCT8KO	1	ARX	-0.840033	0	0.246	3.47533e-06
Radial glial cells	MCT8KO	1	GPR156	-1.32311	0.064	0.358	3.67085e-06
Radial glial cells	MCT8KO	1	RHOJ	-1.36059	0.109	0.425	3.99736e-06
Radial glial cells	MCT8KO	1	NHS	-1.31569	0.263	0.597	4.45411e-06
Radial glial cells	MCT8KO	1	DCLK2	0.938733	0.84	0.59	4.54212e-06
Radial glial cells	MCT8KO	1	RFX4	0.95482	0.917	0.746	4.89855e-06
Radial glial cells	MCT8KO	1	SNX25	1.03105	0.615	0.254	5.29743e-06
Radial glial cells	MCT8KO	1	PRKD1	-1.08019	0.455	0.724	6.62177e-06
Radial glial cells	MCT8KO	1	NFIB-AS1	-1.09351	0.058	0.351	7.58664e-06
Radial glial cells	MCT8KO	1	BACH2	-0.851893	0.756	0.873	7.70371e-06
Radial glial cells	MCT8KO	1	SAMD4A	-1.21171	0.224	0.567	7.93833e-06
Radial glial cells	MCT8KO	1	ENSG00000286757	1.72369	0.763	0.5	9.64055e-06
Radial glial cells	MCT8KO	1	PLXDC2	1.35854	0.615	0.291	1.02345e-05
Radial glial cells	MCT8KO	1	SORCS1	1.20305	0.647	0.299	1.04338e-05
Radial glial cells	MCT8KO	1	ARPP21	-1.39813	0.115	0.425	1.15134e-05
Radial glial cells	MCT8KO	1	LINC01748	-1.271	0.16	0.485	1.27922e-05
Radial glial cells	MCT8KO	1	EPB41L3	-1.45495	0.327	0.649	1.29733e-05
Radial glial cells	MCT8KO	1	CELSR1	-1.09151	0.34	0.649	1.33222e-05
Radial glial cells	MCT8KO	1	ENSG00000287042	-1.36276	0.301	0.604	1.51052e-05
Radial glial cells	MCT8KO	1	STOX1	-1.15113	0.122	0.433	1.80988e-05
Radial glial cells	MCT8KO	1	AFF3	-0.880819	0.808	0.963	1.86726e-05
Radial glial cells	MCT8KO	1	UST	1.04034	0.609	0.254	2.15026e-05
Radial glial cells	MCT8KO	1	FREM1	1.53953	0.462	0.134	2.20169e-05
Radial glial cells	MCT8KO	1	CNTN4	1.06011	0.737	0.418	2.44318e-05
Radial glial cells	MCT8KO	1	ENSG00000286924	1.13182	0.288	0.015	2.45432e-05
Radial glial cells	MCT8KO	1	ZHX2	1.10738	0.622	0.261	2.5792e-05
Radial glial cells	MCT8KO	1	TAF3	0.990522	0.462	0.127	2.71475e-05
Radial glial cells	MCT8KO	1	CRNDE	0.842793	0.404	0.082	3.09481e-05
Radial glial cells	MCT8KO	1	TBC1D1	-1.02843	0.404	0.687	3.51489e-05
Radial glial cells	MCT8KO	1	NFIC	-1.05383	0.058	0.336	3.65261e-05
Radial glial cells	MCT8KO	1	ADGRV1	0.921982	0.949	0.91	4.62657e-05
Radial glial cells	MCT8KO	1	TAFA4	1.59743	0.314	0.037	5.13193e-05
Radial glial cells	MCT8KO	1	KCNQ3	-1.17119	0.474	0.739	5.17962e-05
Radial glial cells	MCT8KO	1	TOX3	1.12808	0.705	0.418	5.4049e-05
Radial glial cells	MCT8KO	1	FAM171B	-1.14474	0.167	0.47	5.51453e-05
Radial glial cells	MCT8KO	1	PLXNA4	-1.31891	0.288	0.59	5.69938e-05
Radial glial cells	MCT8KO	1	ST6GALNAC5	-1.28443	0.526	0.769	5.877e-05
Radial glial cells	MCT8KO	1	NOTCH2	-1.08105	0.365	0.642	6.22104e-05
Radial glial cells	MCT8KO	1	SLC24A2	-1.33793	0.109	0.403	6.39028e-05
Radial glial cells	MCT8KO	1	MYO16	-1.2782	0.192	0.5	7.2511e-05
Radial glial cells	MCT8KO	1	ATG10	-1.10479	0.321	0.619	7.26073e-05
Radial glial cells	MCT8KO	1	MLLT10	0.903103	0.795	0.53	7.50889e-05
Radial glial cells	MCT8KO	1	B3GAT2	-0.993942	0.038	0.299	7.66576e-05
Radial glial cells	MCT8KO	1	LDLRAD3	-1.06865	0.615	0.791	9.61084e-05
Radial glial cells	MCT8KO	1	MTUS2	1.73949	0.487	0.172	9.86855e-05
Radial glial cells	MCT8KO	1	FHOD3	-0.939936	0.75	0.851	0.000105673
Radial glial cells	MCT8KO	1	L3MBTL4	-1.14013	0.083	0.366	0.000112035
Radial glial cells	MCT8KO	1	LINC02360	-0.93245	0.051	0.313	0.0001256
Radial glial cells	MCT8KO	1	LTBP1	-1.07651	0.538	0.769	0.000133514
Radial glial cells	MCT8KO	1	ENSG00000231252	-1.09119	0.25	0.56	0.000158469
Radial glial cells	MCT8KO	1	PID1	0.9143	0.526	0.187	0.00019146
Radial glial cells	MCT8KO	1	DOCK10	0.982447	0.359	0.067	0.000196262
Radial glial cells	MCT8KO	1	WNT5B	-0.967437	0.09	0.373	0.000207852
Radial glial cells	MCT8KO	1	JPH1	-0.778287	0.019	0.254	0.000229507
Radial glial cells	MCT8KO	1	CLYBL	1.47605	0.551	0.269	0.000231898
Radial glial cells	MCT8KO	1	CAMK4	-1.03208	0.385	0.672	0.000260605
Radial glial cells	MCT8KO	1	ELMO1	1.16011	0.641	0.336	0.000260981
Radial glial cells	MCT8KO	1	EDNRB	0.905748	0.327	0.052	0.000268571
Radial glial cells	MCT8KO	1	PTPRD	0.550489	0.949	0.955	0.000271202
Radial glial cells	MCT8KO	1	MALAT1	-0.466695	1	1	0.000331435
Radial glial cells	MCT8KO	1	NR2F2	0.750112	0.276	0.022	0.000345495
Radial glial cells	MCT8KO	1	NEGR1	0.908403	0.712	0.388	0.000354456
Radial glial cells	MCT8KO	1	ZFHX4	-0.838444	0.397	0.731	0.000355306
Radial glial cells	MCT8KO	1	CTNND2	0.703464	0.974	0.933	0.000358467
Radial glial cells	MCT8KO	1	PCDH7	1.05209	0.628	0.313	0.000377001
Radial glial cells	MCT8KO	1	ABCC4	-1.04698	0.122	0.41	0.000382253
Radial glial cells	MCT8KO	1	FREM2	0.996267	0.391	0.09	0.000403357
Radial glial cells	MCT8KO	1	CDK6-AS1	0.795365	0.276	0.022	0.000486659
Radial glial cells	MCT8KO	1	WSCD2	0.886654	0.237	0.007	0.000548583
Radial glial cells	MCT8KO	1	CNTN5	1.55799	0.583	0.254	0.000555602
Radial glial cells	MCT8KO	1	AGBL4	1.05227	0.583	0.224	0.000580681
Radial glial cells	MCT8KO	1	TNFRSF19	-1.07656	0.173	0.47	0.00059748
Radial glial cells	MCT8KO	1	DTNA	-0.794626	0.462	0.701	0.000713235
Radial glial cells	MCT8KO	1	PLXNA2	0.893756	0.821	0.575	0.000812399
Radial glial cells	MCT8KO	1	ADAMTS19	-1.04243	0.064	0.328	0.000859841
Radial glial cells	MCT8KO	1	RMDN2-AS1	1.36562	0.276	0.03	0.000962451
Radial glial cells	MCT8KO	1	SNCAIP	-1.00399	0.404	0.664	0.00109497
Radial glial cells	MCT8KO	1	GBX2-AS1	0.900906	0.276	0.03	0.00113552
Radial glial cells	MCT8KO	1	KIRREL2	0.768354	0.244	0.015	0.00115152
Radial glial cells	MCT8KO	1	LINC01965	-0.781882	0	0.187	0.00116444
Radial glial cells	MCT8KO	1	USP53	1.1193	0.353	0.082	0.00149472
Radial glial cells	MCT8KO	1	ARHGAP21	0.706768	0.872	0.627	0.00153705
Radial glial cells	MCT8KO	1	TAGLN3	0.864786	0.314	0.06	0.00157744
Radial glial cells	MCT8KO	1	TCF12	0.574964	0.962	0.873	0.00170718
Radial glial cells	MCT8KO	1	TMEM163	-1.14365	0.269	0.537	0.00173452
Radial glial cells	MCT8KO	1	BCL11A	-0.875501	0.506	0.687	0.00180709
Radial glial cells	MCT8KO	1	PLEKHA6	0.838095	0.468	0.164	0.0018806
Radial glial cells	MCT8KO	1	ZBTB20	-0.68381	0.827	0.903	0.00198554
Radial glial cells	MCT8KO	1	TTC28	0.559567	0.981	0.978	0.00198796
Radial glial cells	MCT8KO	1	ABAT	0.950988	0.647	0.358	0.00223489
Radial glial cells	MCT8KO	1	SPIRE1	-0.901119	0.551	0.739	0.00229271
Radial glial cells	MCT8KO	1	ADARB2	1.18484	0.551	0.239	0.00234012
Radial glial cells	MCT8KO	1	PALLD	-0.84766	0.712	0.843	0.00236741
Radial glial cells	MCT8KO	1	CDK6	0.931112	0.731	0.418	0.00237438
Radial glial cells	MCT8KO	1	NCKAP5	0.852098	0.968	0.97	0.00244581
Radial glial cells	MCT8KO	1	SLIT3	0.900045	0.346	0.075	0.00258436
Radial glial cells	MCT8KO	1	EMX2	-0.689485	0.006	0.194	0.00259737
Radial glial cells	MCT8KO	1	GAS2L3	0.947199	0.391	0.112	0.00273919
Radial glial cells	MCT8KO	1	NDST4	-0.945016	0.135	0.403	0.00280206
Radial glial cells	MCT8KO	1	MIR181A1HG	-0.859491	0.436	0.709	0.00280842
Radial glial cells	MCT8KO	1	IL1RAPL1	-0.971373	0.596	0.761	0.00296144
Radial glial cells	MCT8KO	1	GALNT14	-0.811495	0.071	0.313	0.00317898
Radial glial cells	MCT8KO	1	PCDH17	0.784263	0.25	0.022	0.0031961
Radial glial cells	MCT8KO	1	MVB12B	0.852998	0.667	0.343	0.00325289
Radial glial cells	MCT8KO	1	CNTLN	-0.919262	0.538	0.724	0.00329952
Radial glial cells	MCT8KO	1	ENSG00000291065	-0.975278	0.019	0.224	0.00334368
Radial glial cells	MCT8KO	1	ZIC4	0.6511	0.199	0	0.00337768
Radial glial cells	MCT8KO	1	NR2F1	0.696933	0.423	0.127	0.00365643
Radial glial cells	MCT8KO	1	SHC3	-0.93966	0.551	0.731	0.00390787
Radial glial cells	MCT8KO	1	FBN2	-1.48096	0.385	0.612	0.00399274
Radial glial cells	MCT8KO	1	RUFY3	0.750725	0.699	0.418	0.00401331
Radial glial cells	MCT8KO	1	ADAMTS9	-1.12648	0.192	0.448	0.0040681
Radial glial cells	MCT8KO	1	SLC1A3	-0.997382	0.667	0.806	0.00418278
Radial glial cells	MCT8KO	1	FAT4	-0.80232	0.462	0.716	0.00450759
Radial glial cells	MCT8KO	1	LINC01013	0.779812	0.327	0.067	0.00480691
Radial glial cells	MCT8KO	1	OTX2-AS1	1.04974	0.244	0.022	0.00517821
Radial glial cells	MCT8KO	1	TTN	1.07684	0.314	0.067	0.00527159
Radial glial cells	MCT8KO	1	CFAP92	0.725904	0.288	0.045	0.00544349
Radial glial cells	MCT8KO	1	CCDC138	0.81959	0.519	0.209	0.00581105
Radial glial cells	MCT8KO	1	INPP4B	0.845917	0.378	0.104	0.00598304
Radial glial cells	MCT8KO	1	NRP1	1.03344	0.462	0.172	0.00612322
Radial glial cells	MCT8KO	1	SYT9	0.932721	0.276	0.045	0.00620081
Radial glial cells	MCT8KO	1	FAM13C	-0.80218	0.154	0.418	0.00620484
Radial glial cells	MCT8KO	1	MRC2	-0.859431	0.09	0.336	0.00689825
Radial glial cells	MCT8KO	1	FGF14	1.01162	0.622	0.321	0.00754993
Radial glial cells	MCT8KO	1	GRIA4	0.905249	0.532	0.216	0.00835883
Radial glial cells	MCT8KO	1	RARB	0.999647	0.468	0.187	0.00848962
Radial glial cells	MCT8KO	1	SH3BP4	0.821231	0.378	0.112	0.00874848
Radial glial cells	MCT8KO	1	NEXMIF	-1.12875	0.474	0.687	0.00876195
Radial glial cells	MCT8KO	1	PGBD5	0.53519	0.256	0.03	0.00882442
Radial glial cells	MCT8KO	1	PGAP1	-0.950045	0.468	0.679	0.00883125
Radial glial cells	MCT8KO	1	ITGA2	-0.861361	0.096	0.343	0.00890897
Radial glial cells	MCT8KO	1	RBMS3	0.947413	0.596	0.284	0.00918763
Radial glial cells	MCT8KO	1	DRAXIN	0.786704	0.301	0.06	0.0106959
Radial glial cells	MCT8KO	1	CA12	-0.883742	0.077	0.306	0.0118938
Radial glial cells	MCT8KO	1	LINC-PINT	-1.00544	0.16	0.403	0.0122022
Radial glial cells	MCT8KO	1	ITSN1	0.787052	0.846	0.604	0.0122134
Radial glial cells	MCT8KO	1	PDE1A	0.611003	0.917	0.724	0.0125736
Radial glial cells	MCT8KO	1	ANKRD44	-0.808437	0.385	0.642	0.0129351
Radial glial cells	MCT8KO	1	TMEFF1	0.842186	0.628	0.358	0.01477
Radial glial cells	MCT8KO	1	ELAVL2	0.672695	0.59	0.269	0.0154598
Radial glial cells	MCT8KO	1	PGM5	0.718776	0.179	0	0.0171786
Radial glial cells	MCT8KO	1	NAALADL2	-1.01086	0.615	0.746	0.020239
Radial glial cells	MCT8KO	1	GPC5	0.954919	0.346	0.097	0.0203335
Radial glial cells	MCT8KO	1	PDZRN3	1.03811	0.455	0.187	0.0208082
Radial glial cells	MCT8KO	1	SCN8A	0.771842	0.782	0.56	0.0209371
Radial glial cells	MCT8KO	1	PRICKLE2	0.834472	0.391	0.127	0.0220039
Radial glial cells	MCT8KO	1	KCNB2	-1.01958	0.333	0.575	0.0220731
Radial glial cells	MCT8KO	1	SEPTIN9	-0.782773	0.115	0.358	0.0236164
Radial glial cells	MCT8KO	1	TET2	0.597172	0.654	0.328	0.0244724
Radial glial cells	MCT8KO	1	ANKRD30BL	-0.877569	0.077	0.299	0.0271134
Radial glial cells	MCT8KO	1	ENSG00000287720	0.675697	0.429	0.149	0.0286929
Radial glial cells	MCT8KO	1	ZIC3	0.545575	0.173	0	0.0293616
Radial glial cells	MCT8KO	1	ENSG00000249803	0.628152	0.173	0	0.0293616
Radial glial cells	MCT8KO	1	TOX	1.07897	0.808	0.657	0.0308466
Radial glial cells	MCT8KO	1	USP38-DT	0.925412	0.327	0.082	0.0322442
Radial glial cells	MCT8KO	1	PCSK5	0.761237	0.545	0.261	0.0334622
Radial glial cells	MCT8KO	1	ANO5	-0.880692	0.058	0.269	0.0345569
Radial glial cells	MCT8KO	1	ENSG00000266076	0.732754	0.346	0.09	0.034709
Radial glial cells	MCT8KO	1	CBLB	0.779234	0.731	0.448	0.0350448
Radial glial cells	MCT8KO	1	ENSG00000286050	-0.840455	0.019	0.194	0.0353075
Radial glial cells	MCT8KO	1	STON2	-0.783108	0.269	0.545	0.0356687
Radial glial cells	MCT8KO	1	PLXNC1	0.766309	0.397	0.134	0.0360218
Radial glial cells	MCT8KO	1	PEAK1	0.852698	0.596	0.321	0.0361098
Radial glial cells	MCT8KO	1	ADCYAP1R1	0.521322	0.269	0.045	0.0428094
Radial glial cells	MCT8KO	1	ST3GAL1	-0.84631	0.128	0.358	0.0428487
Radial glial cells	MCT8KO	1	TRABD2B	0.916137	0.333	0.09	0.0430837
Radial glial cells	MCT8KO	1	HS3ST4	-0.970593	0.34	0.604	0.0431604
Radial glial cells	MCT8KO	1	MYO10	-0.809469	0.442	0.679	0.0439114
Radial glial cells	MCT8KO	1	KCNJ6	0.786075	0.372	0.112	0.0443496
Radial glial cells	MCT8KO	1	SALL1	-0.668352	0.013	0.179	0.0451908
Radial glial cells	MCT8KO	1	NMNAT2	0.982977	0.526	0.284	0.0457547
Radial glial cells	MCT8KO	1	MARK1	-1.04851	0.596	0.716	0.0460488
Radial glial cells	MCT8KO	1	RGMB	0.612259	0.231	0.03	0.0477625
Radial glial cells	MCT8KO	1	PRKCE	0.990837	0.705	0.515	0.0477889
Radial glial cells	MCT8KO	1	ELOVL2	-0.784662	0.141	0.388	0.049806
Radial glial cells	MCT8KO	1	PSD3	-0.628801	0.846	0.896	0.0503233
Radial glial cells	MCT8KO	1	LRIG3	-0.832882	0.128	0.358	0.0540889
Radial glial cells	MCT8KO	1	IL33	-0.597485	0.013	0.179	0.0561876
Radial glial cells	MCT8KO	1	NME7	0.686333	0.571	0.306	0.0611922
Radial glial cells	MCT8KO	1	AGAP1	0.537057	0.968	0.903	0.0667862
Radial glial cells	MCT8KO	1	FBXL7	-0.615761	0.897	0.948	0.0692302
Radial glial cells	MCT8KO	1	MIRLET7IHG	0.722276	0.301	0.075	0.0693631
Radial glial cells	MCT8KO	1	TIAM2	-0.801515	0.609	0.716	0.0726585
Radial glial cells	MCT8KO	1	TMEM161B-DT	-0.763915	0.609	0.784	0.0744766
Radial glial cells	MCT8KO	1	SSBP3	0.79075	0.731	0.507	0.0775631
Radial glial cells	MCT8KO	1	LIMS1	0.688024	0.506	0.231	0.0800325
Radial glial cells	MCT8KO	1	TNIK	0.901594	0.673	0.44	0.0806141
Radial glial cells	MCT8KO	1	ZNRF3	0.970206	0.744	0.575	0.0816551
Radial glial cells	MCT8KO	1	CNTNAP5	1.19224	0.583	0.328	0.0817492
Radial glial cells	MCT8KO	1	GREB1	0.712638	0.263	0.052	0.08536
Radial glial cells	MCT8KO	1	PAX6	-0.66393	0.147	0.388	0.0868467
Radial glial cells	MCT8KO	1	RCAN2	0.548545	0.244	0.037	0.086898
Radial glial cells	MCT8KO	1	NRCAM	0.786142	0.821	0.664	0.0895582
Radial glial cells	MCT8KO	1	ENSG00000265751	0.461992	0.199	0.015	0.0907857
Radial glial cells	MCT8KO	1	NTN1	1.09388	0.282	0.067	0.0950985
Radial glial cells	MCT8KO	1	SPOCK3	0.53803	0.212	0.022	0.0965476
Radial glial cells	MCT8KO	1	TMEM132D	1.67349	0.327	0.097	0.0997341
Neural precursor cells	MCT8KO	All	ERBB4	3.07982	1	0.548	2.01965e-34
Neural precursor cells	MCT8KO	All	NAV2	3.24282	0.981	0.588	7.81916e-31
Neural precursor cells	MCT8KO	All	CTNND2	1.72876	1	0.915	7.98328e-30
Neural precursor cells	MCT8KO	All	FRMD4A	2.3413	0.99	0.718	8.11433e-30
Neural precursor cells	MCT8KO	All	MEIS1	2.45466	0.932	0.311	9.88681e-29
Neural precursor cells	MCT8KO	All	TENM4	-3.22134	0.563	0.955	1.10844e-28
Neural precursor cells	MCT8KO	All	EBF1	2.65126	0.951	0.401	1.26556e-28
Neural precursor cells	MCT8KO	All	ENSG00000243620	2.65773	0.932	0.299	1.95443e-28
Neural precursor cells	MCT8KO	All	PBX3	2.6325	0.942	0.401	7.39945e-28
Neural precursor cells	MCT8KO	All	PTPRZ1	-2.86287	0.388	0.898	1.01487e-25
Neural precursor cells	MCT8KO	All	DACH1	1.94995	0.99	0.689	3.71424e-24
Neural precursor cells	MCT8KO	All	AKAP6	2.21412	0.99	0.825	6.30831e-24
Neural precursor cells	MCT8KO	All	TENM2	2.53971	0.922	0.407	2.9064e-23
Neural precursor cells	MCT8KO	All	KCNH7	-2.60713	0.65	0.944	6.53935e-23
Neural precursor cells	MCT8KO	All	PLXNA4	-2.70119	0.456	0.898	1.3039e-22
Neural precursor cells	MCT8KO	All	ADGRL3	1.6858	0.981	0.808	5.08422e-22
Neural precursor cells	MCT8KO	All	CCSER1	-2.61218	0.66	0.96	5.96229e-22
Neural precursor cells	MCT8KO	All	GREB1L	2.58913	0.816	0.243	2.49727e-21
Neural precursor cells	MCT8KO	All	NFIB	-1.3483	0.883	1	6.71295e-21
Neural precursor cells	MCT8KO	All	CNTN4	2.38913	0.883	0.339	1.14421e-20
Neural precursor cells	MCT8KO	All	NR2F2-AS1	2.01724	0.621	0.062	3.22592e-20
Neural precursor cells	MCT8KO	All	NFIA	-1.55164	0.903	1	1.13732e-19
Neural precursor cells	MCT8KO	All	CTTNBP2	-2.48323	0.272	0.791	7.49371e-19
Neural precursor cells	MCT8KO	All	PDE1A	-2.14162	0.505	0.893	8.92071e-19
Neural precursor cells	MCT8KO	All	ADARB2	2.39976	0.883	0.379	2.1098e-18
Neural precursor cells	MCT8KO	All	NALF1	2.00232	0.981	0.819	4.57209e-18
Neural precursor cells	MCT8KO	All	ENSG00000286757	2.40105	0.796	0.26	5.25598e-18
Neural precursor cells	MCT8KO	All	MPPED2	-1.88303	0.223	0.797	2.22049e-17
Neural precursor cells	MCT8KO	All	KALRN	1.40644	0.99	0.96	2.27106e-17
Neural precursor cells	MCT8KO	All	PGAP1	-1.78548	0.621	0.927	2.61079e-17
Neural precursor cells	MCT8KO	All	RMST	2.10311	0.874	0.407	4.58205e-17
Neural precursor cells	MCT8KO	All	DOK6	-2.10965	0.592	0.893	5.35818e-17
Neural precursor cells	MCT8KO	All	ROR2	2.70673	0.612	0.085	7.15347e-17
Neural precursor cells	MCT8KO	All	ZFPM2	-2.10662	0.563	0.915	1.16982e-16
Neural precursor cells	MCT8KO	All	HECW1	-1.52009	0.777	0.944	2.03068e-16
Neural precursor cells	MCT8KO	All	SEMA3C	-2.20539	0.165	0.729	8.25939e-16
Neural precursor cells	MCT8KO	All	ROBO3	2.16707	0.476	0.028	2.16422e-15
Neural precursor cells	MCT8KO	All	NCAM2	-2.41807	0.515	0.859	2.63207e-15
Neural precursor cells	MCT8KO	All	EBF3	1.86597	0.786	0.277	3.14224e-15
Neural precursor cells	MCT8KO	All	SORCS2	1.95422	0.738	0.232	3.21475e-15
Neural precursor cells	MCT8KO	All	ABTB3	2.1723	0.66	0.141	4.71595e-15
Neural precursor cells	MCT8KO	All	LINC01551	-1.93604	0.01	0.565	6.18709e-15
Neural precursor cells	MCT8KO	All	MIR99AHG	1.4679	0.961	0.588	1.26407e-14
Neural precursor cells	MCT8KO	All	HS3ST5	2.47999	0.689	0.192	1.3377e-14
Neural precursor cells	MCT8KO	All	MIR325HG	2.24387	0.777	0.316	1.92103e-14
Neural precursor cells	MCT8KO	All	EYA2	2.02628	0.553	0.073	1.9383e-14
Neural precursor cells	MCT8KO	All	DCC	1.14719	1	0.994	2.31635e-14
Neural precursor cells	MCT8KO	All	ELAPOR1	-2.30538	0.087	0.621	4.09701e-14
Neural precursor cells	MCT8KO	All	AGAP1	1.53226	0.971	0.785	4.4867e-14
Neural precursor cells	MCT8KO	All	AFAP1	1.57035	0.893	0.475	4.9967e-14
Neural precursor cells	MCT8KO	All	SLC4A10	-2.26866	0.087	0.627	6.70115e-14
Neural precursor cells	MCT8KO	All	SOX5	-1.25806	0.922	0.983	8.07821e-14
Neural precursor cells	MCT8KO	All	PLCB1	-1.34724	0.68	0.944	9.29203e-14
Neural precursor cells	MCT8KO	All	ANKRD28	-1.83206	0.524	0.853	1.05089e-13
Neural precursor cells	MCT8KO	All	LINC02360	-1.97447	0.019	0.548	1.30204e-13
Neural precursor cells	MCT8KO	All	UNC5C	2.0089	0.709	0.22	1.36154e-13
Neural precursor cells	MCT8KO	All	BICD1	-1.21769	0.689	0.96	1.63678e-13
Neural precursor cells	MCT8KO	All	PPP2R2B	-2.42198	0.282	0.734	1.73888e-13
Neural precursor cells	MCT8KO	All	ENSG00000271860	2.53643	0.68	0.198	1.83988e-13
Neural precursor cells	MCT8KO	All	GRIA1	-2.15884	0.379	0.808	2.17617e-13
Neural precursor cells	MCT8KO	All	KAZN	-1.5369	0.835	0.972	3.49452e-13
Neural precursor cells	MCT8KO	All	CDK14	1.52147	0.874	0.48	3.66678e-13
Neural precursor cells	MCT8KO	All	NRG1	-1.96533	0.883	0.96	9.93211e-13
Neural precursor cells	MCT8KO	All	NRXN3	2.57227	0.874	0.429	1.03098e-12
Neural precursor cells	MCT8KO	All	SPIRE1	-1.69346	0.524	0.836	1.2606e-12
Neural precursor cells	MCT8KO	All	ZIC1	1.21682	0.592	0.107	1.53815e-12
Neural precursor cells	MCT8KO	All	EPHA3	1.7848	0.835	0.424	1.61418e-12
Neural precursor cells	MCT8KO	All	ANKRD44	-1.81707	0.398	0.791	1.78285e-12
Neural precursor cells	MCT8KO	All	BCL11B	-1.82693	0.223	0.684	3.51261e-12
Neural precursor cells	MCT8KO	All	NIN	1.48125	0.718	0.243	6.55543e-12
Neural precursor cells	MCT8KO	All	CRYBG3	1.39015	0.447	0.04	6.9868e-12
Neural precursor cells	MCT8KO	All	DCLK2	1.34081	0.903	0.565	1.39971e-11
Neural precursor cells	MCT8KO	All	NCAM1	1.05259	0.99	0.887	1.6925e-11
Neural precursor cells	MCT8KO	All	OPCML	-1.74666	0.417	0.831	2.62561e-11
Neural precursor cells	MCT8KO	All	TOX	1.64645	0.767	0.322	4.53426e-11
Neural precursor cells	MCT8KO	All	EPB41L4A	1.51402	0.757	0.294	6.41133e-11
Neural precursor cells	MCT8KO	All	XKR4	1.48922	0.835	0.412	8.73427e-11
Neural precursor cells	MCT8KO	All	TANC2	-1.38628	0.456	0.819	1.271e-10
Neural precursor cells	MCT8KO	All	DAB1	-1.61333	0.67	0.938	1.95346e-10
Neural precursor cells	MCT8KO	All	MYO16	1.91356	0.592	0.153	2.04129e-10
Neural precursor cells	MCT8KO	All	GRID2	1.61718	0.854	0.412	2.3795e-10
Neural precursor cells	MCT8KO	All	FAT4	-1.67263	0.243	0.672	2.75681e-10
Neural precursor cells	MCT8KO	All	ADCY8	2.4644	0.553	0.153	2.91563e-10
Neural precursor cells	MCT8KO	All	PLXNA2	-1.51844	0.534	0.836	3.21389e-10
Neural precursor cells	MCT8KO	All	AFDN	-1.04756	0.786	0.927	8.1449e-10
Neural precursor cells	MCT8KO	All	MTUS2	1.91686	0.495	0.096	9.51725e-10
Neural precursor cells	MCT8KO	All	CEP112	1.56326	0.757	0.35	1.01553e-09
Neural precursor cells	MCT8KO	All	FIGN	1.20925	0.437	0.056	1.7444e-09
Neural precursor cells	MCT8KO	All	SGCD	1.37368	0.515	0.102	1.76436e-09
Neural precursor cells	MCT8KO	All	CLYBL	1.53834	0.447	0.068	2.88009e-09
Neural precursor cells	MCT8KO	All	RAPGEF2	-1.34235	0.505	0.819	3.47688e-09
Neural precursor cells	MCT8KO	All	TENM3	1.51338	0.748	0.379	6.40621e-09
Neural precursor cells	MCT8KO	All	CDK6	1.35689	0.476	0.09	8.51923e-09
Neural precursor cells	MCT8KO	All	BMP5	1.33194	0.34	0.023	9.13307e-09
Neural precursor cells	MCT8KO	All	ANKS1B	-1.50178	0.893	0.949	9.32585e-09
Neural precursor cells	MCT8KO	All	CACNA1E	-1.45213	0.388	0.757	9.4486e-09
Neural precursor cells	MCT8KO	All	GPM6A	-1.12194	0.864	0.96	9.86223e-09
Neural precursor cells	MCT8KO	All	ADAMTS18	1.22314	0.311	0.011	1.0141e-08
Neural precursor cells	MCT8KO	All	LINC01414	1.35143	0.437	0.073	1.89522e-08
Neural precursor cells	MCT8KO	All	TCF4	-0.757848	0.932	0.994	1.99042e-08
Neural precursor cells	MCT8KO	All	ZEB1	1.5228	0.903	0.638	2.21702e-08
Neural precursor cells	MCT8KO	All	SNCAIP	-1.5879	0.35	0.723	2.25697e-08
Neural precursor cells	MCT8KO	All	TMEM178B	-1.05506	0.825	0.938	3.16216e-08
Neural precursor cells	MCT8KO	All	MAP6	1.34783	0.748	0.367	3.50497e-08
Neural precursor cells	MCT8KO	All	MIR181A1HG	-1.36075	0.456	0.763	3.52044e-08
Neural precursor cells	MCT8KO	All	IGSF21	-1.52624	0.214	0.627	4.40398e-08
Neural precursor cells	MCT8KO	All	EGFEM1P	1.6649	0.718	0.356	5.30758e-08
Neural precursor cells	MCT8KO	All	KCNQ3	-1.32216	0.621	0.887	6.03698e-08
Neural precursor cells	MCT8KO	All	CASC15	0.981695	0.951	0.887	6.57675e-08
Neural precursor cells	MCT8KO	All	PRICKLE2	1.59645	0.466	0.102	6.78988e-08
Neural precursor cells	MCT8KO	All	PTPRT	1.32218	0.602	0.186	7.06374e-08
Neural precursor cells	MCT8KO	All	PLEKHA6	1.32102	0.621	0.237	7.13538e-08
Neural precursor cells	MCT8KO	All	PCNX1	-1.30692	0.505	0.785	8.45633e-08
Neural precursor cells	MCT8KO	All	KCNN3	-1.55371	0.097	0.508	1.14851e-07
Neural precursor cells	MCT8KO	All	CORO2B	-0.960556	0.68	0.904	1.14961e-07
Neural precursor cells	MCT8KO	All	MIR100HG	1.52147	0.65	0.254	1.26448e-07
Neural precursor cells	MCT8KO	All	FSTL4	1.80013	0.641	0.266	1.45627e-07
Neural precursor cells	MCT8KO	All	SLC1A2	-1.56895	0.252	0.65	1.52805e-07
Neural precursor cells	MCT8KO	All	HOXB3	1.35963	0.398	0.062	1.86374e-07
Neural precursor cells	MCT8KO	All	MSI2	0.872655	0.99	0.938	2.09597e-07
Neural precursor cells	MCT8KO	All	LHFPL3	1.97073	0.544	0.169	2.42334e-07
Neural precursor cells	MCT8KO	All	EPB41L3	-1.45897	0.117	0.525	2.43697e-07
Neural precursor cells	MCT8KO	All	RBMS3	1.73067	0.573	0.203	2.62317e-07
Neural precursor cells	MCT8KO	All	LINC02315	-1.74527	0.126	0.548	2.62941e-07
Neural precursor cells	MCT8KO	All	ESRRG	1.47243	0.408	0.073	2.88359e-07
Neural precursor cells	MCT8KO	All	DACH2	1.91154	0.718	0.345	3.06247e-07
Neural precursor cells	MCT8KO	All	CELF2	-0.855887	0.922	0.949	3.86623e-07
Neural precursor cells	MCT8KO	All	MARK1	-1.45801	0.359	0.695	4.11457e-07
Neural precursor cells	MCT8KO	All	JARID2	-1.37943	0.534	0.751	4.24744e-07
Neural precursor cells	MCT8KO	All	SAMD5	1.5201	0.495	0.13	4.29066e-07
Neural precursor cells	MCT8KO	All	FBXL7	1.313	0.786	0.48	5.71353e-07
Neural precursor cells	MCT8KO	All	PTPN4	-1.2892	0.369	0.689	5.74652e-07
Neural precursor cells	MCT8KO	All	HUNK	-1.4439	0.369	0.718	5.96255e-07
Neural precursor cells	MCT8KO	All	ENSG00000287042	-1.60701	0.252	0.621	6.07558e-07
Neural precursor cells	MCT8KO	All	TCF12	0.789619	0.981	0.972	6.95177e-07
Neural precursor cells	MCT8KO	All	ENSG00000279249	1.18695	0.398	0.068	6.95182e-07
Neural precursor cells	MCT8KO	All	EPHA4	-1.24541	0.379	0.746	7.07928e-07
Neural precursor cells	MCT8KO	All	TIAM2	-1.34446	0.631	0.791	7.87854e-07
Neural precursor cells	MCT8KO	All	KCNG2	2.15205	0.369	0.056	8.61746e-07
Neural precursor cells	MCT8KO	All	GALNT17	-1.24077	0.417	0.774	1.1464e-06
Neural precursor cells	MCT8KO	All	TOX3	1.17878	0.67	0.277	1.1623e-06
Neural precursor cells	MCT8KO	All	TUBA1C	1.04815	0.359	0.051	1.38565e-06
Neural precursor cells	MCT8KO	All	CERS6	-0.839921	0.718	0.927	1.96961e-06
Neural precursor cells	MCT8KO	All	DPY19L1	-1.93616	0.068	0.435	2.05895e-06
Neural precursor cells	MCT8KO	All	PTN	1.17369	0.65	0.249	2.05982e-06
Neural precursor cells	MCT8KO	All	CRNDE	0.905086	0.33	0.04	2.3173e-06
Neural precursor cells	MCT8KO	All	BCL11A	-1.3171	0.515	0.774	2.63615e-06
Neural precursor cells	MCT8KO	All	SLC24A2	-1.61607	0.107	0.486	2.81478e-06
Neural precursor cells	MCT8KO	All	SEMA6D	1.03322	0.903	0.757	2.92421e-06
Neural precursor cells	MCT8KO	All	PTPRN2	1.24065	0.864	0.701	3.16207e-06
Neural precursor cells	MCT8KO	All	TTN	1.24743	0.311	0.034	3.68347e-06
Neural precursor cells	MCT8KO	All	NCALD	1.42233	0.505	0.153	4.13509e-06
Neural precursor cells	MCT8KO	All	EBF2	1.41034	0.66	0.288	4.27548e-06
Neural precursor cells	MCT8KO	All	GUCY1A2	-1.74733	0.194	0.548	5.33488e-06
Neural precursor cells	MCT8KO	All	PLCL1	1.47779	0.709	0.356	6.17043e-06
Neural precursor cells	MCT8KO	All	NLGN1	-0.908104	0.825	0.921	6.2221e-06
Neural precursor cells	MCT8KO	All	SH3GL2	-1.45042	0.272	0.633	7.78171e-06
Neural precursor cells	MCT8KO	All	HYCC1	-1.39581	0.223	0.588	7.93802e-06
Neural precursor cells	MCT8KO	All	CNTN5	1.34588	0.592	0.215	8.12052e-06
Neural precursor cells	MCT8KO	All	NAV3	1.4134	0.854	0.678	8.58001e-06
Neural precursor cells	MCT8KO	All	LRRTM4	1.60547	0.806	0.492	9.33808e-06
Neural precursor cells	MCT8KO	All	ADGRB3	-0.891094	0.942	0.932	9.70279e-06
Neural precursor cells	MCT8KO	All	KCNJ3	-1.66771	0.019	0.356	9.94137e-06
Neural precursor cells	MCT8KO	All	CRIM1	1.33346	0.718	0.435	9.94357e-06
Neural precursor cells	MCT8KO	All	NTRK2	1.17159	0.621	0.254	1.03941e-05
Neural precursor cells	MCT8KO	All	TBR1	-1.02742	0	0.322	1.06938e-05
Neural precursor cells	MCT8KO	All	MYO10	-1.36303	0.175	0.554	1.33957e-05
Neural precursor cells	MCT8KO	All	SHB	-1.38991	0.223	0.588	1.4172e-05
Neural precursor cells	MCT8KO	All	EPHA7	-1.25942	0.485	0.746	1.46539e-05
Neural precursor cells	MCT8KO	All	LRP1B	1.21237	0.835	0.503	1.70865e-05
Neural precursor cells	MCT8KO	All	SH3BP4	1.10935	0.437	0.119	2.27931e-05
Neural precursor cells	MCT8KO	All	AXIN2	0.828232	0.311	0.04	2.49945e-05
Neural precursor cells	MCT8KO	All	PTPRG	-0.906315	0.883	0.96	2.58634e-05
Neural precursor cells	MCT8KO	All	BARHL1	0.839622	0.272	0.023	2.88194e-05
Neural precursor cells	MCT8KO	All	FOXP4	-1.33442	0.078	0.412	2.99802e-05
Neural precursor cells	MCT8KO	All	ZMAT4	1.43264	0.505	0.164	3.14782e-05
Neural precursor cells	MCT8KO	All	PDZRN3	1.16167	0.398	0.09	3.15266e-05
Neural precursor cells	MCT8KO	All	DNER	1.39229	0.748	0.412	3.9999e-05
Neural precursor cells	MCT8KO	All	MALAT1	-0.455089	1	1	4.53203e-05
Neural precursor cells	MCT8KO	All	DLGAP1	-0.737696	0.883	0.983	4.81135e-05
Neural precursor cells	MCT8KO	All	SLC22A23	-1.11219	0.553	0.842	5.25406e-05
Neural precursor cells	MCT8KO	All	EFNA5	1.55445	0.68	0.356	5.48965e-05
Neural precursor cells	MCT8KO	All	CDH12	1.50701	0.524	0.181	5.67827e-05
Neural precursor cells	MCT8KO	All	SORL1	-1.44264	0.087	0.418	5.87692e-05
Neural precursor cells	MCT8KO	All	FSTL5	-1.75723	0.233	0.548	6.96043e-05
Neural precursor cells	MCT8KO	All	SLC44A5	-1.60712	0.379	0.661	7.97198e-05
Neural precursor cells	MCT8KO	All	LINC01798	0.848317	0.291	0.04	8.84911e-05
Neural precursor cells	MCT8KO	All	EYS	-1.77968	0.175	0.52	9.0963e-05
Neural precursor cells	MCT8KO	All	NFIX	-1.19839	0.252	0.588	9.36066e-05
Neural precursor cells	MCT8KO	All	LRP8	-1.15451	0.233	0.571	9.78107e-05
Neural precursor cells	MCT8KO	All	NRP1	1.9174	0.524	0.198	0.000104115
Neural precursor cells	MCT8KO	All	FGF14	1.19631	0.65	0.299	0.000107636
Neural precursor cells	MCT8KO	All	STXBP5L	1.10747	0.709	0.395	0.000120116
Neural precursor cells	MCT8KO	All	BOC	1.31713	0.524	0.209	0.000124756
Neural precursor cells	MCT8KO	All	LRRN1	0.994378	0.689	0.379	0.000131059
Neural precursor cells	MCT8KO	All	NFIA-AS2	-1.27459	0.146	0.486	0.000143403
Neural precursor cells	MCT8KO	All	GRIA2	-1.18398	0.282	0.627	0.000148425
Neural precursor cells	MCT8KO	All	ADCY2	1.17611	0.524	0.186	0.000159033
Neural precursor cells	MCT8KO	All	PPP3CA	-0.998142	0.631	0.831	0.000180741
Neural precursor cells	MCT8KO	All	RERGL	2.35289	0.282	0.04	0.000188175
Neural precursor cells	MCT8KO	All	PWRN1	0.832533	0.204	0.006	0.00021292
Neural precursor cells	MCT8KO	All	CRABP1	0.797939	0.214	0.011	0.00029291
Neural precursor cells	MCT8KO	All	SORBS2	-0.794509	0.689	0.921	0.000334273
Neural precursor cells	MCT8KO	All	CNKSR2	-1.12271	0.388	0.678	0.00033684
Neural precursor cells	MCT8KO	All	SPOCK1	-1.55611	0.243	0.559	0.000360813
Neural precursor cells	MCT8KO	All	INPP4B	1.24791	0.34	0.073	0.000389915
Neural precursor cells	MCT8KO	All	ABTB2	1.17959	0.544	0.232	0.000501339
Neural precursor cells	MCT8KO	All	SLC35F3	1.38889	0.408	0.119	0.000501949
Neural precursor cells	MCT8KO	All	SLC22A15	0.840574	0.311	0.051	0.000552652
Neural precursor cells	MCT8KO	All	SEZ6	-1.22477	0.136	0.458	0.000560588
Neural precursor cells	MCT8KO	All	ENSG00000266076	0.951557	0.301	0.051	0.000640357
Neural precursor cells	MCT8KO	All	PDE4D	-1.40922	0.835	0.887	0.000641549
Neural precursor cells	MCT8KO	All	SLCO5A1	-1.80826	0.301	0.599	0.000642801
Neural precursor cells	MCT8KO	All	PDZRN4	1.01654	0.262	0.034	0.000887139
Neural precursor cells	MCT8KO	All	ATG10	-1.25489	0.252	0.559	0.000920904
Neural precursor cells	MCT8KO	All	EML6	-1.80221	0.087	0.384	0.000921548
Neural precursor cells	MCT8KO	All	NRXN1	-0.583569	1	0.989	0.000963144
Neural precursor cells	MCT8KO	All	CAMK4	-1.02756	0.602	0.802	0.000979414
Neural precursor cells	MCT8KO	All	NTRK3	-1.08915	0.456	0.74	0.000990385
Neural precursor cells	MCT8KO	All	PHACTR3	-0.988101	0.592	0.791	0.00108037
Neural precursor cells	MCT8KO	All	PCDH9	-1.14954	0.738	0.859	0.0010928
Neural precursor cells	MCT8KO	All	ANKRD6	1.24155	0.369	0.096	0.0011821
Neural precursor cells	MCT8KO	All	ARHGAP32	-0.969003	0.379	0.678	0.00118887
Neural precursor cells	MCT8KO	All	SEMA6A	1.03439	0.777	0.497	0.00123145
Neural precursor cells	MCT8KO	All	BTBD3	0.783416	0.33	0.073	0.00127129
Neural precursor cells	MCT8KO	All	MCTP1	-1.30697	0.068	0.362	0.00127536
Neural precursor cells	MCT8KO	All	CNTNAP5	2.28491	0.825	0.576	0.00140945
Neural precursor cells	MCT8KO	All	ARPP21	-1.32395	0.301	0.593	0.00144326
Neural precursor cells	MCT8KO	All	KCNQ5	-1.57871	0.097	0.401	0.00150817
Neural precursor cells	MCT8KO	All	THSD7B	1.98287	0.427	0.141	0.00202808
Neural precursor cells	MCT8KO	All	IGF2BP2	-0.839181	0.67	0.831	0.0021646
Neural precursor cells	MCT8KO	All	SLIT1	1.1875	0.777	0.559	0.0022032
Neural precursor cells	MCT8KO	All	ENSG00000289084	1.33569	0.262	0.04	0.00233436
Neural precursor cells	MCT8KO	All	ZNF536	0.726321	0.932	0.712	0.00236277
Neural precursor cells	MCT8KO	All	UST	0.812082	0.311	0.062	0.0024651
Neural precursor cells	MCT8KO	All	PDLIM5	0.790984	0.408	0.119	0.0025665
Neural precursor cells	MCT8KO	All	NKAIN3	1.19988	0.942	0.876	0.00282705
Neural precursor cells	MCT8KO	All	PDE3B	-1.19495	0.126	0.435	0.00283694
Neural precursor cells	MCT8KO	All	ZNF521	0.963269	0.67	0.339	0.00284288
Neural precursor cells	MCT8KO	All	ZFHX2-AS1	-0.964633	0.126	0.452	0.00325022
Neural precursor cells	MCT8KO	All	LARGE1	1.16467	0.845	0.689	0.00337891
Neural precursor cells	MCT8KO	All	FOXG1-AS1	-0.8914	0	0.243	0.0041507
Neural precursor cells	MCT8KO	All	PCBP3	1.24217	0.544	0.249	0.004391
Neural precursor cells	MCT8KO	All	KLHL1	1.29594	0.34	0.09	0.00465707
Neural precursor cells	MCT8KO	All	GRIN2A	1.55554	0.272	0.051	0.00493064
Neural precursor cells	MCT8KO	All	PCCA	0.966814	0.845	0.65	0.00508897
Neural precursor cells	MCT8KO	All	ADGRV1	0.961828	0.854	0.565	0.00544615
Neural precursor cells	MCT8KO	All	CNTNAP3B	0.857918	0.272	0.051	0.00611685
Neural precursor cells	MCT8KO	All	GRM5	0.942679	0.369	0.102	0.00633117
Neural precursor cells	MCT8KO	All	LSAMP	0.858277	0.942	0.853	0.00644641
Neural precursor cells	MCT8KO	All	GPHN	-0.693152	0.786	0.898	0.00655735
Neural precursor cells	MCT8KO	All	ITGB8	-1.04451	0.291	0.576	0.00666195
Neural precursor cells	MCT8KO	All	DOCK9	-1.00622	0.029	0.288	0.00687885
Neural precursor cells	MCT8KO	All	LNPK	1.17138	0.417	0.147	0.00696163
Neural precursor cells	MCT8KO	All	SCN3A	0.917653	0.515	0.22	0.0078459
Neural precursor cells	MCT8KO	All	UNC5B	0.942989	0.262	0.045	0.00798721
Neural precursor cells	MCT8KO	All	PLXDC2	1.27739	0.495	0.203	0.00844743
Neural precursor cells	MCT8KO	All	MAN1C1	1.05785	0.35	0.102	0.00871757
Neural precursor cells	MCT8KO	All	ALK	1.65394	0.417	0.153	0.00894951
Neural precursor cells	MCT8KO	All	MAST4	2.14658	0.379	0.124	0.00902715
Neural precursor cells	MCT8KO	All	TSHZ2	1.05099	0.485	0.186	0.00926916
Neural precursor cells	MCT8KO	All	GPRIN3	0.607093	0.165	0.006	0.00940141
Neural precursor cells	MCT8KO	All	FUT9	-1.01453	0.272	0.554	0.00988468
Neural precursor cells	MCT8KO	All	ENSG00000260664	-1.03053	0.078	0.356	0.00992631
Neural precursor cells	MCT8KO	All	ENSG00000227681	1.21183	0.359	0.107	0.0100349
Neural precursor cells	MCT8KO	All	CAMTA1	0.593832	0.913	0.785	0.0100367
Neural precursor cells	MCT8KO	All	TMEM132C	1.09008	0.417	0.141	0.010144
Neural precursor cells	MCT8KO	All	CDH20	0.94673	0.427	0.147	0.0106001
Neural precursor cells	MCT8KO	All	NTNG1	0.810478	0.32	0.079	0.0106998
Neural precursor cells	MCT8KO	All	MGAT5	-1.13392	0.35	0.65	0.0109878
Neural precursor cells	MCT8KO	All	RIMS1	1.05707	0.612	0.299	0.0117825
Neural precursor cells	MCT8KO	All	CLVS1	-1.17943	0.427	0.667	0.0137833
Neural precursor cells	MCT8KO	All	NOVA1	0.917533	0.65	0.367	0.0142433
Neural precursor cells	MCT8KO	All	NR2F1	0.606456	0.379	0.107	0.0143267
Neural precursor cells	MCT8KO	All	ZFHX3	1.05044	0.466	0.186	0.0152167
Neural precursor cells	MCT8KO	All	TPTE2P4	-1.02027	0.058	0.322	0.0154664
Neural precursor cells	MCT8KO	All	CAP2	-1.21953	0.214	0.486	0.0157007
Neural precursor cells	MCT8KO	All	PLCZ1	1.62121	0.175	0.011	0.01571
Neural precursor cells	MCT8KO	All	MECOM	0.932841	0.204	0.023	0.0169857
Neural precursor cells	MCT8KO	All	FRMPD3	0.742	0.282	0.062	0.0178263
Neural precursor cells	MCT8KO	All	BASP1-AS1	0.879943	0.495	0.198	0.0187689
Neural precursor cells	MCT8KO	All	DPYSL3	0.880881	0.767	0.525	0.0191448
Neural precursor cells	MCT8KO	All	NKD1	0.777363	0.282	0.062	0.0193132
Neural precursor cells	MCT8KO	All	EMX1	-0.831352	0	0.22	0.0207026
Neural precursor cells	MCT8KO	All	SH3BP5	-0.911992	0.039	0.282	0.0228706
Neural precursor cells	MCT8KO	All	RIN2	1.00466	0.689	0.452	0.0235103
Neural precursor cells	MCT8KO	All	ADAM7-AS1	1.17827	0.34	0.102	0.02356
Neural precursor cells	MCT8KO	All	SRGAP1	0.655692	0.893	0.763	0.0241314
Neural precursor cells	MCT8KO	All	MAML3	-0.866031	0.796	0.91	0.0251102
Neural precursor cells	MCT8KO	All	CDON	-0.910871	0.524	0.746	0.025331
Neural precursor cells	MCT8KO	All	LINC02223	0.891276	0.272	0.056	0.0258146
Neural precursor cells	MCT8KO	All	TFAP2B	0.721829	0.155	0.006	0.0275318
Neural precursor cells	MCT8KO	All	ONECUT1	0.641885	0.204	0.023	0.0286412
Neural precursor cells	MCT8KO	All	ENSG00000231252	-1.08526	0.456	0.723	0.0294423
Neural precursor cells	MCT8KO	All	FRMD5	-0.776692	0.68	0.864	0.0314073
Neural precursor cells	MCT8KO	All	ENSG00000285798	0.536935	0.136	0	0.0325448
Neural precursor cells	MCT8KO	All	RELN	-1.05907	0.466	0.672	0.036761
Neural precursor cells	MCT8KO	All	ZNF618	0.74537	0.524	0.215	0.0416549
Neural precursor cells	MCT8KO	All	LINC03000	1.31398	0.272	0.062	0.0421255
Neural precursor cells	MCT8KO	All	KLF12	0.680562	0.971	0.808	0.0425025
Neural precursor cells	MCT8KO	All	OSBP2	-1.10277	0.194	0.463	0.0450727
Neural precursor cells	MCT8KO	All	LRRC4C	0.7483	0.553	0.237	0.0453126
[truncated: 3,099 more rows]
