# Supplementary material for: Thyroid hormone promotes fetal neurogenesis
Source: JCI Insight. 2025 Sep 4;10(19):e194445. doi: 10.1172/jci.insight.194445 (PMC12513484; doi:10.1172/jci.insight.194445)
Supplement: Supplemental table 3 [file jciinsight-10-194445-s132.xlsx]

## Sheet: Radial glial cells
cluster	ONTOLOGY	ID	Description	GeneRatio	BgRatio	pvalue	p.adjust	qvalue	Count	geneID
Radial glial cells	BP	GO:0010975	regulation of neuron projection development	61/497	453/18870	3.50307e-26	1.39562e-22	1.15896e-22	61	LRRC4C/TENM3/GRID2/EPHA3/CUX2/PTPRG/NTRK2/ZNF804A/NLGN1/HECW1/DCC/BMP5/DAB1/FGF13/NTRK3/CTNNA2/ALK/ROBO2/TANC2/FUT9/EFNA5/NEDD4L/TIAM1/MAP1B/NRP1/PLXNC1/ADGRB3/NRCAM/ROBO1/MAGI2/NR2F1/PLXNA4/TOX/NEGR1/PLXNA2/NTN1/MAP2/EPHB2/PREX1/NIN/NTNG1/TNIK/PRKD1/UST/SEMA3D/MARK1/IL1RAPL1/BCL11A/SIPA1L1/MAP3K13/ROR1/EFNB2/SDC2/TIAM2/SLIT1/PAX6/BMP7/PTN/CHN1/ITGA6/RELN
Radial glial cells	BP	GO:0007409	axonogenesis	55/497	448/18870	1.03367e-21	2.05906e-18	1.7099e-18	55	LRRC4C/UNC5C/NFIB/EPHA3/NTRK2/PTPRZ1/DCC/DAB1/FGF13/CTNNA2/LHX2/PTCH1/GLI3/ROBO2/CNTN4/AUTS2/EPHB1/EFNA5/BOC/OPHN1/TIAM1/MAP1B/NRP1/PLXNC1/NRXN3/NRCAM/CNTN5/ROBO1/ARX/SLIT3/PLXNA4/NCAM1/PLXNA2/NTN1/MAP2/FOXG1/EPHB2/NIN/NTNG1/UST/LAMA2/SEMA3D/SIPA1L1/MAP3K13/EFNB2/TIAM2/SLIT1/PAX6/NOTCH2/BMP7/CHN1/PALLD/KIF5C/RELN/NFASC
Radial glial cells	BP	GO:0021537	telencephalon development	40/497	276/18870	1.28419e-18	1.02324e-15	8.49726e-16	40	ERBB4/NFIB/NRG3/NTRK2/ZIC1/SYNE2/DAB1/FGF13/LHX2/ALK/ZSWIM6/GLI3/CDON/ROBO2/LARGE1/RARB/DCLK2/PLCB1/FOXP1/ROBO1/ARX/EMX1/PLXNA4/RFX4/FOXG1/EPHB2/NIN/CDK6/TACC2/EMX2/FAT4/FOXP2/AGTPBP1/PAX6/CNTNAP2/ASPM/RELN/LEF1/DIXDC1/SLC1A2
Radial glial cells	BP	GO:0031346	positive regulation of cell projection organization	45/497	355/18870	1.79677e-18	1.19306e-15	9.90747e-16	45	TENM2/TENM3/EPHA3/CUX2/NTRK2/ZNF804A/NLGN1/BMP5/NTRK3/ALK/ROBO2/AUTS2/FUT9/EPS8/EFNA5/ENPP2/TIAM1/MAP1B/NRP1/PLCE1/PLXNC1/ROBO1/MAGI2/PLXNA4/TOX/NEGR1/PLXNA2/NTN1/EPHB2/NIN/PRKD1/ITGA2/GPM6A/IL1RAPL1/MAP3K13/ROR1/TIAM2/ANLN/BMP7/PTN/SEPTIN9/ITGA6/RELN/RAB8B/CARMIL1
Radial glial cells	BP	GO:0050808	synapse organization	49/497	483/18870	5.22869e-16	2.60389e-13	2.16234e-13	49	ERBB4/LRRC4C/ADGRL3/NFIA/GRID2/CUX2/NRG3/NTRK2/SEZ6L/ZNF804A/NLGN1/FGF13/CTNNA2/ROBO2/LARGE1/EPHB1/TANC2/EFNA5/ASAP1/OPHN1/SDK1/TIAM1/MAP1B/NRP1/DOCK10/PLXNC1/CTTNBP2/ADGRB3/NRCAM/CNTN5/COL4A5/LRRN1/PLXNA4/PDZRN3/PCDH17/NEGR1/NTN1/EPHB2/NTNG1/CTNND2/GPM6A/IL1RAPL1/SIPA1L1/SLIT1/PTPN13/IGSF21/SHANK2/UNC13C/RELN
Radial glial cells	BP	GO:0034329	cell junction assembly	46/497	446/18870	2.32907e-15	1.031e-12	8.56173e-13	46	ERBB4/ADGRL3/GRID2/EPHA3/CUX2/NRG3/NTRK2/NLGN1/FGF13/ROBO2/CDH20/LARGE1/EPHB1/EFNA5/PRKCA/OPHN1/SDK1/MAP1B/NRP1/ADGRB3/NRCAM/CNTN5/CDH12/LRRN1/PCDH17/NEGR1/NTN1/EPHB2/PEAK1/ITGA2/CTNND2/GPM6A/IL1RAPL1/TLN2/CDHR3/EPB41L3/LIMS1/SLIT1/JAM3/PTPN13/SHANK2/CDH13/CNTNAP2/ITGA6/CORO2B/LIMCH1
Radial glial cells	BP	GO:0051960	regulation of nervous system development	47/497	466/18870	2.68257e-15	1.06874e-12	8.87508e-13	47	GRID2/CUX2/NTRK2/NLGN1/PTPRZ1/DCC/DAB1/FGF13/LRP2/LHX2/GLI3/CDON/TENM4/ROBO2/RARB/EPHB1/EFNA5/PRTG/TIAM1/MAP1B/NRP1/PLXNC1/ADGRB3/ROBO1/LRRN1/PLXNA4/PLXNA2/NTN1/MAP2/FOXG1/EPHB2/NIN/SEMA3D/IL1RAPL1/MAP3K13/TIAM2/SLIT1/PAX6/PTPN13/BMP7/PTN/IL33/ASPM/NCAN/RELN/LEF1/SORL1
Radial glial cells	BP	GO:0001764	neuron migration	27/497	177/18870	1.63713e-13	5.43527e-11	4.51359e-11	27	ADGRL3/UNC5C/NRG3/NTRK2/DCC/DAB1/FGF13/CTNNA2/LARGE1/AUTS2/MAP1B/NR2F2/NRP1/NRCAM/ARX/NTN1/FOXG1/NTNG1/EMX2/MARK1/GPM6A/PAX6/ASTN2/NEXMIF/CELSR1/ASPM/RELN
Radial glial cells	BP	GO:0050767	regulation of neurogenesis	40/497	390/18870	2.02922e-13	6.21877e-11	5.16423e-11	40	CUX2/NTRK2/PTPRZ1/DCC/DAB1/FGF13/LRP2/LHX2/GLI3/CDON/TENM4/ROBO2/EFNA5/PRTG/TIAM1/MAP1B/NRP1/PLXNC1/ROBO1/PLXNA4/PLXNA2/NTN1/MAP2/FOXG1/EPHB2/NIN/SEMA3D/IL1RAPL1/MAP3K13/TIAM2/SLIT1/PAX6/BMP7/PTN/IL33/ASPM/NCAN/RELN/LEF1/SORL1
Radial glial cells	BP	GO:0061351	neural precursor cell proliferation	25/497	166/18870	1.76376e-12	4.13343e-10	3.43252e-10	25	NFIB/NFIA/PTPRZ1/SOX5/FGF13/LRP2/LHX2/GLI3/CDON/RARB/EPHB1/ARX/EMX1/TOX/FOXG1/EMX2/HHIP/MELK/RORA/PAX6/PTN/ASPM/NCAN/LEF1/DIXDC1
Radial glial cells	BP	GO:0007416	synapse assembly	27/497	200/18870	3.25323e-12	7.20049e-10	5.97948e-10	27	ERBB4/ADGRL3/GRID2/CUX2/NRG3/NTRK2/NLGN1/FGF13/ROBO2/LARGE1/EPHB1/EFNA5/SDK1/MAP1B/ADGRB3/NRCAM/CNTN5/LRRN1/PCDH17/NEGR1/NTN1/EPHB2/GPM6A/IL1RAPL1/SLIT1/PTPN13/SHANK2
Radial glial cells	BP	GO:0098742	cell-cell adhesion via plasma-membrane adhesion molecules	31/497	279/18870	1.44772e-11	2.74654e-09	2.2808e-09	31	TENM2/LRRC4C/ADGRL3/TENM3/GRID2/NLGN1/DAB1/TENM4/ROBO2/CDH20/CNTN4/EFNA5/SDK1/PCDH7/ROBO1/CDH12/PCDH17/NTNG1/HMCN1/FAT4/IL1RAPL1/CDHR3/CDH23/IGSF21/MAP2K5/PALLD/CDH13/PCDH15/CELSR1/ACVR1/CRB1
Radial glial cells	BP	GO:0001654	eye development	37/497	391/18870	1.84712e-11	3.19954e-09	2.65699e-09	37	PBX3/NFIB/TENM3/NFIA/NTRK2/MEIS1/MEIS2/LHX2/GLI3/CDON/THRB/LARGE1/RARB/EPHB1/ADAMTS18/SDK1/NRP1/TFAP2B/FREM2/ZHX2/NHS/SMOC1/ATP2B2/EPHB2/JAG1/NKD1/RHOJ/GPM6A/PROM1/AGTPBP1/PAX6/NOTCH2/BMP7/FBN2/MDM1/WNT5B/CRB1
Radial glial cells	BP	GO:0045664	regulation of neuron differentiation	25/497	198/18870	9.13614e-11	1.39994e-08	1.16255e-08	25	MEIS1/NLGN1/DAB1/ALK/GLI3/CDON/CNTN4/CASZ1/EDNRB/TCF12/TIAM1/MAP1B/NRCAM/ZHX2/ZFHX3/TCF4/FOXG1/JAG1/BCL11A/MAP3K13/PAX6/BMP7/ASPM/RELN/DIXDC1
Radial glial cells	BP	GO:0050807	regulation of synapse organization	27/497	244/18870	3.36643e-10	4.19121e-08	3.48049e-08	27	GRID2/CUX2/NTRK2/ZNF804A/NLGN1/CTNNA2/ROBO2/EPHB1/TANC2/EFNA5/ASAP1/TIAM1/PLXNC1/CTTNBP2/ADGRB3/NRCAM/LRRN1/NEGR1/NTN1/EPHB2/GPM6A/IL1RAPL1/SIPA1L1/SLIT1/PTPN13/SHANK2/RELN
Radial glial cells	BP	GO:0050803	regulation of synapse structure or activity	27/497	250/18870	5.81526e-10	7.0206e-08	5.8301e-08	27	GRID2/CUX2/NTRK2/ZNF804A/NLGN1/CTNNA2/ROBO2/EPHB1/TANC2/EFNA5/ASAP1/TIAM1/PLXNC1/CTTNBP2/ADGRB3/NRCAM/LRRN1/NEGR1/NTN1/EPHB2/GPM6A/IL1RAPL1/SIPA1L1/SLIT1/PTPN13/SHANK2/RELN
Radial glial cells	BP	GO:0050804	modulation of chemical synaptic transmission	39/497	489/18870	8.44432e-10	9.89476e-08	8.21688e-08	39	LRRC4C/GRID2/CUX2/NRG3/NTRK2/NLGN1/DLGAP1/DCC/SORCS2/CNTN4/LARGE1/EPHB1/GRIA4/PLCB1/OPHN1/MAP1B/SORCS3/SLC4A10/SLC24A2/GRM8/PCDH17/SNCAIP/GRIK1/EPHB2/NTNG1/RIMS2/LAMA2/SV2C/SIPA1L1/GRIA3/KCNQ3/GRM1/PRKCE/PTN/SHANK2/UNC13C/SLC1A3/RELN/CACNA1A
Radial glial cells	BP	GO:0010720	positive regulation of cell development	36/497	444/18870	2.48869e-09	2.67971e-07	2.22531e-07	36	CUX2/NTRK2/PTPRZ1/LRP2/GLI3/CDON/TENM4/ROBO2/EFNA5/PRKCA/TIAM1/MAP1B/NRP1/PLXNC1/ROBO1/RFX3/PLXNA4/TOX/PLXNA2/NTN1/FOXG1/EPHB2/NIN/IL1RAPL1/KLHL25/RASGRP1/MAP3K13/TIAM2/PAX6/NOTCH2/PTN/IL33/ASPM/NCAN/RELN/LEF1
Radial glial cells	BP	GO:0007264	small GTPase mediated signal transduction	38/497	491/18870	3.22889e-09	3.38524e-07	2.81119e-07	38	DAB1/CDON/AUTS2/DOK6/DENND1A/EPS8/ARHGAP21/ELMO1/RALGAPA2/DOK5/OPHN1/TIAM1/AKAP13/NRP1/DOCK10/PLCE1/ROBO1/SIPA1L2/NTN1/EPHB2/PREX1/ITSN1/RGL1/RHOJ/RASGEF1B/SIPA1L1/RASGRP1/TIAM2/NOTCH2/RIN2/CHN1/PSD3/CDH13/PLEKHG1/CELSR1/PREX2/RELN/STARD13
Radial glial cells	BP	GO:0007389	pattern specification process	37/497	475/18870	4.40533e-09	4.50022e-07	3.7371e-07	37	ERBB4/PBX3/NRG3/MEIS1/ZIC1/MEIS2/WLS/BMP5/LRP2/LHX2/PTCH1/GLI3/CDON/ROBO2/NR2F2/NRP1/ROBO1/RFX3/EMX1/PCSK5/AXIN2/RFX4/PLXNA2/FOXG1/EMX2/NKD1/HHIP/GPC3/SSBP3/PAX6/NOTCH2/BMP7/RELN/LEF1/TSHZ1/ACVR1/PGAP1
Radial glial cells	BP	GO:0072001	renal system development	29/497	324/18870	1.04809e-08	1.00528e-06	8.34809e-07	29	ERBB4/GREB1L/NFIA/LGR4/LRP2/ANGPT1/PTCH1/GLI3/ROBO2/RARB/EDNRB/NRP1/TFAP2B/PLCE1/CENPF/FREM2/MAGI2/PCSK5/JAG1/MYO1E/EMX2/PKHD1/FRAS1/GFRA1/EFNB2/PROM1/GPC3/NOTCH2/BMP7
Radial glial cells	BP	GO:0007626	locomotory behavior	22/497	201/18870	1.81335e-08	1.60542e-06	1.33318e-06	22	PBX3/NAV2/MEIS1/ZIC1/DAB1/ALK/LARGE1/EPS8/SLC4A10/ZFHX3/NEGR1/ABAT/CDH23/GRM1/AGTPBP1/PRKCE/SHANK2/FGF12/PREX2/KCND2/RELN/CCND2
Radial glial cells	BP	GO:0048588	developmental cell growth	24/497	239/18870	2.22211e-08	1.92454e-06	1.59819e-06	24	MEIS1/DCC/FGF13/LHX2/AUTS2/EFNA5/FOXP1/NEDD4L/TIAM1/MAP1B/NRP1/NRCAM/EMX1/SLIT3/PLXNA4/SYT2/NTN1/MAP2/NIN/RIMS2/SEMA3D/BCL11A/MAP3K13/SLIT1
Radial glial cells	BP	GO:0050919	negative chemotaxis	11/497	47/18870	2.80122e-08	2.37448e-06	1.97183e-06	11	UNC5C/NRG3/NRG1/ROBO2/EFNA5/ROBO1/SLIT3/PLXNA4/NTN1/SEMA3D/SLIT1
Radial glial cells	BP	GO:0060560	developmental growth involved in morphogenesis	24/497	244/18870	3.31584e-08	2.75214e-06	2.28545e-06	24	DCC/FGF13/LHX2/AUTS2/EFNA5/NEDD4L/TIAM1/MAP1B/NRP1/NRCAM/MAGI2/EMX1/SLIT3/PLXNA4/SYT2/NTN1/MAP2/NIN/RIMS2/NKD1/SEMA3D/BCL11A/MAP3K13/SLIT1
Radial glial cells	BP	GO:0014706	striated muscle tissue development	24/497	264/18870	1.47758e-07	1.13205e-05	9.40088e-06	24	ERBB4/MEIS1/SOX6/BMP5/LRP2/NRG1/TENM4/LARGE1/RARB/FOXP1/AKAP13/CENPF/TTN/SLC8A1/FHOD3/ADAMTS9/PGM5/EFNB2/NEBL/NOTCH2/BMP7/LEF1/ACVR1/ZFPM2
Radial glial cells	BP	GO:0043087	regulation of GTPase activity	26/497	307/18870	1.83242e-07	1.35192e-05	1.12267e-05	26	EPHA3/NTRK2/NTRK3/EFNA5/RALGAPA2/TIAM1/DOCK10/PLXNC1/AGAP1/PLXNA4/SIPA1L2/RAB3GAP2/PLXNA2/PREX1/SH3BP4/RGL1/RASGEF1B/SIPA1L1/RASGRP1/LIMS1/TIAM2/RAB11FIP2/TBC1D1/CHN1/ITGA6/PREX2
Radial glial cells	BP	GO:1901888	regulation of cell junction assembly	21/497	213/18870	2.30715e-07	1.67122e-05	1.38783e-05	21	GRID2/EPHA3/CUX2/NTRK2/NLGN1/ROBO2/EPHB1/EFNA5/NRP1/ADGRB3/LRRN1/NEGR1/NTN1/EPHB2/PEAK1/IL1RAPL1/LIMS1/SLIT1/PTPN13/CNTNAP2/LIMCH1
Radial glial cells	BP	GO:0050954	sensory perception of mechanical stimulus	19/497	181/18870	3.28677e-07	2.29728e-05	1.90772e-05	19	PAX3/NAV2/LRP2/THRB/LARGE1/ADGRV1/PIEZO2/CNTN5/ATP2B2/ITGA2/USP53/ROR1/KCNQ3/CDH23/LHFPL3/SLC1A3/PCDH15/PGAP1/CEMIP
Radial glial cells	BP	GO:0001667	ameboidal-type cell migration	33/497	497/18870	1.2162e-06	7.23184e-05	6.00552e-05	33	ERBB4/HDAC9/PTPRG/ANGPT1/ZEB2/MCC/PRKCA/FOXP1/ENPP2/EDNRB/NR2F2/NRP1/ROBO1/TNS1/ADAMTS9/PRKD1/ITGA2/SEMA3D/RHOJ/EFNB2/ANLN/GPC3/PRKCE/PAX6/RIN2/BMP7/PTN/MAP2K5/CDH13/RFFL/SCARB1/ACVR1/STARD13
Radial glial cells	BP	GO:0030534	adult behavior	16/497	145/18870	1.43523e-06	8.05343e-05	6.68779e-05	16	PBX3/ZIC1/DAB1/ALK/EPS8/SDK1/NRXN3/PCDH17/ABAT/AGTPBP1/SHANK2/CNTNAP2/FGF12/PREX2/CCND2/SLC1A2
Radial glial cells	BP	GO:0001736	establishment of planar polarity	11/497	70/18870	2.01527e-06	0.000105642	8.77283e-05	11	ERBB4/TIAM1/MAGI2/ANKRD6/PRICKLE2/NKD1/PKHD1/GPC3/ZNRF3/ASTN2/CELSR1
Radial glial cells	BP	GO:0007164	establishment of tissue polarity	11/497	70/18870	2.01527e-06	0.000105642	8.77283e-05	11	ERBB4/TIAM1/MAGI2/ANKRD6/PRICKLE2/NKD1/PKHD1/GPC3/ZNRF3/ASTN2/CELSR1
Radial glial cells	BP	GO:0042391	regulation of membrane potential	30/497	440/18870	2.18864e-06	0.000113241	9.40383e-05	30	GRID2/CUX2/NTRK2/NLGN1/FGF13/KCNH7/PID1/GRIA4/KCNK10/PIEZO2/NEDD4L/TAFA4/KCNH8/NRCAM/SLC8A1/GRIK1/ABAT/SCN8A/KCNH1/RIMS2/USP53/STOX1/KCNQ5/GRIA3/KCNQ3/GRM1/FGF12/KCND2/RELN/KCNN2
Radial glial cells	BP	GO:0045165	cell fate commitment	23/497	286/18870	2.27939e-06	0.00011495	9.54579e-05	23	ERBB4/NFIB/NFIA/SOX5/SOX6/FGF13/PTCH1/GLI3/CDON/TENM4/NR2F2/NRP1/ZNF521/ARX/MIAT/TOX/EBF2/FOXG1/JAG1/PAX6/NOTCH2/WNT5B/ACVR1
Radial glial cells	BP	GO:0022604	regulation of cell morphogenesis	21/497	247/18870	2.61383e-06	0.000128562	0.000106761	21	CUX2/EPS8/EFNA5/ENPP2/NEDD4L/TIAM1/PLXNC1/PLXNA4/PHIP/SYT2/PLXNA2/EPHB2/NTNG1/RIMS2/RHOJ/IL1RAPL1/BCL11A/EPB41L3/MAP3K13/RELN/MYO10
Radial glial cells	BP	GO:0048738	cardiac muscle tissue development	21/497	247/18870	2.61383e-06	0.000128562	0.000106761	21	ERBB4/MEIS1/SOX6/BMP5/LRP2/NRG1/TENM4/LARGE1/RARB/FOXP1/AKAP13/TTN/SLC8A1/FHOD3/ADAMTS9/EFNB2/NEBL/NOTCH2/BMP7/ACVR1/ZFPM2
Radial glial cells	BP	GO:0060411	cardiac septum morphogenesis	11/497	72/18870	2.68442e-06	0.000130424	0.000108307	11	BMP5/LRP2/ROBO2/NRP1/ROBO1/SLIT3/JAG1/NOTCH2/BMP7/ACVR1/ZFPM2
Radial glial cells	BP	GO:0007611	learning or memory	22/497	274/18870	3.87642e-06	0.000175496	0.000145737	22	CUX2/NTRK2/MEIS2/PTPRZ1/FGF13/LARGE1/KCNK10/PLCB1/SORCS3/ADGRB3/NRXN3/SLC24A2/PIAS1/EPHB2/AFF2/CAMK4/PAX6/PTN/SHANK2/CNTNAP2/RELN/CCND2
Radial glial cells	BP	GO:2000027	regulation of animal organ morphogenesis	14/497	126/18870	5.98551e-06	0.000248399	0.000206277	14	LGR4/ROBO2/TIAM1/ROBO1/MAGI2/ANKRD6/PRICKLE2/NKD1/PKHD1/STOX1/GPC3/ZNRF3/BMP7/CELSR1
Radial glial cells	BP	GO:0035051	cardiocyte differentiation	16/497	165/18870	7.79806e-06	0.000310675	0.000257993	16	MEIS1/SOX6/NRG1/TENM4/LARGE1/RARB/FOXP1/AKAP13/TTN/SLC8A1/FHOD3/JAG1/EFNB2/NEBL/BMP7/ACVR1
Radial glial cells	BP	GO:0007405	neuroblast proliferation	11/497	81/18870	8.7014e-06	0.000339866	0.000282234	11	SOX5/FGF13/GLI3/CDON/FOXG1/HHIP/PAX6/PTN/ASPM/NCAN/LEF1
Radial glial cells	BP	GO:2000177	regulation of neural precursor cell proliferation	12/497	100/18870	1.25309e-05	0.00044646	0.000370752	12	PTPRZ1/LRP2/LHX2/GLI3/CDON/EMX1/TOX/FOXG1/PAX6/PTN/ASPM/NCAN
Radial glial cells	BP	GO:0007160	cell-matrix adhesion	19/497	239/18870	2.02104e-05	0.000688368	0.00057164	19	EPHA3/FREM1/EFNA5/TIAM1/NRP1/ADAMTS9/JAG1/PEAK1/CDK6/ITGA2/PKHD1/LIMS1/JAM3/RIN2/CDH13/NEXMIF/ITGA6/CORO2B/LIMCH1
Radial glial cells	BP	GO:0048638	regulation of developmental growth	23/497	328/18870	2.15922e-05	0.000722885	0.000600304	23	ERBB4/DCC/FGF13/PTCH1/EFNA5/PLCB1/FOXP1/NEDD4L/MAP1B/NRP1/NRCAM/ARX/PLXNA4/SYT2/NTN1/MAP2/RIMS2/NKD1/SEMA3D/BCL11A/MAP3K13/SLIT1/ZFPM2
Radial glial cells	BP	GO:0016049	cell growth	30/497	497/18870	2.36722e-05	0.000779421	0.000647253	30	NRG3/MEIS1/DCC/FGF13/LHX2/AUTS2/EFNA5/FOXP1/NEDD4L/TIAM1/MAP1B/NRP1/PLCE1/NRCAM/EMX1/SLIT3/PLXNA4/SYT2/NTN1/MAP2/SH3BP4/NIN/TEAD1/RIMS2/SEMA3D/BCL11A/MAP3K13/SLIT1/MAP2K5/PAPPA2
Radial glial cells	BP	GO:0106027	neuron projection organization	11/497	91/18870	2.68122e-05	0.000875571	0.000727098	11	CUX2/ZNF804A/NLGN1/EPHB1/TANC2/TIAM1/DOCK10/EPHB2/CTNND2/SIPA1L1/RELN
Radial glial cells	BP	GO:0061387	regulation of extent of cell growth	12/497	109/18870	3.01855e-05	0.000954707	0.000792814	12	DCC/FGF13/EFNA5/MAP1B/NRP1/NRCAM/PLXNA4/NTN1/MAP2/SEMA3D/MAP3K13/SLIT1
Radial glial cells	BP	GO:0034765	regulation of monoatomic ion transmembrane transport	28/497	454/18870	3.0194e-05	0.000954707	0.000792814	28	HECW1/FGF13/KCNH7/KCNK10/NEDD4L/PDE4D/KCNH8/SLC8A1/FGF14/KCNJ6/EPHB2/SCN8A/KCNH1/PRKD1/SCN3A/CACNA1E/KCNQ5/JPH1/KCNQ3/PRKCE/FGF12/KCND2/RELN/CACNA1A/KCNN2/DPP10/CEMIP/KCNB2
Radial glial cells	BP	GO:0042551	neuron maturation	8/497	48/18870	3.27011e-05	0.00102584	0.000851881	8	EDNRB/ADGRB3/NRCAM/BCL11A/MAP3K13/KCNQ3/SCLT1/CNTNAP2
Radial glial cells	BP	GO:0007158	neuron cell-cell adhesion	5/497	16/18870	4.26597e-05	0.00127787	0.00106117	5	NLGN1/CNTN4/NRXN3/NCAM2/ASTN2
Radial glial cells	BP	GO:0055007	cardiac muscle cell differentiation	13/497	131/18870	4.30779e-05	0.00128076	0.00106358	13	MEIS1/SOX6/NRG1/LARGE1/RARB/FOXP1/AKAP13/TTN/SLC8A1/FHOD3/EFNB2/NEBL/ACVR1
Radial glial cells	BP	GO:2000050	regulation of non-canonical Wnt signaling pathway	6/497	26/18870	4.76117e-05	0.00138456	0.00114978	6	TIAM1/ANKRD6/NKD1/GPC3/ZNRF3/WNT5B
Radial glial cells	BP	GO:0048013	ephrin receptor signaling pathway	8/497	51/18870	5.14949e-05	0.00147594	0.00122566	8	EPHA3/EPHB1/EFNA5/TIAM1/EPHB2/SIPA1L1/EFNB2/CHN1
Radial glial cells	BP	GO:0008037	cell recognition	14/497	154/18870	5.84898e-05	0.00162954	0.00135321	14	OPCML/EPHA3/ROBO2/CNTN4/EPHB1/NRP1/NRCAM/ROBO1/NCAM2/FOXG1/EPHB2/PALLD/CNTNAP2/SCARB1
Radial glial cells	BP	GO:0090132	epithelium migration	24/497	375/18870	6.23837e-05	0.00171405	0.00142339	24	HDAC9/PTPRG/ANGPT1/ZEB2/MCC/PRKCA/FOXP1/ENPP2/NR2F2/NRP1/ROBO1/ADAMTS9/PRKD1/ITGA2/RHOJ/EFNB2/ANLN/PRKCE/RIN2/PTN/MAP2K5/CDH13/SCARB1/STARD13
Radial glial cells	BP	GO:0010810	regulation of cell-substrate adhesion	17/497	220/18870	7.77807e-05	0.00207783	0.00172549	17	EPHA3/EFNA5/NRP1/PREX1/JAG1/PEAK1/CDK6/PKHD1/LIMS1/PRKCE/RIN2/CDH13/NEXMIF/ITGA6/CARMIL1/CORO2B/LIMCH1
Radial glial cells	BP	GO:0019226	transmission of nerve impulse	9/497	69/18870	7.90196e-05	0.00208486	0.00173132	9	NTRK2/NRCAM/SCN8A/ITGA2/KCNQ3/JAM3/CNTNAP2/FGF12/KCND2
Radial glial cells	BP	GO:0010721	negative regulation of cell development	20/497	287/18870	8.01082e-05	0.00209968	0.00174363	20	DCC/DAB1/FGF13/LHX2/GLI3/PRTG/EDNRB/NRP1/NTN1/MAP2/EPHB2/CDK6/TSC22D1/SEMA3D/BCL11A/SLIT1/PAX6/BMP7/PTN/SORL1
Radial glial cells	BP	GO:0198738	cell-cell signaling by wnt	27/497	461/18870	9.98504e-05	0.00255003	0.00211761	27	HECW1/LGR4/WLS/ZEB2/GLI3/CDK14/MCC/EDNRB/TIAM1/MAGI2/ANKRD6/RBMS3/AXIN2/PRICKLE2/NXN/TNIK/TRABD2B/NKD1/CTNND2/MARK1/GPC3/ZNRF3/CELSR1/ASPM/LEF1/WNT5B/DIXDC1
Radial glial cells	BP	GO:0031032	actomyosin structure organization	16/497	208/18870	0.000132195	0.00325001	0.0026989	16	FRMD5/ZEB2/AKAP13/NRP1/TTN/FHOD3/PRKD1/PGM5/EPB41/IQGAP2/EPB41L3/ANLN/NEBL/CARMIL1/CORO2B/LIMCH1
Radial glial cells	BP	GO:0042692	muscle cell differentiation	25/497	419/18870	0.00013457	0.00325001	0.0026989	25	HDAC9/MEIS1/SOX6/NRG1/CDON/LARGE1/RARB/FOXP1/EDNRB/AKAP13/ADGRB3/TTN/SLC8A1/PIAS1/FHOD3/KCNH1/PRKD1/PGM5/LAMA2/EFNB2/RORA/NEBL/PTGFRN/WNT5B/ACVR1
Radial glial cells	BP	GO:0035249	synaptic transmission, glutamatergic	11/497	111/18870	0.000167293	0.00394375	0.003275	11	GRID2/NLGN1/GRIA4/OPHN1/GRM8/GRIK1/CDHR3/GRIA3/GRM1/UNC13C/RELN
Radial glial cells	BP	GO:0030705	cytoskeleton-dependent intracellular transport	16/497	213/18870	0.000173916	0.00407578	0.00338464	16	SYNE2/BICD1/TANC2/ARHGAP21/MAP1B/KIF4A/AGBL4/MAP2/MYO1E/RASGRP1/AGTPBP1/MYO5B/DLG2/KIF5C/DYNC1I1/MYO10
Radial glial cells	BP	GO:0021554	optic nerve development	5/497	21/18870	0.000178215	0.00415211	0.00344802	5	NAV2/GLI3/EPHB1/EPHB2/SCN8A
Radial glial cells	BP	GO:0043547	positive regulation of GTPase activity	17/497	239/18870	0.000211981	0.0047787	0.00396836	17	NTRK3/RALGAPA2/TIAM1/DOCK10/AGAP1/SIPA1L2/PREX1/RGL1/RASGEF1B/SIPA1L1/RASGRP1/LIMS1/TIAM2/RAB11FIP2/TBC1D1/ITGA6/PREX2
Radial glial cells	BP	GO:0097120	receptor localization to synapse	8/497	62/18870	0.000212307	0.0047787	0.00396836	8	ERBB4/GPC6/NLGN1/CEP112/GRIP2/DLG2/KIF5C/RELN
Radial glial cells	BP	GO:0071805	potassium ion transmembrane transport	16/497	217/18870	0.000215121	0.00481485	0.00399838	16	KCNH7/LARGE1/KCNK10/NEDD4L/KCNH8/SLC24A2/KCNJ6/KCNH1/KCNQ5/KCNQ3/SLC1A3/KCNN3/KCND2/KCNN2/DPP10/KCNB2
Radial glial cells	BP	GO:0060562	epithelial tube morphogenesis	21/497	334/18870	0.00022573	0.00499615	0.00414894	21	GREB1L/LGR4/BMP5/LRP2/LHX2/PTCH1/GLI3/FOXP1/NRP1/NTN1/HHIP/PKHD1/STOX1/EFNB2/GPC3/NOTCH2/BMP7/CELSR1/LEF1/ACVR1/STARD13
Radial glial cells	BP	GO:0006688	glycosphingolipid biosynthetic process	6/497	34/18870	0.000232647	0.00506484	0.00420598	6	LARGE1/FUT9/ST6GALNAC3/ST8SIA4/ST6GALNAC5/ST3GAL1
Radial glial cells	BP	GO:0060074	synapse maturation	6/497	34/18870	0.000232647	0.00506484	0.00420598	6	NFIA/SEZ6L/NLGN1/ADGRB3/IGSF21/RELN
Radial glial cells	BP	GO:0014032	neural crest cell development	9/497	82/18870	0.000302195	0.00623805	0.00518024	9	ERBB4/NRG1/EDNRB/NRP1/JAG1/SEMA3D/PAX6/BMP7/ACVR1
Radial glial cells	BP	GO:0031644	regulation of nervous system process	11/497	119/18870	0.000308771	0.00634007	0.00526497	11	CUX2/NLGN1/DLGAP1/TENM4/TAFA4/ABAT/RIMS2/ITGA2/GRM1/FGF12/RELN
Radial glial cells	BP	GO:0001763	morphogenesis of a branching structure	15/497	203/18870	0.000328186	0.00654658	0.00543646	15	GREB1L/LGR4/FGF13/PTCH1/GLI3/NRP1/HHIP/PKHD1/BCL11A/MAP3K13/GPC3/BMP7/CELSR1/LEF1/ACVR1
Radial glial cells	BP	GO:0010632	regulation of epithelial cell migration	19/497	295/18870	0.000328644	0.00654658	0.00543646	19	HDAC9/PTPRG/ANGPT1/MCC/PRKCA/FOXP1/ENPP2/NR2F2/NRP1/ADAMTS9/PRKD1/ITGA2/RHOJ/PRKCE/RIN2/PTN/MAP2K5/SCARB1/STARD13
Radial glial cells	BP	GO:0150115	cell-substrate junction organization	10/497	102/18870	0.000358312	0.00699763	0.00581102	10	EPHA3/EFNA5/NRP1/PEAK1/ITGA2/LIMS1/ITGA6/RAB8B/CORO2B/LIMCH1
Radial glial cells	BP	GO:0097553	calcium ion transmembrane import into cytosol	15/497	205/18870	0.000364362	0.00708107	0.00588031	15	NALF1/PLCB1/PDE4D/PLCE1/SLC8A1/SLC24A2/RYR3/SCN8A/PRKD1/SCN3A/CACNA1E/JPH1/PRKCE/CACNA1A/CEMIP
Radial glial cells	BP	GO:0060485	mesenchyme development	20/497	327/18870	0.000450485	0.00846572	0.00703016	20	ERBB4/EPHA3/BMP5/NRG1/ROBO2/EDNRB/HMGA2/TIAM1/NRP1/ROBO1/AXIN2/NCAM1/JAG1/SEMA3D/MARK1/PAX6/BMP7/LEF1/ACVR1/ZFPM2
Radial glial cells	BP	GO:0071692	protein localization to extracellular region	22/497	377/18870	0.000453154	0.0084759	0.00703862	22	PTPRN2/ILDR2/FRMD4A/WLS/EFNA5/PLCB1/EDNRB/TIAM1/TFAP2B/TTN/RFX3/PCSK5/ABAT/RIMS2/RAB3C/PRKCE/RAB11FIP2/CHRM3/FBN2/SLC30A8/TVP23C/RAB8B
Radial glial cells	BP	GO:1990778	protein localization to cell periphery	21/497	353/18870	0.000471881	0.00874406	0.00726131	21	ERBB4/GPC6/EPHA3/FGF13/PTCH1/LARGE1/PID1/TSPAN5/PIAS1/EPHB2/TNIK/GRIP2/RAB3C/EPB41/EPB41L3/PRKCE/RAB11FIP2/SORL1/RAB8B/DPP10/KCNB2
Radial glial cells	BP	GO:0030509	BMP signaling pathway	13/497	167/18870	0.000492661	0.00906645	0.00752902	13	NFIA/BMP5/LRP2/ZNF423/TFAP2B/KCNQ1OT1/GPC3/NOTCH2/BMP7/FSTL5/LEF1/SORL1/ACVR1
Radial glial cells	BP	GO:0072148	epithelial cell fate commitment	4/497	15/18870	0.000515066	0.00919153	0.0076329	4	NR2F2/NRP1/ARX/ACVR1
Radial glial cells	BP	GO:0099558	maintenance of synapse structure	5/497	26/18870	0.000516793	0.00919153	0.0076329	5	NLGN1/OPHN1/ADGRB3/PLXNA4/SHANK2
Radial glial cells	BP	GO:0009612	response to mechanical stimulus	15/497	213/18870	0.000545395	0.00961439	0.00798405	15	MEIS2/PTCH1/LARGE1/ADGRV1/PIEZO2/MAP1B/TTN/SLC8A1/ITGA2/USP53/KCNQ3/PTN/SLC1A3/IL33/CNTNAP2
Radial glial cells	BP	GO:0031345	negative regulation of cell projection organization	14/497	192/18870	0.00058628	0.0101554	0.00843331	14	PTPRG/NLGN1/DCC/DAB1/FGF13/NRP1/NR2F1/NTN1/MAP2/EPHB2/SEMA3D/BCL11A/EFNB2/SLIT1
Radial glial cells	BP	GO:0006813	potassium ion transport	16/497	241/18870	0.000687009	0.0115002	0.00955006	16	KCNH7/LARGE1/KCNK10/NEDD4L/KCNH8/SLC24A2/KCNJ6/KCNH1/KCNQ5/KCNQ3/SLC1A3/KCNN3/KCND2/KCNN2/DPP10/KCNB2
Radial glial cells	BP	GO:0051656	establishment of organelle localization	25/497	469/18870	0.000723807	0.0120152	0.00997774	25	NLGN1/SYNE2/BICD1/TANC2/ARHGAP21/CENPE/MAP1B/CENPF/SPIRE1/AGBL4/NUSAP1/NTN1/MAP2/KNL1/MYO1E/KIF18A/MARK1/PKHD1/RASGRP1/SLIT1/AGTPBP1/PAX6/MYO5B/KIF5C/DYNC1I1
Radial glial cells	BP	GO:2000647	negative regulation of stem cell proliferation	5/497	28/18870	0.000739366	0.012172	0.010108	5	NFIB/PTCH1/GLI3/RARB/TSC22D1
Radial glial cells	BP	GO:1902074	response to salt	21/497	366/18870	0.000752906	0.0123439	0.0102507	21	NLGN1/PTCH1/LARGE1/ADGRV1/PLCB1/EDNRB/SDK1/TIAM1/TTN/RYR3/SYT2/ABAT/KCNH1/ITGA2/BCL11A/KCNQ3/PRKCE/DLG2/CHRM3/SLC1A3/SLC1A2
Radial glial cells	BP	GO:0043583	ear development	15/497	221/18870	0.000798229	0.0129274	0.0107353	15	ZIC1/BMP5/GLI3/ADGRV1/FREM2/LRIG3/NTN1/FOXG1/EPHB2/JAG1/ROR1/STOX1/CDH23/PCDH15/TSHZ1
Radial glial cells	BP	GO:0009306	protein secretion	21/497	368/18870	0.000806984	0.0130163	0.0108091	21	PTPRN2/ILDR2/FRMD4A/WLS/EFNA5/PLCB1/EDNRB/TIAM1/TFAP2B/TTN/RFX3/PCSK5/ABAT/RIMS2/RAB3C/PRKCE/RAB11FIP2/CHRM3/SLC30A8/TVP23C/RAB8B
Radial glial cells	BP	GO:0035592	establishment of protein localization to extracellular region	21/497	369/18870	0.000835258	0.0133641	0.0110979	21	PTPRN2/ILDR2/FRMD4A/WLS/EFNA5/PLCB1/EDNRB/TIAM1/TFAP2B/TTN/RFX3/PCSK5/ABAT/RIMS2/RAB3C/PRKCE/RAB11FIP2/CHRM3/SLC30A8/TVP23C/RAB8B
Radial glial cells	BP	GO:0003128	heart field specification	4/497	17/18870	0.000861274	0.0135091	0.0112183	4	LRP2/ROBO2/ROBO1/AXIN2
Radial glial cells	BP	GO:0030202	heparin metabolic process	4/497	17/18870	0.000861274	0.0135091	0.0112183	4	ANGPT1/NDST3/EDNRB/NDST4
Radial glial cells	BP	GO:0060037	pharyngeal system development	5/497	29/18870	0.000874263	0.0136591	0.0113429	5	BMP5/PTCH1/PLXNA2/BMP7/ACVR1
Radial glial cells	BP	GO:0071772	response to BMP	13/497	179/18870	0.000944497	0.0144171	0.0119724	13	NFIA/BMP5/LRP2/ZNF423/TFAP2B/KCNQ1OT1/GPC3/NOTCH2/BMP7/FSTL5/LEF1/SORL1/ACVR1
Radial glial cells	BP	GO:0030501	positive regulation of bone mineralization	6/497	44/18870	0.00097782	0.0146452	0.0121618	6	ADGRV1/SLC8A1/BMP7/PTN/FBN2/ACVR1
Radial glial cells	BP	GO:0048568	embryonic organ development	24/497	453/18870	0.000998349	0.0148967	0.0123706	24	PBX3/ZIC1/BMP5/PTCH1/GLI3/RARB/NR2F2/PLXNA4/PCSK5/LRIG3/NTN1/FOXG1/EPHB2/TEAD1/STOX1/CDH23/PAX6/NOTCH2/BMP7/FBN2/LEF1/TSHZ1/ACVR1/ZFPM2
Radial glial cells	BP	GO:0140014	mitotic nuclear division	17/497	274/18870	0.0010079	0.0149831	0.0124424	17	NFIB/NFIA/EPS8/CENPE/CENPF/KIF4A/TTN/MKI67/PHIP/NUSAP1/KNL1/KIF11/NCAPG2/KIF18A/ANLN/BMP7/BUB1B
Radial glial cells	BP	GO:0009101	glycoprotein biosynthetic process	18/497	299/18870	0.00102404	0.0151489	0.01258	18	TMTC2/NDST3/LARGE1/FUT9/PLCB1/TMTC1/ST8SIA4/HS3ST4/B3GAT2/TET2/UST/HS6ST2/GALNT14/ST3GAL1/GALNT18/IL33/NDST4/PHLDA1
Radial glial cells	BP	GO:0007163	establishment or maintenance of cell polarity	15/497	228/18870	0.00109505	0.0159805	0.0132706	15	FRMD4A/FGF13/LHX2/EPHB1/OPHN1/MAP1B/UST/RHOJ/PKHD1/JAM3/CKAP5/PAX6/DLG2/RAB11FIP2/CRB1
Radial glial cells	BP	GO:0023061	signal release	25/497	484/18870	0.00112787	0.0163994	0.0136185	25	PTPRN2/NLGN1/ILDR2/CADPS/WLS/EFNA5/PLCB1/EDNRB/TIAM1/TFAP2B/RFX3/ABCC4/PCSK5/SYT2/SNCAIP/ABAT/RIMS2/PRKD1/SV2C/PRKCE/RAB11FIP2/CHRM3/UNC13C/SLC30A8/RAB8B
Radial glial cells	BP	GO:0032970	regulation of actin filament-based process	21/497	379/18870	0.0011684	0.0168656	0.0140057	21	EPHA3/FGF13/CTNNA2/ZEB2/EPS8/EFNA5/SVIL/PDE4D/AKAP13/NRP1/FHOD3/PREX1/PRKD1/IQGAP2/JAM3/PRKCE/CELSR1/CARMIL1/DIXDC1/CORO2B/LIMCH1
Radial glial cells	BP	GO:0007517	muscle organ development	20/497	354/18870	0.0012021	0.0171654	0.0142546	20	PAX3/HDAC9/SOX6/LRP2/PAX7/NRG1/CDON/LARGE1/EPHB1/TCF12/SVIL/NR2F2/CENPF/TTN/ZFHX3/LAMA2/JPH1/LEF1/HIVEP3/ZFPM2
Radial glial cells	BP	GO:0042886	amide transport	20/497	354/18870	0.0012021	0.0171654	0.0142546	20	PTPRN2/NTRK2/ILDR2/LRP2/EFNA5/PLCB1/TIAM1/TFAP2B/RFX3/ABAT/RIMS2/PRKD1/GRM1/PRKCE/RAB11FIP2/CHRM3/SLC30A8/SLC1A3/RAB8B/SLC1A2
Radial glial cells	BP	GO:0008356	asymmetric cell division	4/497	19/18870	0.00134529	0.018872	0.0156718	4	SOX5/FGF13/PAX6/ASPM
Radial glial cells	BP	GO:0071625	vocalization behavior	4/497	19/18870	0.00134529	0.018872	0.0156718	4	GLI3/NRXN3/SHANK2/CNTNAP2
Radial glial cells	BP	GO:0051642	centrosome localization	5/497	32/18870	0.00138938	0.0191201	0.0158778	5	SYNE2/PLXNA2/NIN/PKHD1/ASPM
Radial glial cells	BP	GO:0061842	microtubule organizing center localization	5/497	32/18870	0.00138938	0.0191201	0.0158778	5	SYNE2/PLXNA2/NIN/PKHD1/ASPM
Radial glial cells	BP	GO:0008361	regulation of cell size	13/497	187/18870	0.00140734	0.0192675	0.0160002	13	DCC/FGF13/EFNA5/MAP1B/NRP1/NRCAM/PLXNA4/NTN1/MAP2/PRKD1/SEMA3D/MAP3K13/SLIT1
Radial glial cells	BP	GO:0003158	endothelium development	11/497	143/18870	0.00144078	0.0195907	0.0162687	11	NRG1/PLCB1/FOXP1/EDNRB/PDE4D/NR2F2/NRP1/SCUBE1/JAG1/ACVR1/STARD13
Radial glial cells	BP	GO:0022612	gland morphogenesis	10/497	122/18870	0.0014553	0.0197208	0.0163767	10	NFIB/NRG3/PTCH1/GLI3/NRP1/NTN1/PAX6/NOTCH2/BMP7/PTN
Radial glial cells	BP	GO:0000280	nuclear division	23/497	441/18870	0.00154879	0.0208459	0.017311	23	NFIB/NFIA/EPS8/PLCB1/CENPE/CENPF/KIF4A/TTN/MKI67/SPIRE1/PHIP/TOP2A/NUSAP1/KNL1/KIF11/NCAPG2/KIF18A/ANLN/SYCP2L/BMP7/BUB1B/BRIP1/ASPM
Radial glial cells	BP	GO:0035904	aorta development	7/497	65/18870	0.00156899	0.0210466	0.0174777	7	LRP2/ROBO2/TFAP2B/ROBO1/ADAMTS9/JAG1/EFNB2
Radial glial cells	BP	GO:0042552	myelination	11/497	145/18870	0.0016109	0.0214642	0.0178245	11	NTRK2/PTPRZ1/TENM4/LARGE1/RARB/TMEM163/SCN8A/EPB41L3/JAM3/PTN/NFASC
Radial glial cells	BP	GO:0033674	positive regulation of kinase activity	19/497	337/18870	0.00161628	0.0214642	0.0178245	19	ERBB4/NTRK2/NTRK3/ANGPT1/NRG1/ALK/CENPE/HMGA2/ROBO1/AXIN2/PRKD1/RASGRP1/MAP3K13/ROR1/STOX1/MAP2K5/RELN/CCND2/CEMIP
Radial glial cells	BP	GO:0045216	cell-cell junction organization	14/497	214/18870	0.0016709	0.0221158	0.0183656	14	CDH20/PRKCA/CDH12/EPHB2/CTNND2/PKHD1/TLN2/CDHR3/EPB41L3/LIMS1/EFNB2/JAM3/CDH13/CNTNAP2
Radial glial cells	BP	GO:0072089	stem cell proliferation	10/497	125/18870	0.00174688	0.0229689	0.019074	10	NFIB/PTCH1/GLI3/RARB/MECOM/HMGA2/AXIN2/TSC22D1/ZNRF3/AGO3
Radial glial cells	BP	GO:0038130	ERBB4 signaling pathway	3/497	10/18870	0.00189812	0.0239307	0.0198727	3	ERBB4/NRG3/NRG1
Radial glial cells	BP	GO:1905150	regulation of voltage-gated sodium channel activity	3/497	10/18870	0.00189812	0.0239307	0.0198727	3	FGF13/FGF14/FGF12
Radial glial cells	BP	GO:0030865	cortical cytoskeleton organization	6/497	50/18870	0.00192753	0.024073	0.0199909	6	NLGN1/FHOD3/EPB41/IQGAP2/EPB41L3/ANLN
Radial glial cells	BP	GO:0051489	regulation of filopodium assembly	6/497	51/18870	0.00213683	0.0263564	0.0218871	6	TENM2/NLGN1/NRP1/EPHB2/GPM6A/MYO10
Radial glial cells	BP	GO:0050673	epithelial cell proliferation	24/497	480/18870	0.00215828	0.026458	0.0219715	24	NFIB/LGR4/BMP5/ZEB2/PTCH1/MCC/PRKCA/EDNRB/NR2F2/NRP1/ROBO1/ARX/JAG1/CDK6/PRKD1/PKHD1/EFNB2/GPC3/PAX6/NOTCH2/PTN/MAP2K5/CDH13/SCARB1
Radial glial cells	BP	GO:0002790	peptide secretion	15/497	246/18870	0.0023105	0.0279788	0.0232344	15	PTPRN2/ILDR2/EFNA5/PLCB1/TIAM1/TFAP2B/RFX3/ABAT/RIMS2/PRKD1/PRKCE/RAB11FIP2/CHRM3/SLC30A8/RAB8B
Radial glial cells	BP	GO:1902075	cellular response to salt	13/497	199/18870	0.00244329	0.0290569	0.0241297	13	NLGN1/LARGE1/ADGRV1/PLCB1/RYR3/SYT2/KCNH1/BCL11A/KCNQ3/DLG2/CHRM3/SLC1A3/SLC1A2
Radial glial cells	BP	GO:0030210	heparin biosynthetic process	3/497	11/18870	0.00255913	0.0298116	0.0247564	3	ANGPT1/NDST3/NDST4
Radial glial cells	BP	GO:0045778	positive regulation of ossification	6/497	53/18870	0.00260631	0.0302728	0.0251393	6	ADGRV1/SLC8A1/BMP7/PTN/FBN2/ACVR1
Radial glial cells	BP	GO:0070588	calcium ion transmembrane transport	19/497	352/18870	0.00263718	0.0305423	0.0253631	19	TRPC4/NALF1/PLCB1/EDNRB/PDE4D/PLCE1/SLC8A1/SLC24A2/RYR3/ATP2B2/SCN8A/PRKD1/SCN3A/GPM6A/CACNA1E/JPH1/PRKCE/CACNA1A/CEMIP
Radial glial cells	BP	GO:0030048	actin filament-based movement	10/497	133/18870	0.0027608	0.0314666	0.0261307	10	SYNE2/FGF13/ZEB2/NEDD4L/PDE4D/MYO1E/MYO5B/FGF12/KCNN2/LIMCH1
Radial glial cells	BP	GO:0050678	regulation of epithelial cell proliferation	21/497	407/18870	0.00276439	0.0314666	0.0261307	21	NFIB/BMP5/PTCH1/MCC/PRKCA/EDNRB/NR2F2/NRP1/ROBO1/ARX/JAG1/CDK6/PRKD1/PKHD1/EFNB2/GPC3/PAX6/NOTCH2/PTN/MAP2K5/CDH13
Radial glial cells	BP	GO:1904377	positive regulation of protein localization to cell periphery	7/497	73/18870	0.00306817	0.0335813	0.0278868	7	EPHA3/PIAS1/EPHB2/EPB41/PRKCE/RAB11FIP2/DPP10
Radial glial cells	BP	GO:0043279	response to alkaloid	8/497	93/18870	0.00315029	0.0342917	0.0284768	8	SDK1/TIAM1/SLC8A1/RYR3/ABAT/PRKCE/SLC1A3/SLC1A2
Radial glial cells	BP	GO:0038179	neurotrophin signaling pathway	5/497	39/18870	0.00341617	0.0364311	0.0302534	5	NTRK2/NTRK3/DOK5/MAGI2/GFRA1
Radial glial cells	BP	GO:0050920	regulation of chemotaxis	14/497	232/18870	0.00349846	0.0371676	0.030865	14	NTRK3/ROBO2/TIAM1/NRP1/ROBO1/PLXNA4/PRKD1/ITGA2/SEMA3D/EFNB2/SLIT1/JAM3/PTN/CDH13
Radial glial cells	BP	GO:0032956	regulation of actin cytoskeleton organization	18/497	337/18870	0.00376747	0.0397584	0.0330164	18	EPHA3/CTNNA2/EPS8/EFNA5/SVIL/AKAP13/NRP1/FHOD3/PREX1/PRKD1/IQGAP2/JAM3/PRKCE/CELSR1/CARMIL1/DIXDC1/CORO2B/LIMCH1
Radial glial cells	BP	GO:0007097	nuclear migration	4/497	25/18870	0.00387551	0.0405251	0.0336531	4	SYNE2/NTN1/SLIT1/PAX6
Radial glial cells	BP	GO:0030318	melanocyte differentiation	4/497	25/18870	0.00387551	0.0405251	0.0336531	4	ZEB2/GLI3/EDNRB/ADAMTS9
Radial glial cells	BP	GO:0007162	negative regulation of cell adhesion	17/497	312/18870	0.00393549	0.0410444	0.0340844	17	ILDR2/DAB1/ANGPT1/GLI3/EFNA5/ADAMTS18/PLXNC1/CBLB/PLXNA4/PLXNA2/EPHB2/JAG1/JAM3/MAP2K5/CDH13/NEXMIF/CORO2B
Radial glial cells	BP	GO:0050905	neuromuscular process	11/497	163/18870	0.00400723	0.0416835	0.0346151	11	GRID2/CTNNA2/IGDCC3/LARGE1/PRKD1/CDH23/AGTPBP1/SLC1A3/CNTNAP2/PCDH15/FGF12
Radial glial cells	BP	GO:0051651	maintenance of location in cell	14/497	237/18870	0.00422627	0.0433487	0.0359979	14	ARHGAP21/PLCB1/PDE4D/PLCE1/SLC8A1/RYR3/TAF3/PRKD1/JPH1/PRKCE/SLC30A8/ASPM/SORL1/CEMIP
Radial glial cells	BP	GO:1902742	apoptotic process involved in development	5/497	41/18870	0.00425945	0.0433487	0.0359979	5	ROBO2/SLIT3/XKR4/BMP7/LEF1
Radial glial cells	BP	GO:0060134	prepulse inhibition	3/497	13/18870	0.00426523	0.0433487	0.0359979	3	GRID2/CTNNA2/CNTNAP2
Radial glial cells	BP	GO:0040013	negative regulation of locomotion	21/497	423/18870	0.00431309	0.0437236	0.0363092	21	NRG3/PTPRG/FRMD5/BMP5/ZEB2/ROBO2/MCC/PLCB1/NR2F2/NRP1/ROBO1/MAGI2/ADAMTS9/JAG1/SEMA3D/SLIT1/MAP2K5/IL33/NEXMIF/STARD13/LIMCH1
Radial glial cells	BP	GO:0003012	muscle system process	22/497	452/18870	0.00445395	0.044571	0.037013	22	MEIS1/FGF13/LARGE1/PRKCA/FOXP1/NEDD4L/EDNRB/TIAM1/PDE4D/PLCE1/TTN/SLC8A1/RYR3/ABAT/PRKD1/GRIP2/ITGA2/CHRM3/FGF12/KCND2/KCNN2/KCNB2
Radial glial cells	BP	GO:0014829	vascular associated smooth muscle contraction	4/497	26/18870	0.00448619	0.044571	0.037013	4	EDNRB/SLC8A1/GRIP2/CHRM3
Radial glial cells	BP	GO:0021697	cerebellar cortex formation	4/497	26/18870	0.00448619	0.044571	0.037013	4	GRID2/OPHN1/RORA/AGTPBP1
Radial glial cells	BP	GO:0031016	pancreas development	7/497	79/18870	0.00477246	0.0464877	0.0386047	7	MEIS2/ILDR2/WLS/BMP5/RFX3/CDK6/PAX6
Radial glial cells	BP	GO:0099560	synaptic membrane adhesion	4/497	27/18870	0.00515846	0.0496408	0.0412231	4	LRRC4C/EFNA5/PCDH17/NTNG1
Radial glial cells	BP	GO:0045494	photoreceptor cell maintenance	5/497	43/18870	0.00524148	0.0499571	0.0414857	5	ADGRV1/CDH23/PROM1/PCDH15/CRB1
Radial glial cells	CC	GO:0097060	synaptic membrane	41/512	393/19886	2.78285e-14	1.04635e-11	7.61622e-12	41	ERBB4/TENM2/LRRC4C/GRID2/NLGN1/DCC/SORCS2/GRIA4/DENND1A/TIAM1/NRP1/SORCS3/ADGRB3/NRXN3/NRCAM/CNTN5/PCDH17/SNCAIP/GRIK1/ATP2B2/EPHB2/ITSN1/SCN8A/KCNH1/NTNG1/RIMS2/GRIP2/GPM6A/IL1RAPL1/EFNB2/KCNQ5/GRIA3/GRM1/DLG2/IGSF21/SHANK2/CHRM3/UNC13C/CNTNAP2/KCND2/SLC1A2
Radial glial cells	CC	GO:0098978	glutamatergic synapse	38/512	407/19886	7.73547e-12	1.45427e-09	1.05854e-09	38	ERBB4/LRRC4C/GPC6/ADGRL3/GRID2/NRG3/NLGN1/DLGAP1/CADPS/EPHB1/EPS8/PLCB1/ASAP1/OPHN1/TIAM1/NRP1/DOCK10/PLXNC1/CTTNBP2/SORCS3/ADGRB3/NRCAM/PLXNA4/PCDH17/ATP2B2/EPHB2/SCN8A/NTNG1/TNIK/GRIP2/GPM6A/IL1RAPL1/PPM1H/EFNB2/GRM1/SHANK2/KCND2/SLC1A2
Radial glial cells	CC	GO:0044309	neuron spine	24/512	176/19886	2.72437e-11	3.16451e-09	2.30339e-09	24	TENM2/GRID2/NTRK2/ZNF804A/NLGN1/SORCS2/TANC2/GRIA4/ASAP1/OPHN1/TIAM1/MAP1B/DOCK10/CTTNBP2/ATP2B2/EPHB2/GRIP2/LAMA2/GPM6A/SIPA1L1/GRIA3/SHANK2/KCND2/KCNN2
Radial glial cells	CC	GO:0032279	asymmetric synapse	33/512	331/19886	3.37702e-11	3.16451e-09	2.30339e-09	33	ERBB4/LRRC4C/GRID2/NTRK2/NLGN1/DLGAP1/DCC/SORCS2/GRIA4/EPS8/TIAM1/MAP1B/PLXNC1/SORCS3/ADGRB3/NRCAM/SLC8A1/MAGI2/PLXNA4/GRIK1/ATP2B2/SCN8A/KCNH1/TNIK/GRIP2/CTNND2/SIPA1L1/EFNB2/GRIA3/GRM1/DLG2/SHANK2/PSD3
Radial glial cells	CC	GO:0043197	dendritic spine	23/512	174/19886	1.34255e-10	5.91099e-09	4.30251e-09	23	TENM2/GRID2/NTRK2/ZNF804A/NLGN1/SORCS2/TANC2/GRIA4/ASAP1/OPHN1/TIAM1/MAP1B/DOCK10/CTTNBP2/ATP2B2/EPHB2/LAMA2/GPM6A/SIPA1L1/GRIA3/SHANK2/KCND2/KCNN2
Radial glial cells	CC	GO:0150034	distal axon	28/512	276/19886	7.2084e-10	2.25863e-08	1.64402e-08	28	TENM2/UNC5C/NTRK2/ZNF804A/DCC/FGF13/PTCH1/AUTS2/EPS8/BOC/OPHN1/TIAM1/MAP1B/SLC8A1/SLC4A10/MAP2/PREX1/NIN/ITGA2/GPM6A/CDHR3/ROR1/KCNQ5/TIAM2/SHANK2/PALLD/UNC13C/KIF5C
Radial glial cells	CC	GO:0043025	neuronal cell body	35/512	489/19886	5.67043e-08	1.52291e-06	1.1085e-06	35	UNC5C/SEZ6L/ZNF804A/SORCS2/GRIA4/TIAM1/MAP1B/SLC8A1/SLC4A10/NEGR1/SNCAIP/MAP2/ATP2B2/EPHB2/KCNH1/GRIP2/CTNND2/GPM6A/CACNA1E/GFRA1/TIAM2/DLG2/SHANK2/SLC1A3/ASTN2/CNTNAP2/KCNN3/KIF5C/KCND2/CACNA1A/PDE1C/SORL1/KCNN2/MYO10/KCNB2
Radial glial cells	CC	GO:0098858	actin-based cell projection	22/512	227/19886	1.10305e-07	2.53911e-06	1.84818e-06	22	TENM2/UNC5C/NLGN1/SYNE2/FGF13/ANGPT1/EPHB1/EPS8/ADGRV1/MAP2/MYO1E/GPM6A/IQGAP2/TIAM2/CDH23/PROM1/JAM3/OSBPL3/PCDH15/ITGA6/CRB1/MYO10
Radial glial cells	CC	GO:0030427	site of polarized growth	19/512	173/19886	1.148e-07	2.53911e-06	1.84818e-06	19	TENM2/UNC5C/ZNF804A/DCC/FGF13/PTCH1/AUTS2/EPS8/BOC/TIAM1/MAP1B/MAP2/PREX1/NIN/GPM6A/TIAM2/SHANK2/PALLD/KIF5C
Radial glial cells	CC	GO:0005912	adherens junction	19/512	188/19886	4.24715e-07	8.40488e-06	6.11778e-06	19	FRMD5/FRMD4A/CTNNA2/CDH20/EFNA5/CDH12/SHROOM4/JAG1/PGM5/MYO1E/HMCN1/CTNND2/CDHR3/EFNB2/DLG2/IGSF21/CDH13/ITGA6/CRB1
Radial glial cells	CC	GO:0060076	excitatory synapse	11/512	63/19886	5.43757e-07	1.02226e-05	7.44088e-06	11	GRID2/NLGN1/PLXNC1/ADGRB3/PLXNA4/ATP2B2/SCN8A/GPM6A/GRIA3/PALLD/UNC13C
Radial glial cells	CC	GO:0062023	collagen-containing extracellular matrix	27/512	429/19886	2.00759e-05	0.000314523	0.000228936	27	NAV2/GPC6/PTPRZ1/ANGPT1/CDON/FREM1/EFNA5/FREM2/COL4A5/COL4A6/SMOC1/NCAM1/ADAMTS9/NTN1/HMCN1/LAMA2/FRAS1/SDC2/THSD4/GPC3/EYS/BMP7/COL24A1/FBN2/CDH13/NCAN/WNT5B
Radial glial cells	CC	GO:0034703	cation channel complex	16/512	193/19886	4.1959e-05	0.000631063	0.00045934	16	TRPC4/PDE4D/RYR3/GRIK1/KCNJ6/SCN8A/KCNH1/SCN3A/CACNA1E/KCNQ5/KCNQ3/CNTNAP2/KCND2/CACNA1A/DPP10/KCNB2
Radial glial cells	CC	GO:0005938	cell cortex	21/512	305/19886	4.63822e-05	0.000670759	0.000488234	21	TRPC4/EPS8/AKAP13/CTTNBP2/CLIP1/SPIRE1/SHROOM4/RIMS2/PRKD1/MYO1E/HMCN1/EPB41/MELK/IQGAP2/STOX1/ANLN/MYO5B/SEPTIN9/UNC13C/ASTN2/MYO10
Radial glial cells	CC	GO:0031252	cell leading edge	25/512	423/19886	0.000110802	0.00143661	0.00104569	25	UNC5C/SYNE2/ROBO2/EPS8/MCC/ADGRV1/TIAM1/PLCE1/NHS/CLIP1/ATP2B2/ITSN1/CDK6/KIF18A/IQGAP2/TLN2/EPB41L3/TIAM2/PTPN13/PALLD/PSD3/CNTNAP2/CARMIL1/MYO10/SLC1A2
Radial glial cells	CC	GO:0016342	catenin complex	6/512	31/19886	0.000120424	0.00150534	0.00109571	6	CTNNA2/CDH20/CDH12/CDHR3/CDH23/CDH13
Radial glial cells	CC	GO:0002116	semaphorin receptor complex	4/512	11/19886	0.00012411	0.00150534	0.00109571	4	NRP1/PLXNC1/PLXNA4/PLXNA2
Radial glial cells	CC	GO:0030018	Z disc	12/512	132/19886	0.000158632	0.00182788	0.00133048	12	SYNE2/TTN/SLC8A1/RYR3/FHOD3/SCN8A/PRKD1/PGM5/JPH1/NEBL/PALLD/KCNN2
Radial glial cells	CC	GO:0098982	GABA-ergic synapse	9/512	79/19886	0.000192674	0.00213075	0.00155094	9	ERBB4/NLGN1/EFNA5/PLCB1/CNTN5/PCDH17/ATP2B2/CDH13/KCND2
Radial glial cells	CC	GO:0030673	axolemma	4/512	15/19886	0.000472944	0.00480614	0.00349831	4	ROBO2/EPB41L3/CNTNAP2/SLC1A2
Radial glial cells	CC	GO:0098985	asymmetric, glutamatergic, excitatory synapse	4/512	15/19886	0.000472944	0.00480614	0.00349831	4	NLGN1/PLXNC1/ADGRB3/PLXNA4
Radial glial cells	CC	GO:0005874	microtubule	25/512	467/19886	0.000495112	0.004899	0.00356591	25	FIGN/ZNF804A/BICD1/FGF13/GAS2L3/CENPE/MTUS2/TIAM1/SVIL/MAP1B/KIF4A/CLIP1/NUSAP1/MAP2/NIN/KIF11/KIF18A/NEK6/CKAP5/SEPTIN9/KIF5C/DYNC1I1/ASPM/MDM1/NCKAP5
Radial glial cells	CC	GO:0031594	neuromuscular junction	8/512	76/19886	0.000742893	0.0069832	0.00508295	8	ERBB4/NLGN1/LARGE1/COL4A5/PDZRN3/LAMA2/DLG2/UNC13C
Radial glial cells	CC	GO:0008076	voltage-gated potassium channel complex	8/512	79/19886	0.000961224	0.00881512	0.00641638	8	KCNJ6/KCNH1/KCNQ5/KCNQ3/CNTNAP2/KCND2/DPP10/KCNB2
Radial glial cells	CC	GO:0043083	synaptic cleft	4/512	21/19886	0.00183465	0.0153261	0.0111556	4	NLGN1/ADGRB3/LAMA2/CDHR3
Radial glial cells	CC	GO:0044306	neuron projection terminus	10/512	129/19886	0.001875	0.0153261	0.0111556	10	NTRK2/OPHN1/SLC8A1/SLC4A10/ITGA2/CDHR3/ROR1/KCNQ5/UNC13C/SLC1A2
Radial glial cells	CC	GO:0001725	stress fiber	7/512	70/19886	0.00212836	0.0166722	0.0121354	7	SHROOM4/PGM5/ROR1/NEBL/SEPTIN9/PALLD/LIMCH1
Radial glial cells	CC	GO:0097517	contractile actin filament bundle	7/512	70/19886	0.00212836	0.0166722	0.0121354	7	SHROOM4/PGM5/ROR1/NEBL/SEPTIN9/PALLD/LIMCH1
Radial glial cells	CC	GO:0043679	axon terminus	9/512	113/19886	0.00259453	0.019909	0.0144914	9	NTRK2/OPHN1/SLC8A1/SLC4A10/ITGA2/CDHR3/ROR1/KCNQ5/UNC13C
Radial glial cells	CC	GO:0048786	presynaptic active zone	7/512	77/19886	0.00366213	0.0259804	0.0189107	7	ATP2B2/SCN8A/NTNG1/RIMS2/GPM6A/SHANK2/UNC13C
Radial glial cells	CC	GO:0030027	lamellipodium	12/512	201/19886	0.00604166	0.0391666	0.0285087	12	UNC5C/SYNE2/MCC/PLCE1/NHS/ITSN1/IQGAP2/TIAM2/PTPN13/PALLD/CARMIL1/MYO10
Radial glial cells	CC	GO:0098878	neurotransmitter receptor complex	5/512	46/19886	0.00637613	0.0406343	0.029577	5	GRID2/GRIA4/EPS8/GRIK1/GRIA3
Radial glial cells	CC	GO:1990351	transporter complex	20/512	421/19886	0.00666068	0.0417403	0.0303821	20	GRID2/TRPC4/GRIA4/EPS8/PDE4D/RYR3/GRIK1/KCNJ6/SCN8A/KCNH1/SCN3A/CACNA1E/KCNQ5/GRIA3/KCNQ3/CNTNAP2/KCND2/CACNA1A/DPP10/KCNB2
Radial glial cells	CC	GO:0097440	apical dendrite	3/512	16/19886	0.00740069	0.0441692	0.03215	3	MAP1B/SLC4A10/MAP2
Radial glial cells	CC	GO:0030055	cell-substrate junction	20/512	431/19886	0.00851893	0.0492788	0.0358692	20	SYNE2/SVIL/NRP1/NHS/TNS1/SHROOM4/PEAK1/PGM5/HMCN1/ITGA2/TLN2/LIMS1/EFNB2/PALLD/CDH13/ITGA6/DIXDC1/MRC2/CORO2B/NFASC
Radial glial cells	MF	GO:0005516	calmodulin binding	20/492	204/18496	5.68829e-07	0.000187068	0.000157403	20	PLCB1/TTN/SLC8A1/ARPP21/RYR3/MAP2/ATP2B2/KCNH1/MYO1E/EPB41/IQGAP2/KCNQ3/CAMK4/MYO5B/UNC13C/KCNN3/ASPM/PDE1C/KCNN2/MYO10
Radial glial cells	MF	GO:0030695	GTPase regulator activity	33/492	486/18496	9.15505e-07	0.000187068	0.000157403	33	DENND1A/ARHGAP21/PLCB1/ELMO1/RALGAPA2/ASAP1/OPHN1/TIAM1/AKAP13/NRP1/DOCK10/PLCE1/ADGRB3/AGAP1/SIPA1L2/RAB3GAP2/PREX1/SH3BP4/ITSN1/RGL1/RGS20/IQGAP2/RASGEF1B/SIPA1L1/RASGRP1/TIAM2/RIN2/TBC1D1/CHN1/PSD3/PLEKHG1/PREX2/STARD13
Radial glial cells	MF	GO:0060589	nucleoside-triphosphatase regulator activity	33/492	486/18496	9.15505e-07	0.000187068	0.000157403	33	DENND1A/ARHGAP21/PLCB1/ELMO1/RALGAPA2/ASAP1/OPHN1/TIAM1/AKAP13/NRP1/DOCK10/PLCE1/ADGRB3/AGAP1/SIPA1L2/RAB3GAP2/PREX1/SH3BP4/ITSN1/RGL1/RGS20/IQGAP2/RASGEF1B/SIPA1L1/RASGRP1/TIAM2/RIN2/TBC1D1/CHN1/PSD3/PLEKHG1/PREX2/STARD13
Radial glial cells	MF	GO:0003779	actin binding	29/492	438/18496	6.87655e-06	0.00105383	0.000886713	29	SYNE2/CTNNA2/EPS8/TAGLN3/OPHN1/GAS2L3/SVIL/MAP1B/TTN/TNS1/SPIRE1/FHOD3/SHROOM4/MYO1E/EPB41/KIF18A/IQGAP2/TLN2/EPB41L3/DIAPH3/ANLN/NEBL/PRKCE/MYO5B/PALLD/DIXDC1/MYO10/CORO2B/LIMCH1
Radial glial cells	MF	GO:0022843	voltage-gated monoatomic cation channel activity	15/492	153/18496	1.46631e-05	0.00179769	0.00151261	15	KCNH7/KCNK10/KCNH8/KCNJ6/SCN8A/KCNH1/SCN3A/CACNA1E/KCNQ5/KCNQ3/KCNN3/KCND2/CACNA1A/KCNN2/KCNB2
Radial glial cells	MF	GO:0046873	metal ion transmembrane transporter activity	28/492	441/18496	2.13008e-05	0.00217623	0.00183112	28	KCNH7/TRPC4/NALF1/KCNK10/KCNH8/SLC8A1/SLC4A10/SLC24A2/RYR3/GRIK1/KCNJ6/ATP2B2/SCN8A/KCNH1/SCN3A/GPM6A/CACNA1E/KCNQ5/KCNQ3/SLC30A8/SLC1A3/KCNN3/KCND2/CACNA1A/ZDHHC13/KCNN2/KCNB2/SLC1A2
Radial glial cells	MF	GO:0098631	cell adhesion mediator activity	9/492	65/18496	5.27571e-05	0.00313519	0.00263801	9	LRRC4C/CNTN4/NRCAM/CNTN5/NTNG1/ITGA2/JAM3/PALLD/NFASC
Radial glial cells	MF	GO:0008066	glutamate receptor activity	6/492	27/18496	6.32132e-05	0.00313519	0.00263801	6	GRID2/GRIA4/GRM8/GRIK1/GRIA3/GRM1
Radial glial cells	MF	GO:0022839	monoatomic ion gated channel activity	22/492	325/18496	6.35403e-05	0.00313519	0.00263801	22	GRID2/KCNH7/NALF1/GRIA4/KCNK10/PIEZO2/KCNH8/RYR3/GRIK1/KCNJ6/SCN8A/KCNH1/SCN3A/CACNA1E/KCNQ5/GRIA3/KCNQ3/KCNN3/KCND2/CACNA1A/KCNN2/KCNB2
Radial glial cells	MF	GO:0098632	cell-cell adhesion mediator activity	8/492	52/18496	6.3698e-05	0.00313519	0.00263801	8	LRRC4C/CNTN4/NRCAM/CNTN5/NTNG1/JAM3/PALLD/NFASC
Radial glial cells	MF	GO:0022836	gated channel activity	22/492	326/18496	6.64885e-05	0.00313519	0.00263801	22	GRID2/KCNH7/NALF1/GRIA4/KCNK10/PIEZO2/KCNH8/RYR3/GRIK1/KCNJ6/SCN8A/KCNH1/SCN3A/CACNA1E/KCNQ5/GRIA3/KCNQ3/KCNN3/KCND2/CACNA1A/KCNN2/KCNB2
Radial glial cells	MF	GO:0008017	microtubule binding	19/492	273/18496	0.000138331	0.00479053	0.00403084	19	FGF13/DCLK2/GAS2L3/CENPE/MTUS2/TIAM1/MAP1B/CENPF/KIF4A/CLIP1/NUSAP1/MAP2/NIN/KIF11/KIF18A/CKAP5/KIF5C/DYNC1I1/MDM1
Radial glial cells	MF	GO:0008046	axon guidance receptor activity	4/492	11/18496	0.000140668	0.00479053	0.00403084	4	ROBO2/EPHB1/ROBO1/EPHB2
Radial glial cells	MF	GO:0004714	transmembrane receptor protein tyrosine kinase activity	8/492	60/18496	0.000179844	0.00551222	0.00463808	8	ERBB4/EPHA3/NTRK2/NTRK3/ALK/EPHB1/NRP1/EPHB2
Radial glial cells	MF	GO:0017154	semaphorin receptor activity	4/492	12/18496	0.000206575	0.00603001	0.00507377	4	NRP1/PLXNC1/PLXNA4/PLXNA2
Radial glial cells	MF	GO:0001540	amyloid-beta binding	9/492	85/18496	0.000425238	0.00930968	0.00783334	9	NLGN1/GRIA4/EPHB2/LDLRAD3/ITGA2/GRIA3/SCARB1/CACNA1A/SORL1
Radial glial cells	MF	GO:0034483	heparan sulfate sulfotransferase activity	4/492	15/18496	0.000534594	0.0113002	0.00950821	4	NDST3/HS3ST4/HS6ST2/NDST4
Radial glial cells	MF	GO:0030228	lipoprotein particle receptor activity	4/492	18/18496	0.00112489	0.0229852	0.0193401	4	LRP2/LRP1B/SCARB1/SORL1
Radial glial cells	MF	GO:0004970	ionotropic glutamate receptor activity	4/492	19/18496	0.00139514	0.0268149	0.0225626	4	GRID2/GRIA4/GRIK1/GRIA3
Radial glial cells	MF	GO:0008013	beta-catenin binding	8/492	85/18496	0.00189862	0.034231	0.0288026	8	CTNNA2/GLI3/TRPC4/AXIN2/TCF4/CTNND2/RORA/LEF1
Radial glial cells	MF	GO:0008373	sialyltransferase activity	4/492	21/18496	0.00206549	0.0361756	0.0304388	4	ST6GALNAC3/ST8SIA4/ST6GALNAC5/ST3GAL1
Radial glial cells	MF	GO:0043178	alcohol binding	8/492	89/18496	0.00254161	0.0421082	0.0354306	8	PTCH1/TRPC4/SYT2/PROM1/PRKCE/OSBPL3/OSBPL1A/ASTN2
Radial glial cells	MF	GO:0003774	cytoskeletal motor activity	9/492	112/18496	0.00302685	0.0463864	0.0390304	9	CENPE/KIF4A/KIF11/MYO1E/KIF18A/MYO5B/KIF5C/DYNC1I1/MYO10

## Sheet: 13
cluster	ONTOLOGY	ID	Description	GeneRatio	BgRatio	pvalue	p.adjust	qvalue	Count	geneID
13	CC	GO:0045211	postsynaptic membrane	4/14	275/19886	3.21117e-05	0.00176615	0.00114926	4	TENM2/LRRC4C/ERBB4/LRRC7
13	CC	GO:0014069	postsynaptic density	3/14	315/19886	0.00125884	0.0168715	0.0109786	3	LRRC4C/ERBB4/LRRC7
13	CC	GO:0032279	asymmetric synapse	3/14	331/19886	0.00145154	0.0168715	0.0109786	3	LRRC4C/ERBB4/LRRC7
13	CC	GO:0099572	postsynaptic specialization	3/14	346/19886	0.00164827	0.0168715	0.0109786	3	LRRC4C/ERBB4/LRRC7
13	CC	GO:0098984	neuron to neuron synapse	3/14	362/19886	0.00187585	0.0168715	0.0109786	3	LRRC4C/ERBB4/LRRC7
13	CC	GO:0098978	glutamatergic synapse	3/14	407/19886	0.00261884	0.0180045	0.0117159	3	LRRC4C/ERBB4/ADGRL3

## Sheet: 10
cluster	ONTOLOGY	ID	Description	GeneRatio	BgRatio	pvalue	p.adjust	qvalue	Count	geneID
10	BP	GO:0010975	regulation of neuron projection development	26/158	453/18870	8.43103e-15	2.02766e-11	1.72525e-11	26	DCC/PTPRG/TENM3/EPHA3/BMP5/HECW1/GRID2/NEDD4L/LRRC4C/CTNNA2/CUX2/ZNF804A/TOX/NIN/MAP2/NLGN1/ELAVL4/ALK/FGF13/EFNA5/PLXNA4/NTRK2/CDH4/DPYSL3/ROBO2/TANC2
10	BP	GO:0007409	axonogenesis	24/158	448/18870	4.46791e-13	5.37266e-10	4.57138e-10	24	NFIB/DCC/EPHA3/PTPRZ1/UNC5C/LRRC4C/CTNNA2/LHX2/NIN/MAP2/CNTN4/NRXN3/EPHA5/KIF5C/BOC/FGF13/EFNA5/EPHB1/AUTS2/PLXNA4/NTRK2/CDH4/ROBO2/PTCH1
10	BP	GO:0021537	telencephalon development	19/158	276/18870	1.89804e-12	1.5216e-09	1.29466e-09	19	ERBB4/NFIB/NRG3/DCLK2/PLCB1/ZIC1/RARB/LHX2/NIN/GRIA1/EPHA5/SYNE2/EMX1/ALK/FGF13/ZSWIM6/PLXNA4/NTRK2/ROBO2
10	BP	GO:0021953	central nervous system neuron differentiation	16/158	181/18870	2.64652e-12	1.59122e-09	1.35391e-09	16	NFIB/DCC/DCLK2/GRID2/RORA/TOX/NIN/MAP2/MDGA2/ELAVL4/EMX1/EPHB1/ZSWIM6/PLXNA4/NTRK2/PTCH1
10	BP	GO:0031346	positive regulation of cell projection organization	20/158	355/18870	1.88304e-11	7.54786e-09	6.42217e-09	20	TENM2/TENM3/EPHA3/BMP5/CUX2/ZNF804A/TOX/NIN/NLGN1/ELAVL4/ALK/CARMIL1/EFNA5/EPS8/AUTS2/PLXNA4/NTRK2/CDH4/DPYSL3/ROBO2
10	BP	GO:0050808	synapse organization	19/158	483/18870	2.38049e-08	6.36119e-06	5.41247e-06	19	ERBB4/NFIA/SEZ6L/NRG3/GRID2/LRRC4C/CTNNA2/ADGRL3/CUX2/ZNF804A/GRIA1/NLGN1/FGF13/EFNA5/EPHB1/PLXNA4/NTRK2/ROBO2/TANC2
10	BP	GO:0048588	developmental cell growth	13/158	239/18870	1.13641e-07	2.46713e-05	2.09918e-05	13	DCC/MEIS1/NEDD4L/LHX2/NIN/MAP2/EMX1/FGF13/EFNA5/AUTS2/PLXNA4/CDH4/SYT2
10	BP	GO:0007416	synapse assembly	12/158	200/18870	1.231e-07	2.46713e-05	2.09918e-05	12	ERBB4/NRG3/GRID2/ADGRL3/CUX2/GRIA1/NLGN1/FGF13/EFNA5/EPHB1/NTRK2/ROBO2
10	BP	GO:0061351	neural precursor cell proliferation	11/158	166/18870	1.54464e-07	2.85758e-05	2.4314e-05	11	NFIA/NFIB/PTPRZ1/RARB/RORA/LHX2/TOX/SOX5/EMX1/FGF13/EPHB1
10	BP	GO:0051960	regulation of nervous system development	17/158	466/18870	3.96009e-07	6.80286e-05	5.78828e-05	17	DCC/TENM4/PTPRZ1/GRID2/CUX2/RARB/LHX2/NIN/MAP2/NLGN1/FGF13/EFNA5/EPHB1/PLXNA4/NTRK2/CDH4/ROBO2
10	BP	GO:0060560	developmental growth involved in morphogenesis	12/158	244/18870	1.03818e-06	0.000131411	0.000111813	12	DCC/NEDD4L/LHX2/NIN/MAP2/EMX1/FGF13/EFNA5/AUTS2/PLXNA4/CDH4/SYT2
10	BP	GO:0007157	heterophilic cell-cell adhesion via plasma membrane cell adhesion molecules	6/158	53/18870	5.19674e-06	0.000557929	0.000474719	6	TENM2/TENM4/TENM3/GRID2/NLGN1/CDH4
10	BP	GO:0034329	cell junction assembly	15/158	446/18870	5.3357e-06	0.000557929	0.000474719	15	ERBB4/NRG3/EPHA3/GRID2/ADGRL3/CUX2/GRIA1/NLGN1/JAM3/FGF13/EFNA5/EPHB1/NTRK2/CDH4/ROBO2
10	BP	GO:1990806	ligand-gated ion channel signaling pathway	5/158	33/18870	7.5853e-06	0.000729706	0.000620877	5	GRID2/PLCB1/GRIA1/GRIA4/CHRM3
10	BP	GO:0050804	modulation of chemical synaptic transmission	15/158	489/18870	1.59153e-05	0.00140008	0.00119127	15	DLGAP1/DCC/NRG3/GRID2/PLCB1/LRRC4C/CUX2/CPLX2/GRIA1/CNTN4/SNCAIP/NLGN1/GRIA4/EPHB1/NTRK2
10	BP	GO:0099177	regulation of trans-synaptic signaling	15/158	490/18870	1.63003e-05	0.00140008	0.00119127	15	DLGAP1/DCC/NRG3/GRID2/PLCB1/LRRC4C/CUX2/CPLX2/GRIA1/CNTN4/SNCAIP/NLGN1/GRIA4/EPHB1/NTRK2
10	BP	GO:0072001	renal system development	12/158	324/18870	1.88285e-05	0.00148241	0.00126132	12	ERBB4/NFIA/GREB1L/TFAP2B/LGR4/RARB/PKHD1/GPC3/ROBO2/CENPF/PTCH1/TFAP2A
10	BP	GO:0016049	cell growth	15/158	497/18870	1.9235e-05	0.00148241	0.00126132	15	DCC/NRG3/MEIS1/NEDD4L/LHX2/NIN/MAP2/EMX1/FGF13/EFNA5/AUTS2/PLXNA4/CDH4/TEAD1/SYT2
10	BP	GO:0048638	regulation of developmental growth	12/158	328/18870	2.12528e-05	0.00154888	0.00131787	12	ERBB4/DCC/NEDD4L/PLCB1/MAP2/FGF13/ZFPM2/EFNA5/PLXNA4/CDH4/SYT2/PTCH1
10	BP	GO:0050767	regulation of neurogenesis	13/158	390/18870	2.5461e-05	0.00174685	0.00148632	13	DCC/TENM4/PTPRZ1/CUX2/LHX2/NIN/MAP2/FGF13/EFNA5/PLXNA4/NTRK2/CDH4/ROBO2
10	BP	GO:0001654	eye development	13/158	391/18870	2.61483e-05	0.00174685	0.00148632	13	NFIA/NFIB/PBX3/TENM3/MEIS1/TFAP2B/RARB/LHX2/MEIS2/EPHB1/NTRK2/TFAP2A/ZHX2
10	BP	GO:0045165	cell fate commitment	11/158	286/18870	2.99977e-05	0.00189854	0.00161539	11	ERBB4/NFIA/NFIB/TENM4/TOX/SOX5/FGF13/PDPN/ZNF521/MIAT/PTCH1
10	BP	GO:0050807	regulation of synapse organization	10/158	244/18870	4.07859e-05	0.00245225	0.00208652	10	GRID2/CTNNA2/CUX2/ZNF804A/NLGN1/EFNA5/EPHB1/NTRK2/ROBO2/TANC2
10	BP	GO:0050919	negative chemotaxis	5/158	47/18870	4.46072e-05	0.0026166	0.00222635	5	NRG3/UNC5C/EFNA5/PLXNA4/ROBO2
10	BP	GO:0007389	pattern specification process	14/158	475/18870	4.76406e-05	0.002675	0.00227604	14	ERBB4/PBX3/NRG3/MEIS1/BMP5/ZIC1/LHX2/MEIS2/EMX1/GPC3/ROBO2/WLS/PTCH1/CXXC4
10	BP	GO:0050803	regulation of synapse structure or activity	10/158	250/18870	5.00519e-05	0.002675	0.00227604	10	GRID2/CTNNA2/CUX2/ZNF804A/NLGN1/EFNA5/EPHB1/NTRK2/ROBO2/TANC2
10	BP	GO:0048013	ephrin receptor signaling pathway	5/158	51/18870	6.64953e-05	0.00343689	0.00292431	5	EPHA3/EPHA5/EFNA5/ANKS1B/EPHB1
10	BP	GO:0060537	muscle tissue development	13/158	433/18870	7.43284e-05	0.00364816	0.00310407	13	ERBB4/TENM4/MEIS1/BMP5/TFAP2B/SVIL/RARB/HDAC9/ZFPM2/EPHB1/SLC8A1/CENPF/PTCH1
10	BP	GO:0001764	neuron migration	8/158	177/18870	0.000124607	0.00576308	0.00490357	8	DCC/NRG3/UNC5C/CTNNA2/ADGRL3/FGF13/AUTS2/NTRK2
10	BP	GO:0035137	hindlimb morphogenesis	4/158	36/18870	0.000226202	0.00876048	0.00745393	4	TFAP2B/RARB/GPC3/PTCH1
10	BP	GO:1901890	positive regulation of cell junction assembly	6/158	106/18870	0.000268218	0.00992407	0.00844398	6	GRID2/CUX2/NLGN1/EFNA5/EPHB1/NTRK2
10	BP	GO:0007158	neuron cell-cell adhesion	3/158	16/18870	0.000297719	0.010377	0.00882938	3	CNTN4/NRXN3/NLGN1
10	BP	GO:0021783	preganglionic parasympathetic fiber development	3/158	16/18870	0.000297719	0.010377	0.00882938	3	NAV2/PLXNA4/TFAP2A
10	BP	GO:0061387	regulation of extent of cell growth	6/158	109/18870	0.000311914	0.0107165	0.0091182	6	DCC/MAP2/FGF13/EFNA5/PLXNA4/CDH4
10	BP	GO:0032970	regulation of actin filament-based process	11/158	379/18870	0.000358538	0.0120362	0.0102411	11	EPHA3/SVIL/CTNNA2/ZEB2/EPHA5/JAM3/FGF13/CARMIL1/EFNA5/EPS8/PDPN
10	BP	GO:0007611	learning or memory	9/158	274/18870	0.000513752	0.0160464	0.0136532	9	PTPRZ1/PLCB1/CUX2/GRIA1/NRXN3/ELAVL4/MEIS2/FGF13/NTRK2
10	BP	GO:0097061	dendritic spine organization	5/158	80/18870	0.000560063	0.016629	0.014149	5	CUX2/ZNF804A/NLGN1/EPHB1/TANC2
10	BP	GO:0023061	signal release	12/158	484/18870	0.000792043	0.021895	0.0186295	12	TFAP2B/PLCB1/CADPS/PTPRN2/CPLX2/SNCAIP/EPHA5/NLGN1/CHRM3/EFNA5/SYT2/WLS
10	BP	GO:0030048	actin filament-based movement	6/158	133/18870	0.000896192	0.0241009	0.0205065	6	NEDD4L/ZEB2/CACNA2D1/SYNE2/FGF13/PDPN
10	BP	GO:0106027	neuron projection organization	5/158	91/18870	0.00100651	0.0264924	0.0225413	5	CUX2/ZNF804A/NLGN1/EPHB1/TANC2
10	BP	GO:0030539	male genitalia development	3/158	24/18870	0.00102445	0.0264924	0.0225413	3	GREB1L/BMP5/LGR4
10	BP	GO:0022604	regulation of cell morphogenesis	8/158	247/18870	0.00114827	0.0289843	0.0246615	8	NEDD4L/CUX2/EFNA5/EPS8/PDPN/SH3KBP1/PLXNA4/SYT2
10	BP	GO:0051016	barbed-end actin filament capping	3/158	25/18870	0.00115703	0.0289843	0.0246615	3	SVIL/CARMIL1/EPS8
10	BP	GO:0042391	regulation of membrane potential	11/158	440/18870	0.00122333	0.0300216	0.0255441	11	GRID2/NEDD4L/PID1/CUX2/CACNA2D1/GRIA1/NLGN1/GRIA4/FGF13/NTRK2/SLC8A1
10	BP	GO:0007269	neurotransmitter secretion	6/158	144/18870	0.00135114	0.0320706	0.0272876	6	CADPS/PTPRN2/CPLX2/SNCAIP/NLGN1/SYT2
10	BP	GO:0042552	myelination	6/158	145/18870	0.00139988	0.0320706	0.0272876	6	TENM4/PTPRZ1/RARB/JAM3/TMEM163/NTRK2
10	BP	GO:0045927	positive regulation of growth	8/158	256/18870	0.0014415	0.0320706	0.0272876	8	ERBB4/NEDD4L/PLCB1/ZFPM2/EFNA5/CDH4/TEAD1/SYT2
10	BP	GO:0007626	locomotory behavior	7/158	201/18870	0.00154293	0.0328385	0.0279409	7	PBX3/NAV2/MEIS1/ZIC1/ELAVL4/ALK/EPS8
10	BP	GO:0001658	branching involved in ureteric bud morphogenesis	4/158	60/18870	0.00160274	0.0338123	0.0287695	4	GREB1L/LGR4/GPC3/PTCH1
10	BP	GO:2000647	negative regulation of stem cell proliferation	3/158	28/18870	0.00161799	0.0338372	0.0287907	3	NFIB/RARB/PTCH1
10	BP	GO:0097120	receptor localization to synapse	4/158	62/18870	0.00180996	0.036573	0.0311185	4	ERBB4/GPC6/NLGN1/KIF5C
10	BP	GO:0021545	cranial nerve development	4/158	63/18870	0.00192023	0.0378537	0.0322082	4	NAV2/EPHB1/PLXNA4/TFAP2A
10	BP	GO:0051656	establishment of organelle localization	11/158	469/18870	0.00202414	0.0390414	0.0332188	11	BICD1/ARHGAP21/CPLX2/MAP2/SYNE2/NLGN1/SPIRE1/KIF5C/PKHD1/TANC2/CENPF
10	BP	GO:1902414	protein localization to cell junction	5/158	108/18870	0.00215371	0.0408008	0.0347157	5	ERBB4/GPC6/NLGN1/JAM3/KIF5C
10	BP	GO:0051491	positive regulation of filopodium assembly	3/158	31/18870	0.00217967	0.0409539	0.034846	3	TENM2/NLGN1/DPYSL3
10	BP	GO:0070507	regulation of microtubule cytoskeleton organization	6/158	161/18870	0.00237724	0.0428963	0.0364987	6	EPHA3/BICD1/MAP2/CLIP1/FGF13/EFNA5
10	BP	GO:0010458	exit from mitosis	3/158	32/18870	0.00239049	0.0428963	0.0364987	3	NFIA/NFIB/EPS8
10	BP	GO:0051642	centrosome localization	3/158	32/18870	0.00239049	0.0428963	0.0364987	3	NIN/SYNE2/PKHD1
10	BP	GO:0061842	microtubule organizing center localization	3/158	32/18870	0.00239049	0.0428963	0.0364987	3	NIN/SYNE2/PKHD1
10	BP	GO:0051494	negative regulation of cytoskeleton organization	6/158	163/18870	0.00252838	0.0446232	0.0379681	6	SVIL/CTNNA2/MAP2/FGF13/CARMIL1/EPS8
10	BP	GO:1901880	negative regulation of protein depolymerization	4/158	70/18870	0.00282524	0.0486117	0.0413617	4	SVIL/FGF13/CARMIL1/EPS8
10	BP	GO:0060074	synapse maturation	3/158	34/18870	0.00284897	0.0486117	0.0413617	3	NFIA/SEZ6L/NLGN1
10	BP	GO:1902904	negative regulation of supramolecular fiber organization	6/158	167/18870	0.00285219	0.0486117	0.0413617	6	SVIL/CTNNA2/MAP2/FGF13/CARMIL1/EPS8
10	BP	GO:0051258	protein polymerization	8/158	286/18870	0.00287021	0.0486117	0.0413617	8	SVIL/NIN/MAP2/CLIP1/SPIRE1/FGF13/CARMIL1/EPS8
10	BP	GO:1990778	protein localization to cell periphery	9/158	353/18870	0.00296614	0.0494141	0.0420445	9	ERBB4/EPHA3/GPC6/PID1/TSPAN5/FGF13/EPB41/PTCH1/DPP6
10	BP	GO:0035696	monocyte extravasation	2/158	10/18870	0.00299978	0.0494141	0.0420445	2	PLCB1/JAM3
10	BP	GO:0038130	ERBB4 signaling pathway	2/158	10/18870	0.00299978	0.0494141	0.0420445	2	ERBB4/NRG3
10	CC	GO:0030426	growth cone	14/158	168/19886	7.30549e-11	9.59702e-09	7.70951e-09	14	DCC/TENM2/UNC5C/ZNF804A/NIN/MAP2/ELAVL4/KIF5C/BOC/FGF13/EPS8/AUTS2/DPYSL3/PTCH1
10	CC	GO:0150034	distal axon	17/158	276/19886	7.66221e-11	9.59702e-09	7.70951e-09	17	DCC/TENM2/UNC5C/ZNF804A/NIN/CPLX2/MAP2/ELAVL4/KIF5C/BOC/FGF13/EPS8/AUTS2/NTRK2/DPYSL3/SLC8A1/PTCH1
10	CC	GO:0030427	site of polarized growth	14/158	173/19886	1.08237e-10	9.59702e-09	7.70951e-09	14	DCC/TENM2/UNC5C/ZNF804A/NIN/MAP2/ELAVL4/KIF5C/BOC/FGF13/EPS8/AUTS2/DPYSL3/PTCH1
10	CC	GO:0098978	glutamatergic synapse	16/158	407/19886	1.64272e-07	1.09241e-05	8.77559e-06	16	ERBB4/DLGAP1/NRG3/GPC6/GRID2/PLCB1/LRRC4C/CADPS/ADGRL3/CPLX2/GRIA1/NLGN1/ELAVL4/EPS8/EPHB1/PLXNA4
10	CC	GO:0032279	asymmetric synapse	14/158	331/19886	4.22449e-07	2.24743e-05	1.80541e-05	14	ERBB4/DLGAP1/DCC/GRID2/LRRC4C/GRIA1/NLGN1/GRIA4/EPS8/ANKS1B/PSD3/PLXNA4/NTRK2/SLC8A1
10	CC	GO:0014069	postsynaptic density	13/158	315/19886	1.46166e-06	5.55431e-05	4.46191e-05	13	ERBB4/DLGAP1/DCC/GRID2/LRRC4C/GRIA1/NLGN1/GRIA4/EPS8/ANKS1B/PSD3/NTRK2/SLC8A1
10	CC	GO:0030175	filopodium	8/158	108/19886	2.38883e-06	7.06032e-05	5.67173e-05	8	TENM2/UNC5C/MAP2/SYNE2/NLGN1/FGF13/EPHB1/PDPN
10	CC	GO:0043197	dendritic spine	9/158	174/19886	1.0736e-05	0.000259617	0.000208556	9	TENM2/GRID2/ZNF804A/GRIA1/NLGN1/GRIA4/ANKS1B/NTRK2/TANC2
10	CC	GO:0044309	neuron spine	9/158	176/19886	1.17685e-05	0.000260867	0.000209561	9	TENM2/GRID2/ZNF804A/GRIA1/NLGN1/GRIA4/ANKS1B/NTRK2/TANC2
10	CC	GO:0043025	neuronal cell body	13/158	489/19886	0.000148718	0.00247243	0.00198617	13	SEZ6L/UNC5C/ZNF804A/CPLX2/MAP2/GRIA1/SNCAIP/EPHA5/GRIA4/ELAVL4/KIF5C/PDE1C/SLC8A1
10	CC	GO:0008328	ionotropic glutamate receptor complex	4/158	41/19886	0.000308998	0.0046393	0.00372686	4	GRID2/GRIA1/GRIA4/EPS8
10	CC	GO:0098878	neurotransmitter receptor complex	4/158	46/19886	0.00048281	0.00642137	0.00515844	4	GRID2/GRIA1/GRIA4/EPS8
10	CC	GO:0031256	leading edge membrane	7/158	179/19886	0.000580119	0.00702992	0.0056473	7	GRIA1/SYNE2/EPS8/SNTG1/PDPN/PSD3/ROBO2
10	CC	GO:0031252	cell leading edge	11/158	423/19886	0.000581422	0.00702992	0.0056473	11	UNC5C/GRIA1/CLIP1/SYNE2/CARMIL1/EPS8/SNTG1/PDPN/PSD3/DPYSL3/ROBO2
10	CC	GO:0031941	filamentous actin	3/158	28/19886	0.00139333	0.0161142	0.0129449	3	JAM3/CARMIL1/DPYSL3
10	CC	GO:0060076	excitatory synapse	4/158	63/19886	0.00158756	0.0175955	0.0141349	4	GRID2/GRIA1/NLGN1/PLXNA4
10	CC	GO:0031045	dense core granule	3/158	37/19886	0.00313656	0.0333729	0.0268093	3	CADPS/CACNA2D1/SYT2
10	CC	GO:0098982	GABA-ergic synapse	4/158	79/19886	0.00363093	0.0371472	0.0298413	4	ERBB4/PLCB1/NLGN1/EFNA5
10	CC	GO:0005912	adherens junction	6/158	188/19886	0.00395529	0.0389669	0.031303	6	FRMD4A/CTNNA2/FRMD5/EFNA5/STXBP6/CDH4
10	CC	GO:0043198	dendritic shaft	3/158	41/19886	0.00420469	0.0399445	0.0320884	3	ZNF804A/MAP2/GRIA1
10	CC	GO:0099524	postsynaptic cytosol	2/158	13/19886	0.0046196	0.0409604	0.0329045	2	PLCB1/KIF5C
10	MF	GO:0004714	transmembrane receptor protein tyrosine kinase activity	6/159	60/18496	1.2528e-05	0.00388367	0.00341552	6	ERBB4/EPHA3/EPHA5/ALK/EPHB1/NTRK2
10	MF	GO:0035497	cAMP response element binding	3/159	12/18496	0.000129552	0.013387	0.0117733	3	TCF12/HMGA2/CREB5
10	MF	GO:0005001	transmembrane receptor protein tyrosine phosphatase activity	3/159	17/18496	0.000387978	0.0200455	0.0176292	3	PTPRG/PTPRZ1/PTPRN2
10	MF	GO:0019198	transmembrane receptor protein phosphatase activity	3/159	17/18496	0.000387978	0.0200455	0.0176292	3	PTPRG/PTPRZ1/PTPRN2
10	MF	GO:0004970	ionotropic glutamate receptor activity	3/159	19/18496	0.000545934	0.0211549	0.0186049	3	GRID2/GRIA1/GRIA4
10	MF	GO:0098632	cell-cell adhesion mediator activity	4/159	52/18496	0.00103273	0.0355717	0.0312838	4	LRRC4C/CNTN4/JAM3/STXBP6
10	MF	GO:0008066	glutamate receptor activity	3/159	27/18496	0.00156696	0.0441598	0.0388366	3	GRID2/GRIA1/GRIA4

## Sheet: 9
cluster	ONTOLOGY	ID	Description	GeneRatio	BgRatio	pvalue	p.adjust	qvalue	Count	geneID
9	BP	GO:0030900	forebrain development	16/85	407/18870	3.31036e-11	5.84278e-08	4.39058e-08	16	WNT7A/LRP2/ERBB4/ZIC1/NFIB/NTRK2/CXCR4/NRP1/SLIT2/GLI3/ROBO2/SYNE2/WNT7B/SLC2A1/PHLPP2/NRG3
9	BP	GO:0010975	regulation of neuron projection development	16/85	453/18870	1.61162e-10	1.42225e-07	1.06876e-07	16	WNT7A/NTRK2/CUX2/GRID2/TENM3/LRRC4C/NRP1/SLIT2/PTPRG/UST/HECW1/ROBO2/SETX/NTRK3/ZNF804A/SDC2
9	BP	GO:0001822	kidney development	13/85	314/18870	1.47778e-09	8.69429e-07	6.53335e-07	13	LRP2/ERBB4/GREB1L/NRP1/ANGPT1/SLIT2/JAG1/GLI3/HS3ST3A1/ROBO2/WNT7B/HS3ST3B1/PLCE1
9	BP	GO:0050808	synapse organization	14/85	483/18870	3.09786e-08	8.69071e-06	6.53067e-06	14	WNT7A/ERBB4/NTRK2/CUX2/GRID2/LRRC4C/NRP1/ADGRL3/CTTN/ROBO2/SEZ6L/WNT7B/NRG3/ZNF804A
9	BP	GO:0031346	positive regulation of cell projection organization	12/85	355/18870	6.26396e-08	1.38199e-05	1.0385e-05	12	TENM2/NTRK2/CUX2/TENM3/NRP1/SLIT2/ROBO2/AUTS2/SETX/NTRK3/PLCE1/ZNF804A
9	BP	GO:0051962	positive regulation of nervous system development	11/85	290/18870	7.27618e-08	1.42694e-05	1.07228e-05	11	WNT7A/LRP2/NTRK2/CUX2/CXCR4/GRID2/NRP1/SLIT2/GLI3/ROBO2/TENM4
9	BP	GO:0007389	pattern specification process	12/85	475/18870	1.40202e-06	0.000193741	0.000145587	12	WNT7A/LRP2/ERBB4/ZIC1/NRP1/WLS/GLI3/PBX3/ROBO2/WNT7B/NRG3/MEIS2
9	BP	GO:0001654	eye development	11/85	391/18870	1.41921e-06	0.000193741	0.000145587	11	WNT7A/NFIB/NTRK2/THRB/TENM3/NRP1/JAG1/GLI3/PBX3/WNT7B/MEIS2
9	BP	GO:0050769	positive regulation of neurogenesis	9/85	242/18870	1.42699e-06	0.000193741	0.000145587	9	LRP2/NTRK2/CUX2/CXCR4/NRP1/SLIT2/GLI3/ROBO2/TENM4
9	BP	GO:0007416	synapse assembly	8/85	200/18870	3.31417e-06	0.000365594	0.000274727	8	WNT7A/ERBB4/NTRK2/CUX2/GRID2/ADGRL3/ROBO2/NRG3
9	BP	GO:0034329	cell junction assembly	11/85	446/18870	5.03108e-06	0.000429815	0.000322986	11	WNT7A/ERBB4/NTRK2/CUX2/GRID2/NRP1/ADGRL3/CTTN/ROBO2/PRKCA/NRG3
9	BP	GO:0007409	axonogenesis	11/85	448/18870	5.24955e-06	0.000429815	0.000322986	11	WNT7A/NFIB/NTRK2/LRRC4C/NRP1/SLIT2/CTTN/GLI3/UST/ROBO2/AUTS2
9	BP	GO:0045165	cell fate commitment	9/85	286/18870	5.59717e-06	0.000429815	0.000322986	9	WNT7A/ERBB4/NFIB/NRP1/JAG1/GLI3/SOX5/TENM4/WNT7B
9	BP	GO:0043410	positive regulation of MAPK cascade	11/85	474/18870	8.94417e-06	0.000509241	0.000382671	11	WNT7A/ERBB4/NTRK2/ANKRD6/NRP1/ANGPT1/WNT7B/CCN2/PRKCA/NTRK3/PLCE1
9	BP	GO:0021953	central nervous system neuron differentiation	7/85	181/18870	1.74821e-05	0.000822581	0.000618132	7	WNT7A/NFIB/NTRK2/GRID2/NRP1/SLIT2/GLI3
9	BP	GO:0006024	glycosaminoglycan biosynthetic process	5/85	72/18870	1.8176e-05	0.000822581	0.000618132	5	ANGPT1/NDST3/UST/HS3ST3A1/HS3ST3B1
9	BP	GO:0060411	cardiac septum morphogenesis	5/85	72/18870	1.8176e-05	0.000822581	0.000618132	5	LRP2/NRP1/SLIT2/JAG1/ROBO2
9	BP	GO:0010720	positive regulation of cell development	10/85	444/18870	3.04321e-05	0.00122074	0.000917332	10	LRP2/NTRK2/CUX2/CXCR4/NRP1/SLIT2/GLI3/ROBO2/TENM4/PRKCA
9	BP	GO:0048754	branching morphogenesis of an epithelial tube	6/85	156/18870	7.40171e-05	0.00277958	0.00208872	6	GREB1L/NRP1/SLIT2/GLI3/HS3ST3A1/HS3ST3B1
9	BP	GO:0001502	cartilage condensation	3/85	19/18870	8.11327e-05	0.00292243	0.00219607	3	WNT7A/SOX5/CCN2
9	BP	GO:0003184	pulmonary valve morphogenesis	3/85	19/18870	8.11327e-05	0.00292243	0.00219607	3	SLIT2/JAG1/ROBO2
9	BP	GO:0007157	heterophilic cell-cell adhesion via plasma membrane cell adhesion molecules	4/85	53/18870	9.48875e-05	0.00334953	0.00251701	4	TENM2/GRID2/TENM3/TENM4
9	BP	GO:1901890	positive regulation of cell junction assembly	5/85	106/18870	0.00011679	0.00396412	0.00297885	5	WNT7A/NTRK2/CUX2/GRID2/NRP1
9	BP	GO:0060840	artery development	5/85	111/18870	0.000145128	0.0044337	0.00333172	5	LRP2/NRP1/JAG1/GLI3/ROBO2
9	BP	GO:0098743	cell aggregation	3/85	23/18870	0.000146365	0.0044337	0.00333172	3	WNT7A/SOX5/CCN2
9	BP	GO:0001764	neuron migration	6/85	177/18870	0.000148209	0.0044337	0.00333172	6	NTRK2/CXCR4/NRP1/ADGRL3/AUTS2/NRG3
9	BP	GO:0030203	glycosaminoglycan metabolic process	5/85	112/18870	0.000151376	0.00445298	0.00334621	5	ANGPT1/NDST3/UST/HS3ST3A1/HS3ST3B1
9	BP	GO:0046660	female sex differentiation	5/85	120/18870	0.000209079	0.00544313	0.00409026	5	LRP2/SLIT2/ROBO2/DACH1/ADCYAP1R1
9	BP	GO:0030166	proteoglycan biosynthetic process	4/85	65/18870	0.000210564	0.00544313	0.00409026	4	NDST3/UST/HS3ST3A1/HS3ST3B1
9	BP	GO:0006929	substrate-dependent cell migration	3/85	26/18870	0.000212791	0.00544313	0.00409026	3	NRP1/SLIT2/CTTN
9	BP	GO:0010595	positive regulation of endothelial cell migration	5/85	130/18870	0.000303188	0.00677223	0.00508902	5	WNT7A/HDAC9/NRP1/ANGPT1/PRKCA
9	BP	GO:0001763	morphogenesis of a branching structure	6/85	203/18870	0.000310794	0.00677223	0.00508902	6	GREB1L/NRP1/SLIT2/GLI3/HS3ST3A1/HS3ST3B1
9	BP	GO:0120032	regulation of plasma membrane bounded cell projection assembly	6/85	203/18870	0.000310794	0.00677223	0.00508902	6	TENM2/NRP1/SLIT2/SYNE2/AUTS2/PLCE1
9	BP	GO:0001570	vasculogenesis	4/85	83/18870	0.000537433	0.00967929	0.00727353	4	WNT7A/NTRK2/NRP1/WNT7B
9	BP	GO:0010092	specification of animal organ identity	3/85	36/18870	0.000565677	0.010085	0.00757844	3	LRP2/GLI3/ROBO2
9	BP	GO:0040013	negative regulation of locomotion	8/85	423/18870	0.000636565	0.0111241	0.00835927	8	NRP1/SLIT2/JAG1/PTPRG/FRMD5/ROBO2/DACH1/NRG3
9	BP	GO:0006029	proteoglycan metabolic process	4/85	90/18870	0.000729663	0.0119246	0.00896078	4	NDST3/UST/HS3ST3A1/HS3ST3B1
9	BP	GO:0097581	lamellipodium organization	4/85	91/18870	0.000760613	0.0122044	0.00917103	4	SLIT2/CTTN/AUTS2/PLCE1
9	BP	GO:0106027	neuron projection organization	4/85	91/18870	0.000760613	0.0122044	0.00917103	4	WNT7A/CUX2/CTTN/ZNF804A
9	BP	GO:0044272	sulfur compound biosynthetic process	5/85	161/18870	0.000804363	0.0126435	0.00950104	5	ANGPT1/NDST3/UST/HS3ST3A1/HS3ST3B1
9	BP	GO:0050807	regulation of synapse organization	6/85	244/18870	0.000819953	0.0126435	0.00950104	6	WNT7A/NTRK2/CUX2/GRID2/ROBO2/ZNF804A
9	BP	GO:0060560	developmental growth involved in morphogenesis	6/85	244/18870	0.000819953	0.0126435	0.00950104	6	CXCR4/NRP1/SLIT2/CTTN/WNT7B/AUTS2
9	BP	GO:0042063	gliogenesis	7/85	338/18870	0.00082988	0.0126435	0.00950104	7	LRP2/NFIB/NTRK2/CXCR4/GLI3/TENM4/SYNE2
9	BP	GO:0007254	JNK cascade	5/85	163/18870	0.000850263	0.0128266	0.00963861	5	MECOM/WNT7A/ANKRD6/WNT7B/CCN2
9	BP	GO:0038130	ERBB4 signaling pathway	2/85	10/18870	0.00088145	0.0130736	0.00982421	2	ERBB4/NRG3
9	BP	GO:0061351	neural precursor cell proliferation	5/85	166/18870	0.000922743	0.0135648	0.0101933	5	WNT7A/LRP2/NFIB/GLI3/SOX5
9	BP	GO:0050803	regulation of synapse structure or activity	6/85	250/18870	0.000929937	0.0135648	0.0101933	6	WNT7A/NTRK2/CUX2/GRID2/ROBO2/ZNF804A
9	BP	GO:0060428	lung epithelium development	3/85	44/18870	0.0010224	0.014671	0.0110246	3	NFIB/THRB/WNT7B
9	BP	GO:0006935	chemotaxis	8/85	468/18870	0.00122189	0.016702	0.0125508	8	TAFA4/CXCR4/NRP1/ANGPT1/SLIT2/ROBO2/NTRK3/NRG3
9	BP	GO:0050919	negative chemotaxis	3/85	47/18870	0.00123964	0.016702	0.0125508	3	SLIT2/ROBO2/NRG3
9	BP	GO:0043534	blood vessel endothelial cell migration	5/85	181/18870	0.00135621	0.0170979	0.0128483	5	HDAC9/NRP1/ANGPT1/SLIT2/PRKCA
9	BP	GO:0090132	epithelium migration	7/85	375/18870	0.00151239	0.018366	0.0138012	7	WNT7A/HDAC9/NRP1/ANGPT1/SLIT2/PTPRG/PRKCA
9	BP	GO:0032536	regulation of cell projection size	2/85	13/18870	0.00151448	0.018366	0.0138012	2	WNT7A/WNT7B
9	BP	GO:0050804	modulation of chemical synaptic transmission	8/85	489/18870	0.00161294	0.0188079	0.0141333	8	WNT7A/NTRK2/CUX2/GRID2/LRRC4C/SV2C/SORCS2/NRG3
9	BP	GO:0099177	regulation of trans-synaptic signaling	8/85	490/18870	0.00163378	0.0188079	0.0141333	8	WNT7A/NTRK2/CUX2/GRID2/LRRC4C/SV2C/SORCS2/NRG3
9	BP	GO:1902743	regulation of lamellipodium organization	3/85	53/18870	0.00175647	0.0195564	0.0146957	3	SLIT2/AUTS2/PLCE1
9	BP	GO:0070307	lens fiber cell development	2/85	14/18870	0.00176173	0.0195564	0.0146957	2	WNT7A/WNT7B
9	BP	GO:0071696	ectodermal placode development	2/85	14/18870	0.00176173	0.0195564	0.0146957	2	NRP1/NRG3
9	BP	GO:0061448	connective tissue development	6/85	285/18870	0.00181554	0.0197804	0.0148641	6	WNT7A/NFIB/GLI3/SOX5/WNT7B/CCN2
9	BP	GO:0031644	regulation of nervous system process	4/85	119/18870	0.00205442	0.0221101	0.0166147	4	WNT7A/TAFA4/CUX2/TENM4
9	BP	GO:0051056	regulation of small GTPase mediated signal transduction	6/85	295/18870	0.00215877	0.0230923	0.0173528	6	NRP1/SLIT2/PREX2/AUTS2/ADCYAP1R1/PLCE1
9	BP	GO:0048511	rhythmic process	6/85	296/18870	0.00219562	0.0232052	0.0174376	6	NTRK2/SLIT2/ROBO2/KCNH7/SETX/ZFHX3
9	BP	GO:0022612	gland morphogenesis	4/85	122/18870	0.00224938	0.023492	0.0176532	4	NFIB/NRP1/GLI3/NRG3
9	BP	GO:0042306	regulation of protein import into nucleus	3/85	58/18870	0.00227646	0.023635	0.0177606	3	ZIC1/ANGPT1/GLI3
9	BP	GO:0072089	stem cell proliferation	4/85	125/18870	0.00245675	0.0249205	0.0187266	4	MECOM/NFIB/GLI3/WNT7B
9	BP	GO:0031032	actomyosin structure organization	5/85	208/18870	0.00249122	0.0251258	0.0188809	5	NRP1/PGM5/FRMD5/CCN2/FLNC
9	BP	GO:0030202	heparin metabolic process	2/85	17/18870	0.00260992	0.0257848	0.019376	2	ANGPT1/NDST3
9	BP	GO:0006940	regulation of smooth muscle contraction	3/85	61/18870	0.00262961	0.0257848	0.019376	3	TACR3/CTTN/PLCE1
9	BP	GO:0043116	negative regulation of vascular permeability	2/85	18/18870	0.0029276	0.0283913	0.0213347	2	ANGPT1/SLIT2
9	BP	GO:0060070	canonical Wnt signaling pathway	6/85	316/18870	0.00303718	0.029091	0.0218606	6	WNT7A/ANKRD6/WLS/GLI3/HECW1/WNT7B
9	BP	GO:0060977	coronary vasculature morphogenesis	2/85	19/18870	0.00326247	0.0306291	0.0230163	2	LRP2/NRP1
9	BP	GO:0001736	establishment of planar polarity	3/85	70/18870	0.00388505	0.0348076	0.0261563	3	WNT7A/ERBB4/ANKRD6
9	BP	GO:0007164	establishment of tissue polarity	3/85	70/18870	0.00388505	0.0348076	0.0261563	3	WNT7A/ERBB4/ANKRD6
9	BP	GO:0050922	negative regulation of chemotaxis	3/85	70/18870	0.00388505	0.0348076	0.0261563	3	NRP1/SLIT2/ROBO2
9	BP	GO:0007269	neurotransmitter secretion	4/85	144/18870	0.00408301	0.0356758	0.0268087	4	WNT7A/PTPRN2/SV2C/CADPS
9	BP	GO:0099643	signal release from synapse	4/85	144/18870	0.00408301	0.0356758	0.0268087	4	WNT7A/PTPRN2/SV2C/CADPS
9	BP	GO:0030032	lamellipodium assembly	3/85	72/18870	0.0042056	0.0360334	0.0270775	3	SLIT2/AUTS2/PLCE1
9	BP	GO:1902473	regulation of protein localization to synapse	2/85	22/18870	0.00436877	0.0369191	0.027743	2	WNT7A/GPC6
9	BP	GO:0048588	developmental cell growth	5/85	239/18870	0.00450674	0.0374591	0.0281488	5	CXCR4/NRP1/SLIT2/CTTN/AUTS2
9	BP	GO:0045669	positive regulation of osteoblast differentiation	3/85	74/18870	0.00454178	0.0374591	0.0281488	3	JAG1/GLI3/WNT7B
9	BP	GO:0060065	uterus development	2/85	23/18870	0.0047709	0.0389845	0.029295	2	WNT7A/GREB1L
9	BP	GO:0035418	protein localization to synapse	3/85	78/18870	0.00526189	0.0420278	0.0315819	3	WNT7A/ERBB4/GPC6
9	BP	GO:0007188	adenylate cyclase-modulating G protein-coupled receptor signaling pathway	5/85	248/18870	0.0052624	0.0420278	0.0315819	5	ADGRL3/CALCRL/GLP1R/PRKCA/ADCYAP1R1
9	BP	GO:0030318	melanocyte differentiation	2/85	25/18870	0.0056243	0.0436629	0.0328107	2	ADAMTS20/GLI3
9	BP	GO:0099633	protein localization to postsynaptic specialization membrane	2/85	25/18870	0.0056243	0.0436629	0.0328107	2	ERBB4/GPC6
9	BP	GO:0099645	neurotransmitter receptor localization to postsynaptic specialization membrane	2/85	25/18870	0.0056243	0.0436629	0.0328107	2	ERBB4/GPC6
9	BP	GO:0008344	adult locomotory behavior	3/85	81/18870	0.00584454	0.0446563	0.0335572	3	ZIC1/PBX3/PREX2
9	BP	GO:0014032	neural crest cell development	3/85	82/18870	0.00604699	0.0460041	0.0345699	3	ERBB4/NRP1/JAG1
9	BP	GO:0021697	cerebellar cortex formation	2/85	26/18870	0.00607526	0.0460208	0.0345825	2	WNT7A/GRID2
9	BP	GO:0014855	striated muscle cell proliferation	3/85	83/18870	0.0062536	0.0471693	0.0354455	3	ERBB4/ANGPT1/TENM4
9	CC	GO:0098978	glutamatergic synapse	9/90	407/19886	9.43568e-05	0.00985353	0.00797456	9	WNT7A/ERBB4/GRID2/LRRC4C/NRP1/ADGRL3/GPC6/NRG3/CADPS
9	CC	GO:0043197	dendritic spine	6/90	174/19886	0.000139565	0.00985353	0.00797456	6	TENM2/NTRK2/GRID2/CTTN/SORCS2/ZNF804A
9	CC	GO:0044309	neuron spine	6/90	176/19886	0.000148546	0.00985353	0.00797456	6	TENM2/NTRK2/GRID2/CTTN/SORCS2/ZNF804A
9	CC	GO:0030426	growth cone	5/90	168/19886	0.000998953	0.0351791	0.0284708	5	TENM2/CTTN/AUTS2/SETX/ZNF804A
9	CC	GO:0098839	postsynaptic density membrane	4/90	99/19886	0.00106408	0.0351791	0.0284708	4	ERBB4/GRID2/LRRC4C/SORCS2
9	CC	GO:0030427	site of polarized growth	5/90	173/19886	0.00113848	0.0351791	0.0284708	5	TENM2/CTTN/AUTS2/SETX/ZNF804A
9	CC	GO:0005796	Golgi lumen	4/90	106/19886	0.00137091	0.0351791	0.0284708	4	WNT7A/GPC6/WNT7B/SDC2
9	CC	GO:0045211	postsynaptic membrane	6/90	275/19886	0.00156202	0.0351791	0.0284708	6	ERBB4/TENM2/GRID2/LRRC4C/NRP1/SORCS2
9	CC	GO:0150034	distal axon	6/90	276/19886	0.00159101	0.0351791	0.0284708	6	TENM2/NTRK2/CTTN/AUTS2/SETX/ZNF804A
9	MF	GO:0019199	transmembrane receptor protein kinase activity	5/86	79/18496	3.3233e-05	0.00269742	0.00244088	5	ERBB4/NTRK2/NRP1/LTBP1/NTRK3
9	MF	GO:0019838	growth factor binding	6/86	135/18496	3.93998e-05	0.00269742	0.00244088	6	LRP2/NTRK2/NRP1/CCN2/LTBP1/NTRK3
9	MF	GO:0034483	heparan sulfate sulfotransferase activity	3/86	15/18496	4.24122e-05	0.00269742	0.00244088	3	NDST3/HS3ST3A1/HS3ST3B1
9	MF	GO:0042562	hormone binding	5/86	85/18496	4.73232e-05	0.00269742	0.00244088	5	LRP2/THRB/CALCRL/GLP1R/ADCYAP1R1
9	MF	GO:0008528	G protein-coupled peptide receptor activity	5/86	125/18496	0.000292585	0.00951501	0.00861007	5	TACR3/SORCS2/CALCRL/GLP1R/ADCYAP1R1
9	MF	GO:0001653	peptide receptor activity	5/86	132/18496	0.000376208	0.00953061	0.00862419	5	TACR3/SORCS2/CALCRL/GLP1R/ADCYAP1R1
9	MF	GO:0017046	peptide hormone binding	3/86	49/18496	0.00153228	0.03176	0.0287394	3	CALCRL/GLP1R/ADCYAP1R1
9	MF	GO:0005001	transmembrane receptor protein tyrosine phosphatase activity	2/86	17/18496	0.00277725	0.0487088	0.0440763	2	PTPRN2/PTPRG
9	MF	GO:0019198	transmembrane receptor protein phosphatase activity	2/86	17/18496	0.00277725	0.0487088	0.0440763	2	PTPRN2/PTPRG

## Sheet: 5
cluster	ONTOLOGY	ID	Description	GeneRatio	BgRatio	pvalue	p.adjust	qvalue	Count	geneID
5	BP	GO:0007409	axonogenesis	13/71	448/18870	1.06393e-08	1.3629e-05	1.11881e-05	13	NFIB/SLIT3/FSTL4/LRRC4C/DAB1/LAMA2/PTCH1/EPHA3/UNC5C/NTRK2/POTEF/PTPRZ1/GLI3
5	BP	GO:0098742	cell-cell adhesion via plasma-membrane adhesion molecules	9/71	279/18870	9.91981e-07	0.000635364	0.000521573	9	TENM2/TENM4/GRID2/ADGRL3/TENM3/LRRC4C/DAB1/PTPRT/SPARCL1
5	BP	GO:0050808	synapse organization	10/71	483/18870	1.25436e-05	0.00535613	0.00439687	10	ERBB4/ZNF804A/GRID2/ADGRL3/LRRN3/LRRC4C/NTRK2/PTPRT/POTEF/SPARCL1
5	BP	GO:0042063	gliogenesis	8/71	338/18870	3.88851e-05	0.00624162	0.00512378	8	NFIB/SYNE2/TENM4/DAB1/LAMA2/NTRK2/PTPRZ1/GLI3
5	BP	GO:0021510	spinal cord development	5/71	102/18870	4.10206e-05	0.00624162	0.00512378	5	ZIC1/DAB1/PTCH1/GLI3/PBX3
5	BP	GO:0010001	glial cell differentiation	7/71	252/18870	4.47662e-05	0.00624162	0.00512378	7	NFIB/TENM4/DAB1/LAMA2/NTRK2/PTPRZ1/GLI3
5	BP	GO:0010975	regulation of neuron projection development	9/71	453/18870	4.87246e-05	0.00624162	0.00512378	9	ZNF804A/GRID2/TENM3/FSTL4/LRRC4C/DAB1/EPHA3/HECW1/NTRK2
5	BP	GO:0001708	cell fate specification	5/71	110/18870	5.88911e-05	0.00685814	0.00562988	5	NFIB/TENM4/PTCH1/APC2/GLI3
5	BP	GO:2000647	negative regulation of stem cell proliferation	3/71	28/18870	0.000156302	0.0125139	0.0102727	3	NFIB/PTCH1/GLI3
5	BP	GO:0072028	nephron morphogenesis	4/71	81/18870	0.000246029	0.018539	0.0152187	4	ERBB4/GREB1L/PTCH1/GLI3
5	BP	GO:0051960	regulation of nervous system development	8/71	466/18870	0.000354736	0.0227209	0.0186517	8	TENM4/GRID2/LRRN3/FSTL4/DAB1/NTRK2/PTPRZ1/GLI3
5	BP	GO:0007389	pattern specification process	8/71	475/18870	0.000402922	0.0245783	0.0201764	8	ERBB4/ZIC1/WLS/PTCH1/MEIS2/APC2/GLI3/PBX3
5	BP	GO:0050804	modulation of chemical synaptic transmission	8/71	489/18870	0.000488392	0.0271741	0.0223073	8	DLGAP1/GRID2/LRRC4C/LAMA2/SORCS2/NTRK2/GRIA4/GRM8
5	BP	GO:0099177	regulation of trans-synaptic signaling	8/71	490/18870	0.000495021	0.0271741	0.0223073	8	DLGAP1/GRID2/LRRC4C/LAMA2/SORCS2/NTRK2/GRIA4/GRM8
5	BP	GO:0021953	central nervous system neuron differentiation	5/71	181/18870	0.000599552	0.0286187	0.0234932	5	NFIB/GRID2/PTCH1/NTRK2/GLI3
5	BP	GO:0038130	ERBB4 signaling pathway	2/71	10/18870	0.000615992	0.0286187	0.0234932	2	ERBB4/NRG1
5	BP	GO:0001654	eye development	7/71	391/18870	0.000661108	0.0286187	0.0234932	7	NFIB/TENM3/FREM2/NTRK2/MEIS2/GLI3/PBX3
5	BP	GO:0150063	visual system development	7/71	395/18870	0.000701944	0.0286187	0.0234932	7	NFIB/TENM3/FREM2/NTRK2/MEIS2/GLI3/PBX3
5	BP	GO:0050919	negative chemotaxis	3/71	47/18870	0.000735035	0.0286187	0.0234932	3	SLIT3/UNC5C/NRG1
5	BP	GO:0048880	sensory system development	7/71	401/18870	0.000766931	0.0286187	0.0234932	7	NFIB/TENM3/FREM2/NTRK2/MEIS2/GLI3/PBX3
5	BP	GO:0007215	glutamate receptor signaling pathway	3/71	50/18870	0.000881339	0.030308	0.02488	3	GRID2/GRIA4/GRM8
5	BP	GO:0007416	synapse assembly	5/71	200/18870	0.000939736	0.0307736	0.0252622	5	ERBB4/GRID2/ADGRL3/LRRN3/NTRK2
5	BP	GO:0007626	locomotory behavior	5/71	201/18870	0.000960923	0.0307736	0.0252622	5	ZIC1/ZFHX3/NAV2/DAB1/PBX3
5	BP	GO:0072089	stem cell proliferation	4/71	125/18870	0.00126574	0.038605	0.0316911	4	NFIB/PTCH1/MECOM/GLI3
5	BP	GO:0042306	regulation of protein import into nucleus	3/71	58/18870	0.00135797	0.0390775	0.0320789	3	ZIC1/ANGPT1/GLI3
5	BP	GO:0001658	branching involved in ureteric bud morphogenesis	3/71	60/18870	0.00149795	0.0408271	0.0335152	3	GREB1L/PTCH1/GLI3
5	BP	GO:0030879	mammary gland development	4/71	133/18870	0.00159075	0.0415868	0.0341388	4	ERBB4/PTCH1/NRG1/GLI3
5	BP	GO:0051965	positive regulation of synapse assembly	3/71	63/18870	0.00172437	0.0441784	0.0362663	3	GRID2/LRRN3/NTRK2
5	BP	GO:0060192	negative regulation of lipase activity	2/71	17/18870	0.00183022	0.044236	0.0363136	2	HDAC9/BICD1
5	BP	GO:0060644	mammary gland epithelial cell differentiation	2/71	17/18870	0.00183022	0.044236	0.0363136	2	ERBB4/PTCH1
5	BP	GO:0097094	craniofacial suture morphogenesis	2/71	18/18870	0.002054	0.0462503	0.0379671	2	FREM1/GLI3
5	BP	GO:1903829	positive regulation of protein localization	7/71	476/18870	0.00205636	0.0462503	0.0379671	7	ERBB4/ZIC1/WLS/EPHA3/GNL3/BICD1/GLI3
5	BP	GO:0050807	regulation of synapse organization	5/71	244/18870	0.00225701	0.0490038	0.0402275	5	ZNF804A/GRID2/LRRN3/NTRK2/PTPRT
5	CC	GO:0098839	postsynaptic density membrane	7/74	99/19886	8.37622e-08	1.38208e-05	1.07568e-05	7	ERBB4/GRID2/LRRC4C/SORCS2/KCNH1/PTPRT/GRIA4
5	CC	GO:0032279	asymmetric synapse	9/74	331/19886	3.75851e-06	0.000113384	8.82481e-05	9	ERBB4/DLGAP1/GRID2/LRRC4C/SORCS2/NTRK2/KCNH1/PTPRT/GRIA4
5	CC	GO:0043197	dendritic spine	7/74	174/19886	3.82321e-06	0.000113384	8.82481e-05	7	TENM2/ZNF804A/GRID2/LAMA2/SORCS2/NTRK2/GRIA4
5	CC	GO:0044309	neuron spine	7/74	176/19886	4.12306e-06	0.000113384	8.82481e-05	7	TENM2/ZNF804A/GRID2/LAMA2/SORCS2/NTRK2/GRIA4
5	CC	GO:0098978	glutamatergic synapse	9/74	407/19886	1.96855e-05	0.00032481	0.000252803	9	ERBB4/DLGAP1/GRID2/ADGRL3/GPC6/LRRC4C/PTPRT/CADPS/SPARCL1
5	CC	GO:0062023	collagen-containing extracellular matrix	9/74	429/19886	2.97583e-05	0.000446374	0.000347417	9	FREM1/ANGPT1/NAV2/GPC6/FREM2/LAMA2/COL23A1/PTPRZ1/SPARCL1
5	CC	GO:0030427	site of polarized growth	5/74	173/19886	0.000466542	0.00549853	0.00427956	5	TENM2/ZNF804A/PTCH1/UNC5C/COTL1
5	CC	GO:0031258	lamellipodium membrane	2/74	22/19886	0.00300714	0.0330785	0.0257453	2	SYNE2/APC2
5	CC	GO:0030426	growth cone	4/74	168/19886	0.00357212	0.0356058	0.0277123	4	TENM2/ZNF804A/PTCH1/UNC5C
5	CC	GO:0150034	distal axon	5/74	276/19886	0.00366848	0.0356058	0.0277123	5	TENM2/ZNF804A/PTCH1/UNC5C/NTRK2
5	MF	GO:0005001	transmembrane receptor protein tyrosine phosphatase activity	3/71	17/18496	3.5463e-05	0.00343991	0.0029677	3	PTPRN2/PTPRT/PTPRZ1
5	MF	GO:0019198	transmembrane receptor protein phosphatase activity	3/71	17/18496	3.5463e-05	0.00343991	0.0029677	3	PTPRN2/PTPRT/PTPRZ1
5	MF	GO:0008066	glutamate receptor activity	3/71	27/18496	0.000148399	0.00959647	0.0082791	3	GRID2/GRIA4/GRM8
5	MF	GO:0008013	beta-catenin binding	4/71	85/18496	0.000319251	0.0154837	0.0133581	4	TCF4/PTPRT/APC2/GLI3
5	MF	GO:0043121	neurotrophin binding	2/71	10/18496	0.000640903	0.024867	0.0214534	2	FSTL4/NTRK2
5	MF	GO:0045295	gamma-catenin binding	2/71	12/18496	0.000935332	0.0302424	0.0260908	2	PTPRT/APC2
5	MF	GO:0004714	transmembrane receptor protein tyrosine kinase activity	3/71	60/18496	0.00158575	0.043948	0.037915	3	ERBB4/EPHA3/NTRK2

## Sheet: 1
cluster	ONTOLOGY	ID	Description	GeneRatio	BgRatio	pvalue	p.adjust	qvalue	Count	geneID
1	BP	GO:0010975	regulation of neuron projection development	47/322	453/18870	1.53129e-23	5.10839e-20	4.23442e-20	47	LRRC4C/TENM3/NLGN1/CUX2/NTRK3/PTPRG/GRID2/NTRK2/EPHA3/HECW1/ZNF804A/CTNNA2/DCC/DAB1/FUT9/FGF13/ROBO2/ALK/EFNA5/MAGI2/TANC2/ADGRB3/BMP5/TIAM1/PREX1/NEDD4L/MAP1B/PRKD1/UST/PLXNA4/PTPRD/NEGR1/PLXNA2/BCL11A/IL1RAPL1/NR2F1/RUFY3/NRP1/DRAXIN/TOX/PLXNC1/MARK1/TIAM2/TNIK/PAX6/NRCAM/NTN1
1	BP	GO:0007409	axonogenesis	40/322	448/18870	8.56676e-18	1.42894e-14	1.18447e-14	40	LRRC4C/UNC5C/PTPRZ1/NTRK2/EPHA3/CTNNA2/NFIB/GLI3/DCC/DAB1/FGF13/ROBO2/LHX2/EFNA5/AUTS2/BOC/TIAM1/NCAM1/OPHN1/EPHB1/PTCH1/FOXG1/MAP1B/ARX/UST/CNTN4/PLXNA4/NOTCH2/CNTN5/PLXNA2/PALLD/SLIT3/RUFY3/NRP1/DRAXIN/PLXNC1/TIAM2/PAX6/NRCAM/NTN1
1	BP	GO:0030900	forebrain development	38/322	407/18870	1.34731e-17	1.49821e-14	1.24189e-14	38	ERBB4/NRG3/NTRK2/SYNE2/NFIB/GLI3/CDON/PLCB1/DAB1/LRP2/ZIC1/FGF13/ROBO2/LHX2/ALK/ZSWIM6/LARGE1/FOXP1/EMX1/OPHN1/FOXG1/SLC4A10/ARX/DCLK2/RFX4/PLXNA4/NR2F2/CDK6/EMX2/FAT4/NRP1/RARB/PGAP1/DRAXIN/ZIC3/TOX/SALL1/PAX6
1	BP	GO:0050808	synapse organization	40/322	483/18870	1.17474e-16	7.83785e-14	6.49692e-14	40	ERBB4/LRRC4C/ADGRL3/NLGN1/SEZ6L/NRG3/CUX2/NFIA/GRID2/NTRK2/ZNF804A/CTNNA2/FGF13/ROBO2/EFNA5/TANC2/ADGRB3/LARGE1/TIAM1/CTTNBP2/COL4A5/OPHN1/EPHB1/ASAP1/SDK1/LRRN1/MAP1B/PLXNA4/DOCK10/PTPRD/NEGR1/CTNND2/CNTN5/IL1RAPL1/PCDH17/NRP1/PDZRN3/PLXNC1/NRCAM/NTN1
1	BP	GO:0031346	positive regulation of cell projection organization	34/322	355/18870	3.54019e-16	1.96834e-13	1.63159e-13	34	TENM2/TENM3/NLGN1/CUX2/NTRK3/NTRK2/EPHA3/ZNF804A/FUT9/ROBO2/ALK/EFNA5/PLCE1/EPS8/MAGI2/AUTS2/BMP5/TIAM1/ENPP2/MAP1B/PRKD1/PLXNA4/PTPRD/NEGR1/PLXNA2/IL1RAPL1/RUFY3/NRP1/ITGA2/SEPTIN9/TOX/PLXNC1/TIAM2/NTN1
1	BP	GO:0051962	positive regulation of nervous system development	28/322	290/18870	1.33602e-13	4.9522e-11	4.10495e-11	28	NLGN1/CUX2/GRID2/PTPRZ1/NTRK2/GLI3/CDON/LRP2/ROBO2/EFNA5/ADGRB3/TIAM1/EPHB1/LRRN1/TENM4/FOXG1/MAP1B/PLXNA4/PTPRD/PLXNA2/IL1RAPL1/RUFY3/NRP1/PLXNC1/IL33/TIAM2/PAX6/NTN1
1	BP	GO:0034329	cell junction assembly	34/322	446/18870	2.93483e-13	8.15884e-11	6.76299e-11	34	ERBB4/ADGRL3/NLGN1/NRG3/CUX2/GRID2/NTRK2/EPHA3/PRKCA/FGF13/ROBO2/EFNA5/ADGRB3/CDH20/LARGE1/TLN2/OPHN1/EPHB1/SDK1/LRRN1/MAP1B/EPB41L3/PTPRD/NEGR1/CTNND2/CNTN5/IL1RAPL1/PCDH17/NRP1/ITGA2/PEAK1/LIMS1/NRCAM/NTN1
1	BP	GO:0001764	neuron migration	22/322	177/18870	3.72845e-13	9.56778e-11	7.93088e-11	22	ADGRL3/UNC5C/NRG3/NTRK2/CTNNA2/DCC/DAB1/FGF13/AUTS2/LARGE1/FOXG1/MAP1B/ARX/CELSR1/NR2F2/EMX2/NRP1/NEXMIF/MARK1/PAX6/NRCAM/NTN1
1	BP	GO:0007416	synapse assembly	23/322	200/18870	5.67923e-13	1.35328e-10	1.12175e-10	23	ERBB4/ADGRL3/NLGN1/NRG3/CUX2/GRID2/NTRK2/FGF13/ROBO2/EFNA5/ADGRB3/LARGE1/EPHB1/SDK1/LRRN1/MAP1B/PTPRD/NEGR1/CNTN5/IL1RAPL1/PCDH17/NRCAM/NTN1
1	BP	GO:0050769	positive regulation of neurogenesis	23/322	242/18870	3.02137e-11	6.71953e-09	5.56992e-09	23	CUX2/PTPRZ1/NTRK2/GLI3/CDON/LRP2/ROBO2/EFNA5/TIAM1/TENM4/FOXG1/MAP1B/PLXNA4/PTPRD/PLXNA2/IL1RAPL1/RUFY3/NRP1/PLXNC1/IL33/TIAM2/PAX6/NTN1
1	BP	GO:0050807	regulation of synapse organization	21/322	244/18870	1.38405e-09	2.19866e-07	1.82251e-07	21	NLGN1/CUX2/GRID2/NTRK2/ZNF804A/CTNNA2/ROBO2/EFNA5/TANC2/ADGRB3/TIAM1/CTTNBP2/EPHB1/ASAP1/LRRN1/PTPRD/NEGR1/IL1RAPL1/PLXNC1/NRCAM/NTN1
1	BP	GO:0050803	regulation of synapse structure or activity	21/322	250/18870	2.14814e-09	3.25736e-07	2.70008e-07	21	NLGN1/CUX2/GRID2/NTRK2/ZNF804A/CTNNA2/ROBO2/EFNA5/TANC2/ADGRB3/TIAM1/CTTNBP2/EPHB1/ASAP1/LRRN1/PTPRD/NEGR1/IL1RAPL1/PLXNC1/NRCAM/NTN1
1	BP	GO:0061351	neural precursor cell proliferation	17/322	166/18870	3.87508e-09	5.62054e-07	4.65896e-07	17	SOX5/NFIA/PTPRZ1/NFIB/GLI3/CDON/LRP2/FGF13/LHX2/EMX1/EPHB1/FOXG1/ARX/EMX2/RARB/TOX/PAX6
1	BP	GO:0045664	regulation of neuron differentiation	18/322	198/18870	9.01079e-09	1.2024e-06	9.96688e-07	18	NLGN1/MEIS1/GLI3/CDON/DAB1/ALK/TIAM1/CASZ1/TCF4/FOXG1/MAP1B/CNTN4/ZHX2/EDNRB/TCF12/BCL11A/PAX6/NRCAM
1	BP	GO:0010720	positive regulation of cell development	27/322	444/18870	1.28302e-08	1.59335e-06	1.32075e-06	27	CUX2/PTPRZ1/NTRK2/GLI3/CDON/LRP2/PRKCA/ROBO2/EFNA5/RFX3/TIAM1/TENM4/FOXG1/MAP1B/PLXNA4/NOTCH2/PTPRD/PLXNA2/IL1RAPL1/RUFY3/NRP1/TOX/PLXNC1/IL33/TIAM2/PAX6/NTN1
1	BP	GO:0007389	pattern specification process	28/322	475/18870	1.33734e-08	1.59335e-06	1.32075e-06	28	ERBB4/PBX3/NRG3/MEIS1/MEIS2/GLI3/CDON/WLS/LRP2/ZIC1/ROBO2/LHX2/RFX3/BMP5/EMX1/PTCH1/FOXG1/RFX4/NOTCH2/NR2F2/PLXNA2/EMX2/NRP1/PGAP1/ZIC3/PCSK5/SSBP3/PAX6
1	BP	GO:0098742	cell-cell adhesion via plasma-membrane adhesion molecules	21/322	279/18870	1.50999e-08	1.737e-06	1.43983e-06	21	TENM2/LRRC4C/ADGRL3/TENM3/NLGN1/GRID2/DAB1/ROBO2/EFNA5/CDH20/HMCN1/SDK1/TENM4/CELSR1/CNTN4/PTPRD/PCDH7/PALLD/IL1RAPL1/PCDH17/FAT4
1	BP	GO:0001654	eye development	25/322	391/18870	1.69413e-08	1.8231e-06	1.51119e-06	25	PBX3/TENM3/NFIA/MEIS1/NTRK2/MEIS2/NFIB/GLI3/CDON/LHX2/LARGE1/THRB/EPHB1/ADAMTS18/SDK1/RHOJ/NHS/ZHX2/NOTCH2/WNT5B/FREM2/FBN2/NRP1/RARB/PAX6
1	BP	GO:0048588	developmental cell growth	19/322	239/18870	3.10766e-08	3.04916e-06	2.5275e-06	19	MEIS1/DCC/FGF13/LHX2/EFNA5/AUTS2/FOXP1/TIAM1/EMX1/NEDD4L/MAP1B/PLXNA4/BCL11A/SLIT3/RUFY3/NRP1/DRAXIN/NRCAM/NTN1
1	BP	GO:0060560	developmental growth involved in morphogenesis	19/322	244/18870	4.3306e-08	3.90456e-06	3.23655e-06	19	DCC/FGF13/LHX2/EFNA5/MAGI2/AUTS2/TIAM1/EMX1/NEDD4L/MAP1B/PLXNA4/BCL11A/SLIT3/RUFY3/NRP1/DRAXIN/SALL1/NRCAM/NTN1
1	BP	GO:1901888	regulation of cell junction assembly	17/322	213/18870	1.57904e-07	1.25421e-05	1.03963e-05	17	NLGN1/CUX2/GRID2/NTRK2/EPHA3/ROBO2/EFNA5/ADGRB3/EPHB1/LRRN1/PTPRD/NEGR1/IL1RAPL1/NRP1/PEAK1/LIMS1/NTN1
1	BP	GO:0060537	muscle tissue development	24/322	433/18870	4.64281e-07	3.36704e-05	2.791e-05	24	ERBB4/HDAC9/SOX6/MEIS1/CDON/LRP2/NRG1/LARGE1/FOXP1/SVIL/BMP5/SLC8A1/EPHB1/TENM4/AKAP13/PTCH1/NOTCH2/FHOD3/NR2F2/ADAMTS9/TTN/RARB/PGM5/ZIC3
1	BP	GO:0045165	cell fate commitment	19/322	286/18870	5.16556e-07	3.66645e-05	3.03917e-05	19	ERBB4/SOX5/SOX6/NFIA/NFIB/GLI3/CDON/FGF13/ZNF521/TENM4/PTCH1/FOXG1/ARX/NOTCH2/WNT5B/NR2F2/NRP1/TOX/PAX6
1	BP	GO:0050919	negative chemotaxis	8/322	47/18870	1.1615e-06	7.55496e-05	6.26242e-05	8	UNC5C/NRG3/ROBO2/EFNA5/NRG1/PLXNA4/SLIT3/NTN1
1	BP	GO:0050804	modulation of chemical synaptic transmission	25/322	489/18870	1.17763e-06	7.55496e-05	6.26242e-05	25	LRRC4C/NLGN1/NRG3/CUX2/GRID2/NTRK2/DLGAP1/DCC/PLCB1/SORCS2/LARGE1/SORCS3/OPHN1/EPHB1/MAP1B/SLC4A10/CNTN4/KCNQ3/SLC24A2/PTPRD/SNCAIP/PCDH17/SLC1A3/GRIA4/PRKCE
1	BP	GO:0007264	small GTPase mediated signal transduction	25/322	491/18870	1.26783e-06	7.723e-05	6.40172e-05	25	DENND1A/CDON/DOK5/DAB1/RALGAPA2/PLCE1/EPS8/AUTS2/TIAM1/DOK6/OPHN1/PREX1/AKAP13/RHOJ/CELSR1/NOTCH2/DOCK10/ELMO1/ARHGAP21/NRP1/ITSN1/ADCYAP1R1/PSD3/TIAM2/NTN1
1	BP	GO:0048738	cardiac muscle tissue development	17/322	247/18870	1.27328e-06	7.723e-05	6.40172e-05	17	ERBB4/SOX6/MEIS1/LRP2/NRG1/LARGE1/FOXP1/BMP5/SLC8A1/TENM4/AKAP13/NOTCH2/FHOD3/ADAMTS9/TTN/RARB/ZIC3
1	BP	GO:0035108	limb morphogenesis	13/322	146/18870	1.35585e-06	7.93529e-05	6.57769e-05	13	NFIA/GLI3/LARGE1/PTCH1/AFF3/NOTCH2/FREM2/PLXNA2/FBN2/RARB/ZIC3/PCSK5/SALL1
1	BP	GO:0072001	renal system development	19/322	324/18870	3.31304e-06	0.000167459	0.00013881	19	ERBB4/GREB1L/NFIA/GLI3/LRP2/LGR4/ROBO2/PLCE1/MAGI2/ANGPT1/PTCH1/NOTCH2/EDNRB/FREM2/EMX2/NRP1/RARB/PCSK5/SALL1
1	BP	GO:0022604	regulation of cell morphogenesis	16/322	247/18870	5.70749e-06	0.000275945	0.000228735	16	CUX2/EFNA5/EPS8/PHIP/TIAM1/ENPP2/NEDD4L/RHOJ/EPB41L3/PLXNA4/PTPRD/PLXNA2/BCL11A/IL1RAPL1/PLXNC1/MYO10
1	BP	GO:0021675	nerve development	10/322	97/18870	6.1626e-06	0.000293692	0.000243446	10	NAV2/GLI3/LARGE1/EPHB1/KCNQ3/PLXNA4/SLC1A3/NRP1/SCN8A/SALL1
1	BP	GO:0016055	Wnt signaling pathway	22/322	459/18870	1.44048e-05	0.000612106	0.000507385	22	HECW1/GLI3/ZEB2/WLS/LGR4/MAGI2/TIAM1/CDK14/MCC/CELSR1/WNT5B/EDNRB/CTNND2/RBMS3/DRAXIN/GPC5/PRICKLE2/TRABD2B/SALL1/MARK1/TNIK/ZNRF3
1	BP	GO:0050954	sensory perception of mechanical stimulus	13/322	181/18870	1.44953e-05	0.000612106	0.000507385	13	NAV2/PAX3/LRP2/LARGE1/THRB/PIEZO2/ADGRV1/KCNQ3/CNTN5/USP53/SLC1A3/PGAP1/ITGA2
1	BP	GO:0198738	cell-cell signaling by wnt	22/322	461/18870	1.54043e-05	0.000642361	0.000532463	22	HECW1/GLI3/ZEB2/WLS/LGR4/MAGI2/TIAM1/CDK14/MCC/CELSR1/WNT5B/EDNRB/CTNND2/RBMS3/DRAXIN/GPC5/PRICKLE2/TRABD2B/SALL1/MARK1/TNIK/ZNRF3
1	BP	GO:0061387	regulation of extent of cell growth	10/322	109/18870	1.74454e-05	0.00070973	0.000588306	10	DCC/FGF13/EFNA5/MAP1B/PLXNA4/RUFY3/NRP1/DRAXIN/NRCAM/NTN1
1	BP	GO:0043087	regulation of GTPase activity	17/322	307/18870	2.28568e-05	0.000907742	0.000752442	17	NTRK3/NTRK2/EPHA3/RALGAPA2/EFNA5/TIAM1/RAB3GAP2/PREX1/TBC1D1/PLXNA4/DOCK10/PLXNA2/SH3BP4/PLXNC1/AGAP1/TIAM2/LIMS1
1	BP	GO:0016049	cell growth	22/322	497/18870	4.80195e-05	0.00168624	0.00139775	22	NRG3/MEIS1/DCC/FGF13/LHX2/EFNA5/PLCE1/AUTS2/FOXP1/TIAM1/EMX1/NEDD4L/MAP1B/PLXNA4/BCL11A/SLIT3/RUFY3/NRP1/SH3BP4/DRAXIN/NRCAM/NTN1
1	BP	GO:0048638	regulation of developmental growth	17/322	328/18870	5.25294e-05	0.00179352	0.00148668	17	ERBB4/DCC/PLCB1/FGF13/EFNA5/FOXP1/PTCH1/NEDD4L/MAP1B/ARX/PLXNA4/BCL11A/RUFY3/NRP1/DRAXIN/NRCAM/NTN1
1	BP	GO:2000177	regulation of neural precursor cell proliferation	9/322	100/18870	5.3493e-05	0.00180255	0.00149416	9	PTPRZ1/GLI3/CDON/LRP2/LHX2/EMX1/FOXG1/TOX/PAX6
1	BP	GO:0031016	pancreas development	8/322	79/18870	6.00458e-05	0.00200313	0.00166042	8	MEIS2/ILDR2/WLS/RFX3/BMP5/CDK6/ZIC3/PAX6
1	BP	GO:0042391	regulation of membrane potential	20/322	440/18870	7.38827e-05	0.00236993	0.00196447	20	NLGN1/CUX2/GRID2/NTRK2/KCNH7/FGF13/KCNK10/KCNH8/SLC8A1/PIEZO2/NEDD4L/STOX1/TAFA4/KCNQ3/PID1/USP53/ABAT/GRIA4/SCN8A/NRCAM
1	BP	GO:0009612	response to mechanical stimulus	13/322	213/18870	7.91538e-05	0.00246782	0.00204562	13	MEIS2/LARGE1/SLC8A1/PIEZO2/PTCH1/MAP1B/ADGRV1/KCNQ3/USP53/SLC1A3/TTN/ITGA2/IL33
1	BP	GO:0055007	cardiac muscle cell differentiation	10/322	131/18870	8.48609e-05	0.00259721	0.00215287	10	SOX6/MEIS1/NRG1/LARGE1/FOXP1/SLC8A1/AKAP13/FHOD3/TTN/RARB
1	BP	GO:0035051	cardiocyte differentiation	11/322	165/18870	0.000128625	0.00373071	0.00309244	11	SOX6/MEIS1/NRG1/LARGE1/FOXP1/SLC8A1/TENM4/AKAP13/FHOD3/TTN/RARB
1	BP	GO:0106027	neuron projection organization	8/322	91/18870	0.000163925	0.00454352	0.00376619	8	NLGN1/CUX2/ZNF804A/TANC2/TIAM1/EPHB1/DOCK10/CTNND2
1	BP	GO:0030202	heparin metabolic process	4/322	17/18870	0.00016616	0.00454352	0.00376619	4	ANGPT1/NDST3/EDNRB/NDST4
1	BP	GO:0007626	locomotory behavior	12/322	201/18870	0.000182246	0.00494286	0.00409721	12	NAV2/PBX3/MEIS1/DAB1/ZIC1/ALK/EPS8/LARGE1/SLC4A10/NEGR1/ABAT/PRKCE
1	BP	GO:0051146	striated muscle cell differentiation	15/322	305/18870	0.000254258	0.00667879	0.00553615	15	HDAC9/SOX6/MEIS1/CDON/NRG1/ADGRB3/LARGE1/FOXP1/SLC8A1/AKAP13/PRKD1/FHOD3/TTN/RARB/PGM5
1	BP	GO:0002064	epithelial cell development	12/322	214/18870	0.000324369	0.00826027	0.00684707	12	PLCB1/MAGI2/RFX3/PDE4D/BMP5/NOTCH2/WNT5B/EDNRB/PALLD/CDK6/RARB/PAX6
1	BP	GO:0008361	regulation of cell size	11/322	187/18870	0.000381441	0.00956758	0.00793072	11	DCC/FGF13/EFNA5/MAP1B/PRKD1/PLXNA4/RUFY3/NRP1/DRAXIN/NRCAM/NTN1
1	BP	GO:0010721	negative regulation of cell development	14/322	287/18870	0.000440294	0.0105671	0.00875921	14	GLI3/DCC/DAB1/FGF13/LHX2/PRTG/EDNRB/BCL11A/CDK6/RUFY3/NRP1/DRAXIN/PAX6/NTN1
1	BP	GO:0031345	negative regulation of cell projection organization	11/322	192/18870	0.000476822	0.011202	0.00928549	11	NLGN1/PTPRG/DCC/DAB1/FGF13/BCL11A/NR2F1/RUFY3/NRP1/DRAXIN/NTN1
1	BP	GO:0038130	ERBB4 signaling pathway	3/322	10/18870	0.000540436	0.0123377	0.0102269	3	ERBB4/NRG3/NRG1
1	BP	GO:0010632	regulation of epithelial cell migration	14/322	295/18870	0.000578115	0.013031	0.0108016	14	HDAC9/PTPRG/PRKCA/FOXP1/ANGPT1/MCC/ENPP2/RHOJ/PRKD1/NR2F2/ADAMTS9/NRP1/ITGA2/PRKCE
1	BP	GO:1902074	response to salt	16/322	366/18870	0.000588155	0.0131683	0.0109155	16	NLGN1/PLCB1/LARGE1/TIAM1/SDK1/PTCH1/ADGRV1/KCNQ3/EDNRB/BCL11A/ABAT/SLC1A3/TTN/SYT9/ITGA2/PRKCE
1	BP	GO:0060562	epithelial tube morphogenesis	15/322	334/18870	0.000658507	0.0144093	0.0119441	15	GREB1L/GLI3/LRP2/LGR4/LHX2/FOXP1/BMP5/PTCH1/CELSR1/STOX1/NOTCH2/NRP1/ZIC3/SALL1/NTN1
1	BP	GO:0009101	glycoprotein biosynthetic process	14/322	299/18870	0.000659766	0.0144093	0.0119441	14	PLCB1/FUT9/TMTC2/TMTC1/LARGE1/NDST3/UST/B3GAT2/NDST4/GALNT14/TET2/ST3GAL1/HS3ST4/IL33
1	BP	GO:0030210	heparin biosynthetic process	3/322	11/18870	0.00073373	0.0157918	0.01309	3	ANGPT1/NDST3/NDST4
1	BP	GO:0030318	melanocyte differentiation	4/322	25/18870	0.000793037	0.0168508	0.0139679	4	GLI3/ZEB2/EDNRB/ADAMTS9
1	BP	GO:0003012	muscle system process	18/322	452/18870	0.000812372	0.0170445	0.0141284	18	MEIS1/PRKCA/FGF13/PLCE1/LARGE1/FOXP1/PDE4D/TIAM1/GRIP2/SLC8A1/NEDD4L/PRKD1/EDNRB/DTNA/ABAT/TTN/ITGA2/KCNB2
1	BP	GO:0097553	calcium ion transmembrane import into cytosol	11/322	205/18870	0.000822037	0.0171395	0.0142072	11	PLCB1/PLCE1/PDE4D/NALF1/SLC8A1/PRKD1/SLC24A2/JPH1/SCN8A/ADCYAP1R1/PRKCE
1	BP	GO:0048568	embryonic organ development	18/322	453/18870	0.000833139	0.0172022	0.0142591	18	PBX3/GLI3/ZIC1/BMP5/PTCH1/FOXG1/STOX1/PLXNA4/NOTCH2/NR2F2/FBN2/RARB/ZIC3/PCSK5/SALL1/LRIG3/PAX6/NTN1
1	BP	GO:0032970	regulation of actin filament-based process	16/322	379/18870	0.000852999	0.0174577	0.014471	16	EPHA3/CTNNA2/ZEB2/FGF13/EFNA5/EPS8/SVIL/PDE4D/IQGAP2/PREX1/AKAP13/PRKD1/CELSR1/FHOD3/NRP1/PRKCE
1	BP	GO:0071526	semaphorin-plexin signaling pathway	5/322	44/18870	0.000882672	0.017846	0.0147929	5	NCAM1/PLXNA4/PLXNA2/NRP1/PLXNC1
1	BP	GO:0007611	learning or memory	13/322	274/18870	0.000903014	0.0180404	0.014954	13	CUX2/PTPRZ1/NTRK2/MEIS2/PLCB1/FGF13/KCNK10/ADGRB3/LARGE1/SORCS3/SLC24A2/CAMK4/PAX6
1	BP	GO:0006929	substrate-dependent cell migration	4/322	26/18870	0.000924732	0.0180404	0.014954	4	OPHN1/NRP1/ITGA2/NTN1
1	BP	GO:0099558	maintenance of synapse structure	4/322	26/18870	0.000924732	0.0180404	0.014954	4	NLGN1/ADGRB3/OPHN1/PLXNA4
1	BP	GO:0001738	morphogenesis of a polarized epithelium	7/322	92/18870	0.0010011	0.0191935	0.0159098	7	ERBB4/MAGI2/TIAM1/OPHN1/CELSR1/PRICKLE2/ZNRF3
1	BP	GO:0099560	synaptic membrane adhesion	4/322	27/18870	0.00107109	0.0196328	0.0162739	4	LRRC4C/EFNA5/PTPRD/PCDH17
1	BP	GO:0022612	gland morphogenesis	8/322	122/18870	0.00117886	0.0212577	0.0176208	8	NRG3/NFIB/GLI3/PTCH1/NOTCH2/NRP1/PAX6/NTN1
1	BP	GO:2000647	negative regulation of stem cell proliferation	4/322	28/18870	0.00123297	0.0213671	0.0177115	4	NFIB/GLI3/PTCH1/RARB
1	BP	GO:0007164	establishment of tissue polarity	6/322	70/18870	0.00123509	0.0213671	0.0177115	6	ERBB4/MAGI2/TIAM1/CELSR1/PRICKLE2/ZNRF3
1	BP	GO:0031589	cell-substrate adhesion	15/322	356/18870	0.00125177	0.021415	0.0177512	15	EPHA3/EFNA5/TIAM1/ANGPT1/EPHB1/PREX1/FREM1/CDK6/ADAMTS9/NRP1/NEXMIF/ITGA2/PEAK1/PRKCE/LIMS1
1	BP	GO:0042551	neuron maturation	5/322	48/18870	0.00131654	0.0222944	0.0184801	5	ADGRB3/KCNQ3/EDNRB/BCL11A/NRCAM
1	BP	GO:0008037	cell recognition	9/322	154/18870	0.00133674	0.022522	0.0186688	9	EPHA3/OPCML/ROBO2/EPHB1/FOXG1/CNTN4/PALLD/NRP1/NRCAM
1	BP	GO:0043410	positive regulation of MAPK cascade	18/322	474/18870	0.00138714	0.0231375	0.019179	18	ERBB4/NTRK3/NTRK2/CDON/DOK5/PLCB1/PRKCA/PELI2/PLCE1/NRG1/DOK6/ANGPT1/AKAP13/NOTCH2/TNFRSF19/NRP1/PRKCE/TNIK
1	BP	GO:0060411	cardiac septum morphogenesis	6/322	72/18870	0.00143056	0.023717	0.0196594	6	LRP2/ROBO2/BMP5/NOTCH2/SLIT3/NRP1
1	BP	GO:0060071	Wnt signaling pathway, planar cell polarity pathway	5/322	49/18870	0.00144596	0.023717	0.0196594	5	MAGI2/TIAM1/CELSR1/PRICKLE2/ZNRF3
1	BP	GO:2000027	regulation of animal organ morphogenesis	8/322	126/18870	0.00145032	0.023717	0.0196594	8	LGR4/ROBO2/MAGI2/TIAM1/CELSR1/STOX1/PRICKLE2/ZNRF3
1	BP	GO:2000650	negative regulation of sodium ion transmembrane transporter activity	3/322	14/18870	0.0015583	0.0245212	0.020326	3	HECW1/NEDD4L/PRKCE
1	BP	GO:0003309	type B pancreatic cell differentiation	4/322	30/18870	0.00160666	0.0249294	0.0206644	4	RFX3/BMP5/CDK6/PAX6
1	BP	GO:0021915	neural tube development	9/322	162/18870	0.00189664	0.0285172	0.0236384	9	GLI3/LRP2/LHX2/BMP5/PTCH1/CELSR1/PLXNA2/SSBP3/PAX6
1	BP	GO:0090132	epithelium migration	15/322	375/18870	0.00207794	0.0301391	0.0249828	15	HDAC9/PTPRG/ZEB2/PRKCA/FOXP1/ANGPT1/MCC/ENPP2/RHOJ/PRKD1/NR2F2/ADAMTS9/NRP1/ITGA2/PRKCE
1	BP	GO:0034765	regulation of monoatomic ion transmembrane transport	17/322	454/18870	0.00216353	0.0312448	0.0258993	17	HECW1/KCNH7/FGF13/KCNK10/KCNH8/PDE4D/SLC8A1/NEDD4L/PRKD1/KCNQ3/JPH1/FGF14/SCN8A/KCNB2/ADCYAP1R1/KCNJ6/PRKCE
1	BP	GO:0071692	protein localization to extracellular region	15/322	377/18870	0.0021866	0.0314418	0.0260626	15	PTPRN2/ILDR2/PLCB1/WLS/EFNA5/FRMD4A/RFX3/TIAM1/LTBP1/EDNRB/ABAT/FBN2/TTN/PCSK5/PRKCE
1	BP	GO:0048532	anatomical structure arrangement	3/322	16/18870	0.00233754	0.0329031	0.0272739	3	DAB1/PLXNA4/NRP1
1	BP	GO:0006688	glycosphingolipid biosynthetic process	4/322	34/18870	0.00257728	0.035382	0.0293287	4	FUT9/LARGE1/ST6GALNAC5/ST3GAL1
1	BP	GO:0060074	synapse maturation	4/322	34/18870	0.00257728	0.035382	0.0293287	4	NLGN1/SEZ6L/NFIA/ADGRB3
1	BP	GO:0007405	neuroblast proliferation	6/322	81/18870	0.00261584	0.0356181	0.0295244	6	SOX5/GLI3/CDON/FGF13/FOXG1/PAX6
1	BP	GO:0010469	regulation of signaling receptor activity	7/322	110/18870	0.00280544	0.0372151	0.0308482	7	NLGN1/DLGAP1/BICD1/PDE4D/TAFA4/NRP1/CBLB
1	BP	GO:0120034	positive regulation of plasma membrane bounded cell projection assembly	7/322	110/18870	0.00280544	0.0372151	0.0308482	7	TENM2/NLGN1/PLCE1/EPS8/AUTS2/NRP1/SEPTIN9
1	BP	GO:0031032	actomyosin structure organization	10/322	208/18870	0.00313375	0.0410968	0.0340658	10	FRMD5/ZEB2/IQGAP2/AKAP13/PRKD1/EPB41L3/FHOD3/TTN/NRP1/PGM5
1	BP	GO:0003158	endothelium development	8/322	143/18870	0.00320246	0.0410968	0.0340658	8	PLCB1/NRG1/FOXP1/PDE4D/SCUBE1/EDNRB/NR2F2/NRP1
1	BP	GO:0007517	muscle organ development	14/322	354/18870	0.00320299	0.0410968	0.0340658	14	PAX3/HDAC9/SOX6/CDON/LRP2/NRG1/LARGE1/SVIL/EPHB1/PAX7/JPH1/NR2F2/TCF12/TTN
1	BP	GO:0010766	negative regulation of sodium ion transport	3/322	18/18870	0.00332125	0.042096	0.034894	3	HECW1/NEDD4L/PRKCE
1	BP	GO:0048041	focal adhesion assembly	6/322	85/18870	0.00333133	0.042096	0.034894	6	EPHA3/EFNA5/NRP1/ITGA2/PEAK1/LIMS1
1	BP	GO:0030534	adult behavior	8/322	145/18870	0.00348594	0.0434652	0.036029	8	PBX3/DAB1/ZIC1/ALK/EPS8/SDK1/ABAT/PCDH17
1	BP	GO:0042552	myelination	8/322	145/18870	0.00348594	0.0434652	0.036029	8	PTPRZ1/NTRK2/LARGE1/TENM4/EPB41L3/TMEM163/RARB/SCN8A
1	BP	GO:0001658	branching involved in ureteric bud morphogenesis	5/322	60/18870	0.00355696	0.0434652	0.036029	5	GREB1L/GLI3/LGR4/PTCH1/SALL1
1	BP	GO:0002062	chondrocyte differentiation	7/322	116/18870	0.00377124	0.0456262	0.0378203	7	SOX5/SOX6/NFIB/GLI3/HMGA2/WNT5B/RARB
1	BP	GO:0035725	sodium ion transmembrane transport	9/322	180/18870	0.00384452	0.0459689	0.0381043	9	HECW1/FGF13/SLC8A1/NEDD4L/SLC4A10/SLC24A2/FGF14/SCN8A/PRKCE
1	BP	GO:0008356	asymmetric cell division	3/322	19/18870	0.00389459	0.0462361	0.0383259	3	SOX5/FGF13/PAX6
1	BP	GO:0097120	receptor localization to synapse	5/322	62/18870	0.00409977	0.048328	0.0400599	5	ERBB4/GPC6/NLGN1/CEP112/GRIP2
1	BP	GO:0023061	signal release	17/322	484/18870	0.00414384	0.0486755	0.0403479	17	NLGN1/PTPRN2/CADPS/ILDR2/PLCB1/WLS/EFNA5/RFX3/TIAM1/PRKD1/EDNRB/ABCC4/SNCAIP/ABAT/SYT9/PCSK5/PRKCE
1	BP	GO:0071805	potassium ion transmembrane transport	10/322	217/18870	0.00422866	0.0494976	0.0410293	10	KCNH7/KCNK10/KCNH8/LARGE1/NEDD4L/KCNQ3/SLC24A2/SLC1A3/KCNB2/KCNJ6
1	BP	GO:0060485	mesenchyme development	13/322	327/18870	0.00424411	0.0495047	0.0410353	13	ERBB4/EPHA3/ROBO2/NRG1/HMGA2/BMP5/TIAM1/NCAM1/EDNRB/NRP1/ZIC3/MARK1/PAX6
1	BP	GO:0038179	neurotrophin signaling pathway	4/322	39/18870	0.00427618	0.0496173	0.0411286	4	NTRK3/NTRK2/DOK5/MAGI2
1	CC	GO:0098978	glutamatergic synapse	29/330	407/19886	4.87994e-11	1.43958e-08	1.17119e-08	29	ERBB4/GPC6/LRRC4C/ADGRL3/NLGN1/NRG3/GRID2/CADPS/DLGAP1/PLCB1/EPS8/ADGRB3/TIAM1/CTTNBP2/SORCS3/GRIP2/OPHN1/EPHB1/ASAP1/PLXNA4/DOCK10/PTPRD/IL1RAPL1/PCDH17/NRP1/SCN8A/PLXNC1/TNIK/NRCAM
1	CC	GO:0098984	neuron to neuron synapse	26/330	362/19886	4.28857e-10	6.32564e-08	5.14629e-08	26	ERBB4/LRRC4C/NLGN1/GRID2/NTRK2/DLGAP1/DCC/EPS8/SORCS2/MAGI2/ADGRB3/TIAM1/SORCS3/GRIP2/SLC8A1/MAP1B/PLXNA4/PTPRD/CTNND2/SYT9/GRIA4/SCN8A/PLXNC1/PSD3/TNIK/NRCAM
1	CC	GO:0014069	postsynaptic density	22/330	315/19886	1.63604e-08	1.20658e-06	9.81622e-07	22	ERBB4/LRRC4C/NLGN1/GRID2/NTRK2/DLGAP1/DCC/EPS8/SORCS2/MAGI2/ADGRB3/TIAM1/SORCS3/GRIP2/SLC8A1/MAP1B/CTNND2/GRIA4/SCN8A/PSD3/TNIK/NRCAM
1	CC	GO:0150034	distal axon	20/330	276/19886	4.05044e-08	2.38976e-06	1.94421e-06	20	TENM2/UNC5C/NTRK2/ZNF804A/DCC/FGF13/EPS8/AUTS2/BOC/TIAM1/SLC8A1/OPHN1/PREX1/PTCH1/MAP1B/SLC4A10/PALLD/RUFY3/ITGA2/TIAM2
1	CC	GO:0030427	site of polarized growth	15/330	173/19886	2.08194e-07	7.67716e-06	6.24582e-06	15	TENM2/UNC5C/ZNF804A/DCC/FGF13/EPS8/AUTS2/BOC/TIAM1/PREX1/PTCH1/MAP1B/PALLD/RUFY3/TIAM2
1	CC	GO:0044309	neuron spine	15/330	176/19886	2.60485e-07	8.53813e-06	6.94628e-06	15	TENM2/NLGN1/GRID2/NTRK2/ZNF804A/SORCS2/TANC2/TIAM1/CTTNBP2/GRIP2/OPHN1/ASAP1/MAP1B/DOCK10/GRIA4
1	CC	GO:0097060	synaptic membrane	22/330	393/19886	7.67891e-07	2.05934e-05	1.6754e-05	22	ERBB4/TENM2/LRRC4C/NLGN1/GRID2/DENND1A/DCC/SORCS2/ADGRB3/TIAM1/SORCS3/GRIP2/PTPRD/CNTN5/SNCAIP/IL1RAPL1/PCDH17/NRP1/GRIA4/ITSN1/SCN8A/NRCAM
1	CC	GO:0043197	dendritic spine	14/330	174/19886	1.3103e-06	2.97337e-05	2.41901e-05	14	TENM2/NLGN1/GRID2/NTRK2/ZNF804A/SORCS2/TANC2/TIAM1/CTTNBP2/OPHN1/ASAP1/MAP1B/DOCK10/GRIA4
1	CC	GO:0030175	filopodium	10/330	108/19886	1.27046e-05	0.000249857	0.000203274	10	TENM2/UNC5C/NLGN1/SYNE2/FGF13/IQGAP2/EPHB1/RUFY3/MYO10/TIAM2
1	CC	GO:0002116	semaphorin receptor complex	4/330	11/19886	2.24134e-05	0.000413247	0.000336201	4	PLXNA4/PLXNA2/NRP1/PLXNC1
1	CC	GO:0060076	excitatory synapse	7/330	63/19886	8.1092e-05	0.00140718	0.00114483	7	NLGN1/GRID2/ADGRB3/PLXNA4/PALLD/SCN8A/PLXNC1
1	CC	GO:0098985	asymmetric, glutamatergic, excitatory synapse	4/330	15/19886	8.7961e-05	0.00142131	0.00115632	4	NLGN1/ADGRB3/PLXNA4/PLXNC1
1	CC	GO:0031252	cell leading edge	19/330	423/19886	9.15419e-05	0.00142131	0.00115632	19	UNC5C/SYNE2/ROBO2/PLCE1/EPS8/TIAM1/TLN2/IQGAP2/MCC/NHS/EPB41L3/ADGRV1/PALLD/CDK6/RUFY3/ITSN1/MYO10/PSD3/TIAM2
1	CC	GO:0062023	collagen-containing extracellular matrix	18/330	429/19886	0.000320633	0.0042994	0.00349782	18	GPC6/NAV2/PTPRZ1/CDON/EFNA5/NCAM1/COL4A6/ANGPT1/COL4A5/HMCN1/FREM1/LTBP1/WNT5B/FREM2/FBN2/ADAMTS9/GPC5/NTN1
1	CC	GO:0030018	Z disc	9/330	132/19886	0.00036362	0.00466383	0.0037943	9	SYNE2/SLC8A1/PRKD1/FHOD3/JPH1/PALLD/TTN/PGM5/SCN8A
1	CC	GO:0030027	lamellipodium	11/330	201/19886	0.000557534	0.00669977	0.00545066	11	UNC5C/SYNE2/PLCE1/IQGAP2/MCC/NHS/PALLD/RUFY3/ITSN1/MYO10/TIAM2
1	CC	GO:0043025	neuronal cell body	19/330	489/19886	0.000567777	0.00669977	0.00545066	19	UNC5C/SEZ6L/ZNF804A/SORCS2/TIAM1/GRIP2/SLC8A1/MAP1B/SLC4A10/NEGR1/CTNND2/SNCAIP/RUFY3/SLC1A3/GRIA4/PDE1A/KCNB2/MYO10/TIAM2
1	CC	GO:0098982	GABA-ergic synapse	6/330	79/19886	0.0020075	0.0204211	0.0166138	6	ERBB4/NLGN1/PLCB1/EFNA5/CNTN5/PCDH17
1	MF	GO:0017154	semaphorin receptor activity	4/320	12/18496	3.90056e-05	0.00691348	0.00614073	4	PLXNA4/PLXNA2/NRP1/PLXNC1
1	MF	GO:0030695	GTPase regulator activity	22/320	486/18496	4.20699e-05	0.00691348	0.00614073	22	DENND1A/PLCB1/RALGAPA2/PLCE1/ADGRB3/TIAM1/IQGAP2/OPHN1/ASAP1/RAB3GAP2/PREX1/AKAP13/TBC1D1/DOCK10/ELMO1/ARHGAP21/NRP1/SH3BP4/ITSN1/PSD3/AGAP1/TIAM2
1	MF	GO:0060589	nucleoside-triphosphatase regulator activity	22/320	486/18496	4.20699e-05	0.00691348	0.00614073	22	DENND1A/PLCB1/RALGAPA2/PLCE1/ADGRB3/TIAM1/IQGAP2/OPHN1/ASAP1/RAB3GAP2/PREX1/AKAP13/TBC1D1/DOCK10/ELMO1/ARHGAP21/NRP1/SH3BP4/ITSN1/PSD3/AGAP1/TIAM2
1	MF	GO:0019199	transmembrane receptor protein kinase activity	8/320	79/18496	6.60494e-05	0.00753902	0.00669634	8	ERBB4/NTRK3/NTRK2/EPHA3/ALK/EPHB1/LTBP1/NRP1
1	MF	GO:0004714	transmembrane receptor protein tyrosine kinase activity	7/320	60/18496	7.64606e-05	0.00753902	0.00669634	7	ERBB4/NTRK3/NTRK2/EPHA3/ALK/EPHB1/NRP1
1	MF	GO:0005001	transmembrane receptor protein tyrosine phosphatase activity	4/320	17/18496	0.000175134	0.0123345	0.0109558	4	PTPRG/PTPRZ1/PTPRN2/PTPRD
1	MF	GO:0019198	transmembrane receptor protein phosphatase activity	4/320	17/18496	0.000175134	0.0123345	0.0109558	4	PTPRG/PTPRZ1/PTPRN2/PTPRD
1	MF	GO:0003779	actin binding	19/320	438/18496	0.000241304	0.0148704	0.0132082	19	SYNE2/CTNNA2/TNS1/EPS8/SVIL/TLN2/IQGAP2/OPHN1/MAP1B/EPB41L3/MYO16/FHOD3/TAGLN3/SPIRE1/PALLD/GAS2L3/TTN/MYO10/PRKCE
1	MF	GO:0009931	calcium-dependent protein serine/threonine kinase activity	4/320	22/18496	0.000502765	0.0275403	0.024462	4	PRKCA/PRKD1/CAMK4/PRKCE
1	MF	GO:0098631	cell adhesion mediator activity	6/320	65/18496	0.000896651	0.0353948	0.0314385	6	LRRC4C/CNTN4/CNTN5/PALLD/ITGA2/NRCAM
1	MF	GO:0035497	cAMP response element binding	3/320	12/18496	0.00100513	0.0353948	0.0314385	3	CREB5/HMGA2/TCF12
1	MF	GO:0071837	HMG box domain binding	3/320	13/18496	0.00128999	0.0423977	0.0376587	3	PAX3/TCF12/PAX6
1	MF	GO:0001228	DNA-binding transcription activator activity, RNA polymerase II-specific	18/320	471/18496	0.00150238	0.0462921	0.0411178	18	PBX3/NFIA/MEIS1/MEIS2/NFIB/ZIC1/LHX2/ZNF521/PRDM16/CASZ1/MECOM/TCF4/ARX/RFX4/NFIC/TCF12/ZIC3/PAX6
1	MF	GO:0034483	heparan sulfate sulfotransferase activity	3/320	15/18496	0.00200029	0.0471134	0.0418473	3	NDST3/NDST4/HS3ST4
1	MF	GO:0030296	protein tyrosine kinase activator activity	4/320	33/18496	0.00242198	0.0499278	0.0443471	4	NRG3/ALK/EFNA5/NRG1

## Sheet: Neural precursor cells
cluster	ONTOLOGY	ID	Description	GeneRatio	BgRatio	pvalue	p.adjust	qvalue	Count	geneID
Neural precursor cells	BP	GO:0010975	regulation of neuron projection development	49/271	453/18870	7.18614e-29	1.94457e-25	1.64903e-25	49	PLXNA4/ROR2/HECW1/SEMA3C/ROBO3/DCC/EPHA3/NIN/TOX/TANC2/DAB1/GRID2/PLXNA2/RAPGEF2/TENM3/BMP5/MAP6/FSTL4/MARK1/EPHA4/TIAM2/PTN/BCL11A/SEMA6D/NLGN1/ADGRB3/NTRK2/TBR1/EPHA7/PTPRG/EFNA5/LRP8/NRP1/PPP3CA/SPOCK1/SEZ6/NTRK3/SEMA6A/SLIT1/UST/PDLIM5/ALK/FUT9/NTNG1/NR2F1/DPYSL3/RELN/LRRC4C/CNTN2
Neural precursor cells	BP	GO:0050808	synapse organization	40/271	483/18870	2.3759e-19	3.21459e-16	2.72603e-16	40	ERBB4/CTNND2/PLXNA4/ADGRL3/NFIA/CTTNBP2/ROR2/GRIA1/TANC2/GRID2/GPM6A/IGSF21/PTPRT/EPHA4/NLGN1/CNTN5/ADGRB3/NTRK2/EPHA7/PDZRN3/DNER/EFNA5/LRP8/NRP1/LRRN1/CNKSR2/SEZ6/NRXN1/SLIT1/PDLIM5/LARGE1/GRM5/GPHN/NTNG1/CAP2/RELN/LRRC4C/CNTN2/SDK2/ANK3
Neural precursor cells	BP	GO:0007409	axonogenesis	38/271	448/18870	9.05722e-19	8.16961e-16	6.92798e-16	38	PTPRZ1/PLXNA4/NFIB/CNTN4/KALRN/SEMA3C/ROBO3/DCC/UNC5C/NRXN3/EPHA3/BCL11B/NIN/NCAM1/DAB1/PLXNA2/MAP6/FSTL4/EPHA4/TIAM2/SEMA6D/CNTN5/NTRK2/TBR1/EPHA7/EFNA5/NRP1/BOC/NRXN1/SEMA6A/SLIT1/UST/UNC5B/NTNG1/RELN/LRRC4C/CNTN2/ANK3
Neural precursor cells	BP	GO:0050804	modulation of chemical synaptic transmission	36/271	489/18870	7.27367e-16	2.99722e-13	2.54169e-13	36	CNTN4/ROR2/SORCS2/DCC/SLC4A10/PLCB1/GRIA1/GRID2/ADCY8/RAPGEF2/SNCAIP/KCNQ3/EPHA4/PTN/SLC24A2/PLCL1/NLGN1/NTRK2/EPHA7/DLGAP1/LRP8/GRIA2/PPP3CA/NRXN1/MCTP1/LARGE1/GRIN2A/GRM5/NTNG1/RIMS1/RELN/LRRC4C/GRM8/CNTN2/ABHD6/CACNA1A
Neural precursor cells	BP	GO:0099177	regulation of trans-synaptic signaling	36/271	490/18870	7.75333e-16	2.99722e-13	2.54169e-13	36	CNTN4/ROR2/SORCS2/DCC/SLC4A10/PLCB1/GRIA1/GRID2/ADCY8/RAPGEF2/SNCAIP/KCNQ3/EPHA4/PTN/SLC24A2/PLCL1/NLGN1/NTRK2/EPHA7/DLGAP1/LRP8/GRIA2/PPP3CA/NRXN1/MCTP1/LARGE1/GRIN2A/GRM5/NTNG1/RIMS1/RELN/LRRC4C/GRM8/CNTN2/ABHD6/CACNA1A
Neural precursor cells	BP	GO:0030900	forebrain development	31/271	407/18870	3.46656e-14	1.17256e-11	9.94355e-12	31	ERBB4/PLXNA4/NFIB/PGAP1/SLC4A10/PLCB1/GRIA1/ZIC1/BCL11B/NIN/DCLK2/TOX/DAB1/FAT4/RAPGEF2/CDK6/ZEB1/SLC1A2/NTRK2/TBR1/LRP8/NRP1/PCDH9/BTBD3/SLIT1/LARGE1/ALK/EMX1/CDON/RELN/CNTN2
Neural precursor cells	BP	GO:0051960	regulation of nervous system development	33/271	466/18870	3.90114e-14	1.17294e-11	9.94677e-12	33	TENM4/PTPRZ1/PLXNA4/SEMA3C/DCC/NIN/DAB1/GRID2/PLXNA2/RAPGEF2/MAP6/FSTL4/HOXB3/EPHA4/TIAM2/PTN/SEMA6D/NLGN1/ADGRB3/NTRK2/EPHA7/EFNA5/SORL1/LRP8/NRP1/LRRN1/PPP3CA/NRXN1/SEMA6A/SLIT1/GRM5/CDON/RELN
Neural precursor cells	BP	GO:0050767	regulation of neurogenesis	28/271	390/18870	2.72269e-12	6.13966e-10	5.20654e-10	28	TENM4/PTPRZ1/PLXNA4/SEMA3C/DCC/NIN/DAB1/PLXNA2/RAPGEF2/MAP6/FSTL4/HOXB3/EPHA4/TIAM2/PTN/SEMA6D/NTRK2/EPHA7/EFNA5/SORL1/LRP8/NRP1/PPP3CA/SEMA6A/SLIT1/GRM5/CDON/RELN
Neural precursor cells	BP	GO:0031346	positive regulation of cell projection organization	26/271	355/18870	1.09604e-11	2.28146e-09	1.93472e-09	26	TENM2/PLXNA4/ROR2/ROBO3/EPHA3/NIN/TOX/PLXNA2/RAPGEF2/TENM3/BMP5/GPM6A/MAP6/EPHA4/TIAM2/PTN/NLGN1/NTRK2/EFNA5/LRP8/NRP1/NTRK3/ALK/FUT9/DPYSL3/RELN
Neural precursor cells	BP	GO:0034329	cell junction assembly	28/271	446/18870	6.50314e-11	1.09984e-08	9.32687e-09	28	ERBB4/CTNND2/ADGRL3/GRIA1/EPHA3/GRID2/AFDN/RAPGEF2/GPM6A/CORO2B/EPB41L3/NLGN1/CNTN5/ADGRB3/NTRK2/EPHA7/DNER/EFNA5/CDH12/NRP1/LRRN1/NRXN1/SLIT1/PDLIM5/LARGE1/CDH20/JAM3/SDK2
Neural precursor cells	BP	GO:0031345	negative regulation of cell projection organization	18/271	192/18870	3.55227e-10	4.80622e-08	4.07576e-08	18	SEMA3C/DCC/DAB1/RAPGEF2/FSTL4/EPHA4/BCL11A/SEMA6D/NLGN1/EPHA7/PTPRG/NRP1/PPP3CA/SPOCK1/SEMA6A/SLIT1/NR2F1/DPYSL3
Neural precursor cells	BP	GO:0007416	synapse assembly	18/271	200/18870	6.91537e-10	8.57237e-08	7.26952e-08	18	ERBB4/ADGRL3/GRIA1/GRID2/GPM6A/NLGN1/CNTN5/ADGRB3/NTRK2/EPHA7/DNER/EFNA5/LRRN1/NRXN1/SLIT1/PDLIM5/LARGE1/SDK2
Neural precursor cells	BP	GO:0098742	cell-cell adhesion via plasma-membrane adhesion molecules	21/271	279/18870	6.9694e-10	8.57237e-08	7.26952e-08	21	TENM4/TENM2/ADGRL3/CNTN4/ROBO3/DAB1/GRID2/FAT4/TENM3/IGSF21/PTPRT/NLGN1/EFNA5/CDH12/PCDH9/CDH20/NTNG1/LRRC4C/CADM1/CNTN2/SDK2
Neural precursor cells	BP	GO:0001764	neuron migration	17/271	177/18870	7.63e-10	8.97687e-08	7.61254e-08	17	ADGRL3/DCC/UNC5C/DAB1/RAPGEF2/GPM6A/MARK1/NTRK2/BARHL1/DNER/NRP1/SPOCK1/SEMA6A/LARGE1/NTNG1/RELN/CNTN2
Neural precursor cells	BP	GO:0021953	central nervous system neuron differentiation	17/271	181/18870	1.07922e-09	1.21682e-07	1.03189e-07	17	PLXNA4/NFIB/DCC/SLC4A10/BCL11B/NIN/DCLK2/TOX/GRID2/RAPGEF2/EPHA4/NTRK2/TBR1/NRP1/SPOCK1/EMX1/CNTN2
Neural precursor cells	BP	GO:0048588	developmental cell growth	19/271	239/18870	1.87246e-09	1.87662e-07	1.59141e-07	19	MEIS1/AKAP6/PLXNA4/SEMA3C/DCC/NIN/FSTL4/BCL11A/SEMA6D/SH3GL2/EPHA7/EFNA5/NRP1/SORBS2/SEMA6A/SLIT1/PDLIM5/RIMS1/EMX1
Neural precursor cells	BP	GO:0050807	regulation of synapse organization	18/271	244/18870	1.63162e-08	1.57685e-06	1.33719e-06	18	CTTNBP2/ROR2/TANC2/GRID2/GPM6A/PTPRT/EPHA4/NLGN1/ADGRB3/NTRK2/EPHA7/EFNA5/LRP8/LRRN1/NRXN1/SLIT1/PDLIM5/RELN
Neural precursor cells	BP	GO:0050919	negative chemotaxis	9/271	47/18870	1.92478e-08	1.73615e-06	1.47229e-06	9	PLXNA4/SEMA3C/UNC5C/NRG1/SEMA6D/EPHA7/EFNA5/SEMA6A/SLIT1
Neural precursor cells	BP	GO:0050803	regulation of synapse structure or activity	18/271	250/18870	2.37672e-08	2.07465e-06	1.75934e-06	18	CTTNBP2/ROR2/TANC2/GRID2/GPM6A/PTPRT/EPHA4/NLGN1/ADGRB3/NTRK2/EPHA7/EFNA5/LRP8/LRRN1/NRXN1/SLIT1/PDLIM5/RELN
Neural precursor cells	BP	GO:0007626	locomotory behavior	16/271	201/18870	3.60371e-08	3.04738e-06	2.58424e-06	16	NAV2/MEIS1/PBX3/SLC4A10/ZIC1/DAB1/ADCY8/EPHA4/SEZ6/LARGE1/KLHL1/GRM5/ALK/ZFHX3/RELN/CNTN2
Neural precursor cells	BP	GO:0045664	regulation of neuron differentiation	15/271	198/18870	1.85686e-07	1.47784e-05	1.25324e-05	15	MEIS1/CNTN4/BCL11B/DAB1/TCF4/ZEB1/TCF12/BCL11A/NLGN1/ZNF536/ALK/ZFHX3/CDON/RELN/CNTN2
Neural precursor cells	BP	GO:0007611	learning or memory	17/271	274/18870	4.93645e-07	3.10652e-05	2.63438e-05	17	PTPRZ1/PLCB1/GRIA1/NRXN3/ADCY8/PTN/SLC24A2/ADGRB3/NTRK2/TBR1/NRXN1/CAMK4/LARGE1/GRIN2A/GRM5/RELN/CNTN2
Neural precursor cells	BP	GO:0060560	developmental growth involved in morphogenesis	16/271	244/18870	5.16036e-07	3.17362e-05	2.69129e-05	16	PLXNA4/SEMA3C/DCC/NIN/FSTL4/BCL11A/SEMA6D/SH3GL2/EPHA7/EFNA5/NRP1/SEMA6A/SLIT1/RIMS1/NKD1/EMX1
Neural precursor cells	BP	GO:0048640	negative regulation of developmental growth	11/271	115/18870	8.32294e-07	4.89606e-05	4.15195e-05	11	SEMA3C/DCC/FSTL4/JARID2/BCL11A/SEMA6D/EPHA7/NRP1/SEMA6A/SLIT1/NKD1
Neural precursor cells	BP	GO:0007158	neuron cell-cell adhesion	5/271	16/18870	2.25945e-06	0.000117578	9.97087e-05	5	CNTN4/NCAM2/NRXN3/NLGN1/NRXN1
Neural precursor cells	BP	GO:0071526	semaphorin-plexin signaling pathway	7/271	44/18870	2.83746e-06	0.000144871	0.000122853	7	PLXNA4/SEMA3C/NCAM1/PLXNA2/SEMA6D/NRP1/SEMA6A
Neural precursor cells	BP	GO:0061387	regulation of extent of cell growth	10/271	109/18870	3.86539e-06	0.0001887	0.000160021	10	PLXNA4/SEMA3C/DCC/FSTL4/SEMA6D/EPHA7/EFNA5/NRP1/SEMA6A/SLIT1
Neural precursor cells	BP	GO:0010001	glial cell differentiation	15/271	252/18870	3.90509e-06	0.0001887	0.000160021	15	TENM4/PTPRZ1/NFIB/NFIA/ROR2/DAB1/CDK6/EPHA4/PTN/NTRK2/DNER/LARGE1/EMX1/RELN/CNTN2
Neural precursor cells	BP	GO:0010721	negative regulation of cell development	16/271	287/18870	4.314e-06	0.000204801	0.000173675	16	SEMA3C/DCC/DAB1/RAPGEF2/CDK6/FSTL4/PTN/BCL11A/SEMA6D/SHB/EPHA7/SORL1/NRP1/PPP3CA/SEMA6A/SLIT1
Neural precursor cells	BP	GO:0035249	synaptic transmission, glutamatergic	10/271	111/18870	4.55687e-06	0.000212602	0.00018029	10	ROR2/GRIA1/GRID2/NLGN1/GRIA2/NRXN1/GRIN2A/GRM5/RELN/GRM8
Neural precursor cells	BP	GO:0060537	muscle tissue development	20/271	433/18870	4.89564e-06	0.000224536	0.00019041	20	ERBB4/MEIS1/TENM4/AKAP6/ZFPM2/SEMA3C/EYA2/NRG1/SGCD/BMP5/JARID2/TTN/DNER/PPP3CA/SORBS2/PDLIM5/LARGE1/CDON/TFAP2B/ELN
Neural precursor cells	BP	GO:0010720	positive regulation of cell development	20/271	444/18870	7.10068e-06	0.000295607	0.00025068	20	TENM4/PTPRZ1/PLXNA4/ROR2/NIN/TOX/PLXNA2/MAP6/EPHA4/TIAM2/PTN/NTRK2/SHB/EFNA5/LRP8/NRP1/PPP3CA/GRM5/CDON/RELN
Neural precursor cells	BP	GO:0030534	adult behavior	11/271	145/18870	8.0991e-06	0.000327107	0.000277393	11	PBX3/NRXN3/ZIC1/DAB1/SLC1A2/EPHA4/SEZ6/NRXN1/KLHL1/ALK/CNTN2
Neural precursor cells	BP	GO:0060078	regulation of postsynaptic membrane potential	11/271	148/18870	9.84747e-06	0.000386192	0.000327498	11	GRIA1/GRID2/NLGN1/GRIA2/PPP3CA/SEZ6/NRXN1/GRIN2A/GRM5/RIMS1/RELN
Neural precursor cells	BP	GO:0016049	cell growth	21/271	497/18870	1.10729e-05	0.000428045	0.00036299	21	MEIS1/AKAP6/PLXNA4/SEMA3C/DCC/NIN/FSTL4/BCL11A/SEMA6D/SH3GL2/EPHA7/SH3BP4/EFNA5/NRP1/SORBS2/SPOCK1/SEMA6A/SLIT1/PDLIM5/RIMS1/EMX1
Neural precursor cells	BP	GO:1901888	regulation of cell junction assembly	13/271	213/18870	1.32733e-05	0.000498854	0.000423037	13	EPHA3/GRID2/RAPGEF2/NLGN1/ADGRB3/NTRK2/EPHA7/EFNA5/NRP1/LRRN1/NRXN1/SLIT1/PDLIM5
Neural precursor cells	BP	GO:0045165	cell fate commitment	15/271	286/18870	1.77776e-05	0.000616745	0.000523011	15	ERBB4/TENM4/NFIB/NFIA/EYA2/SOX5/BCL11B/TOX/EBF2/TBR1/NRP1/ZNF521/CDON/ONECUT1/CHD3
Neural precursor cells	BP	GO:0055017	cardiac muscle tissue growth	8/271	89/18870	4.21957e-05	0.00134331	0.00113915	8	ERBB4/MEIS1/TENM4/AKAP6/ZFPM2/JARID2/SORBS2/PDLIM5
Neural precursor cells	BP	GO:0040013	negative regulation of locomotion	18/271	423/18870	4.33687e-05	0.0013575	0.00115119	18	DACH1/SEMA3C/PLCB1/AFDN/BMP5/PTPRT/EPHA4/SEMA6D/NAV3/PTPRG/NRP1/SEMA6A/MCTP1/SLIT1/DPYSL3/SRGAP1/FRMD5/ABHD6
Neural precursor cells	BP	GO:0042552	myelination	10/271	145/18870	4.75593e-05	0.00144602	0.00122625	10	TENM4/PTPRZ1/EPB41L3/PTN/HYCC1/NTRK2/LARGE1/CNTN2/JAM3/TMEM163
Neural precursor cells	BP	GO:0001654	eye development	17/271	391/18870	5.43094e-05	0.00158023	0.00134006	17	MEIS1/PBX3/NFIB/NFIA/BCL11B/CRYBG3/TENM3/GPM6A/ADAMTS18/ZEB1/NTRK2/NRP1/LARGE1/NKD1/CDON/TFAP2B/SDK2
Neural precursor cells	BP	GO:0022604	regulation of cell morphogenesis	13/271	247/18870	6.22718e-05	0.00172649	0.0014641	13	PLXNA4/PLXNA2/EPB41L3/EPHA4/BCL11A/MYO10/EFNA5/LRP8/NTNG1/RIMS1/RELN/FGD4/CNTN2
Neural precursor cells	BP	GO:0046847	filopodium assembly	7/271	70/18870	6.45986e-05	0.00176569	0.00149734	7	TENM2/GPM6A/NLGN1/MYO10/NRP1/DPYSL3/FGD4
Neural precursor cells	BP	GO:0051491	positive regulation of filopodium assembly	5/271	31/18870	7.36826e-05	0.00192728	0.00163437	5	TENM2/GPM6A/NLGN1/NRP1/DPYSL3
Neural precursor cells	BP	GO:2000463	positive regulation of excitatory postsynaptic potential	5/271	32/18870	8.63096e-05	0.00215832	0.00183029	5	NLGN1/NRXN1/GRIN2A/RIMS1/RELN
Neural precursor cells	BP	GO:0048013	ephrin receptor signaling pathway	6/271	51/18870	8.69389e-05	0.00215832	0.00183029	6	KALRN/EPHA3/ANKS1B/EPHA4/EPHA7/EFNA5
Neural precursor cells	BP	GO:0034765	regulation of monoatomic ion transmembrane transport	18/271	454/18870	0.000106831	0.0025683	0.00217796	18	AKAP6/KCNH7/HECW1/CACNA1E/KCNQ3/KCNG2/KCNJ3/FGF14/PPP3CA/PDE4D/KCNQ5/GRIN2A/GRM5/SCN3A/RELN/CEMIP/CACNA1A/ANK3
Neural precursor cells	BP	GO:0098703	calcium ion import across plasma membrane	6/271	54/18870	0.000120273	0.0027817	0.00235894	6	NALF1/CACNA1E/SLC24A2/PPP3CA/SCN3A/CACNA1A
Neural precursor cells	BP	GO:0035051	cardiocyte differentiation	10/271	165/18870	0.000140172	0.00316087	0.00268048	10	MEIS1/TENM4/AKAP6/SEMA3C/NRG1/SGCD/TTN/SORBS2/PDLIM5/LARGE1
Neural precursor cells	BP	GO:0055013	cardiac muscle cell development	7/271	86/18870	0.000238293	0.004885	0.00414257	7	MEIS1/AKAP6/SGCD/TTN/SORBS2/PDLIM5/LARGE1
Neural precursor cells	BP	GO:0045926	negative regulation of growth	12/271	247/18870	0.000250383	0.00509427	0.00432003	12	SEMA3C/DCC/FSTL4/JARID2/BCL11A/SEMA6D/EPHA7/SH3BP4/NRP1/SEMA6A/SLIT1/NKD1
Neural precursor cells	BP	GO:0052652	cyclic purine nucleotide metabolic process	5/271	40/18870	0.000256806	0.00514752	0.00436519	5	PDE1A/ADCY8/GUCY1A2/ADCY2/PDE4D
Neural precursor cells	BP	GO:0009187	cyclic nucleotide metabolic process	5/271	41/18870	0.000289074	0.00566836	0.00480687	5	PDE1A/ADCY8/GUCY1A2/ADCY2/PDE4D
Neural precursor cells	BP	GO:0050954	sensory perception of mechanical stimulus	10/271	181/18870	0.000296901	0.00574217	0.00486947	10	NAV2/PGAP1/KCNQ3/LHFPL3/CNTN5/BARHL1/LARGE1/ADGRV1/PIEZO2/CEMIP
Neural precursor cells	BP	GO:0038130	ERBB4 signaling pathway	3/271	10/18870	0.000326231	0.00626086	0.00530932	3	ERBB4/NRG1/CADM1
Neural precursor cells	BP	GO:0106027	neuron projection organization	7/271	91/18870	0.000337796	0.00643715	0.00545882	7	CTNND2/TANC2/EPHA4/NLGN1/LRP8/PDLIM5/RELN
Neural precursor cells	BP	GO:0008361	regulation of cell size	10/271	187/18870	0.000384851	0.00720144	0.00610695	10	PLXNA4/SEMA3C/DCC/FSTL4/SEMA6D/EPHA7/EFNA5/NRP1/SEMA6A/SLIT1
Neural precursor cells	BP	GO:0033674	positive regulation of kinase activity	14/271	337/18870	0.000390739	0.00724205	0.00614139	14	ERBB4/ROR2/NRG1/ADCY8/RAPGEF2/EPHA4/NTRK2/AXIN2/LRP8/NTRK3/GRM5/ALK/RELN/CEMIP
Neural precursor cells	BP	GO:0008037	cell recognition	9/271	154/18870	0.000393471	0.00724308	0.00614226	9	CNTN4/ROBO3/NCAM2/EPHA3/OPCML/EPHA4/NRP1/CADM1/CNTN2
Neural precursor cells	BP	GO:0048762	mesenchymal cell differentiation	12/271	262/18870	0.000427115	0.00765412	0.00649083	12	ERBB4/SEMA3C/NRG1/EPHA3/NCAM1/BMP5/MARK1/EPHA4/SEMA6D/AXIN2/NRP1/SEMA6A
Neural precursor cells	BP	GO:1990090	cellular response to nerve growth factor stimulus	5/271	46/18870	0.000498763	0.00859652	0.00729	5	GRIA1/RAPGEF2/SH3GL2/NTRK2/NTRK3
Neural precursor cells	BP	GO:0043087	regulation of GTPase activity	13/271	307/18870	0.000524266	0.00897888	0.00761426	13	PLXNA4/AGAP1/EPHA3/PLXNA2/RAPGEF2/EPHA4/TIAM2/NTRK2/SH3BP4/EFNA5/NTRK3/DOCK9/FGD4
Neural precursor cells	BP	GO:0007389	pattern specification process	17/271	475/18870	0.000540616	0.00920067	0.00780234	17	ERBB4/MEIS1/PBX3/PGAP1/SEMA3C/ZIC1/PLXNA2/BMP5/ZEB1/HOXB3/TBR1/AXIN2/NRP1/NKD1/EMX1/CDON/RELN
Neural precursor cells	BP	GO:0050920	regulation of chemotaxis	11/271	232/18870	0.000552713	0.00934776	0.00792707	11	PLXNA4/SEMA3C/ROBO3/PTN/SEMA6D/TBR1/NRP1/NTRK3/SEMA6A/SLIT1/JAM3
Neural precursor cells	BP	GO:0003300	cardiac muscle hypertrophy	7/271	99/18870	0.000563812	0.00947625	0.00803603	7	MEIS1/AKAP6/JARID2/TTN/PPP3CA/SORBS2/PDLIM5
Neural precursor cells	BP	GO:1990089	response to nerve growth factor	5/271	48/18870	0.000608672	0.00998222	0.00846511	5	GRIA1/RAPGEF2/SH3GL2/NTRK2/NTRK3
Neural precursor cells	BP	GO:0061351	neural precursor cell proliferation	9/271	166/18870	0.000678049	0.0108425	0.00919462	9	PTPRZ1/NFIB/NFIA/SOX5/BCL11B/TOX/PTN/EMX1/CDON
Neural precursor cells	BP	GO:0061098	positive regulation of protein tyrosine kinase activity	4/271	30/18870	0.000849658	0.0129897	0.0110155	4	EPHA4/LRP8/GRM5/RELN
Neural precursor cells	BP	GO:0061448	connective tissue development	12/271	285/18870	0.000896077	0.0136224	0.011552	12	NFIB/NFIA/SOX5/BMP5/ZEB1/HOXB3/EBF2/AXIN2/SORL1/LARGE1/ITGB8/LNPK
Neural precursor cells	BP	GO:1904321	response to forskolin	3/271	14/18870	0.000948304	0.0140225	0.0118913	3	ADCY8/EFNA5/ADCY2
Neural precursor cells	BP	GO:1904322	cellular response to forskolin	3/271	14/18870	0.000948304	0.0140225	0.0118913	3	ADCY8/EFNA5/ADCY2
Neural precursor cells	BP	GO:0051347	positive regulation of transferase activity	15/271	414/18870	0.00100501	0.0147004	0.0124662	15	ERBB4/ROR2/NRG1/ADCY8/RAPGEF2/EPHA4/NTRK2/AXIN2/SORL1/LRP8/NTRK3/GRM5/ALK/RELN/CEMIP
Neural precursor cells	BP	GO:0016322	neuron remodeling	3/271	15/18870	0.00117285	0.0167038	0.0141651	3	KCNQ3/BCL11A/ADGRB3
Neural precursor cells	BP	GO:0072176	nephric duct development	3/271	15/18870	0.00117285	0.0167038	0.0141651	3	GREB1L/EPHA4/EPHA7
Neural precursor cells	BP	GO:0071805	potassium ion transmembrane transport	10/271	217/18870	0.00121345	0.0171916	0.0145787	10	AKAP6/KCNH7/KCNQ3/KCNN3/KCNG2/SLC24A2/KCNJ3/KCNQ5/LARGE1/ANK3
Neural precursor cells	BP	GO:0001570	vasculogenesis	6/271	83/18870	0.00124322	0.017341	0.0147055	6	ZFPM2/RAPGEF2/NTRK2/NRP1/ITGB8/RIN2
Neural precursor cells	BP	GO:0043113	receptor clustering	5/271	57/18870	0.00134031	0.0185045	0.0156922	5	PTN/NLGN1/NRXN1/GPHN/RELN
Neural precursor cells	BP	GO:0021783	preganglionic parasympathetic fiber development	3/271	16/18870	0.00142825	0.0193243	0.0163873	3	NAV2/PLXNA4/NRP1
Neural precursor cells	BP	GO:0032793	positive regulation of CREB transcription factor activity	3/271	16/18870	0.00142825	0.0193243	0.0163873	3	ADCY8/LRP8/RELN
Neural precursor cells	BP	GO:0048532	anatomical structure arrangement	3/271	16/18870	0.00142825	0.0193243	0.0163873	3	PLXNA4/DAB1/NRP1
Neural precursor cells	BP	GO:2000146	negative regulation of cell motility	14/271	388/18870	0.00152687	0.0205558	0.0174317	14	DACH1/PLCB1/AFDN/BMP5/PTPRT/EPHA4/SEMA6D/NAV3/PTPRG/MCTP1/DPYSL3/SRGAP1/FRMD5/ABHD6
Neural precursor cells	BP	GO:0051146	striated muscle cell differentiation	12/271	305/18870	0.00159722	0.0211867	0.0179667	12	MEIS1/AKAP6/NRG1/SGCD/TTN/ADGRB3/DNER/PPP3CA/SORBS2/PDLIM5/LARGE1/CDON
Neural precursor cells	BP	GO:0031644	regulation of nervous system process	7/271	119/18870	0.00166547	0.0219843	0.018643	7	TENM4/NLGN1/DLGAP1/NRXN1/GRIN2A/RIMS1/RELN
Neural precursor cells	BP	GO:0090497	mesenchymal cell migration	5/271	61/18870	0.00181788	0.0237642	0.0201525	5	ERBB4/SEMA3C/SEMA6D/NRP1/SEMA6A
Neural precursor cells	BP	GO:0097120	receptor localization to synapse	5/271	62/18870	0.00195453	0.025306	0.0214599	5	ERBB4/CEP112/NLGN1/GPHN/RELN
Neural precursor cells	BP	GO:0045446	endothelial cell differentiation	7/271	124/18870	0.00210696	0.0266865	0.0226306	7	PLCB1/NRG1/AFDN/RAPGEF2/ZEB1/NRP1/PDE4D
Neural precursor cells	BP	GO:0018108	peptidyl-tyrosine phosphorylation	11/271	276/18870	0.00223799	0.0281675	0.0238866	11	ERBB4/EPHA3/EPHA4/EPHA7/EFNA5/LRP8/NRP1/GRM5/ALK/SH3BP5/RELN
Neural precursor cells	BP	GO:0006813	potassium ion transport	10/271	241/18870	0.00262618	0.0321558	0.0272687	10	AKAP6/KCNH7/KCNQ3/KCNN3/KCNG2/SLC24A2/KCNJ3/KCNQ5/LARGE1/ANK3
Neural precursor cells	BP	GO:0051216	cartilage development	9/271	207/18870	0.00311555	0.0374697	0.0317749	9	NFIB/NFIA/SOX5/BMP5/ZEB1/HOXB3/AXIN2/ITGB8/LNPK
Neural precursor cells	BP	GO:0019226	transmission of nerve impulse	5/271	69/18870	0.00313	0.0374769	0.031781	5	GRIA1/KCNQ3/NTRK2/JAM3/ANK3
Neural precursor cells	BP	GO:0070886	positive regulation of calcineurin-NFAT signaling cascade	3/271	21/18870	0.00321701	0.0380141	0.0322366	3	AKAP6/PPP3CA/CAMTA1
Neural precursor cells	BP	GO:0106058	positive regulation of calcineurin-mediated signaling	3/271	21/18870	0.00321701	0.0380141	0.0322366	3	AKAP6/PPP3CA/CAMTA1
Neural precursor cells	BP	GO:0098659	inorganic cation import across plasma membrane	7/271	137/18870	0.00368096	0.0422614	0.0358384	7	NALF1/CACNA1E/SLC24A2/KCNJ3/PPP3CA/SCN3A/CACNA1A
Neural precursor cells	BP	GO:0099587	inorganic ion import across plasma membrane	7/271	137/18870	0.00368096	0.0422614	0.0358384	7	NALF1/CACNA1E/SLC24A2/KCNJ3/PPP3CA/SCN3A/CACNA1A
Neural precursor cells	BP	GO:0035265	organ growth	8/271	177/18870	0.00413297	0.0469908	0.039849	8	ERBB4/MEIS1/TENM4/AKAP6/ZFPM2/JARID2/SORBS2/PDLIM5
Neural precursor cells	CC	GO:0097060	synaptic membrane	33/280	393/19886	1.6855e-16	4.70255e-14	3.65488e-14	33	ERBB4/TENM2/SORCS2/DCC/GRIA1/NRXN3/GRID2/ADCY8/GPM6A/SNCAIP/IGSF21/PTPRT/SLC1A2/EPHA4/NLGN1/CNTN5/LRRTM4/ADGRB3/KCNJ3/NRP1/GRIA2/CNKSR2/NRXN1/KCNQ5/GRIN2A/GRM5/GPHN/NTNG1/RIMS1/LRRC4C/CNTN2/ABHD6/ANK3
Neural precursor cells	CC	GO:0032279	asymmetric synapse	27/280	331/19886	2.20289e-13	3.07303e-11	2.3884e-11	27	ERBB4/CTNND2/PLXNA4/KALRN/SORCS2/DCC/GRIA1/GRID2/ADCY8/ANKS1B/PTPRT/EPHA4/NLGN1/ADGRB3/NTRK2/DLGAP1/GRIA2/CNKSR2/SPOCK1/ARHGAP32/PDLIM5/GRIN2A/GRM5/GPHN/CAP2/LRRC4C/CADM1
Neural precursor cells	CC	GO:0014069	postsynaptic density	26/280	315/19886	4.76994e-13	4.43604e-11	3.44775e-11	26	ERBB4/CTNND2/KALRN/SORCS2/DCC/GRIA1/GRID2/ADCY8/ANKS1B/PTPRT/EPHA4/NLGN1/ADGRB3/NTRK2/DLGAP1/GRIA2/CNKSR2/SPOCK1/ARHGAP32/PDLIM5/GRIN2A/GRM5/GPHN/CAP2/LRRC4C/CADM1
Neural precursor cells	CC	GO:0098978	glutamatergic synapse	26/280	407/19886	1.50809e-10	6.0108e-09	4.67167e-09	26	ERBB4/PLXNA4/ADGRL3/CTTNBP2/ROR2/PLCB1/GRIA1/GRID2/ADCY8/GPM6A/PTPRT/SLC1A2/EPHA4/NLGN1/SH3GL2/ADGRB3/EPHA7/DLGAP1/NRP1/PPP3CA/CNKSR2/GRIN2A/GRM5/NTNG1/LRRC4C/ABHD6
Neural precursor cells	CC	GO:0043197	dendritic spine	17/280	174/19886	4.40101e-10	1.36431e-08	1.06036e-08	17	TENM2/CTTNBP2/SORCS2/GRIA1/TANC2/GRID2/ANKS1B/GPM6A/EPHA4/NLGN1/NTRK2/GRIA2/PPP3CA/SEZ6/ARHGAP32/GRIN2A/GRM5
Neural precursor cells	CC	GO:0044309	neuron spine	17/280	176/19886	5.26156e-10	1.46798e-08	1.14093e-08	17	TENM2/CTTNBP2/SORCS2/GRIA1/TANC2/GRID2/ANKS1B/GPM6A/EPHA4/NLGN1/NTRK2/GRIA2/PPP3CA/SEZ6/ARHGAP32/GRIN2A/GRM5
Neural precursor cells	CC	GO:0043025	neuronal cell body	27/280	489/19886	1.64789e-09	3.53663e-08	2.74871e-08	27	CTNND2/PDE1A/ROR2/SORCS2/SLC4A10/UNC5C/GRIA1/ADCY8/RAPGEF2/CACNA1E/GPM6A/SNCAIP/KCNN3/EPHA4/TIAM2/MYO10/DNER/SORL1/LRP8/GRIA2/SORBS2/CNKSR2/SEZ6/NRXN1/KLHL1/CNTN2/CACNA1A
Neural precursor cells	CC	GO:0060076	excitatory synapse	9/280	63/19886	2.3288e-07	4.64096e-06	3.60701e-06	9	PLXNA4/GRIA1/GRID2/ADCY8/GPM6A/NLGN1/ADGRB3/KCNJ3/GRIA2
Neural precursor cells	CC	GO:0031594	neuromuscular junction	8/280	76/19886	1.15116e-05	0.000214116	0.000166413	8	ERBB4/GRIA1/EPHA4/NLGN1/PDZRN3/SPOCK1/LARGE1/ANK3
Neural precursor cells	CC	GO:0044295	axonal growth cone	5/280	27/19886	3.34414e-05	0.000583135	0.000453219	5	DCC/NIN/GPM6A/EPHA4/BOC
Neural precursor cells	CC	GO:0098685	Schaffer collateral - CA1 synapse	8/280	92/19886	4.6806e-05	0.000768168	0.000597029	8	DCC/ADCY8/EPHA4/PTN/PPP3CA/GRM5/NTNG1/LRRC4C
Neural precursor cells	CC	GO:0033268	node of Ranvier	4/280	16/19886	6.12685e-05	0.000949662	0.000738089	4	KCNQ3/SPOCK1/CNTN2/ANK3
Neural precursor cells	CC	GO:0034702	monoatomic ion channel complex	14/280	300/19886	9.71258e-05	0.00142622	0.00110847	14	AKAP6/GRIA1/GRID2/CACNA1E/KCNQ3/KCNG2/KCNJ3/GRIA2/PDE4D/KCNQ5/GRIN2A/SCN3A/ABHD6/CACNA1A
Neural precursor cells	CC	GO:0030175	filopodium	8/280	108/19886	0.000145867	0.00193795	0.0015062	8	TENM2/UNC5C/GPM6A/EPHA4/TIAM2/NLGN1/MYO10/FGD4
Neural precursor cells	CC	GO:0030427	site of polarized growth	10/280	173/19886	0.000176795	0.00214459	0.0016668	10	TENM2/DCC/UNC5C/NIN/GPM6A/EPHA4/TIAM2/BOC/PCDH9/DPYSL3
Neural precursor cells	CC	GO:0008328	ionotropic glutamate receptor complex	5/280	41/19886	0.00026429	0.00307237	0.00238789	5	GRIA1/GRID2/GRIA2/GRIN2A/ABHD6
Neural precursor cells	CC	GO:0005912	adherens junction	10/280	188/19886	0.000345188	0.00385077	0.00299286	10	CTNND2/FRMD4A/AFDN/IGSF21/EPHA4/EFNA5/CDH12/PDLIM5/CDH20/FRMD5
Neural precursor cells	CC	GO:0002116	semaphorin receptor complex	3/280	11/19886	0.000419089	0.00433059	0.00336579	3	PLXNA4/PLXNA2/NRP1
Neural precursor cells	CC	GO:0098878	neurotransmitter receptor complex	5/280	46/19886	0.000456506	0.00454876	0.00353535	5	GRIA1/GRID2/GRIA2/GRIN2A/ABHD6
Neural precursor cells	CC	GO:0098982	GABA-ergic synapse	6/280	79/19886	0.000868547	0.00835603	0.0064944	6	ERBB4/PLCB1/NLGN1/CNTN5/EFNA5/ABHD6
Neural precursor cells	CC	GO:0098985	asymmetric, glutamatergic, excitatory synapse	3/280	15/19886	0.00110842	0.0103083	0.00801174	3	PLXNA4/NLGN1/ADGRB3
Neural precursor cells	CC	GO:0097440	apical dendrite	3/280	16/19886	0.00135007	0.0121506	0.00944362	3	SLC4A10/SEZ6/OSBP2
Neural precursor cells	CC	GO:0060077	inhibitory synapse	3/280	17/19886	0.00162239	0.0133132	0.0103471	3	CEP112/IGSF21/NLGN1
Neural precursor cells	CC	GO:1990351	transporter complex	14/280	421/19886	0.00270735	0.0198776	0.0154491	14	AKAP6/GRIA1/GRID2/CACNA1E/KCNQ3/KCNG2/KCNJ3/GRIA2/PDE4D/KCNQ5/GRIN2A/SCN3A/ABHD6/CACNA1A
Neural precursor cells	CC	GO:0044291	cell-cell contact zone	5/280	72/19886	0.00346457	0.0241653	0.0187816	5	AKAP6/AFDN/PCDH9/JAM3/ANK3
Neural precursor cells	CC	GO:0048786	presynaptic active zone	5/280	77/19886	0.00462281	0.0314577	0.0244493	5	GRIA1/ADCY8/GPM6A/NTNG1/RIMS1
Neural precursor cells	CC	GO:0031941	filamentous actin	3/280	28/19886	0.00697373	0.0442198	0.0343681	3	PDLIM5/DPYSL3/JAM3
Neural precursor cells	MF	GO:0004714	transmembrane receptor protein tyrosine kinase activity	10/270	60/18496	1.4757e-08	6.49307e-06	5.26591e-06	10	ERBB4/ROR2/EPHA3/EPHA4/CRIM1/NTRK2/EPHA7/NRP1/NTRK3/ALK
Neural precursor cells	MF	GO:0098632	cell-cell adhesion mediator activity	8/270	52/18496	8.02382e-07	0.000117683	9.54412e-05	8	CNTN4/ROBO3/CNTN5/PDLIM5/NTNG1/LRRC4C/CNTN2/JAM3
Neural precursor cells	MF	GO:0008066	glutamate receptor activity	6/270	27/18496	2.09421e-06	0.000230363	0.000186826	6	GRIA1/GRID2/GRIA2/GRIN2A/GRM5/GRM8
Neural precursor cells	MF	GO:0045499	chemorepellent activity	6/270	28/18496	2.63289e-06	0.000231694	0.000187905	6	SEMA3C/NRG1/SEMA6D/EPHA7/EFNA5/SEMA6A
Neural precursor cells	MF	GO:0008179	adenylate cyclase binding	4/270	12/18496	2.00468e-05	0.00110258	0.000894195	4	AKAP6/GRIA1/ADCY2/CAP2
Neural precursor cells	MF	GO:0001540	amyloid-beta binding	8/270	85/18496	3.38752e-05	0.00165612	0.00134312	8	GRIA1/EPHA4/NLGN1/SORL1/LRP8/GRIA2/GRIN2A/CACNA1A
Neural precursor cells	MF	GO:0005516	calmodulin binding	12/270	204/18496	4.78455e-05	0.0021052	0.00170733	12	PDE1A/PLCB1/ADCY8/MAP6/KCNQ3/KCNN3/TTN/MYO10/PPP3CA/CAMK4/ARPP21/EPB41
Neural precursor cells	MF	GO:0005001	transmembrane receptor protein tyrosine phosphatase activity	4/270	17/18496	9.09907e-05	0.00299292	0.00242727	4	PTPRZ1/PTPRT/PTPRN2/PTPRG
Neural precursor cells	MF	GO:0019198	transmembrane receptor protein phosphatase activity	4/270	17/18496	9.09907e-05	0.00299292	0.00242727	4	PTPRZ1/PTPRT/PTPRN2/PTPRG
Neural precursor cells	MF	GO:0022839	monoatomic ion gated channel activity	15/270	325/18496	9.20322e-05	0.00299292	0.00242727	15	KCNH7/NALF1/GRIA1/GRID2/CACNA1E/KCNQ3/KCNN3/KCNG2/KCNJ3/GRIA2/KCNQ5/GRIN2A/SCN3A/PIEZO2/CACNA1A
Neural precursor cells	MF	GO:0022836	gated channel activity	15/270	326/18496	9.52293e-05	0.00299292	0.00242727	15	KCNH7/NALF1/GRIA1/GRID2/CACNA1E/KCNQ3/KCNN3/KCNG2/KCNJ3/GRIA2/KCNQ5/GRIN2A/SCN3A/PIEZO2/CACNA1A
Neural precursor cells	MF	GO:0004970	ionotropic glutamate receptor activity	4/270	19/18496	0.000144814	0.00424789	0.00344506	4	GRIA1/GRID2/GRIA2/GRIN2A
Neural precursor cells	MF	GO:0030165	PDZ domain binding	7/270	84/18496	0.000227133	0.00624617	0.00506567	7	GRIA1/GRID2/RAPGEF2/NLGN1/CRIM1/NKD1/CADM1
Neural precursor cells	MF	GO:0042578	phosphoric ester hydrolase activity	15/270	358/18496	0.000264051	0.00679162	0.00550803	15	PTPRZ1/PDE1A/MPPED2/EYA2/PLCB1/PTPRT/PTPN4/PTPRN2/PLCL1/PTPRG/PPP3CA/INPP4B/PDE4D/PDE3B/PLCZ1
Neural precursor cells	MF	GO:0008081	phosphoric diester hydrolase activity	7/270	87/18496	0.000282363	0.00679162	0.00550803	7	PDE1A/MPPED2/PLCB1/PLCL1/PDE4D/PDE3B/PLCZ1
Neural precursor cells	MF	GO:0005216	monoatomic ion channel activity	17/270	443/18496	0.000293274	0.00679162	0.00550803	17	KCNH7/NALF1/GRIA1/GRID2/CACNA1E/GPM6A/KCNQ3/KCNN3/KCNG2/SLC24A2/KCNJ3/GRIA2/KCNQ5/GRIN2A/SCN3A/PIEZO2/CACNA1A
Neural precursor cells	MF	GO:0043121	neurotrophin binding	3/270	10/18496	0.000342168	0.0075277	0.006105	3	FSTL4/NTRK2/NTRK3
Neural precursor cells	MF	GO:0008093	cytoskeletal anchor activity	4/270	24/18496	0.00037485	0.00785401	0.00636964	4	BICD1/EPB41L3/SORBS2/ANK3
Neural precursor cells	MF	GO:0017154	semaphorin receptor activity	3/270	12/18496	0.000613866	0.0112542	0.00912722	3	PLXNA4/PLXNA2/NRP1
Neural precursor cells	MF	GO:0003779	actin binding	16/270	438/18496	0.000748126	0.0121917	0.00988751	16	AFAP1/SPIRE1/MYO16/ADCY8/AFDN/CORO2B/EPB41L3/TTN/NCALD/MYO10/PHACTR3/PDLIM5/KLHL1/CAP2/FGD4/EPB41
Neural precursor cells	MF	GO:0005041	low-density lipoprotein particle receptor activity	3/270	15/18496	0.00122907	0.0186479	0.0151236	3	LRP1B/SORL1/LRP8
Neural precursor cells	MF	GO:0030296	protein tyrosine kinase activator activity	4/270	33/18496	0.00130221	0.0190991	0.0154894	4	NRG1/EFNA5/GRM5/ALK
Neural precursor cells	MF	GO:0001228	DNA-binding transcription activator activity, RNA polymerase II-specific	16/270	471/18496	0.00159167	0.0225914	0.0183217	16	MEIS1/PBX3/NFIB/NFIA/ZIC1/BCL11B/TCF4/HOXB3/ESRRG/TCF12/EBF2/BARHL1/ZNF521/MECOM/TFAP2B/ONECUT1
Neural precursor cells	MF	GO:0031690	adrenergic receptor binding	3/270	18/18496	0.00213402	0.0246296	0.0199747	3	GRIA1/RAPGEF2/PDE4D
Neural precursor cells	MF	GO:0030695	GTPase regulator activity	16/270	486/18496	0.00218275	0.0246296	0.0199747	16	KALRN/AGAP1/PLCB1/RAPGEF2/TIAM2/ADGRB3/SH3BP4/NRP1/STXBP5L/ARHGAP32/DOCK9/RIMS1/SH3BP5/RIN2/SRGAP1/FGD4
Neural precursor cells	MF	GO:0060589	nucleoside-triphosphatase regulator activity	16/270	486/18496	0.00218275	0.0246296	0.0199747	16	KALRN/AGAP1/PLCB1/RAPGEF2/TIAM2/ADGRB3/SH3BP4/NRP1/STXBP5L/ARHGAP32/DOCK9/RIMS1/SH3BP5/RIN2/SRGAP1/FGD4
Neural precursor cells	MF	GO:0046873	metal ion transmembrane transporter activity	15/270	441/18496	0.00218307	0.0246296	0.0199747	15	KCNH7/NALF1/SLC4A10/CACNA1E/GPM6A/KCNQ3/KCNN3/SLC1A2/KCNG2/SLC24A2/KCNJ3/KCNQ5/GRIN2A/SCN3A/CACNA1A
Neural precursor cells	MF	GO:0009975	cyclase activity	3/270	22/18496	0.00385777	0.0394749	0.0320143	3	ADCY8/GUCY1A2/ADCY2
Neural precursor cells	MF	GO:0098960	postsynaptic neurotransmitter receptor activity	5/270	72/18496	0.00403149	0.0403149	0.0326956	5	GRIA1/GRID2/GRIA2/GRIN2A/GRM5
Neural precursor cells	MF	GO:0016849	phosphorus-oxygen lyase activity	3/270	23/18496	0.00438904	0.0419821	0.0340477	3	ADCY8/GUCY1A2/ADCY2
Neural precursor cells	MF	GO:0030215	semaphorin receptor binding	3/270	23/18496	0.00438904	0.0419821	0.0340477	3	SEMA3C/SEMA6D/SEMA6A
Neural precursor cells	MF	GO:0005200	structural constituent of cytoskeleton	6/270	112/18496	0.00603639	0.0499161	0.0404822	6	BICD1/EPB41L3/TUBA1C/SORBS2/EPB41/ANK3
Neural precursor cells	MF	GO:0004435	phosphatidylinositol phospholipase C activity	3/270	26/18496	0.00623951	0.0499161	0.0404822	3	PLCB1/PLCL1/PLCZ1
Neural precursor cells	MF	GO:0030507	spectrin binding	3/270	26/18496	0.00623951	0.0499161	0.0404822	3	MYO10/EPB41/ANK3

## Sheet: 7
cluster	ONTOLOGY	ID	Description	GeneRatio	BgRatio	pvalue	p.adjust	qvalue	Count	geneID
7	BP	GO:0010975	regulation of neuron projection development	49/271	453/18870	7.18614e-29	1.94457e-25	1.64903e-25	49	PLXNA4/ROR2/HECW1/SEMA3C/ROBO3/DCC/EPHA3/NIN/TOX/TANC2/DAB1/GRID2/PLXNA2/RAPGEF2/TENM3/BMP5/MAP6/FSTL4/MARK1/EPHA4/TIAM2/PTN/BCL11A/SEMA6D/NLGN1/ADGRB3/NTRK2/TBR1/EPHA7/PTPRG/EFNA5/LRP8/NRP1/PPP3CA/SPOCK1/SEZ6/NTRK3/SEMA6A/SLIT1/UST/PDLIM5/ALK/FUT9/NTNG1/NR2F1/DPYSL3/RELN/LRRC4C/CNTN2
7	BP	GO:0050808	synapse organization	40/271	483/18870	2.3759e-19	3.21459e-16	2.72603e-16	40	ERBB4/CTNND2/PLXNA4/ADGRL3/NFIA/CTTNBP2/ROR2/GRIA1/TANC2/GRID2/GPM6A/IGSF21/PTPRT/EPHA4/NLGN1/CNTN5/ADGRB3/NTRK2/EPHA7/PDZRN3/DNER/EFNA5/LRP8/NRP1/LRRN1/CNKSR2/SEZ6/NRXN1/SLIT1/PDLIM5/LARGE1/GRM5/GPHN/NTNG1/CAP2/RELN/LRRC4C/CNTN2/SDK2/ANK3
7	BP	GO:0007409	axonogenesis	38/271	448/18870	9.05722e-19	8.16961e-16	6.92798e-16	38	PTPRZ1/PLXNA4/NFIB/CNTN4/KALRN/SEMA3C/ROBO3/DCC/UNC5C/NRXN3/EPHA3/BCL11B/NIN/NCAM1/DAB1/PLXNA2/MAP6/FSTL4/EPHA4/TIAM2/SEMA6D/CNTN5/NTRK2/TBR1/EPHA7/EFNA5/NRP1/BOC/NRXN1/SEMA6A/SLIT1/UST/UNC5B/NTNG1/RELN/LRRC4C/CNTN2/ANK3
7	BP	GO:0050804	modulation of chemical synaptic transmission	36/271	489/18870	7.27367e-16	2.99722e-13	2.54169e-13	36	CNTN4/ROR2/SORCS2/DCC/SLC4A10/PLCB1/GRIA1/GRID2/ADCY8/RAPGEF2/SNCAIP/KCNQ3/EPHA4/PTN/SLC24A2/PLCL1/NLGN1/NTRK2/EPHA7/DLGAP1/LRP8/GRIA2/PPP3CA/NRXN1/MCTP1/LARGE1/GRIN2A/GRM5/NTNG1/RIMS1/RELN/LRRC4C/GRM8/CNTN2/ABHD6/CACNA1A
7	BP	GO:0099177	regulation of trans-synaptic signaling	36/271	490/18870	7.75333e-16	2.99722e-13	2.54169e-13	36	CNTN4/ROR2/SORCS2/DCC/SLC4A10/PLCB1/GRIA1/GRID2/ADCY8/RAPGEF2/SNCAIP/KCNQ3/EPHA4/PTN/SLC24A2/PLCL1/NLGN1/NTRK2/EPHA7/DLGAP1/LRP8/GRIA2/PPP3CA/NRXN1/MCTP1/LARGE1/GRIN2A/GRM5/NTNG1/RIMS1/RELN/LRRC4C/GRM8/CNTN2/ABHD6/CACNA1A
7	BP	GO:0030900	forebrain development	31/271	407/18870	3.46656e-14	1.17256e-11	9.94355e-12	31	ERBB4/PLXNA4/NFIB/PGAP1/SLC4A10/PLCB1/GRIA1/ZIC1/BCL11B/NIN/DCLK2/TOX/DAB1/FAT4/RAPGEF2/CDK6/ZEB1/SLC1A2/NTRK2/TBR1/LRP8/NRP1/PCDH9/BTBD3/SLIT1/LARGE1/ALK/EMX1/CDON/RELN/CNTN2
7	BP	GO:0051960	regulation of nervous system development	33/271	466/18870	3.90114e-14	1.17294e-11	9.94677e-12	33	TENM4/PTPRZ1/PLXNA4/SEMA3C/DCC/NIN/DAB1/GRID2/PLXNA2/RAPGEF2/MAP6/FSTL4/HOXB3/EPHA4/TIAM2/PTN/SEMA6D/NLGN1/ADGRB3/NTRK2/EPHA7/EFNA5/SORL1/LRP8/NRP1/LRRN1/PPP3CA/NRXN1/SEMA6A/SLIT1/GRM5/CDON/RELN
7	BP	GO:0050767	regulation of neurogenesis	28/271	390/18870	2.72269e-12	6.13966e-10	5.20654e-10	28	TENM4/PTPRZ1/PLXNA4/SEMA3C/DCC/NIN/DAB1/PLXNA2/RAPGEF2/MAP6/FSTL4/HOXB3/EPHA4/TIAM2/PTN/SEMA6D/NTRK2/EPHA7/EFNA5/SORL1/LRP8/NRP1/PPP3CA/SEMA6A/SLIT1/GRM5/CDON/RELN
7	BP	GO:0031346	positive regulation of cell projection organization	26/271	355/18870	1.09604e-11	2.28146e-09	1.93472e-09	26	TENM2/PLXNA4/ROR2/ROBO3/EPHA3/NIN/TOX/PLXNA2/RAPGEF2/TENM3/BMP5/GPM6A/MAP6/EPHA4/TIAM2/PTN/NLGN1/NTRK2/EFNA5/LRP8/NRP1/NTRK3/ALK/FUT9/DPYSL3/RELN
7	BP	GO:0034329	cell junction assembly	28/271	446/18870	6.50314e-11	1.09984e-08	9.32687e-09	28	ERBB4/CTNND2/ADGRL3/GRIA1/EPHA3/GRID2/AFDN/RAPGEF2/GPM6A/CORO2B/EPB41L3/NLGN1/CNTN5/ADGRB3/NTRK2/EPHA7/DNER/EFNA5/CDH12/NRP1/LRRN1/NRXN1/SLIT1/PDLIM5/LARGE1/CDH20/JAM3/SDK2
7	BP	GO:0031345	negative regulation of cell projection organization	18/271	192/18870	3.55227e-10	4.80622e-08	4.07576e-08	18	SEMA3C/DCC/DAB1/RAPGEF2/FSTL4/EPHA4/BCL11A/SEMA6D/NLGN1/EPHA7/PTPRG/NRP1/PPP3CA/SPOCK1/SEMA6A/SLIT1/NR2F1/DPYSL3
7	BP	GO:0007416	synapse assembly	18/271	200/18870	6.91537e-10	8.57237e-08	7.26952e-08	18	ERBB4/ADGRL3/GRIA1/GRID2/GPM6A/NLGN1/CNTN5/ADGRB3/NTRK2/EPHA7/DNER/EFNA5/LRRN1/NRXN1/SLIT1/PDLIM5/LARGE1/SDK2
7	BP	GO:0098742	cell-cell adhesion via plasma-membrane adhesion molecules	21/271	279/18870	6.9694e-10	8.57237e-08	7.26952e-08	21	TENM4/TENM2/ADGRL3/CNTN4/ROBO3/DAB1/GRID2/FAT4/TENM3/IGSF21/PTPRT/NLGN1/EFNA5/CDH12/PCDH9/CDH20/NTNG1/LRRC4C/CADM1/CNTN2/SDK2
7	BP	GO:0001764	neuron migration	17/271	177/18870	7.63e-10	8.97687e-08	7.61254e-08	17	ADGRL3/DCC/UNC5C/DAB1/RAPGEF2/GPM6A/MARK1/NTRK2/BARHL1/DNER/NRP1/SPOCK1/SEMA6A/LARGE1/NTNG1/RELN/CNTN2
7	BP	GO:0021953	central nervous system neuron differentiation	17/271	181/18870	1.07922e-09	1.21682e-07	1.03189e-07	17	PLXNA4/NFIB/DCC/SLC4A10/BCL11B/NIN/DCLK2/TOX/GRID2/RAPGEF2/EPHA4/NTRK2/TBR1/NRP1/SPOCK1/EMX1/CNTN2
7	BP	GO:0048588	developmental cell growth	19/271	239/18870	1.87246e-09	1.87662e-07	1.59141e-07	19	MEIS1/AKAP6/PLXNA4/SEMA3C/DCC/NIN/FSTL4/BCL11A/SEMA6D/SH3GL2/EPHA7/EFNA5/NRP1/SORBS2/SEMA6A/SLIT1/PDLIM5/RIMS1/EMX1
7	BP	GO:0050807	regulation of synapse organization	18/271	244/18870	1.63162e-08	1.57685e-06	1.33719e-06	18	CTTNBP2/ROR2/TANC2/GRID2/GPM6A/PTPRT/EPHA4/NLGN1/ADGRB3/NTRK2/EPHA7/EFNA5/LRP8/LRRN1/NRXN1/SLIT1/PDLIM5/RELN
7	BP	GO:0050919	negative chemotaxis	9/271	47/18870	1.92478e-08	1.73615e-06	1.47229e-06	9	PLXNA4/SEMA3C/UNC5C/NRG1/SEMA6D/EPHA7/EFNA5/SEMA6A/SLIT1
7	BP	GO:0050803	regulation of synapse structure or activity	18/271	250/18870	2.37672e-08	2.07465e-06	1.75934e-06	18	CTTNBP2/ROR2/TANC2/GRID2/GPM6A/PTPRT/EPHA4/NLGN1/ADGRB3/NTRK2/EPHA7/EFNA5/LRP8/LRRN1/NRXN1/SLIT1/PDLIM5/RELN
7	BP	GO:0007626	locomotory behavior	16/271	201/18870	3.60371e-08	3.04738e-06	2.58424e-06	16	NAV2/MEIS1/PBX3/SLC4A10/ZIC1/DAB1/ADCY8/EPHA4/SEZ6/LARGE1/KLHL1/GRM5/ALK/ZFHX3/RELN/CNTN2
7	BP	GO:0045664	regulation of neuron differentiation	15/271	198/18870	1.85686e-07	1.47784e-05	1.25324e-05	15	MEIS1/CNTN4/BCL11B/DAB1/TCF4/ZEB1/TCF12/BCL11A/NLGN1/ZNF536/ALK/ZFHX3/CDON/RELN/CNTN2
7	BP	GO:0007611	learning or memory	17/271	274/18870	4.93645e-07	3.10652e-05	2.63438e-05	17	PTPRZ1/PLCB1/GRIA1/NRXN3/ADCY8/PTN/SLC24A2/ADGRB3/NTRK2/TBR1/NRXN1/CAMK4/LARGE1/GRIN2A/GRM5/RELN/CNTN2
7	BP	GO:0060560	developmental growth involved in morphogenesis	16/271	244/18870	5.16036e-07	3.17362e-05	2.69129e-05	16	PLXNA4/SEMA3C/DCC/NIN/FSTL4/BCL11A/SEMA6D/SH3GL2/EPHA7/EFNA5/NRP1/SEMA6A/SLIT1/RIMS1/NKD1/EMX1
7	BP	GO:0048640	negative regulation of developmental growth	11/271	115/18870	8.32294e-07	4.89606e-05	4.15195e-05	11	SEMA3C/DCC/FSTL4/JARID2/BCL11A/SEMA6D/EPHA7/NRP1/SEMA6A/SLIT1/NKD1
7	BP	GO:0007158	neuron cell-cell adhesion	5/271	16/18870	2.25945e-06	0.000117578	9.97087e-05	5	CNTN4/NCAM2/NRXN3/NLGN1/NRXN1
7	BP	GO:0071526	semaphorin-plexin signaling pathway	7/271	44/18870	2.83746e-06	0.000144871	0.000122853	7	PLXNA4/SEMA3C/NCAM1/PLXNA2/SEMA6D/NRP1/SEMA6A
7	BP	GO:0061387	regulation of extent of cell growth	10/271	109/18870	3.86539e-06	0.0001887	0.000160021	10	PLXNA4/SEMA3C/DCC/FSTL4/SEMA6D/EPHA7/EFNA5/NRP1/SEMA6A/SLIT1
7	BP	GO:0010001	glial cell differentiation	15/271	252/18870	3.90509e-06	0.0001887	0.000160021	15	TENM4/PTPRZ1/NFIB/NFIA/ROR2/DAB1/CDK6/EPHA4/PTN/NTRK2/DNER/LARGE1/EMX1/RELN/CNTN2
7	BP	GO:0010721	negative regulation of cell development	16/271	287/18870	4.314e-06	0.000204801	0.000173675	16	SEMA3C/DCC/DAB1/RAPGEF2/CDK6/FSTL4/PTN/BCL11A/SEMA6D/SHB/EPHA7/SORL1/NRP1/PPP3CA/SEMA6A/SLIT1
7	BP	GO:0035249	synaptic transmission, glutamatergic	10/271	111/18870	4.55687e-06	0.000212602	0.00018029	10	ROR2/GRIA1/GRID2/NLGN1/GRIA2/NRXN1/GRIN2A/GRM5/RELN/GRM8
7	BP	GO:0060537	muscle tissue development	20/271	433/18870	4.89564e-06	0.000224536	0.00019041	20	ERBB4/MEIS1/TENM4/AKAP6/ZFPM2/SEMA3C/EYA2/NRG1/SGCD/BMP5/JARID2/TTN/DNER/PPP3CA/SORBS2/PDLIM5/LARGE1/CDON/TFAP2B/ELN
7	BP	GO:0010720	positive regulation of cell development	20/271	444/18870	7.10068e-06	0.000295607	0.00025068	20	TENM4/PTPRZ1/PLXNA4/ROR2/NIN/TOX/PLXNA2/MAP6/EPHA4/TIAM2/PTN/NTRK2/SHB/EFNA5/LRP8/NRP1/PPP3CA/GRM5/CDON/RELN
7	BP	GO:0030534	adult behavior	11/271	145/18870	8.0991e-06	0.000327107	0.000277393	11	PBX3/NRXN3/ZIC1/DAB1/SLC1A2/EPHA4/SEZ6/NRXN1/KLHL1/ALK/CNTN2
7	BP	GO:0060078	regulation of postsynaptic membrane potential	11/271	148/18870	9.84747e-06	0.000386192	0.000327498	11	GRIA1/GRID2/NLGN1/GRIA2/PPP3CA/SEZ6/NRXN1/GRIN2A/GRM5/RIMS1/RELN
7	BP	GO:0016049	cell growth	21/271	497/18870	1.10729e-05	0.000428045	0.00036299	21	MEIS1/AKAP6/PLXNA4/SEMA3C/DCC/NIN/FSTL4/BCL11A/SEMA6D/SH3GL2/EPHA7/SH3BP4/EFNA5/NRP1/SORBS2/SPOCK1/SEMA6A/SLIT1/PDLIM5/RIMS1/EMX1
7	BP	GO:1901888	regulation of cell junction assembly	13/271	213/18870	1.32733e-05	0.000498854	0.000423037	13	EPHA3/GRID2/RAPGEF2/NLGN1/ADGRB3/NTRK2/EPHA7/EFNA5/NRP1/LRRN1/NRXN1/SLIT1/PDLIM5
7	BP	GO:0045165	cell fate commitment	15/271	286/18870	1.77776e-05	0.000616745	0.000523011	15	ERBB4/TENM4/NFIB/NFIA/EYA2/SOX5/BCL11B/TOX/EBF2/TBR1/NRP1/ZNF521/CDON/ONECUT1/CHD3
7	BP	GO:0055017	cardiac muscle tissue growth	8/271	89/18870	4.21957e-05	0.00134331	0.00113915	8	ERBB4/MEIS1/TENM4/AKAP6/ZFPM2/JARID2/SORBS2/PDLIM5
7	BP	GO:0040013	negative regulation of locomotion	18/271	423/18870	4.33687e-05	0.0013575	0.00115119	18	DACH1/SEMA3C/PLCB1/AFDN/BMP5/PTPRT/EPHA4/SEMA6D/NAV3/PTPRG/NRP1/SEMA6A/MCTP1/SLIT1/DPYSL3/SRGAP1/FRMD5/ABHD6
7	BP	GO:0042552	myelination	10/271	145/18870	4.75593e-05	0.00144602	0.00122625	10	TENM4/PTPRZ1/EPB41L3/PTN/HYCC1/NTRK2/LARGE1/CNTN2/JAM3/TMEM163
7	BP	GO:0001654	eye development	17/271	391/18870	5.43094e-05	0.00158023	0.00134006	17	MEIS1/PBX3/NFIB/NFIA/BCL11B/CRYBG3/TENM3/GPM6A/ADAMTS18/ZEB1/NTRK2/NRP1/LARGE1/NKD1/CDON/TFAP2B/SDK2
7	BP	GO:0022604	regulation of cell morphogenesis	13/271	247/18870	6.22718e-05	0.00172649	0.0014641	13	PLXNA4/PLXNA2/EPB41L3/EPHA4/BCL11A/MYO10/EFNA5/LRP8/NTNG1/RIMS1/RELN/FGD4/CNTN2
7	BP	GO:0046847	filopodium assembly	7/271	70/18870	6.45986e-05	0.00176569	0.00149734	7	TENM2/GPM6A/NLGN1/MYO10/NRP1/DPYSL3/FGD4
7	BP	GO:0051491	positive regulation of filopodium assembly	5/271	31/18870	7.36826e-05	0.00192728	0.00163437	5	TENM2/GPM6A/NLGN1/NRP1/DPYSL3
7	BP	GO:2000463	positive regulation of excitatory postsynaptic potential	5/271	32/18870	8.63096e-05	0.00215832	0.00183029	5	NLGN1/NRXN1/GRIN2A/RIMS1/RELN
7	BP	GO:0048013	ephrin receptor signaling pathway	6/271	51/18870	8.69389e-05	0.00215832	0.00183029	6	KALRN/EPHA3/ANKS1B/EPHA4/EPHA7/EFNA5
7	BP	GO:0034765	regulation of monoatomic ion transmembrane transport	18/271	454/18870	0.000106831	0.0025683	0.00217796	18	AKAP6/KCNH7/HECW1/CACNA1E/KCNQ3/KCNG2/KCNJ3/FGF14/PPP3CA/PDE4D/KCNQ5/GRIN2A/GRM5/SCN3A/RELN/CEMIP/CACNA1A/ANK3
7	BP	GO:0098703	calcium ion import across plasma membrane	6/271	54/18870	0.000120273	0.0027817	0.00235894	6	NALF1/CACNA1E/SLC24A2/PPP3CA/SCN3A/CACNA1A
7	BP	GO:0035051	cardiocyte differentiation	10/271	165/18870	0.000140172	0.00316087	0.00268048	10	MEIS1/TENM4/AKAP6/SEMA3C/NRG1/SGCD/TTN/SORBS2/PDLIM5/LARGE1
7	BP	GO:0055013	cardiac muscle cell development	7/271	86/18870	0.000238293	0.004885	0.00414257	7	MEIS1/AKAP6/SGCD/TTN/SORBS2/PDLIM5/LARGE1
7	BP	GO:0045926	negative regulation of growth	12/271	247/18870	0.000250383	0.00509427	0.00432003	12	SEMA3C/DCC/FSTL4/JARID2/BCL11A/SEMA6D/EPHA7/SH3BP4/NRP1/SEMA6A/SLIT1/NKD1
7	BP	GO:0052652	cyclic purine nucleotide metabolic process	5/271	40/18870	0.000256806	0.00514752	0.00436519	5	PDE1A/ADCY8/GUCY1A2/ADCY2/PDE4D
7	BP	GO:0009187	cyclic nucleotide metabolic process	5/271	41/18870	0.000289074	0.00566836	0.00480687	5	PDE1A/ADCY8/GUCY1A2/ADCY2/PDE4D
7	BP	GO:0050954	sensory perception of mechanical stimulus	10/271	181/18870	0.000296901	0.00574217	0.00486947	10	NAV2/PGAP1/KCNQ3/LHFPL3/CNTN5/BARHL1/LARGE1/ADGRV1/PIEZO2/CEMIP
7	BP	GO:0038130	ERBB4 signaling pathway	3/271	10/18870	0.000326231	0.00626086	0.00530932	3	ERBB4/NRG1/CADM1
7	BP	GO:0106027	neuron projection organization	7/271	91/18870	0.000337796	0.00643715	0.00545882	7	CTNND2/TANC2/EPHA4/NLGN1/LRP8/PDLIM5/RELN
7	BP	GO:0008361	regulation of cell size	10/271	187/18870	0.000384851	0.00720144	0.00610695	10	PLXNA4/SEMA3C/DCC/FSTL4/SEMA6D/EPHA7/EFNA5/NRP1/SEMA6A/SLIT1
7	BP	GO:0033674	positive regulation of kinase activity	14/271	337/18870	0.000390739	0.00724205	0.00614139	14	ERBB4/ROR2/NRG1/ADCY8/RAPGEF2/EPHA4/NTRK2/AXIN2/LRP8/NTRK3/GRM5/ALK/RELN/CEMIP
7	BP	GO:0008037	cell recognition	9/271	154/18870	0.000393471	0.00724308	0.00614226	9	CNTN4/ROBO3/NCAM2/EPHA3/OPCML/EPHA4/NRP1/CADM1/CNTN2
7	BP	GO:0048762	mesenchymal cell differentiation	12/271	262/18870	0.000427115	0.00765412	0.00649083	12	ERBB4/SEMA3C/NRG1/EPHA3/NCAM1/BMP5/MARK1/EPHA4/SEMA6D/AXIN2/NRP1/SEMA6A
7	BP	GO:1990090	cellular response to nerve growth factor stimulus	5/271	46/18870	0.000498763	0.00859652	0.00729	5	GRIA1/RAPGEF2/SH3GL2/NTRK2/NTRK3
7	BP	GO:0043087	regulation of GTPase activity	13/271	307/18870	0.000524266	0.00897888	0.00761426	13	PLXNA4/AGAP1/EPHA3/PLXNA2/RAPGEF2/EPHA4/TIAM2/NTRK2/SH3BP4/EFNA5/NTRK3/DOCK9/FGD4
7	BP	GO:0007389	pattern specification process	17/271	475/18870	0.000540616	0.00920067	0.00780234	17	ERBB4/MEIS1/PBX3/PGAP1/SEMA3C/ZIC1/PLXNA2/BMP5/ZEB1/HOXB3/TBR1/AXIN2/NRP1/NKD1/EMX1/CDON/RELN
7	BP	GO:0050920	regulation of chemotaxis	11/271	232/18870	0.000552713	0.00934776	0.00792707	11	PLXNA4/SEMA3C/ROBO3/PTN/SEMA6D/TBR1/NRP1/NTRK3/SEMA6A/SLIT1/JAM3
7	BP	GO:0003300	cardiac muscle hypertrophy	7/271	99/18870	0.000563812	0.00947625	0.00803603	7	MEIS1/AKAP6/JARID2/TTN/PPP3CA/SORBS2/PDLIM5
7	BP	GO:1990089	response to nerve growth factor	5/271	48/18870	0.000608672	0.00998222	0.00846511	5	GRIA1/RAPGEF2/SH3GL2/NTRK2/NTRK3
7	BP	GO:0061351	neural precursor cell proliferation	9/271	166/18870	0.000678049	0.0108425	0.00919462	9	PTPRZ1/NFIB/NFIA/SOX5/BCL11B/TOX/PTN/EMX1/CDON
7	BP	GO:0061098	positive regulation of protein tyrosine kinase activity	4/271	30/18870	0.000849658	0.0129897	0.0110155	4	EPHA4/LRP8/GRM5/RELN
7	BP	GO:0061448	connective tissue development	12/271	285/18870	0.000896077	0.0136224	0.011552	12	NFIB/NFIA/SOX5/BMP5/ZEB1/HOXB3/EBF2/AXIN2/SORL1/LARGE1/ITGB8/LNPK
7	BP	GO:1904321	response to forskolin	3/271	14/18870	0.000948304	0.0140225	0.0118913	3	ADCY8/EFNA5/ADCY2
7	BP	GO:1904322	cellular response to forskolin	3/271	14/18870	0.000948304	0.0140225	0.0118913	3	ADCY8/EFNA5/ADCY2
7	BP	GO:0051347	positive regulation of transferase activity	15/271	414/18870	0.00100501	0.0147004	0.0124662	15	ERBB4/ROR2/NRG1/ADCY8/RAPGEF2/EPHA4/NTRK2/AXIN2/SORL1/LRP8/NTRK3/GRM5/ALK/RELN/CEMIP
7	BP	GO:0016322	neuron remodeling	3/271	15/18870	0.00117285	0.0167038	0.0141651	3	KCNQ3/BCL11A/ADGRB3
7	BP	GO:0072176	nephric duct development	3/271	15/18870	0.00117285	0.0167038	0.0141651	3	GREB1L/EPHA4/EPHA7
7	BP	GO:0071805	potassium ion transmembrane transport	10/271	217/18870	0.00121345	0.0171916	0.0145787	10	AKAP6/KCNH7/KCNQ3/KCNN3/KCNG2/SLC24A2/KCNJ3/KCNQ5/LARGE1/ANK3
7	BP	GO:0001570	vasculogenesis	6/271	83/18870	0.00124322	0.017341	0.0147055	6	ZFPM2/RAPGEF2/NTRK2/NRP1/ITGB8/RIN2
7	BP	GO:0043113	receptor clustering	5/271	57/18870	0.00134031	0.0185045	0.0156922	5	PTN/NLGN1/NRXN1/GPHN/RELN
7	BP	GO:0021783	preganglionic parasympathetic fiber development	3/271	16/18870	0.00142825	0.0193243	0.0163873	3	NAV2/PLXNA4/NRP1
7	BP	GO:0032793	positive regulation of CREB transcription factor activity	3/271	16/18870	0.00142825	0.0193243	0.0163873	3	ADCY8/LRP8/RELN
7	BP	GO:0048532	anatomical structure arrangement	3/271	16/18870	0.00142825	0.0193243	0.0163873	3	PLXNA4/DAB1/NRP1
7	BP	GO:2000146	negative regulation of cell motility	14/271	388/18870	0.00152687	0.0205558	0.0174317	14	DACH1/PLCB1/AFDN/BMP5/PTPRT/EPHA4/SEMA6D/NAV3/PTPRG/MCTP1/DPYSL3/SRGAP1/FRMD5/ABHD6
7	BP	GO:0051146	striated muscle cell differentiation	12/271	305/18870	0.00159722	0.0211867	0.0179667	12	MEIS1/AKAP6/NRG1/SGCD/TTN/ADGRB3/DNER/PPP3CA/SORBS2/PDLIM5/LARGE1/CDON
7	BP	GO:0031644	regulation of nervous system process	7/271	119/18870	0.00166547	0.0219843	0.018643	7	TENM4/NLGN1/DLGAP1/NRXN1/GRIN2A/RIMS1/RELN
7	BP	GO:0090497	mesenchymal cell migration	5/271	61/18870	0.00181788	0.0237642	0.0201525	5	ERBB4/SEMA3C/SEMA6D/NRP1/SEMA6A
7	BP	GO:0097120	receptor localization to synapse	5/271	62/18870	0.00195453	0.025306	0.0214599	5	ERBB4/CEP112/NLGN1/GPHN/RELN
7	BP	GO:0045446	endothelial cell differentiation	7/271	124/18870	0.00210696	0.0266865	0.0226306	7	PLCB1/NRG1/AFDN/RAPGEF2/ZEB1/NRP1/PDE4D
7	BP	GO:0018108	peptidyl-tyrosine phosphorylation	11/271	276/18870	0.00223799	0.0281675	0.0238866	11	ERBB4/EPHA3/EPHA4/EPHA7/EFNA5/LRP8/NRP1/GRM5/ALK/SH3BP5/RELN
7	BP	GO:0006813	potassium ion transport	10/271	241/18870	0.00262618	0.0321558	0.0272687	10	AKAP6/KCNH7/KCNQ3/KCNN3/KCNG2/SLC24A2/KCNJ3/KCNQ5/LARGE1/ANK3
7	BP	GO:0051216	cartilage development	9/271	207/18870	0.00311555	0.0374697	0.0317749	9	NFIB/NFIA/SOX5/BMP5/ZEB1/HOXB3/AXIN2/ITGB8/LNPK
7	BP	GO:0019226	transmission of nerve impulse	5/271	69/18870	0.00313	0.0374769	0.031781	5	GRIA1/KCNQ3/NTRK2/JAM3/ANK3
7	BP	GO:0070886	positive regulation of calcineurin-NFAT signaling cascade	3/271	21/18870	0.00321701	0.0380141	0.0322366	3	AKAP6/PPP3CA/CAMTA1
7	BP	GO:0106058	positive regulation of calcineurin-mediated signaling	3/271	21/18870	0.00321701	0.0380141	0.0322366	3	AKAP6/PPP3CA/CAMTA1
7	BP	GO:0098659	inorganic cation import across plasma membrane	7/271	137/18870	0.00368096	0.0422614	0.0358384	7	NALF1/CACNA1E/SLC24A2/KCNJ3/PPP3CA/SCN3A/CACNA1A
7	BP	GO:0099587	inorganic ion import across plasma membrane	7/271	137/18870	0.00368096	0.0422614	0.0358384	7	NALF1/CACNA1E/SLC24A2/KCNJ3/PPP3CA/SCN3A/CACNA1A
7	BP	GO:0035265	organ growth	8/271	177/18870	0.00413297	0.0469908	0.039849	8	ERBB4/MEIS1/TENM4/AKAP6/ZFPM2/JARID2/SORBS2/PDLIM5
7	CC	GO:0097060	synaptic membrane	33/280	393/19886	1.6855e-16	4.70255e-14	3.65488e-14	33	ERBB4/TENM2/SORCS2/DCC/GRIA1/NRXN3/GRID2/ADCY8/GPM6A/SNCAIP/IGSF21/PTPRT/SLC1A2/EPHA4/NLGN1/CNTN5/LRRTM4/ADGRB3/KCNJ3/NRP1/GRIA2/CNKSR2/NRXN1/KCNQ5/GRIN2A/GRM5/GPHN/NTNG1/RIMS1/LRRC4C/CNTN2/ABHD6/ANK3
7	CC	GO:0032279	asymmetric synapse	27/280	331/19886	2.20289e-13	3.07303e-11	2.3884e-11	27	ERBB4/CTNND2/PLXNA4/KALRN/SORCS2/DCC/GRIA1/GRID2/ADCY8/ANKS1B/PTPRT/EPHA4/NLGN1/ADGRB3/NTRK2/DLGAP1/GRIA2/CNKSR2/SPOCK1/ARHGAP32/PDLIM5/GRIN2A/GRM5/GPHN/CAP2/LRRC4C/CADM1
7	CC	GO:0014069	postsynaptic density	26/280	315/19886	4.76994e-13	4.43604e-11	3.44775e-11	26	ERBB4/CTNND2/KALRN/SORCS2/DCC/GRIA1/GRID2/ADCY8/ANKS1B/PTPRT/EPHA4/NLGN1/ADGRB3/NTRK2/DLGAP1/GRIA2/CNKSR2/SPOCK1/ARHGAP32/PDLIM5/GRIN2A/GRM5/GPHN/CAP2/LRRC4C/CADM1
7	CC	GO:0098978	glutamatergic synapse	26/280	407/19886	1.50809e-10	6.0108e-09	4.67167e-09	26	ERBB4/PLXNA4/ADGRL3/CTTNBP2/ROR2/PLCB1/GRIA1/GRID2/ADCY8/GPM6A/PTPRT/SLC1A2/EPHA4/NLGN1/SH3GL2/ADGRB3/EPHA7/DLGAP1/NRP1/PPP3CA/CNKSR2/GRIN2A/GRM5/NTNG1/LRRC4C/ABHD6
7	CC	GO:0043197	dendritic spine	17/280	174/19886	4.40101e-10	1.36431e-08	1.06036e-08	17	TENM2/CTTNBP2/SORCS2/GRIA1/TANC2/GRID2/ANKS1B/GPM6A/EPHA4/NLGN1/NTRK2/GRIA2/PPP3CA/SEZ6/ARHGAP32/GRIN2A/GRM5
7	CC	GO:0044309	neuron spine	17/280	176/19886	5.26156e-10	1.46798e-08	1.14093e-08	17	TENM2/CTTNBP2/SORCS2/GRIA1/TANC2/GRID2/ANKS1B/GPM6A/EPHA4/NLGN1/NTRK2/GRIA2/PPP3CA/SEZ6/ARHGAP32/GRIN2A/GRM5
7	CC	GO:0043025	neuronal cell body	27/280	489/19886	1.64789e-09	3.53663e-08	2.74871e-08	27	CTNND2/PDE1A/ROR2/SORCS2/SLC4A10/UNC5C/GRIA1/ADCY8/RAPGEF2/CACNA1E/GPM6A/SNCAIP/KCNN3/EPHA4/TIAM2/MYO10/DNER/SORL1/LRP8/GRIA2/SORBS2/CNKSR2/SEZ6/NRXN1/KLHL1/CNTN2/CACNA1A
7	CC	GO:0060076	excitatory synapse	9/280	63/19886	2.3288e-07	4.64096e-06	3.60701e-06	9	PLXNA4/GRIA1/GRID2/ADCY8/GPM6A/NLGN1/ADGRB3/KCNJ3/GRIA2
7	CC	GO:0031594	neuromuscular junction	8/280	76/19886	1.15116e-05	0.000214116	0.000166413	8	ERBB4/GRIA1/EPHA4/NLGN1/PDZRN3/SPOCK1/LARGE1/ANK3
7	CC	GO:0044295	axonal growth cone	5/280	27/19886	3.34414e-05	0.000583135	0.000453219	5	DCC/NIN/GPM6A/EPHA4/BOC
7	CC	GO:0098685	Schaffer collateral - CA1 synapse	8/280	92/19886	4.6806e-05	0.000768168	0.000597029	8	DCC/ADCY8/EPHA4/PTN/PPP3CA/GRM5/NTNG1/LRRC4C
7	CC	GO:0033268	node of Ranvier	4/280	16/19886	6.12685e-05	0.000949662	0.000738089	4	KCNQ3/SPOCK1/CNTN2/ANK3
7	CC	GO:0034702	monoatomic ion channel complex	14/280	300/19886	9.71258e-05	0.00142622	0.00110847	14	AKAP6/GRIA1/GRID2/CACNA1E/KCNQ3/KCNG2/KCNJ3/GRIA2/PDE4D/KCNQ5/GRIN2A/SCN3A/ABHD6/CACNA1A
7	CC	GO:0030175	filopodium	8/280	108/19886	0.000145867	0.00193795	0.0015062	8	TENM2/UNC5C/GPM6A/EPHA4/TIAM2/NLGN1/MYO10/FGD4
7	CC	GO:0030427	site of polarized growth	10/280	173/19886	0.000176795	0.00214459	0.0016668	10	TENM2/DCC/UNC5C/NIN/GPM6A/EPHA4/TIAM2/BOC/PCDH9/DPYSL3
7	CC	GO:0008328	ionotropic glutamate receptor complex	5/280	41/19886	0.00026429	0.00307237	0.00238789	5	GRIA1/GRID2/GRIA2/GRIN2A/ABHD6
7	CC	GO:0005912	adherens junction	10/280	188/19886	0.000345188	0.00385077	0.00299286	10	CTNND2/FRMD4A/AFDN/IGSF21/EPHA4/EFNA5/CDH12/PDLIM5/CDH20/FRMD5
7	CC	GO:0002116	semaphorin receptor complex	3/280	11/19886	0.000419089	0.00433059	0.00336579	3	PLXNA4/PLXNA2/NRP1
7	CC	GO:0098878	neurotransmitter receptor complex	5/280	46/19886	0.000456506	0.00454876	0.00353535	5	GRIA1/GRID2/GRIA2/GRIN2A/ABHD6
7	CC	GO:0098982	GABA-ergic synapse	6/280	79/19886	0.000868547	0.00835603	0.0064944	6	ERBB4/PLCB1/NLGN1/CNTN5/EFNA5/ABHD6
7	CC	GO:0098985	asymmetric, glutamatergic, excitatory synapse	3/280	15/19886	0.00110842	0.0103083	0.00801174	3	PLXNA4/NLGN1/ADGRB3
7	CC	GO:0097440	apical dendrite	3/280	16/19886	0.00135007	0.0121506	0.00944362	3	SLC4A10/SEZ6/OSBP2
7	CC	GO:0060077	inhibitory synapse	3/280	17/19886	0.00162239	0.0133132	0.0103471	3	CEP112/IGSF21/NLGN1
7	CC	GO:1990351	transporter complex	14/280	421/19886	0.00270735	0.0198776	0.0154491	14	AKAP6/GRIA1/GRID2/CACNA1E/KCNQ3/KCNG2/KCNJ3/GRIA2/PDE4D/KCNQ5/GRIN2A/SCN3A/ABHD6/CACNA1A
7	CC	GO:0044291	cell-cell contact zone	5/280	72/19886	0.00346457	0.0241653	0.0187816	5	AKAP6/AFDN/PCDH9/JAM3/ANK3
7	CC	GO:0048786	presynaptic active zone	5/280	77/19886	0.00462281	0.0314577	0.0244493	5	GRIA1/ADCY8/GPM6A/NTNG1/RIMS1
7	CC	GO:0031941	filamentous actin	3/280	28/19886	0.00697373	0.0442198	0.0343681	3	PDLIM5/DPYSL3/JAM3
7	MF	GO:0004714	transmembrane receptor protein tyrosine kinase activity	10/270	60/18496	1.4757e-08	6.49307e-06	5.26591e-06	10	ERBB4/ROR2/EPHA3/EPHA4/CRIM1/NTRK2/EPHA7/NRP1/NTRK3/ALK
7	MF	GO:0098632	cell-cell adhesion mediator activity	8/270	52/18496	8.02382e-07	0.000117683	9.54412e-05	8	CNTN4/ROBO3/CNTN5/PDLIM5/NTNG1/LRRC4C/CNTN2/JAM3
7	MF	GO:0008066	glutamate receptor activity	6/270	27/18496	2.09421e-06	0.000230363	0.000186826	6	GRIA1/GRID2/GRIA2/GRIN2A/GRM5/GRM8
7	MF	GO:0045499	chemorepellent activity	6/270	28/18496	2.63289e-06	0.000231694	0.000187905	6	SEMA3C/NRG1/SEMA6D/EPHA7/EFNA5/SEMA6A
7	MF	GO:0008179	adenylate cyclase binding	4/270	12/18496	2.00468e-05	0.00110258	0.000894195	4	AKAP6/GRIA1/ADCY2/CAP2
7	MF	GO:0001540	amyloid-beta binding	8/270	85/18496	3.38752e-05	0.00165612	0.00134312	8	GRIA1/EPHA4/NLGN1/SORL1/LRP8/GRIA2/GRIN2A/CACNA1A
7	MF	GO:0005516	calmodulin binding	12/270	204/18496	4.78455e-05	0.0021052	0.00170733	12	PDE1A/PLCB1/ADCY8/MAP6/KCNQ3/KCNN3/TTN/MYO10/PPP3CA/CAMK4/ARPP21/EPB41
7	MF	GO:0005001	transmembrane receptor protein tyrosine phosphatase activity	4/270	17/18496	9.09907e-05	0.00299292	0.00242727	4	PTPRZ1/PTPRT/PTPRN2/PTPRG
7	MF	GO:0019198	transmembrane receptor protein phosphatase activity	4/270	17/18496	9.09907e-05	0.00299292	0.00242727	4	PTPRZ1/PTPRT/PTPRN2/PTPRG
7	MF	GO:0022839	monoatomic ion gated channel activity	15/270	325/18496	9.20322e-05	0.00299292	0.00242727	15	KCNH7/NALF1/GRIA1/GRID2/CACNA1E/KCNQ3/KCNN3/KCNG2/KCNJ3/GRIA2/KCNQ5/GRIN2A/SCN3A/PIEZO2/CACNA1A
7	MF	GO:0022836	gated channel activity	15/270	326/18496	9.52293e-05	0.00299292	0.00242727	15	KCNH7/NALF1/GRIA1/GRID2/CACNA1E/KCNQ3/KCNN3/KCNG2/KCNJ3/GRIA2/KCNQ5/GRIN2A/SCN3A/PIEZO2/CACNA1A
7	MF	GO:0004970	ionotropic glutamate receptor activity	4/270	19/18496	0.000144814	0.00424789	0.00344506	4	GRIA1/GRID2/GRIA2/GRIN2A
7	MF	GO:0030165	PDZ domain binding	7/270	84/18496	0.000227133	0.00624617	0.00506567	7	GRIA1/GRID2/RAPGEF2/NLGN1/CRIM1/NKD1/CADM1
7	MF	GO:0042578	phosphoric ester hydrolase activity	15/270	358/18496	0.000264051	0.00679162	0.00550803	15	PTPRZ1/PDE1A/MPPED2/EYA2/PLCB1/PTPRT/PTPN4/PTPRN2/PLCL1/PTPRG/PPP3CA/INPP4B/PDE4D/PDE3B/PLCZ1
7	MF	GO:0008081	phosphoric diester hydrolase activity	7/270	87/18496	0.000282363	0.00679162	0.00550803	7	PDE1A/MPPED2/PLCB1/PLCL1/PDE4D/PDE3B/PLCZ1
7	MF	GO:0005216	monoatomic ion channel activity	17/270	443/18496	0.000293274	0.00679162	0.00550803	17	KCNH7/NALF1/GRIA1/GRID2/CACNA1E/GPM6A/KCNQ3/KCNN3/KCNG2/SLC24A2/KCNJ3/GRIA2/KCNQ5/GRIN2A/SCN3A/PIEZO2/CACNA1A
7	MF	GO:0043121	neurotrophin binding	3/270	10/18496	0.000342168	0.0075277	0.006105	3	FSTL4/NTRK2/NTRK3
7	MF	GO:0008093	cytoskeletal anchor activity	4/270	24/18496	0.00037485	0.00785401	0.00636964	4	BICD1/EPB41L3/SORBS2/ANK3
7	MF	GO:0017154	semaphorin receptor activity	3/270	12/18496	0.000613866	0.0112542	0.00912722	3	PLXNA4/PLXNA2/NRP1
7	MF	GO:0003779	actin binding	16/270	438/18496	0.000748126	0.0121917	0.00988751	16	AFAP1/SPIRE1/MYO16/ADCY8/AFDN/CORO2B/EPB41L3/TTN/NCALD/MYO10/PHACTR3/PDLIM5/KLHL1/CAP2/FGD4/EPB41
7	MF	GO:0005041	low-density lipoprotein particle receptor activity	3/270	15/18496	0.00122907	0.0186479	0.0151236	3	LRP1B/SORL1/LRP8
7	MF	GO:0030296	protein tyrosine kinase activator activity	4/270	33/18496	0.00130221	0.0190991	0.0154894	4	NRG1/EFNA5/GRM5/ALK
7	MF	GO:0001228	DNA-binding transcription activator activity, RNA polymerase II-specific	16/270	471/18496	0.00159167	0.0225914	0.0183217	16	MEIS1/PBX3/NFIB/NFIA/ZIC1/BCL11B/TCF4/HOXB3/ESRRG/TCF12/EBF2/BARHL1/ZNF521/MECOM/TFAP2B/ONECUT1
7	MF	GO:0031690	adrenergic receptor binding	3/270	18/18496	0.00213402	0.0246296	0.0199747	3	GRIA1/RAPGEF2/PDE4D
7	MF	GO:0030695	GTPase regulator activity	16/270	486/18496	0.00218275	0.0246296	0.0199747	16	KALRN/AGAP1/PLCB1/RAPGEF2/TIAM2/ADGRB3/SH3BP4/NRP1/STXBP5L/ARHGAP32/DOCK9/RIMS1/SH3BP5/RIN2/SRGAP1/FGD4
7	MF	GO:0060589	nucleoside-triphosphatase regulator activity	16/270	486/18496	0.00218275	0.0246296	0.0199747	16	KALRN/AGAP1/PLCB1/RAPGEF2/TIAM2/ADGRB3/SH3BP4/NRP1/STXBP5L/ARHGAP32/DOCK9/RIMS1/SH3BP5/RIN2/SRGAP1/FGD4
7	MF	GO:0046873	metal ion transmembrane transporter activity	15/270	441/18496	0.00218307	0.0246296	0.0199747	15	KCNH7/NALF1/SLC4A10/CACNA1E/GPM6A/KCNQ3/KCNN3/SLC1A2/KCNG2/SLC24A2/KCNJ3/KCNQ5/GRIN2A/SCN3A/CACNA1A
7	MF	GO:0009975	cyclase activity	3/270	22/18496	0.00385777	0.0394749	0.0320143	3	ADCY8/GUCY1A2/ADCY2
7	MF	GO:0098960	postsynaptic neurotransmitter receptor activity	5/270	72/18496	0.00403149	0.0403149	0.0326956	5	GRIA1/GRID2/GRIA2/GRIN2A/GRM5
7	MF	GO:0016849	phosphorus-oxygen lyase activity	3/270	23/18496	0.00438904	0.0419821	0.0340477	3	ADCY8/GUCY1A2/ADCY2
7	MF	GO:0030215	semaphorin receptor binding	3/270	23/18496	0.00438904	0.0419821	0.0340477	3	SEMA3C/SEMA6D/SEMA6A
7	MF	GO:0005200	structural constituent of cytoskeleton	6/270	112/18496	0.00603639	0.0499161	0.0404822	6	BICD1/EPB41L3/TUBA1C/SORBS2/EPB41/ANK3
7	MF	GO:0004435	phosphatidylinositol phospholipase C activity	3/270	26/18496	0.00623951	0.0499161	0.0404822	3	PLCB1/PLCL1/PLCZ1
7	MF	GO:0030507	spectrin binding	3/270	26/18496	0.00623951	0.0499161	0.0404822	3	MYO10/EPB41/ANK3

## Sheet: Excitatory neurons
cluster	ONTOLOGY	ID	Description	GeneRatio	BgRatio	pvalue	p.adjust	qvalue	Count	geneID
Excitatory neurons	BP	GO:0010975	regulation of neuron projection development	26/170	453/18870	5.10154e-14	1.16366e-10	1.01064e-10	26	DAB1/NEGR1/LRRC4C/SHOX2/LRRC7/HECW1/NR2F1/EPHA3/SEMA3C/TIAM2/NRP1/NTRK3/POU3F2/TENM3/TOX/GRID2/FSTL4/ROR2/ZNF804A/PLXNA2/EPHA4/SEMA5A/WNT5A/NEO1/PTPRO/SEZ6
Excitatory neurons	BP	GO:0050808	synapse organization	22/170	483/18870	4.51895e-10	5.15386e-07	4.47614e-07	22	NFIA/ERBB4/NEGR1/LRRC4C/SDK1/CTTNBP2/NRP1/DNER/GRID2/ROR2/ZNF804A/IGSF21/ADGRL3/EPHA4/WNT5A/ERC1/PTPRO/LRRN1/SEZ6/LINGO2/SPARCL1/PTPRT
Excitatory neurons	BP	GO:0007409	axonogenesis	21/170	448/18870	6.92938e-10	5.26864e-07	4.57582e-07	21	NFIB/PTPRZ1/DAB1/LRRC4C/SHOX2/EPHA3/SEMA3C/TIAM2/NRP1/POU3F2/FSTL4/CNTN4/PLXNA2/NRXN3/EPHA4/SEMA5A/WNT5A/NEO1/UNC5C/PTPRO/BCL11B
Excitatory neurons	BP	GO:0098742	cell-cell adhesion via plasma-membrane adhesion molecules	16/170	279/18870	4.96678e-09	2.83231e-06	2.45986e-06	16	TENM2/DAB1/CDH12/LRRC4C/SDK1/TENM3/GRID2/CNTN4/PCDH7/IGSF21/ADGRL3/PCDH9/CDHR3/SPARCL1/PTPRT/TENM1
Excitatory neurons	BP	GO:0031346	positive regulation of cell projection organization	17/170	355/18870	2.36152e-08	7.49988e-06	6.51366e-06	17	TENM2/NEGR1/SHOX2/LRRC7/EPHA3/TIAM2/NRP1/NTRK3/TENM3/TOX/ROR2/ZNF804A/PLXNA2/EPHA4/SEMA5A/WNT5A/TENM1
Excitatory neurons	BP	GO:0045165	cell fate commitment	14/170	286/18870	3.31031e-07	8.3898e-05	7.28655e-05	14	NFIB/NFIA/SOX5/ERBB4/NR2F2/NRP1/POU3F2/TOX/ONECUT1/TCF7L2/EBF2/WNT5A/MYT1L/BCL11B
Excitatory neurons	BP	GO:0034329	cell junction assembly	17/170	446/18870	6.11355e-07	0.000126773	0.000110102	17	CDH12/ERBB4/NEGR1/SDK1/EPHA3/NRP1/DNER/CORO2B/GRID2/LIMCH1/AFDN/ADGRL3/WNT5A/PTPRO/CDHR3/LRRN1/LINGO2
Excitatory neurons	BP	GO:0050804	modulation of chemical synaptic transmission	17/170	489/18870	2.15148e-06	0.000315285	0.000273825	17	GRIA4/LRRC4C/DLGAP1/SLC24A2/GRIK3/GRM8/SYT1/GRID2/ROR2/CNTN4/EPHA4/WNT5A/SLC4A10/CELF4/ERC1/SORCS2/CACNA1A
Excitatory neurons	BP	GO:0099177	regulation of trans-synaptic signaling	17/170	490/18870	2.21155e-06	0.000315285	0.000273825	17	GRIA4/LRRC4C/DLGAP1/SLC24A2/GRIK3/GRM8/SYT1/GRID2/ROR2/CNTN4/EPHA4/WNT5A/SLC4A10/CELF4/ERC1/SORCS2/CACNA1A
Excitatory neurons	BP	GO:0031345	negative regulation of cell projection organization	10/170	192/18870	9.76384e-06	0.0012373	0.00107459	10	DAB1/NR2F1/SEMA3C/NRP1/FSTL4/EPHA4/SEMA5A/WNT5A/NEO1/PTPRO
Excitatory neurons	BP	GO:0050807	regulation of synapse organization	11/170	244/18870	1.36758e-05	0.00164182	0.00142592	11	NEGR1/CTTNBP2/GRID2/ROR2/ZNF804A/EPHA4/WNT5A/PTPRO/LRRN1/LINGO2/PTPRT
Excitatory neurons	BP	GO:0050803	regulation of synapse structure or activity	11/170	250/18870	1.71504e-05	0.00195601	0.0016988	11	NEGR1/CTTNBP2/GRID2/ROR2/ZNF804A/EPHA4/WNT5A/PTPRO/LRRN1/LINGO2/PTPRT
Excitatory neurons	BP	GO:0021953	central nervous system neuron differentiation	9/170	181/18870	3.95071e-05	0.00391807	0.00340285	9	NFIB/NRP1/TOX/GRID2/EPHA4/BRINP3/SLC4A10/BCL11B/MDGA2
Excitatory neurons	BP	GO:0035249	synaptic transmission, glutamatergic	7/170	111/18870	6.58429e-05	0.00625782	0.00543493	7	GRIA4/GRIK3/GRM8/SYT1/GRID2/ROR2/CDHR3
Excitatory neurons	BP	GO:0030900	forebrain development	13/170	407/18870	8.42889e-05	0.00723881	0.00628692	13	NFIB/DAB1/ERBB4/NR2F2/ZIC1/NRP1/POU3F2/TOX/PCDH9/SEMA5A/WNT5A/SLC4A10/BCL11B
Excitatory neurons	BP	GO:0007416	synapse assembly	9/170	200/18870	8.55318e-05	0.00723881	0.00628692	9	ERBB4/NEGR1/SDK1/DNER/GRID2/ADGRL3/WNT5A/LRRN1/LINGO2
Excitatory neurons	BP	GO:0051960	regulation of nervous system development	14/170	466/18870	8.61674e-05	0.00723881	0.00628692	14	PTPRZ1/DAB1/SHOX2/SEMA3C/TIAM2/NRP1/GRID2/FSTL4/PLXNA2/EPHA4/SEMA5A/WNT5A/LRRN1/LINGO2
Excitatory neurons	BP	GO:0007626	locomotory behavior	9/170	201/18870	8.88587e-05	0.00723881	0.00628692	9	ZFHX3/DAB1/PBX3/MEIS1/NEGR1/ZIC1/EPHA4/SLC4A10/SEZ6
Excitatory neurons	BP	GO:0040013	negative regulation of locomotion	13/170	423/18870	0.000123814	0.00911031	0.00791232	13	TMEFF2/SEMA3C/NR2F2/NRP1/LIMCH1/AFDN/EPHA4/SEMA5A/WNT5A/PTPRO/DACH1/ZEB2/PTPRT
Excitatory neurons	BP	GO:0061351	neural precursor cell proliferation	8/170	166/18870	0.0001327	0.0094017	0.00816539	8	NFIB/NFIA/SOX5/PTPRZ1/POU3F2/TOX/WNT5A/BCL11B
Excitatory neurons	BP	GO:0060828	regulation of canonical Wnt signaling pathway	10/170	262/18870	0.000136018	0.0094017	0.00816539	10	HECW1/TBL1X/WLS/RBMS3/TCF7L2/SEMA5A/WNT5A/PTPRO/RNF220/ZEB2
Excitatory neurons	BP	GO:0030534	adult behavior	7/170	145/18870	0.000346634	0.0200096	0.0173784	7	DAB1/PBX3/SDK1/ZIC1/NRXN3/EPHA4/SEZ6
Excitatory neurons	BP	GO:0035107	appendage morphogenesis	7/170	146/18870	0.000361371	0.0200096	0.0173784	7	NFIA/AFF3/SHOX2/SEMA3C/PLXNA2/WNT5A/PBX1
Excitatory neurons	BP	GO:0035108	limb morphogenesis	7/170	146/18870	0.000361371	0.0200096	0.0173784	7	NFIA/AFF3/SHOX2/SEMA3C/PLXNA2/WNT5A/PBX1
Excitatory neurons	BP	GO:0007389	pattern specification process	13/170	475/18870	0.000381219	0.0200096	0.0173784	13	PBX3/ERBB4/MEIS1/SEMA3C/NR2F2/ZIC1/WLS/NRP1/CXXC4/PLXNA2/WNT5A/RNF220/PBX1
Excitatory neurons	BP	GO:1903829	positive regulation of protein localization	13/170	476/18870	0.000388896	0.0200096	0.0173784	13	ERBB4/FRMD4A/EPHA3/ZIC1/WLS/CORO2B/BICD1/TCF7L2/CEMIP/EPB41/WNT5A/ABLIM3/TENM1
Excitatory neurons	BP	GO:0050918	positive chemotaxis	5/170	69/18870	0.000394753	0.0200096	0.0173784	5	NRP1/NTRK3/ANGPT1/SEMA5A/WNT5A
Excitatory neurons	BP	GO:0050922	negative regulation of chemotaxis	5/170	70/18870	0.000422055	0.0209284	0.0181764	5	SEMA3C/NRP1/SEMA5A/WNT5A/PTPRO
Excitatory neurons	BP	GO:0045664	regulation of neuron differentiation	8/170	198/18870	0.000438674	0.0212897	0.0184901	8	ZFHX3/DAB1/MEIS1/TCF4/CNTN4/BRINP3/PBX1/BCL11B
Excitatory neurons	BP	GO:0010001	glial cell differentiation	9/170	252/18870	0.00047805	0.0220727	0.0191702	9	NFIB/NFIA/PTPRZ1/DAB1/POU3F2/DNER/ROR2/EPHA4/ZEB2
Excitatory neurons	BP	GO:0006024	glycosaminoglycan biosynthetic process	5/170	72/18870	0.000480907	0.0220727	0.0191702	5	CHST1/ANGPT1/CEMIP/ST3GAL1/B3GAT1
Excitatory neurons	BP	GO:0090036	regulation of protein kinase C signaling	3/170	18/18870	0.000530666	0.0230521	0.0200208	3	ADGRV1/WNT5A/SEZ6
Excitatory neurons	BP	GO:0060537	muscle tissue development	12/170	433/18870	0.0005728	0.0233314	0.0202633	12	ERBB4/MEIS1/SHOX2/SEMA3C/NR2F2/DNER/ZFPM2/SGCD/RBFOX1/WNT5A/HIVEP3/DIPK2A
Excitatory neurons	BP	GO:0031032	actomyosin structure organization	8/170	208/18870	0.000607412	0.0238881	0.0207468	8	TMEFF2/NRP1/CORO2B/LIMCH1/FRMD3/EPB41/EPB41L4A/ZEB2
Excitatory neurons	BP	GO:0051017	actin filament bundle assembly	7/170	161/18870	0.000649308	0.0247761	0.0215181	7	TMEFF2/NRP1/CORO2B/SPIRE1/LIMCH1/MYO1B/ZEB2
Excitatory neurons	BP	GO:0071526	semaphorin-plexin signaling pathway	4/170	44/18870	0.000651718	0.0247761	0.0215181	4	SEMA3C/NRP1/PLXNA2/SEMA5A
Excitatory neurons	BP	GO:1901888	regulation of cell junction assembly	8/170	213/18870	0.000709568	0.0261052	0.0226724	8	NEGR1/EPHA3/NRP1/GRID2/LIMCH1/WNT5A/LRRN1/LINGO2
Excitatory neurons	BP	GO:0035272	exocrine system development	4/170	46/18870	0.000772549	0.0271105	0.0235456	4	NFIB/SEMA3C/WLS/NRP1
Excitatory neurons	BP	GO:0050767	regulation of neurogenesis	11/170	390/18870	0.000840628	0.0281981	0.0244901	11	PTPRZ1/DAB1/SHOX2/SEMA3C/TIAM2/NRP1/FSTL4/PLXNA2/EPHA4/SEMA5A/WNT5A
Excitatory neurons	BP	GO:0001654	eye development	11/170	391/18870	0.00085833	0.0283746	0.0246434	11	NFIB/NFIA/PBX3/MEIS1/SDK1/NRP1/TENM3/WNT5A/CELF4/PBX1/BCL11B
Excitatory neurons	BP	GO:0044331	cell-cell adhesion mediated by cadherin	4/170	48/18870	0.0009084	0.0296009	0.0257084	4	CDH12/AFDN/WNT5A/CDHR3
Excitatory neurons	BP	GO:0001764	neuron migration	7/170	177/18870	0.0011318	0.0346614	0.0301035	7	DAB1/NR2F2/NRP1/DNER/ADGRL3/NEO1/UNC5C
Excitatory neurons	BP	GO:0003148	outflow tract septum morphogenesis	3/170	24/18870	0.00126506	0.0374753	0.0325474	3	SEMA3C/NRP1/ZFPM2
Excitatory neurons	BP	GO:0030048	actin filament-based movement	6/170	133/18870	0.00130733	0.037907	0.0329223	6	SGCD/KCNN2/LIMCH1/MYO5B/MYO1B/ZEB2
Excitatory neurons	BP	GO:0000381	regulation of alternative mRNA splicing, via spliceosome	4/170	54/18870	0.00141589	0.0389114	0.0337946	4	CELF2/RBFOX3/RBFOX1/CELF4
Excitatory neurons	BP	GO:0098703	calcium ion import across plasma membrane	4/170	54/18870	0.00141589	0.0389114	0.0337946	4	CACNA1E/SLC24A2/SCN9A/CACNA1A
Excitatory neurons	CC	GO:0097060	synaptic membrane	18/173	393/19886	1.05644e-08	2.66222e-06	2.24632e-06	18	TENM2/GRIA4/ERBB4/LRRC4C/LRRC7/GRIK3/NRP1/SYT1/GRID2/KCNQ5/NRXN3/IGSF21/EPHA4/ERC1/SORCS2/PTPRO/GABRG3/PTPRT
Excitatory neurons	CC	GO:0043025	neuronal cell body	19/173	489/19886	5.60308e-08	7.05989e-06	5.95696e-06	19	PDE1A/CACNA1E/GRIA4/NEGR1/GRIK3/TIAM2/PDE1C/DNER/ROR2/ZNF804A/KCNN2/KCNB2/EPHA4/BRINP3/SLC4A10/SORCS2/UNC5C/CACNA1A/SEZ6
Excitatory neurons	CC	GO:0043197	dendritic spine	11/173	174/19886	3.70687e-07	1.74573e-05	1.47301e-05	11	TENM2/GRIA4/ANKS1B/CTTNBP2/GRID2/ZNF804A/KCNN2/EPHA4/SORCS2/PTPRO/SEZ6
Excitatory neurons	CC	GO:0044309	neuron spine	11/173	176/19886	4.15651e-07	1.74573e-05	1.47301e-05	11	TENM2/GRIA4/ANKS1B/CTTNBP2/GRID2/ZNF804A/KCNN2/EPHA4/SORCS2/PTPRO/SEZ6
Excitatory neurons	CC	GO:0098978	glutamatergic synapse	16/173	407/19886	5.68949e-07	2.04822e-05	1.72824e-05	16	ERBB4/LRRC4C/DLGAP1/GRIK3/CTTNBP2/NRP1/SYT1/GRID2/ROR2/ADGRL3/EPHA4/WNT5A/PTPRO/ABLIM3/SPARCL1/PTPRT
Excitatory neurons	CC	GO:0098984	neuron to neuron synapse	14/173	362/19886	3.60223e-06	0.000100862	8.51052e-05	14	GRIA4/ERBB4/ANKS1B/LRRC4C/DLGAP1/LRRC7/GRIK3/SYT1/GRID2/EPHA4/PCBP1/SORCS2/PTPRO/PTPRT
Excitatory neurons	CC	GO:0150034	distal axon	12/173	276/19886	5.63537e-06	0.000129101	0.000108932	12	TENM2/GRIK3/TIAM2/ZNF804A/KCNQ5/PCDH9/EPHA4/NEO1/SLC4A10/UNC5C/PTPRO/CDHR3
Excitatory neurons	CC	GO:0030427	site of polarized growth	8/173	173/19886	0.000139482	0.00219684	0.00185364	8	TENM2/TIAM2/ZNF804A/PCDH9/EPHA4/NEO1/UNC5C/PTPRO
Excitatory neurons	CC	GO:0044306	neuron projection terminus	6/173	129/19886	0.000935354	0.0138653	0.0116992	6	GRIK3/SYT1/KCNQ5/EPHA4/SLC4A10/CDHR3
Excitatory neurons	CC	GO:0034702	monoatomic ion channel complex	9/173	300/19886	0.00128734	0.0174445	0.0147193	9	CACNA1E/GRIA4/GRIK3/GRID2/KCNB2/SCN9A/KCNQ5/CACNA1A/GABRG3
Excitatory neurons	CC	GO:0005912	adherens junction	7/173	188/19886	0.00131526	0.0174445	0.0147193	7	CDH12/LRRC7/FRMD4A/IGSF21/AFDN/EPHA4/CDHR3
Excitatory neurons	CC	GO:0005802	trans-Golgi network	8/173	259/19886	0.00198372	0.0238047	0.0200858	8	CHST1/WLS/BICD1/ELAPOR1/MYO1B/RBFOX1/ST3GAL1/NBEA
Excitatory neurons	CC	GO:0030175	filopodium	5/173	108/19886	0.00254797	0.0291859	0.0246263	5	TENM2/TIAM2/MYO1B/EPHA4/UNC5C
Excitatory neurons	CC	GO:0043679	axon terminus	5/173	113/19886	0.00309912	0.0339556	0.0286509	5	GRIK3/KCNQ5/EPHA4/SLC4A10/CDHR3
Excitatory neurons	CC	GO:0002116	semaphorin receptor complex	2/173	11/19886	0.00393054	0.0396198	0.0334303	2	NRP1/PLXNA2
Excitatory neurons	CC	GO:0008328	ionotropic glutamate receptor complex	3/173	41/19886	0.00541213	0.0495981	0.0418497	3	GRIA4/GRIK3/GRID2
Excitatory neurons	CC	GO:0043198	dendritic shaft	3/173	41/19886	0.00541213	0.0495981	0.0418497	3	ZNF804A/EPHA4/SEZ6
Excitatory neurons	CC	GO:1990907	beta-catenin-TCF complex	2/173	13/19886	0.0055109	0.0495981	0.0418497	2	TCF4/TCF7L2
Excitatory neurons	MF	GO:0004714	transmembrane receptor protein tyrosine kinase activity	6/166	60/18496	1.60068e-05	0.00528224	0.00439765	6	ERBB4/EPHA3/NRP1/NTRK3/ROR2/EPHA4
Excitatory neurons	MF	GO:0008066	glutamate receptor activity	4/166	27/18496	9.34704e-05	0.00795104	0.00661953	4	GRIA4/GRIK3/GRM8/GRID2
Excitatory neurons	MF	GO:0005516	calmodulin binding	9/166	204/18496	9.63763e-05	0.00795104	0.00661953	9	PDE1A/CAMK4/ARPP21/PDE1C/SYT1/KCNN2/MYO5B/MYO1B/EPB41
Excitatory neurons	MF	GO:0022839	monoatomic ion gated channel activity	11/166	325/18496	0.000174818	0.00987467	0.00822102	11	CACNA1E/GRIA4/GRIK3/KCNH7/GRID2/KCNN2/KCNB2/SCN9A/KCNQ5/CACNA1A/GABRG3
Excitatory neurons	MF	GO:0022836	gated channel activity	11/166	326/18496	0.000179539	0.00987467	0.00822102	11	CACNA1E/GRIA4/GRIK3/KCNH7/GRID2/KCNN2/KCNB2/SCN9A/KCNQ5/CACNA1A/GABRG3
Excitatory neurons	MF	GO:0005001	transmembrane receptor protein tyrosine phosphatase activity	3/166	17/18496	0.00044011	0.0171459	0.0142746	3	PTPRZ1/PTPRO/PTPRT
Excitatory neurons	MF	GO:0019198	transmembrane receptor protein phosphatase activity	3/166	17/18496	0.00044011	0.0171459	0.0142746	3	PTPRZ1/PTPRO/PTPRT
Excitatory neurons	MF	GO:0022843	voltage-gated monoatomic cation channel activity	7/166	153/18496	0.000467617	0.0171459	0.0142746	7	CACNA1E/KCNH7/KCNN2/KCNB2/SCN9A/KCNQ5/CACNA1A
Excitatory neurons	MF	GO:0004970	ionotropic glutamate receptor activity	3/166	19/18496	0.000618941	0.0202218	0.0168354	3	GRIA4/GRIK3/GRID2
Excitatory neurons	MF	GO:0001228	DNA-binding transcription activator activity, RNA polymerase II-specific	12/166	471/18496	0.00114438	0.0294866	0.0245487	12	NFIB/NFIA/PBX3/MEIS1/ZIC1/POU3F2/TCF4/ONECUT1/ESRRG/EBF2/PBX1/BCL11B
Excitatory neurons	MF	GO:0001216	DNA-binding transcription activator activity	12/166	475/18496	0.00122976	0.0294866	0.0245487	12	NFIB/NFIA/PBX3/MEIS1/ZIC1/POU3F2/TCF4/ONECUT1/ESRRG/EBF2/PBX1/BCL11B
Excitatory neurons	MF	GO:0099529	neurotransmitter receptor activity involved in regulation of postsynaptic membrane potential	4/166	57/18496	0.00170712	0.0318841	0.0265447	4	GRIA4/GRIK3/GRID2/GABRG3
Excitatory neurons	MF	GO:0017147	Wnt-protein binding	3/166	32/18496	0.0029087	0.0390619	0.0325204	3	WLS/ROR2/PTPRO
Excitatory neurons	MF	GO:0015079	potassium ion transmembrane transporter activity	6/166	157/18496	0.00295924	0.0390619	0.0325204	6	SLC24A2/GRIK3/KCNH7/KCNN2/KCNB2/KCNQ5
Excitatory neurons	MF	GO:0045296	cadherin binding	9/166	334/18496	0.00326133	0.0398607	0.0331854	9	CDH12/MYO1B/AFDN/PCBP1/NEO1/ERC1/PTPRO/CDHR3/PTPRT
Excitatory neurons	MF	GO:0043121	neurotrophin binding	2/166	10/18496	0.00343655	0.0405022	0.0337195	2	NTRK3/FSTL4
Excitatory neurons	MF	GO:0017154	semaphorin receptor activity	2/166	12/18496	0.00498121	0.0498121	0.0414704	2	NRP1/PLXNA2
Excitatory neurons	MF	GO:0045295	gamma-catenin binding	2/166	12/18496	0.00498121	0.0498121	0.0414704	2	TCF7L2/PTPRT

## Sheet: 8
cluster	ONTOLOGY	ID	Description	GeneRatio	BgRatio	pvalue	p.adjust	qvalue	Count	geneID
8	BP	GO:0010976	positive regulation of neuron projection development	5/51	158/18870	6.64953e-05	0.0451503	0.0403871	5	ROR2/EPHA3/NEGR1/LRRC7/CUX2

[truncated: 12 more sheets: 2, Interneurons, 6, 3, Dopamigenic neurons, 12, 0, Motor_spinal cord neurons, 4, 15, Cerebellar Purkinje cells, 11]
