# Supplementary material for: Thyroid hormone promotes fetal neurogenesis
Source: JCI Insight. 2025 Sep 4;10(19):e194445. doi: 10.1172/jci.insight.194445 (PMC12513484; doi:10.1172/jci.insight.194445)
Supplement: Supplemental table 4 [file jciinsight-10-194445-s133.xlsx]

## Sheet: NPCs
	MCT8 vs C	C vs MCT8	C vs MCT8
Gene	scRNAseq_NPCs	Mut1	Mut2
MPPED2	Down		Up
SEZ6L	Down		Up		DEGs	NPCs vs Mut1	NPCs vs Mut2
LRRC3B	Down		Up		Overlap DEGs	122	266
HECW1	Down		Up		Unique DEGs	23	167
DLGAP1	Down		Up		Missmatch Up-Down	13	36
LHX2	Down		Up		Missmatch in %	10.6557	13.5338
NRG1	Down		Up		DEGs same direction of change	89.3443	86.4662
SLCO5A1	Down		Up
TMEM132B	Down		Up
MEIS2	Down		Up
KCNH7	Down		Up
PPP2R2B	Down		Up
NFIB	Down		Up
MIR9-1HG	Down		Up
FUT9	Down		Up
DOK6	Down		Up
HMGA2	Down	Down
CTTNBP2	Down		Up
SLC4A10	Down		Up
DAB1	Down		Up
PLXNA4	Down	Up	Up
SLC24A2	Down		Up
SOX5	Down		Up
ARPP21	Down		Up
TANC2	Down		Up
ADAMTS9	Down	Down
NEDD4L	Down		Up
ROBO2	Down		Up
NAALADL2	Down	Down
PTCHD4	Down	Down
CCSER1	Down		Up
SPIRE1	Down		Up
SCUBE1	Down		Up
RBFOX3	Down		Up
ARX	Down		Up
CDHR3	Down		Up
HS3ST4	Down	Up	Up
EMX1	Down		Up
CACNA1E	Down		Up
GRIP2	Down		Up
GRIA3	Down		Up
KCNQ5	Down		Up
CAMK4	Down		Up
BCL11A	Down		Up
HIVEP3	Down		Up
ANKRD44	Down		Up
KIF5C	Down		Up
KCNQ3	Down		Up
MIRLET7BHG	Down		Up
ADGRB3	Down		Up
FAT4	Down		Up
TIAM2	Down	Up	Up
NDST4	Down	Down
IGSF21	Down		Up
SHC3	Down		Up
SYCP2L	Down		Up
FOXG1	Down		Up
JPH1	Down		Up
NEXMIF	Down		Up
MAP1B	Down		Up
DLG2	Down	Up	Up
SHANK2	Down		Up
BACH2	Down		Up
NCAN	Down		Up
KCNB2	Down		Up
SLC1A2	Down		Up
NCAM1	Down		Up
DYNC1I1	Down		Up
MAP2	Down		Up
CELF2	Down		Up
TCF4	Down		Up
SORL1	Down		Up
ELAPOR1	Down		Up
GRIA1	Down		Up
PHACTR1	Down		Up
ARHGAP33	Up		Up
IGF2	Up	Down
MIR137HG	Up	Up	Up
LRRIQ1	Up	Down
MTMR7	Up		Up
ATOH8	Up	Down
TRIM67	Up		Up
DNAJC1	Up	Down
GNG2	Up		Up
TLL2	Up	Down
AFF1	Up	Down
SPATA6	Up	Down
CFAP54	Up	Down
EGFR	Up	Down
CRISPLD1	Up	Down
SOBP	Up	Up	Up
NIBAN1	Up	Down
MOXD1	Up	Up
PGBD5	Up		Up
ANO2	Up	Down
MIR124-2HG	Up		Up
ROBO3	Up	Down
CNTN6	Up	Down
STK33	Up	Down
MGAT4C	Up	Up	Up
PDE1A	Up		Up
PTPRD	Up		Up
SMAD3	Up	Down
KIAA1958	Up	Down
RNF165	Up		Up
EYA2	Up	Down
ELAVL2	Up		Up
VLDLR-AS1	Up		Up
LAMA4	Up	Down
PLD5	Up	Down
CHRM2	Up		Up
SPOCK3	Up	Down
INSYN2B	Up	Down
NMNAT2	Up		Up
CRACD	Up		Up
WSCD2	Up	Down
LIMS1	Up	Down
NEBL	Up	Down
MBNL3	Up	Down
RORA	Up	Down
CXXC5	Up	Down
SCN3A	Up		Up
COL24A1	Up	Down
GREB1	Up	Down
HIBADH	Up	Down
SHROOM4	Up	Down
XKR4	Up		Up
RAB3C	Up		Up
RALYL	Up		Up
PLXNA2	Up		Up
INPP4B	Up	Down
SAMD5	Up	Down
PRKCE	Up		Up
LIMCH1	Up		Up
GRM8	Up	Down
SDC2	Up	Down
KCNH1	Up	Down
SCN8A	Up		Up
TRABD2B	Up	Down
ZNRF3	Up	Down
NEGR1	Up	Up	Up
RFX4	Up	Down
SLIT1	Up		Up
ZNF521	Up	Down
PDZRN3	Up	Down
THSD4	Up	Down
NRP1	Up	Down
KCNQ1OT1	Up	Down
MIAT	Up		Up
NELL2	Up	Up
KCNH8	Up		Up
LINC00472	Up	Down
ZFHX3	Up	Down
ELMO1	Up		Up
MN1	Up		Up
SORCS1	Up		Up
IGDCC3	Up		Up
PRMT8	Up		Up
CNTN5	Up	Down
ANGPT1	Up	Down
RYR3	Up		Up
RUNX1T1	Up		Up
LGR4	Up	Down
MEIS1	Up	Down
ILDR2	Up	Down
ALK	Up	Down
MAML2	Up	Down
CUX2	Up	Up
EPHA3	Up	Up	Up
PBX3	Up	Down

## Sheet: IPCs
	MCT8 vs C	C vs MCT8	C vs MCT8
Gene	scRNAseq_IPCs	Mut1_reg	Mut2_reg
PTPRZ1	Down		Up
PLXNA4	Down	Up	Up		DEGs	IPCs vs Mut1	IPCs vs Mut2
CCSER1	Down		Up		Overlap DEGs	42	132
KCNH7	Down		Up		Unique DEGs	9	93
CTTNBP2	Down		Up		Missmatch Up-Down	6	20
PPP2R2B	Down		Up		Missmatch in %	14.2857	15.1515
ELAPOR1	Down		Up		DEGs same direction of change	85.7143	84.8485
SLC4A10	Down		Up
GRIA1	Down		Up
PDE1A	Down		Up
DOK6	Down		Up
NRG1	Down		Up
MPPED2	Down		Up
BCL11B	Down		Up
ANKRD44	Down		Up
SLCO5A1	Down		Up
EML6	Down		Up
GUCY1A2	Down		Up
SPIRE1	Down		Up
FAT4	Down		Up
KCNJ3	Down		Up
SLC24A2	Down		Up
DAB1	Down		Up
KCNQ5	Down		Up
SLC1A2	Down		Up
IGSF21	Down		Up
HECW1	Down		Up
PLXNA2	Down		Up
ANKS1B	Down		Up
CACNA1E	Down		Up
SH3GL2	Down		Up
SORL1	Down		Up
TANC2	Down		Up
NFIB	Down		Up
PLCB1	Down		Up
TIAM2	Down	Up	Up
ARPP21	Down		Up
KCNQ3	Down		Up
BCL11A	Down		Up
NFIA-AS2	Down	Down	Down
SOX5	Down		Up
SEZ6	Down		Up
BICD1	Down		Up
GRIA2	Down		Up
CLVS1	Down		Up
LRP8	Down		Up
CNKSR2	Down		Up
RELN	Down		Down
TMEM178B	Down		Up
NDST4	Down	Down
AFDN	Down		Up
CAMK4	Down		Up
TBR1	Down		Up
FUT9	Down		Up
DOCK9	Down		Up
PHACTR3	Down		Up
TMEM132B	Down		Up
ZFHX2-AS1	Down		Up
ADGRB3	Down		Up
CELF2	Down		Up
CERS6	Down		Up
EMX1	Down		Up
MIR9-3HG	Down		Up
TCF4	Down		Up
DLGAP1	Down		Up
AFF3	Down		Up
NRXN1	Down		Up
ANK3	Down		Up
RBFOX3	Down		Up
GPRIN3	Up	Up	Up
SRGAP1	Up		Up
ZNF536	Up		Down
NKD1	Up	Down	Down
PDLIM5	Up		Down
CRABP1	Up	Down	Down
SLC22A15	Up	Down
BASP1-AS1	Up		Up
DPYSL3	Up		Up
ELN	Up	Down	Down
SCN3A	Up		Up
PIEZO2	Up	Down	Down
GRM5	Up	Up	Up
UNC5B	Up	Down
CDH20	Up		Down
ZNF521	Up	Down	Down
LRRN1	Up		Down
RIN2	Up		Down
PDZRN4	Up		Down
ZFHX3	Up	Down
TSHZ2	Up	Down
NCAM1	Up		Up
MAN1C1	Up		Down
TMEM132C	Up	Down	Down
SH3BP4	Up		Down
PDZRN3	Up	Down	Down
TOX3	Up		Up
SLIT1	Up		Up
GRM8	Up	Down	Down
ZIC1	Up	Down	Down
ADAMTS18	Up		Down
CYYR1	Up		Down
ANKRD6	Up		Down
INPP4B	Up	Down	Down
PLXDC2	Up	Down	Down
KLHL1	Up	Up	Up
BMP5	Up	Down	Down
SDK2	Up		Down
CNTN5	Up	Down	Down
HOXB3	Up	Down	Down
SGCD	Up		Down
CRYBG3	Up	Down
KALRN	Up		Up
NAV3	Up		Up
NCALD	Up		Up
XKR4	Up		Up
SAMD5	Up	Down	Down
AGAP1	Up		Up
CLYBL	Up		Down
CEP112	Up		Down
AFAP1	Up		Up
ALK	Up	Down
RBMS3	Up	Down	Down
EPHA3	Up	Up	Up
EBF3	Up	Down	Down
NRP1	Up	Down
EYA2	Up	Down	Down
RMST	Up	Down	Down
ROBO3	Up	Down	Down
MEIS1	Up	Down
HS3ST5	Up		Up
GREB1L	Up	Down	Down
PBX3	Up	Down	Down
EBF1	Up	Down	Down
ROR2	Up	Down	Down
ERBB4	Up	Down	Down

## Sheet: Proj neurons
	MCT8 vs C	C vs MCT8	C vs MCT8
Gene	RGCs_reg	Mut1_reg	Mut2_reg
NFIB	Down		Up
PDE1A	Down		Up			DEGs	Proj. neurons vs Mut1	Proj. neurons vs Mut2
GRIK3	Down		Up			Overlap DEGs	36	91
SLC24A2	Down		Up			Unique DEGs	6	61
ADAMTS3	Down	Down				Missmatch Up-Down	6	8
PTPRZ1	Down		Up			Missmatch in %	16.6667	8.79121
CACNA1E	Down		Up			DEGs same direction of change	83.3333	91.2088
KCNQ5	Down		Up
CAMK4	Down		Up
SOX5	Down		Up
DYNC1I1	Down		Up
CCSER1	Down		Up
DAB1	Down		Up
CTTNBP2	Down		Up
ELAPOR1	Down		Up
HS3ST4	Down	Up	Up
TIAM2	Down	Up	Up
PPP2R2B	Down		Up
LIMCH1	Down		Up
GABRG3	Down		Up
KCNH7	Down		Up
AFF3	Down		Up
IGSF21	Down		Up
ANKS1B	Down		Up
CELF2	Down		Up
ARPP21	Down		Up
DOK6	Down		Up
MPPED2	Down		Up
FRMD3	Down		Up
SEZ6	Down		Up
CDHR3	Down		Up
HECW1	Down		Up
DLGAP1	Down		Up
SPIRE1	Down		Up
BCL11B	Down		Up
ANKRD44	Down		Up
B3GAT1	Down		Up
KCNB2	Down		Up
LRRC7	Down		Up
SLC4A10	Down		Up
ZEB2	Down		Up
PLXNA2	Down		Up
TCF4	Down		Up
BICD1	Down		Up
RBFOX3	Down		Up
HIVEP3	Down		Up
SYT1	Down		Up
AFDN	Down		Up
LINC00461	Down		Up
NBEA	Down		Up
MYT1L	Down		Up
RBFOX1	Down		Up
FANK1	Up	Down	Down
CHST1	Up		Up
RASSF8	Up	Down	Down
ZIC4	Up	Down	Down
WNT5A	Up	Down	Down
SPARCL1	Up	Down	Down
MIR4500HG	Up	Up	Down
MEST	Up	Down	Down
DIPK2A	Up		Down
H2AC6	Up		Down
CLYBL	Up		Down
GALNT7	Up		Down
COL1A2	Up	Down	Down
MIR4435-2HG	Up	Down	Down
CPNE8	Up	Down	Down
ANGPT1	Up	Down	Down
TENM1	Up		Up
MYO1B	Up	Down
MIR137HG	Up	Up	Up
KIAA1958	Up	Down
SEMA5A	Up	Down	Down
ZIC1	Up	Down	Down
ROR2	Up	Down	Down
LRRN1	Up		Down
NRP1	Up	Down
SGCD	Up		Down
CELF4	Up		Up
RBMS3	Up	Down	Down
TOX3	Up		Up
WLS	Up	Down	Down
MGAT4C	Up	Up	Up
PAM	Up		Down
GRM8	Up	Down	Down
GREB1L	Up	Down	Down
EBF3	Up	Down	Down
EPHA3	Up	Up	Up
MEIS1	Up	Down
RMST	Up	Down	Down
SAMD5	Up	Down	Down
NEGR1	Up	Up	Up
PBX3	Up	Down	Down
TCF7L2	Up		Down
ZFHX3	Up	Down
EBF1	Up	Down	Down
ERBB4	Up	Down	Down
