# Supplementary material for: Thyroid hormone promotes fetal neurogenesis
Source: JCI Insight. 2025 Sep 4;10(19):e194445. doi: 10.1172/jci.insight.194445 (PMC12513484; doi:10.1172/jci.insight.194445)
Supplement: Supplemental table 6 [file jciinsight-10-194445-s135.xlsx]

## Sheet: Sheet1
	NPCs											IPCs											Neurons
	p_val	avg_log2FC	pct.1	pct.2	p_val_adj	Gene	CellType	NegLogPValue	group	entrez		p_val	avg_log2FC	pct.1	pct.2	p_val_adj	Gene	CellType	NegLogPValue	group	entrez		p_val	avg_log2FC	pct.1	pct.2	p_val_adj	Gene	CellType	NegLogPValue	group	entrez
	5.98705e-10	-1.19958	0.121	0.431	6.96893e-07	PLD3	NPCs	9.22279	NPCs	23646		1.90096e-06	-1.38511	0.055	0.439	0.00221272	PLD3	IPCs	5.72103	IPCs	23646		1.08168e-29	-0.939081	0.077	0.438	1.25907e-26	PLD3	Neurons	28.9659	Projection Neurons	23646
	3.52732e-07	-0.4072	0.121	0.375	0.00041058	COL9A3	NPCs	6.45256	NPCs	1299		3.43139e-05	-0.571103	0.127	0.491	0.0399414	BCL2	IPCs	4.46453	IPCs	596		1.13055e-21	-0.483116	0.092	0.389	1.31596e-18	WNT7B	Neurons	20.9467	Projection Neurons	7477
	4.73136e-07	-0.335239	0.161	0.444	0.00055073	GPX1	NPCs	6.32501	NPCs	2876													2.49449e-19	-0.441789	0.152	0.451	2.90358e-16	COL9A3	Neurons	18.603	Projection Neurons	1299
	6.25226e-07	-0.430219	0.322	0.618	0.000727763	HLA-DQB1/2	NPCs	6.20396	NPCs														6.10181e-16	-0.379079	0.281	0.579	7.10251e-13	KRT86	Neurons	15.2145	Projection Neurons	3892
	2.95041e-06	-0.368368	0.248	0.5	0.00343428	KRT86	NPCs	5.53012	NPCs	3892													3.12759e-15	-0.354051	0.166	0.438	3.64052e-12	IL17D	Neurons	14.5048	Projection Neurons	53342
	5.92577e-06	-0.397167	0.074	0.271	0.00689759	COL1A1	NPCs	5.22726	NPCs	1277													3.66702e-14	0.485464	0.834	0.641	4.26841e-11	RPL34	Neurons	13.4357	Projection Neurons	6164
	6.10971e-06	0.362654	1	0.965	0.0071117	PPIA	NPCs	5.21398	NPCs	5478													6.65965e-14	-0.372421	0.284	0.562	7.75183e-11	KRT17	Neurons	13.1765	Projection Neurons	3872
	7.33351e-06	-0.290904	0.107	0.326	0.00853621	TXK	NPCs	5.13469	NPCs	7294													9.56548e-14	-0.358571	0.817	0.889	1.11342e-10	IFI6	Neurons	13.0193	Projection Neurons	2537
	9.01651e-06	-0.283299	0.107	0.333	0.0104952	HSPA1A/B	NPCs	5.04496	NPCs														1.21265e-13	-0.477317	0.072	0.274	1.41153e-10	COL1A1	Neurons	12.9163	Projection Neurons	1277
	2.46676e-05	-0.257996	0.101	0.299	0.0287131	KRT16	NPCs	4.60787	NPCs	3868													1.41225e-13	-0.34896	0.126	0.355	1.64386e-10	TCAP	Neurons	12.8501	Projection Neurons	8557
	3.07795e-05	-0.301116	0.121	0.319	0.0358274	FFAR3	NPCs	4.51174	NPCs	2865													4.65329e-13	-0.320774	0.138	0.363	5.41643e-10	FFAR3	Neurons	12.3322	Projection Neurons	2865
	4.19031e-05	-0.380068	0.221	0.438	0.0487753	C5AR2	NPCs	4.37775	NPCs	27202													3.67903e-12	0.354907	0.997	0.957	4.2824e-09	PPIA	Neurons	11.4343	Projection Neurons	5478
																							1.65148e-11	-0.302324	0.229	0.466	1.92233e-08	ADIRF	Neurons	10.7821	Projection Neurons	10974
																							1.19748e-10	-0.265517	0.123	0.318	1.39386e-07	PHLDA2	Neurons	9.92173	Projection Neurons	7262
																							6.1504e-10	-0.237535	0.092	0.265	7.15906e-07	CFD	Neurons	9.2111	Projection Neurons	1675
																							2.53446e-09	-0.26223	0.149	0.331	2.95011e-06	TXK	Neurons	8.59611	Projection Neurons	7294
																							2.66539e-09	-0.29085	0.278	0.485	3.10252e-06	C5AR2	Neurons	8.57424	Projection Neurons	27202
																							3.7142e-09	-0.233275	0.077	0.233	4.32333e-06	COL16A1	Neurons	8.43013	Projection Neurons	1307
																							7.09289e-09	-0.378047	0.066	0.207	8.25612e-06	COL3A1	Neurons	8.14918	Projection Neurons	1281
																							7.25372e-09	-0.2797	0.398	0.613	8.44333e-06	HLA-DQB1/2	Neurons	8.13944	Projection Neurons
																							8.72428e-09	-0.242818	0.252	0.459	1.01551e-05	CCL15	Neurons	8.05927	Projection Neurons	6359
																							1.99001e-08	-0.22261	0.16	0.342	2.31637e-05	TWIST2	Neurons	7.70115	Projection Neurons	117581
																							2.06742e-08	-0.225903	0.215	0.41	2.40648e-05	ZFP36	Neurons	7.68457	Projection Neurons	7538
																							3.48848e-08	0.306124	0.688	0.509	4.06059e-05	RPL32	Neurons	7.45736	Projection Neurons	6161
																							5.2703e-08	-0.240321	0.244	0.442	6.13463e-05	EIF5A/L1	Neurons	7.27816	Projection Neurons
																							8.8616e-08	-0.191582	0.083	0.224	0.000103149	CXCL12	Neurons	7.05249	Projection Neurons	6387
																							9.52234e-08	-0.206438	0.115	0.269	0.00011084	ELANE	Neurons	7.02126	Projection Neurons	1991
																							1.16786e-07	-0.193703	0.109	0.263	0.000135939	KRT16	Neurons	6.93261	Projection Neurons	3868
																							1.24878e-07	-0.24168	0.209	0.389	0.000145358	GPX1	Neurons	6.90352	Projection Neurons	2876
																							1.44257e-07	-0.226566	0.232	0.419	0.000167915	SNAI1	Neurons	6.84086	Projection Neurons	6615
																							1.52328e-07	-0.250218	0.252	0.436	0.00017731	HBA1/2	Neurons	6.81722	Projection Neurons
																							1.82362e-07	-0.208879	0.192	0.365	0.000212269	G0S2	Neurons	6.73907	Projection Neurons	50486
																							2.01477e-07	-0.167436	0.129	0.288	0.000234519	MMP7	Neurons	6.69577	Projection Neurons	4316
																							2.59094e-07	-0.195628	0.203	0.378	0.000301585	PLAC9	Neurons	6.58654	Projection Neurons	219348
																							7.83789e-07	-0.126057	0.378	0.598	0.000912331	SPOCK2	Neurons	6.1058	Projection Neurons	9806
																							1.20393e-06	-0.276662	0.576	0.699	0.00140138	IGHG2	Neurons	5.9194	Projection Neurons	3501
																							1.88999e-06	-0.193246	0.186	0.344	0.00219995	TNFRSF14	Neurons	5.72354	Projection Neurons	8764
																							1.94569e-06	-0.19339	0.063	0.175	0.00226478	IGF2	Neurons	5.71093	Projection Neurons	3481
																							2.83351e-06	-0.166458	0.12	0.256	0.00329821	CCL18	Neurons	5.54768	Projection Neurons	6362
																							2.83382e-06	-0.1756	0.206	0.368	0.00329857	RAMP1	Neurons	5.54763	Projection Neurons	10267
																							2.89972e-06	-0.13405	0.04	0.139	0.00337527	IGFBP7	Neurons	5.53764	Projection Neurons	3490
																							3.92521e-06	-0.173735	0.192	0.342	0.00456895	KLK3	Neurons	5.40614	Projection Neurons	354
																							4.21355e-06	-0.160475	0.106	0.235	0.00490457	APOE	Neurons	5.37535	Projection Neurons	348
																							7.07936e-06	-0.168183	0.052	0.15	0.00824037	CXCL5	Neurons	5.15001	Projection Neurons	6374
																							7.20758e-06	0.367883	0.633	0.53	0.00838962	RPL37	Neurons	5.14221	Projection Neurons	6167
																							7.44431e-06	-0.118513	0.158	0.306	0.00866517	HSPA1A/B	Neurons	5.12818	Projection Neurons
																							7.89258e-06	-0.156912	0.123	0.252	0.00918696	CD8A	Neurons	5.10278	Projection Neurons	925
																							1.4e-05	-0.15413	0.203	0.355	0.016296	CCL17	Neurons	4.85387	Projection Neurons	6361
																							1.57002e-05	-0.146284	0.238	0.393	0.018275	LINC01857	Neurons	4.8041	Projection Neurons	102724714
																							1.77271e-05	-0.158345	0.183	0.325	0.0206344	ICOSLG	Neurons	4.75136	Projection Neurons	23308
																							1.91157e-05	-0.120576	0.017	0.088	0.0222507	COL1A2	Neurons	4.71861	Projection Neurons	1278
																							2.15015e-05	-0.130984	0.077	0.182	0.0250277	MAP2K1	Neurons	4.66753	Projection Neurons	5604
																							2.24783e-05	-0.164002	0.146	0.271	0.0261647	KRT14	Neurons	4.64824	Projection Neurons	3861
																							2.29475e-05	0.333084	0.473	0.382	0.0267109	SOX4	Neurons	4.63927	Projection Neurons	6659
																							2.36541e-05	0.209423	0.994	0.974	0.0275333	RPL21	Neurons	4.62609	Projection Neurons	6144
																							2.38754e-05	-0.202444	0.218	0.35	0.027791	KLF2	Neurons	4.62205	Projection Neurons	10365
																							2.97022e-05	-0.145091	0.072	0.171	0.0345733	CSK	Neurons	4.52721	Projection Neurons	1445
																							3.06562e-05	-0.123353	0.02	0.09	0.0356838	XKR4	Neurons	4.51348	Projection Neurons	114786
																							3.2613e-05	-0.14856	0.135	0.256	0.0379615	IL34	Neurons	4.48661	Projection Neurons	146433
																							3.76227e-05	-0.135665	0.155	0.284	0.0437929	DHRS2	Neurons	4.42455	Projection Neurons	10202
