# Supplementary material for: Thyroid hormone promotes fetal neurogenesis
Source: JCI Insight. 2025 Sep 4;10(19):e194445. doi: 10.1172/jci.insight.194445 (PMC12513484; doi:10.1172/jci.insight.194445)
Supplement: Supplemental table 7 [file jciinsight-10-194445-s136.xls]

## Sheet: Supplemental_Table_6
Gene ID	Gene name	P-value (WT + 1nM T4 vs MCT8 KO 1nM T4)	FDR step up (WT + 1nM T4 vs MCT8 KO 1nM T4)	Ratio (WT + 1nM T4 vs MCT8 KO 1nM T4)	Fold change (WT + 1nM T4 vs MCT8 KO 1nM T4)	LSMean (WT) (WT vs MCT8 KO)	LSMean (MCT8 KO) (WT vs MCT8 KO )	P-value (Conditions)	FDR step up (Conditions)
ENSG00000147488	ST18	1.68497e+07	1.05277e+09	365768278017583	365768278017583	2.05702e+15	0.5623823864152442E0	1.5137e+07	7.68218e+08
ENSG00000291065	---	1.09854e+08	4.00086e+09	2.94065e+15	2.94065e+15	1.81487e+15	0.6171674769020541E0	1.34869e+08	3.83028e+09
ENSG00000125851	PCSK2	1.24036e+07	8.67513e+07	2.70785e+15	2.70785e+15	9.47157e+15	0.3497823632080479E0	9.95434e+06	5.83075e+08
ENSG00000180176	TH	149402	4.03901e+06	2.60786e+15	2.60786e+15	3.5236e+15	0.135114613741425E0	9322.94	2.50241e+07
ENSG00000253873	PCDHGA11	1.22471e+07	8.6085e+08	2.50711e+15	2.50711e+15	456780754513906	1.82194e+15	1.28858e+07	6.96723e+08
ENSG00000113209	PCDHB5	24.573	89450.6	2.34126e+15	2.34126e+15	7.34684e+15	3.13799e+15	2.27674	64012.8
ENSG00000249931	GOLGA8K	1.44627e+07	9.65519e+08	223224107800344	223224107800344	1.27655e+15	0.5718704635351255E0	1.47054e+06	7.57247e+07
ENSG00000204963	PCDHA7	2.09005e+09	3.74153e+10	2.12201e+15	2.12201e+15	1.11876e+15	0.5272168646986888E0	1.13957e+09	1.9117e+10
ENSG00000173404	INSM1	103572	1.56561e+07	211483563891815	211483563891815	1.06321e+15	0.5027366478291047E0	821661	1.08971e+08
ENSG00000198732	SMOC1	6.98786e+07	2.94118e+09	209763880021608	209763880021608	588734621691919	0.2806653946481505E0	7.58515e+07	2.49724e+09
ENSG00000175899	A2M	0.0274936	386.505	195384926446385	195384926446385	2.67468e+15	1.36893e+15	0.0263352	370.221
ENSG00000132872	SYT4	4.90573e+07	2.30008e+09	1.78994e+15	1.78994e+15	129842640442158	0.7254006064908527E0	3.2925e+07	1.33006e+09
ENSG00000130287	NCAN	1.80396e+08	5.81653e+09	1.76146e+15	1.76146e+15	1.4088e+15	0.7997912617646197E0	1.14686e+08	3.37003e+09
ENSG00000196132	MYT1	5.63974e+07	1.36786e+10	1.72836e+15	1.72836e+15	7.70718e+15	0.4459254464064255E0	4.22702e+08	9.10719e+09
ENSG00000241935	HOGA1	2.96107e+08	8.29217e+09	1.66419e+15	1.66419e+15	7.94298e+15	0.4772870896244799E0	3.17123e+08	7.35663e+09
ENSG00000081138	CDH7	1.31882e+08	4.51996e+09	1.65325e+15	1.65325e+15	1.09374e+15	0.6615728650133512E0	1.23538e+08	3.55881e+09
ENSG00000170091	NSG2	2.54463e+07	1.43326e+09	1.59981e+15	1.59981e+15	6.67653e+15	0.4173333451312766E0	9.4738e+06	5.70367e+08
ENSG00000167178	ISLR2	9.44845e+08	2.03721e+10	15229516145842	15229516145842	1.40009e+15	0.9193243092702517E0	1.05881e+09	1.81521e+10
ENSG00000261678	SCRT1	507880	5.02801e+08	1.46402e+15	1.46402e+15	847078194994971	0.5785968059381208E0	3.48749e+06	2.93576e+08
ENSG00000171786	NHLH1	4.84353e+06	2.2926e+09	1.32798e+15	1.32798e+15	156948420688231	118186115357398	2.69415e+07	1.18064e+09
ENSG00000077279	DCX	5.86662e+06	5.32836e+08	1.29452e+15	1.29452e+15	5.26579e+15	4.06777e+15	5.51001e+06	3.99277e+08
ENSG00000139352	ASCL1	1.61298e+10	1.77985e+11	1.24805e+15	1.24805e+15	1.43516e+15	1.14992e+15	1.67941e+10	1.53307e+11
ENSG00000137558	PI15	1.71294e+06	1.06081e+09	1.22762e+15	1.22762e+15	8.87803e+15	723188437081879	1.22818e+07	6.74444e+08
ENSG00000187323	DCC	156336	4.06995e+07	1.20159e+15	1.20159e+15	1.10821e+15	0.9222841880066888E0	132639	3.10773e+07
ENSG00000255571	MIR9-3HG	9.08092e+06	7.29483e+08	1.13725e+15	1.13725e+15	305823189787781	2.68916e+15	7.92031e+06	5.22741e+08
ENSG00000143355	LHX9	9.86957e+06	7.79474e+08	1.13664e+15	1.13664e+15	5.32346e+15	0.4683502374668462E0	7.14388e+06	4.78232e+08
ENSG00000109991	P2RX3	4.8193e+08	1.21383e+10	107660570315922	107660570315922	5.57408e+15	0.5177456346285059E0	4.74128e+08	9.85993e+09
ENSG00000198719	DLL1	2.0475e+06	2.61671e+08	1.06843e+15	1.06843e+15	2.5227e+15	2.36114e+15	120975	1.47884e+08
ENSG00000141314	RHBDL3	6.68311e+08	1.56847e+10	1.05277e+15	1.05277e+15	1.04345e+15	0.9911440951771908E0	7.7353e+08	1.4252e+10
ENSG00000162374	ELAVL4	5.64346e+08	1.36786e+10	10410098186155	10410098186155	1.35749e+15	1.30401e+15	4.05067e+08	8.86982e+09
ENSG00000145920	CPLX2	1.05417e+07	7.96747e+08	1.03574e+15	1.03574e+15	2.52653e+15	2.43934e+15	3.73844e+06	3.09147e+08
ENSG00000159409	CELF3	129506	3.71549e+07	1.00616e+15	1.00616e+15	2.86701e+15	284945102602801	60781.8	1.89882e+07
ENSG00000168309	FAM107A	2.40857e+09	4.18538e+10	9.9809e+15	9.9809e+15	305539259963013	3.06124e+15	1.27673e+09	2.08701e+10
ENSG00000231806	PCAT7	1.6182e+08	5.32755e+09	9.84285e+15	9.84285e+15	1.04931e+15	1.06607e+15	2.61311e+08	6.39985e+09
ENSG00000260903	XKR7	3.70033e+10	3.39109e+11	9.60139e+15	9.60139e+15	5.71239e+15	0.5949547238824779E0	1.75753e+10	1.58482e+11
ENSG00000215397	SCRT2	1.75971e+08	5.72638e+09	9.40624e+15	9.40624e+15	2.60877e+15	0.2773451325601872E0	1.18786e+08	3.45763e+09
ENSG00000147100	SLC16A2	4.92452e+06	4.94492e+08	9.39801e+15	9.39801e+15	3.32826e+15	354144929283359	3.52658e+06	2.95099e+08
ENSG00000120251	GRIA2	8.4629e+09	1.08058e+11	9.33419e+15	9.33419e+15	3.42891e+15	0.3673491373740645E0	2.33817e+10	1.9837e+11
ENSG00000090932	DLL3	9.53399e+07	3.68147e+09	9.09993e+15	9.09993e+15	1.11726e+15	1.22776e+15	7.96438e+07	2.5798e+09
ENSG00000107736	CDH23	1.67276e+09	3.15647e+10	9.0709e+15	9.0709e+15	5.46451e+15	0.6024226370087051E0	9.05273e+08	1.61064e+10
ENSG00000186960	LINC01551	495715	9.21666e+07	8.88835e+15	8.88835e+15	2.14026e+15	2.40794e+15	418578	6.76364e+07
ENSG00000178031	ADAMTSL1	6.01124e+06	5.37106e+07	8.83096e+15	8.83096e+15	1.3836e+15	1.56676e+15	3.25791e+06	2.82714e+08
ENSG00000185304	RGPD2	5.25333e+11	0.002689415700971223E0	8.78543e+15	8.78543e+15	7.85183e+15	0.8937325943203192E0	5.10084e+11	0.002316138234514361E0
ENSG00000170893	TRH	2.25044e+07	1.31272e+09	8.76702e+15	8.76702e+15	1.34984e+15	1.53968e+15	1.07439e+06	6.18017e+08
ENSG00000187122	SLIT1	1.05915e+06	1.57221e+08	8.74893e+15	8.74893e+15	2.39933e+15	2.74243e+15	56063.4	8.12515e+07
ENSG00000205929	C21orf62	8.46134e+06	6.95611e+08	8.68049e+15	8.68049e+15	4.67444e+15	5.385e+15	6.02807e+06	4.26516e+08
ENSG00000253230	MIR124-1HG	64895.6	2.12163e+07	8.58128e+15	8.58128e+15	8.3122e+15	0.9686441125628207E0	31796.4	1.20809e+07
ENSG00000188803	SHISA6	1.12391e+07	8.22915e+08	8.51205e+15	8.51205e+15	5.16133e+15	0.6063558343307269E0	3.14262e+06	2.80292e+08
ENSG00000117971	CHRNB4	1.70652e+09	3.1987e+10	839816211076793	839816211076793	2.86643e+15	0.3413164945828746E0	7.09596e+08	1.3372e+10
ENSG00000151623	NR3C2	1.42202e+10	1.60697e+10	8.37216e+15	8.37216e+15	2.95781e+15	0.3532904164003821E0	1.03823e+10	1.04253e+11
ENSG00000100314	CABP7	4.80579e+08	1.21292e+10	8.28784e+15	8.28784e+15	5.97214e+15	0.7205903947144225E0	4.7413e+08	9.85993e+09
ENSG00000139767	SRRM4	4.23436e+10	3.74788e+11	8.15611e+15	8.15611e+15	7.9582e+15	0.9757351565065866E0	2.44258e+09	2.05002e+11
ENSG00000124302	CHST8	4.52349e+10	3.96454e+11	807220807600306	807220807600306	3.17605e+15	0.3934546054679577E0	3.45148e+10	2.69604e+11
ENSG00000197921	HES5	3.64599e+10	3.35222e+11	7.9099e+15	7.9099e+15	2.49772e+15	0.3157715156865675E0	2.78873e+10	2.28328e+11
ENSG00000160097	FNDC5	3.37516e+07	1.70676e+09	7.83582e+15	7.83582e+15	1.06853e+15	1.36365e+15	2.8861e+07	1.22824e+09
ENSG00000273079	GRIN2B	1.34005e+06	9.17409e+08	777485053366245	777485053366245	1.8565e+15	2.38783e+15	8.12367e+06	5.26279e+08
ENSG00000176165	FOXG1	192892	4.75733e+07	7.72189e+15	7.72189e+15	5.29074e+15	6.85161e+15	144686	3.22856e+07
ENSG00000108001	EBF3	5.54331e+08	1.35291e+10	771995593434804	771995593434804	9.56737e+15	123930430558241	7.07223e+08	1.33451e+10
ENSG00000134595	SOX3	2.01196e+06	2.59487e+08	760956504603751	760956504603751	3.15438e+15	414528458978188	1.57137e+06	1.81772e+08
ENSG00000080644	CHRNA3	6.59544e+07	2.86169e+08	7.35424e+15	7.35424e+15	6.80352e+15	0.9251153263969032E0	2.50256e+07	1.12399e+08
ENSG00000166105	GLB1L3	6.24806e+08	1.47382e+10	7.32081e+15	7.32081e+15	8.0009e+15	1.0929e+15	4.39073e+08	9.38068e+09
ENSG00000276644	DACH1	1.32883e+10	1.53498e+11	727496803986794	727496803986794	1.5509e+15	2.13183e+15	2.36332e+10	2.00021e+11
ENSG00000138823	MTTP	2.34128e+08	7.06302e+09	7.22734e+15	7.22734e+15	5.63137e+15	0.7791762323379237E0	1.93739e+08	5.11952e+09
ENSG00000197177	ADGRA1	9.22277e+08	2.01013e+10	7.14767e+15	7.14767e+15	64261405793636	0.8990541494958277E0	5.30077e+08	1.06913e+10
ENSG00000278974	---	1.31524e+10	1.52429e+11	7.07071e+15	7.07071e+15	5.56231e+15	0.7866689508641969E0	2.0909e+10	1.81893e+11
ENSG00000175785	PRIMA1	1.46631e+10	1.64928e+09	7.04575e+15	7.04575e+15	2.68853e+15	0.3815813869218712E0	3.68786e+09	4.696e+10
ENSG00000225792	SNX10-AS1	3.10512e+09	5.12345e+09	694568087582414	694568087582414	6.21198e+15	0.8943663555671133E0	2.40767e+09	3.38132e+10
ENSG00000170381	SEMA3E	1.08897e+09	7.79233e+11	6.93708e+15	6.93708e+15	2.83313e+15	0.4084045911476286E0	1.71106e+11	9.64478e+11
ENSG00000197550	---	4.19149e+10	3.72226e+11	688446317300548	688446317300548	3.19848e+15	0.4645941359820722E0	2.47489e+08	2.06726e+11
ENSG00000250120	PCDHA10	112459	3.36372e+07	6.79683e+15	6.79683e+15	4.81876e+15	7.08972e+15	7504.39	2.24323e+07
ENSG00000152578	GRIA4	6.99708e+08	1.61519e+10	6.759e+15	6.759e+15	668600870847969	0.9892001650563955E0	5.69167e+08	1.12854e+10
ENSG00000104112	SCG3	371848	7.6874e+07	6.75834e+15	6.75834e+15	1.76117e+15	26059178366914	208397	4.30831e+07
ENSG00000259527	LINC00052	3.39085e+06	3.68108e+08	6.65575e+15	6.65575e+15	318496207415763	4.78528e+15	2.12849e+06	2.16828e+08
ENSG00000196361	ELAVL3	238838	5.71881e+07	6.54685e+15	6.54685e+15	3.65376e+15	5.58094e+15	174254	3.76871e+07
ENSG00000185985	SLITRK2	1.32193e+07	9.15452e+08	6.52058e+15	6.52058e+15	2.68082e+15	4.11132e+15	1.02892e+07	6.00189e+08
ENSG00000177511	ST8SIA3	4.67344e+08	1.18897e+10	6.515e+15	6.515e+15	4.63418e+15	0.7113089893217568E0	7.48728e+08	1.39412e+10
ENSG00000106278	PTPRZ1	4.38029e+07	2.12338e+08	6.47423e+15	6.47423e+15	1.71192e+15	264420600243846	2.61138e+07	1.15807e+09
ENSG00000188064	WNT7B	1.60147e+08	5.29728e+09	6.44554e+15	6.44554e+15	2.62874e+15	4.07838e+15	7.22152e+07	2.40505e+08
ENSG00000022556	NLRP2	295.83	415878	6.24844e+15	6.24844e+15	7.85996e+15	1.25791e+15	166.579	306813
ENSG00000289399	---	2.2105e+10	2.3099e+11	6.23541e+15	6.23541e+15	9.02377e+15	1.44718e+15	3.25638e+10	2.58342e+11
ENSG00000044524	EPHA3	758880	1.27004e+08	6.22856e+15	6.22856e+15	3.43005e+15	5.50697e+15	500049	7.64097e+07
ENSG00000111913	RIPOR2	2.8758e+07	1.56093e+09	6.16785e+15	6.16785e+15	2.38946e+15	3.87406e+15	2.72695e+07	1.18686e+08
ENSG00000134121	CHL1	5.08773e+10	4.31725e+11	6.15e+15	6.15e+15	7.13708e+15	116050052955256	9.76375e+10	6.1551e+11
ENSG00000164434	FABP7	126353	1.81828e+08	6.0847e+15	6.0847e+15	6.97709e+15	1.14666e+15	1.29709e+06	1.5585e+08
ENSG00000100433	KCNK10	3.10861e+08	2.98299e+11	6.06234e+15	6.06234e+15	1.60791e+15	2.6523e+15	1.90032e+10	1.68867e+11
ENSG00000101349	PAK5	3.07897e+11	0.001772399456612497E0	6.05056e+15	6.05056e+15	2.94904e+15	0.4873992520088701E0	5.67262e+11	0.002529198737380131E0
ENSG00000108309	RUNDC3A	1.79141e+10	1.94919e+11	6.03429e+15	6.03429e+15	8.25601e+15	136818138000168	4.12111e+10	3.09976e+11
ENSG00000106236	NPTX2	1.06246e+06	1.57221e+08	5.94974e+15	5.94974e+15	3.38932e+15	5.69659e+15	683713	9.33169e+07
ENSG00000110076	NRXN2	2.00841e+09	3.63376e+10	5.94824e+15	5.94824e+15	8.0862e+15	1.35943e+15	1.9519e+09	2.86386e+10
ENSG00000184144	CNTN2	1.73537e+08	5.66028e+09	5.85512e+15	5.85512e+15	4.40371e+15	7.52113e+15	7.99747e+07	2.58124e+09
ENSG00000165443	PHYHIPL	9.61038e+08	1.19454e+11	5.83447e+15	5.83447e+15	1.13786e+15	1.95023e+15	7.37514e+09	7.93873e+10
ENSG00000134376	CRB1	1.18541e+11	8.33224e+11	5.83238e+15	5.83238e+15	4.0254e+15	0.690181003597873E0	9.55522e+10	6.04806e+11
ENSG00000279233	---	2.15545e+10	2.26636e+11	5.72117e+15	5.72117e+15	8.03873e+15	1.40509e+15	3.34611e+10	2.63133e+11
ENSG00000107105	ELAVL2	6.89878e+08	1.60038e+09	5.68933e+15	5.68933e+15	2.17993e+15	3.83161e+15	1.13302e+09	1.90299e+10
ENSG00000154027	AK5	2.80346e+10	2.75602e+11	5.65877e+15	5.65877e+15	7.55015e+15	1.33424e+15	3.94427e+10	2.98271e+11
ENSG00000179915	NRXN1	6.59332e+10	5.26641e+11	5.64455e+15	5.64455e+15	2.1167e+15	0.3749978747576215E0	9.54438e+10	6.04391e+11
ENSG00000079215	SLC1A3	10812.2	690900	5.61188e+15	5.61188e+15	557252264417084	9.92986e+15	8631.18	4.66681e+06
ENSG00000063015	SEZ6	4.67705e+08	1.18897e+10	5.60376e+15	5.60376e+15	4.62265e+15	0.8249191241002718E0	2.57925e+08	6.33899e+09
ENSG00000143333	RGS16	2.6272e+07	1.4656e+09	559350203569814	559350203569814	2.07216e+15	3.70458e+15	1.34335e+07	7.20795e+08
ENSG00000187398	LUZP2	2.14171e+09	2.25699e+11	5.5595e+15	5.5595e+15	6.51454e+15	1.17179e+15	5.3166e+10	3.79587e+11
ENSG00000187627	RGPD1	0.01838251604120758E0	0.04740807384100096E0	551357382760203	551357382760203	4.43386e+15	0.8041715062344696E0	0.02019149156550107E0	0.04722994815770616E0
ENSG00000157470	FAM81A	5.36879e+08	1.31718e+10	5.47711e+15	5.47711e+15	4.91996e+15	0.8982774018766175E0	1.91503e+08	5.07952e+09
ENSG00000198028	ZNF560	1.82784e+08	3.36354e+10	5.47294e+15	5.47294e+15	3.41649e+15	0.6242516570144319E0	1.51091e+09	2.34441e+10
ENSG00000258498	DIO3OS	1.23133e+10	1.4534e+11	5.4683e+15	5.4683e+15	7.89753e+15	1.44424e+15	1.61135e+09	1.47765e+11
ENSG00000177551	NHLH2	6.3601e+09	8.59715e+10	5.4471e+15	5.4471e+15	8.3092e+15	1.52544e+15	8.18515e+09	8.60619e+10
ENSG00000285184	---	0.001064565136025219E0	0.004725708136970041E0	544213605439971	544213605439971	2.58671e+15	0.4753108789109524E0	5.93156e+11	0.002627981829737591E0
ENSG00000144355	DLX1	0.00341921616242172E0	0.01211655187222981E0	5.41724e+15	5.41724e+15	2.66745e+15	0.4924011744338528E0	0.006910562504390884E0	0.01957458949964277E0
ENSG00000269994	LINC02893	1.34201e+09	2.65344e+10	5.40221e+15	5.40221e+15	3.87563e+15	0.7174157992687573E0	3.21576e+08	4.25279e+10
ENSG00000215146	---	1.58679e+11	0.001045807731446441E0	5.37835e+15	5.37835e+15	1.94262e+15	0.361192578802684E0	6.61471e+09	7.3105e+10
ENSG00000267909	CCDC177	5.81262e+10	4.76973e+11	5.37117e+15	5.37117e+15	2.56232e+15	0.4770510085966002E0	1.57304e+10	1.45199e+11
ENSG00000287856	---	0.03717432087626412E0	0.08354861756651015E0	5.33169e+15	5.33169e+15	3.2974e+15	0.6184520330339756E0	0.09090154466881459E0	0.1575469253782389E0
ENSG00000150625	GPM6A	2.77022e+07	1.52721e+09	5.32747e+15	5.32747e+15	382082809311481	7.17194e+15	4.17243e+07	1.58616e+09
ENSG00000143603	KCNN3	1.45336e+11	9.70612e+10	5.17943e+15	5.17943e+15	4.64503e+15	0.8968243038104431E0	5.57854e+10	3.93847e+11
ENSG00000130222	GADD45G	2.23479e+08	6.81489e+09	515239994321963	515239994321963	8.86422e+15	1.72041e+15	3.18087e+08	7.36615e+09
ENSG00000223803	RPS20P14	3.15188e+06	3.54473e+08	5.11726e+15	5.11726e+15	1.74048e+15	3.4012e+15	2.43884e+06	2.3483e+08
ENSG00000204802	FAM88C	2.89594e+09	4.86975e+10	5.10249e+15	5.10249e+15	3.78591e+15	0.7419718571608116E0	4.91018e+09	5.8027e+10
ENSG00000101489	CELF4	1.52831e+09	2.94718e+10	5.09239e+15	5.09239e+15	3.81428e+15	0.7490156673661659E0	1.48894e+09	2.32315e+10
ENSG00000197406	DIO3	5.09961e+10	4.32391e+11	5.08215e+15	5.08215e+15	904956498016781	1.78066e+15	4.97299e+10	3.59436e+11
ENSG00000135447	PPP1R1A	3.64503e+09	5.75105e+10	5.02807e+15	5.02807e+15	8.75132e+15	1.74049e+15	3.72207e+09	4.71904e+10
ENSG00000234444	ZNF736	417932	839326	502750635254529	502750635254529	279317303853378	5.55578e+15	433530	6.92564e+06
ENSG00000112232	KHDRBS2	5.02017e+10	4.27978e+11	5.00853e+15	5.00853e+15	4.22869e+15	0.8442975170328788E0	5.29788e+10	3.78704e+11
ENSG00000149927	DOC2A	6.76042e+11	0.003287375753746485E0	5.003e+15	5.003e+15	2.83042e+15	0.5657450230524326E0	3.99335e+11	0.001900925112117452E0
ENSG00000069535	MAOB	5.82769e+11	0.002921743464976114E0	4.97177e+15	4.97177e+15	2.1946e+15	0.4414120684242255E0	6.52087e+11	0.002836335659742638E0
ENSG00000087495	PHACTR3	0.002146993549415022E0	0.008323892806860557E0	4.96188e+15	4.96188e+15	2.77099e+15	0.5584545217304537E0	8.05479e+11	0.003376093781324007E0
ENSG00000053438	NNAT	766.902	5.51784e+06	4.86853e+15	4.86853e+15	168651497353927	3.46411e+15	3840.89	2.45433e+06
ENSG00000267270	PARD6G-AS1	2.14786e+11	0.001333097458553913E0	4.8647e+15	4.8647e+15	3.77528e+15	0.7760564961877878E0	1.60128e+10	9.13956e+11
ENSG00000079102	RUNX1T1	8.97476e+10	6.67905e+10	4.83198e+15	4.83198e+15	2.77534e+15	0.5743690443393645E0	2.99593e+08	2.42189e+11
ENSG00000154764	WNT7A	9.72113e+08	2.08323e+10	4.82109e+15	4.82109e+15	1.85819e+15	3.85428e+15	4.35217e+08	9.31244e+09
ENSG00000241322	FBXW10B	4.02654e+11	0.002176280888730813E0	4.79425e+15	4.79425e+15	226684293441801	0.4728256949004459E0	7.94009e+11	0.003335976163155095E0
ENSG00000281406	BLACAT1	4.71148e+11	0.002471417977258009E0	4.79042e+15	4.79042e+15	3.3729e+15	0.7040932660673387E0	8.23121e+10	5.35963e+11
ENSG00000180616	SSTR2	6.43471e+10	5.17797e+11	4.76868e+15	4.76868e+15	4.73509e+15	0.992954927113904E0	3.91749e+09	2.96885e+11
ENSG00000107295	SH3GL2	2.94605e+09	4.91871e+10	4.76313e+15	4.76313e+15	4.29538e+15	0.9017977385048068E0	2.92716e+09	3.92653e+10
ENSG00000186019	ZNF225-AS1	4.64323e+10	4.04678e+11	4.74686e+15	4.74686e+15	1.82852e+15	3.85207e+15	1.28346e+11	7.6778e+11
ENSG00000125285	SOX21	6.16016e+07	2.6978e+09	4.74254e+15	4.74254e+15	5.87926e+15	1.23969e+15	6.96527e+07	2.34152e+09
ENSG00000128610	FEZF1	3.21789e+08	8.92251e+09	4.73499e+15	4.73499e+15	5.06943e+15	1.07063e+15	2.20635e+08	5.619e+09
ENSG00000105642	KCNN1	1.63687e+11	0.001071790983564698E0	4.72822e+15	4.72822e+15	2.49879e+15	0.5284845425787359E0	1.41355e+11	8.26952e+10
ENSG00000007171	NOS2	3.27702e+11	0.001858344743084079E0	4.72697e+15	4.72697e+15	2.0739e+15	0.4387371776134934E0	3.76383e+11	0.001812050734723846E0
ENSG00000229847	EMX2OS	1.28985e+10	1.50229e+10	4.72301e+15	4.72301e+15	9.63367e+15	2.03973e+15	8.0744e+09	8.53458e+10
ENSG00000137691	CFAP300	1.62925e+08	3.10774e+09	4.69008e+15	4.69008e+15	2.54107e+15	0.5417956756225446E0	3.27347e+09	4.2948e+10
ENSG00000246465	---	2.24068e+11	0.001375523267138917E0	467141447619765	467141447619765	2.15757e+15	0.4618669924865637E0	9.05972e+10	5.79706e+11
ENSG00000196358	NTNG2	5.47232e+08	7.72389e+10	4.62235e+15	4.62235e+15	3.56966e+15	0.7722617416989213E0	4.56441e+08	5.48421e+10
ENSG00000214595	EML6	6.78732e+10	5.37859e+10	4.6026e+15	4.6026e+15	4.57521e+15	0.9940477245115762E0	1.02662e+11	6.40761e+11
ENSG00000162630	B3GALT2	1.24107e+10	1.45827e+10	4.59102e+15	4.59102e+15	9.67178e+15	2.10667e+15	2.0794e+10	1.81229e+09
ENSG00000198822	GRM3	2.08457e+11	0.001302491558997295E0	4.58968e+15	4.58968e+15	692216098483474	1.5082e+15	8.40802e+10	5.45139e+11
ENSG00000102003	SYP	1.605e+07	1.01635e+09	4.58966e+15	4.58966e+15	7.39564e+15	1.61137e+15	6.17132e+06	4.33782e+08
ENSG00000109255	NMU	1.32905e+08	4.53488e+09	4.57317e+15	4.57317e+15	1.05713e+15	2.31159e+15	2.79267e+08	6.72249e+09
ENSG00000110975	SYT10	9.58539e+09	1.19249e+11	4.56124e+15	4.56124e+15	1.77163e+15	0.388409265036086E0	1.17759e+10	1.15177e+11
ENSG00000129990	SYT5	6.4631e+11	0.003172422963237929E0	4.55313e+15	4.55313e+15	5.36054e+15	1.17733e+15	0.001609445543754986E0	0.005924479040091017E0
ENSG00000164076	CAMKV	7.17664e+08	1.63784e+10	4.54307e+15	4.54307e+15	1.81734e+15	4.00024e+15	2.80605e+08	6.74315e+09
ENSG00000145721	LIX1	5.55883e+07	2.48873e+09	452842520998249	452842520998249	1.50351e+15	3.32017e+15	4.34584e+06	1.63352e+09
ENSG00000135824	RGS8	2.05134e+07	6.34682e+09	4.4866e+15	4.4866e+15	2.96917e+15	6.61785e+15	1.57969e+08	4.33737e+09
ENSG00000064300	NGFR	9.46984e+07	3.67754e+08	447930496889505	447930496889505	2.6516e+15	5.91967e+15	1.00207e+08	3.04916e+09
ENSG00000099715	PCDH11Y	7.97069e+11	0.003763007037297787E0	4.46877e+15	4.46877e+15	4.67575e+15	1.04632e+15	0.001465831193272758E0	0.0054907154050169E0
ENSG00000125810	CD93	2.40876e+08	7.18945e+09	4.4591e+15	4.4591e+15	3.27456e+15	0.734354558621019E0	3.15735e+08	7.33653e+07
ENSG00000144847	IGSF11	2.23131e+10	2.32353e+11	4.45439e+15	4.45439e+15	3.32994e+15	0.7475649782947738E0	4.23015e+10	3.15813e+11
ENSG00000163618	CADPS	6.21043e+08	1.47228e+10	4.42153e+15	4.42153e+15	1.75832e+15	3.97672e+15	2.87489e+08	6.84252e+09
ENSG00000286456	---	2.4043e+10	2.45975e+11	4.38487e+15	4.38487e+15	5.0781e+15	1.1581e+15	1.21312e+10	1.17614e+11
ENSG00000230316	FEZF1-AS1	2.73841e+06	3.24556e+08	4.35959e+15	4.35959e+15	7.56538e+15	1.73534e+15	2.04418e+06	2.1146e+07
ENSG00000175161	CADM2	5.31665e+09	7.58308e+10	4.35587e+15	4.35587e+15	1.58616e+15	3.64143e+15	7.39926e+09	7.95251e+10
ENSG00000138653	NDST4	1.36915e+08	1.56995e+10	4.35277e+15	4.35277e+15	4.53559e+15	1.042e+15	4.11226e+08	5.08445e+10
ENSG00000041515	MYO16	1.08643e+10	1.31891e+11	4.33104e+15	4.33104e+15	6.56426e+15	1.51563e+15	1.98871e+10	1.75281e+11
ENSG00000270882	H4C14	0.02147922398774987E0	0.0540653412389951E0	4.3263e+15	4.3263e+15	3.55522e+15	0.8217696110472001E0	0.02376127141106934E0	0.05369489688101796E0
ENSG00000270055	---	1.53693e+09	2.95964e+10	4.32521e+15	4.32521e+15	6.04245e+15	1.39703e+15	1.25189e+09	2.05597e+10
ENSG00000147655	RSPO2	1.15183e+09	1.38383e+11	4.30102e+15	4.30102e+15	2.69067e+15	0.6255897332783498E0	8.63683e+08	9.00716e+10
ENSG00000169116	PARM1	1.26683e+09	1.48285e+11	4.29705e+15	4.29705e+15	2.0133e+15	4.6853e+15	1.8653e+10	1.66281e+11
ENSG00000170989	S1PR1	3.31545e+06	3.6413e+08	4.28098e+15	4.28098e+15	229775736345486	5.36737e+15	3.12938e+06	2.80292e+08
ENSG00000129159	KCNC1	3.83963e+11	0.002099473134254258E0	4.27938e+15	4.27938e+15	6.37518e+15	1.48974e+15	1.79368e+11	9.99846e+11
ENSG00000175548	ALG10B	1.37061e+09	2.69482e+10	4.27358e+15	4.27358e+15	9.90083e+15	231675526956122	3.15265e+08	4.18113e+10
ENSG00000118946	PCDH17	2.08675e+09	3.74153e+10	426741855836761	426741855836761	4.44943e+15	1.04265e+15	1.41132e+09	2.24438e+10
ENSG00000172568	FNDC9	1.02794e+10	1.26098e+11	4.25398e+15	4.25398e+15	7.69521e+15	1.80894e+15	2.33466e+09	1.98192e+11
ENSG00000288765	---	8.33342e+09	6.30184e+11	4.20264e+15	4.20264e+15	3.36069e+15	0.799663140097544E0	8.80197e+10	5.66826e+11
ENSG00000269397	---	7.88103e+10	6.03768e+11	4.17303e+15	4.17303e+15	2.26482e+15	0.5427290983420812E0	9.31794e+10	5.92722e+11
ENSG00000242265	PEG10	263.155	415878	4.12243e+15	4.12243e+15	1.49983e+15	3.63822e+15	21.1052	329663
ENSG00000182968	SOX1	1.00551e+07	7.85301e+07	412005222685593	412005222685593	7.92591e+15	1.92374e+15	5.37213e+06	3.97163e+07
ENSG00000112333	NR2E1	1.04811e+08	3.84709e+09	410812094676151	410812094676151	6.97559e+15	1.698e+15	3.52662e+07	1.3898e+09
ENSG00000230910	ADGRB3-DT	1.83864e+11	0.001177567274167201E0	4.08011e+15	4.08011e+15	4.88782e+15	1.19796e+15	3.1848e+11	0.001583166649705555E0
ENSG00000170370	EMX2	3.2823e+10	3.08853e+11	4.056e+15	4.056e+15	9.33339e+15	2.30113e+15	2.29613e+10	1.95512e+10
ENSG00000101542	CDH20	2.78892e+09	2.74557e+11	4.04734e+15	4.04734e+15	3.61894e+15	894153566597376	2.99931e+09	2.42324e+11
ENSG00000184905	TCEAL2	6.08869e+11	0.00303025965658649E0	4.02198e+15	4.02198e+15	5.75066e+15	1.42981e+15	0.001467706261693259E0	0.005496274540991965E0
ENSG00000115423	DNAH6	1.42374e+11	9.54622e+11	4.02012e+15	4.02012e+15	2.69636e+15	0.6707155126518063E0	1.41668e+10	8.28442e+11
ENSG00000198598	MMP17	4.37288e+10	3.85658e+11	4.01303e+15	4.01303e+15	5.61043e+15	1.39805e+15	6.02607e+10	4.17543e+11
ENSG00000172461	FUT9	8.05499e+11	0.003793535053135221E0	4.00931e+15	4.00931e+15	5.14532e+15	1.28334e+15	0.001554216695264226E0	0.00575432665315367E0
ENSG00000142700	DMRTA2	1.65286e+09	3.13575e+09	4.00573e+15	4.00573e+15	1.61132e+15	4.02253e+15	1.45181e+09	2.28551e+10
ENSG00000174460	ZCCHC12	5.00855e+08	1.25063e+10	4.0022e+15	4.0022e+15	6.29823e+15	1.57369e+15	1.39513e+08	2.22715e+10
ENSG00000069431	ABCC9	4.10369e+09	6.27499e+10	3.99864e+15	3.99864e+15	2.2952e+15	5.73995e+15	2.51281e+09	3.48609e+10
ENSG00000177182	CLVS1	1.90647e+10	2.05531e+11	3.99286e+15	3.99286e+15	2.29338e+15	0.574369038183177E0	2.62356e+10	2.16698e+11
ENSG00000162407	PLPP3	5.78421e+08	1.38525e+10	3.99024e+15	3.99024e+15	3.02867e+15	7.59019e+15	3.34481e+08	7.68322e+09
ENSG00000004848	ARX	1.2665e+09	2.543e+09	3.98767e+15	3.98767e+15	5.49887e+15	1.37897e+15	1.37862e+09	2.21492e+10
ENSG00000105143	SLC1A6	4.35758e+11	0.002319774810969156E0	3.98123e+15	3.98123e+15	5.56066e+15	1.39672e+15	6.72573e+11	0.002908346379673037E0
ENSG00000136237	RAPGEF5	5.86339e+10	4.80067e+11	3.98042e+15	3.98042e+15	239152062011301	0.6008215273227644E0	1.19631e+11	7.2678e+11
ENSG00000139209	SLC38A4	0.003905157137392868E0	0.01344238468106487E0	3.96019e+15	3.96019e+15	1.97346e+15	0.4983235114920503E0	0.001521134410154038E0	0.005655675095991926E0
ENSG00000082684	SEMA5B	4.18475e+09	3.72101e+11	3.95523e+15	3.95523e+15	5.44211e+15	1.37593e+15	2.7995e+10	2.2881e+11
ENSG00000185559	DLK1	8.24553e+06	6.81857e+07	3.9276e+15	3.9276e+15	8.07379e+15	205565140947032	5.35651e+06	3.97163e+07
ENSG00000160716	CHRNB2	8.04692e+08	1.78993e+09	3.9075e+15	3.9075e+15	1.01158e+15	2.58883e+15	2.81319e+08	6.74876e+09
ENSG00000104435	STMN2	55077.7	2.03759e+07	3.88588e+15	3.88588e+15	4.7309e+15	1.21746e+15	34855.5	1.25968e+07
ENSG00000114805	PLCH1	1.15627e+11	8.17651e+11	3.88279e+15	3.88279e+15	1.27705e+15	3.28899e+15	8.92715e+10	5.73312e+11
ENSG00000152932	RAB3C	1.10317e+10	7.88023e+11	3.8632e+15	3.8632e+15	6.47262e+15	1.67546e+15	3.06425e+10	2.46297e+11
ENSG00000130558	OLFM1	3.72885e+06	3.94137e+08	381780400478388	381780400478388	2.54309e+15	6.66113e+15	3.25071e+06	2.82714e+08
ENSG00000172575	RASGRP1	0.001548676578158365E0	0.006401439381285005E0	3.81193e+15	3.81193e+15	3.42731e+15	0.8991012065014652E0	0.001497265309790878E0	0.005592071127800256E0
ENSG00000137571	SLCO5A1	3.4146e+09	5.51119e+10	381094017839483	381094017839483	6.72352e+15	1.76427e+15	2.84289e+08	3.83968e+10
ENSG00000113205	PCDHB3	4.17616e+10	3.71716e+11	380917616210721	380917616210721	7.97086e+15	2.09254e+15	3.15071e+10	2.51949e+11
ENSG00000116544	DLGAP3	0.0331068728726808E0	0.07622280033477673E0	3.80838e+15	3.80838e+15	2.65786e+15	0.6978984905314793E0	0.08928740128454486E0	0.1554430077099853E0
ENSG00000144485	HES6	1.0541e+07	3.859e+09	3.80449e+15	3.80449e+15	3.65243e+15	9.60032e+15	8.12924e+07	2.61512e+09
ENSG00000146006	LRRTM2	1.16543e+06	4.13728e+08	3.77802e+15	3.77802e+15	1.19803e+15	3.17104e+15	1.08123e+08	3.22452e+09
ENSG00000143858	SYT2	1.56807e+10	1.73848e+10	3.76615e+15	3.76615e+15	6.19108e+15	1.64387e+15	3.4373e+08	4.46595e+10
ENSG00000149243	KLHL35	6.06432e+11	0.00302344938458922E0	3.75977e+15	3.75977e+15	262356190962655	0.6977977802647093E0	2.64186e+11	0.001363407420109577E0
ENSG00000005513	SOX8	6.69772e+10	5.31958e+11	3.75035e+15	3.75035e+15	7.85579e+15	2.09469e+15	8.22535e+10	5.35963e+11
ENSG00000165899	OTOGL	2.45172e+10	2.49575e+11	3.74917e+15	3.74917e+15	9.1631e+15	2.44403e+15	2.8553e+10	2.3283e+10
ENSG00000175344	CHRNA7	2.38009e+08	7.11901e+09	3.72379e+15	3.72379e+15	2.72367e+15	7.31426e+15	1.16407e+08	3.40928e+09
ENSG00000279692	---	8.59475e+10	6.47855e+10	3.71333e+15	3.71333e+15	6.19637e+15	1.66868e+15	3.12303e+09	2.50163e+11
ENSG00000139915	MDGA2	3.34871e+10	3.13007e+11	3.71316e+15	3.71316e+15	5.06068e+15	1.3629e+15	6.3627e+10	4.35901e+11
ENSG00000204745	---	2.48817e+07	1.41614e+09	3.71291e+15	3.71291e+15	5.33353e+15	1.43648e+15	1.95191e+07	9.33331e+08
ENSG00000037280	FLT4	1.10086e+10	1.33528e+11	3.69196e+15	3.69196e+15	787686242179975	2.13352e+15	1.07685e+10	1.07333e+11
ENSG00000144115	THNSL2	6.90893e+06	5.99542e+08	3.68367e+15	3.68367e+15	1.20239e+15	3.26411e+15	4.70237e+06	3.62474e+08
ENSG00000130032	PRRG3	5.46138e+10	4.57e+11	3.68285e+15	3.68285e+15	8.23621e+15	2.23637e+15	7.47334e+10	4.97444e+11
ENSG00000136160	EDNRB	2.25996e+10	2.34614e+11	3.68221e+15	3.68221e+15	1.21004e+15	3.28617e+15	8.08921e+09	8.54381e+10
ENSG00000196189	SEMA4A	6.70929e+11	0.003268163734390411E0	3.67723e+15	3.67723e+15	3.12276e+15	0.8492147636555223E0	0.001888324578442375E0	0.00673929091742648E0
ENSG00000170624	SGCD	4.01637e+10	3.59174e+11	3.67395e+15	3.67395e+15	6.4326e+15	1.75087e+15	2.4462e+10	2.05083e+11
ENSG00000167941	SOST	0.001566362362636229E0	0.006465038782718763E0	3.6668e+15	3.6668e+15	2.55632e+15	0.6971519503298955E0	0.001839204398033609E0	0.006609288197228139E0
ENSG00000154928	EPHB1	5.0265e+07	2.3321e+09	3.6662e+15	3.6662e+15	2.38212e+15	6.49751e+15	3.33393e+07	1.3391e+09
ENSG00000152977	ZIC1	1.85866e+10	0.001185845892578548E0	3.6656e+15	3.6656e+15	3.48491e+15	9.50707e+15	1.60818e+11	9.15546e+11
ENSG00000253953	PCDHGB4	3.05104e+07	1.63086e+09	3.65781e+15	3.65781e+15	6.15177e+15	1.68182e+15	1.59347e+07	7.92993e+07
ENSG00000189195	BTBD8	4.92071e+10	4.22316e+11	3.64811e+15	3.64811e+15	6.34907e+15	1.74037e+15	1.40217e+11	8.2251e+11
ENSG00000169302	STK32A	6.68092e+11	0.003256600873229061E0	364489506073533	364489506073533	2.48533e+15	0.6818661454148507E0	0.001061143505885436E0	0.004238814673472342E0
ENSG00000163126	ANKRD23	2.65038e+11	0.001564191803797373E0	3.63867e+15	3.63867e+15	2.70477e+15	0.7433406518371228E0	0.001000601223507405E0	0.004031657208388393E0
ENSG00000128536	CDHR3	4.69364e+09	6.93101e+10	3.63128e+15	3.63128e+15	7.13914e+15	1.96601e+15	9.48693e+09	9.70649e+10
ENSG00000173805	HAP1	3.80509e+07	1.01696e+10	3.60827e+15	3.60827e+15	1.29726e+15	3.59523e+15	4.90849e+08	1.01178e+10
ENSG00000148053	NTRK2	5050.38	4.43739e+06	3.608e+15	3.608e+15	1.75307e+15	4.85884e+15	3709.39	2.45433e+06
ENSG00000178233	TMEM151B	9.04985e+07	3.55371e+09	3.60015e+15	3.60015e+15	1.32839e+15	3.68983e+15	8.8869e+07	2.78245e+09
ENSG00000171388	APLN	3.17439e+09	5.22547e+10	3.58758e+15	3.58758e+15	904434369965778	2.52101e+15	2.74154e+09	3.75273e+10
ENSG00000117707	PROX1	2.7569e+08	7.94192e+09	3.57319e+15	3.57319e+15	134381279154716	3.76082e+15	5.54116e+08	1.10493e+10
ENSG00000259370	---	2.45775e+09	4.24982e+10	3.55773e+15	3.55773e+15	7.20136e+15	202414539113896	6.0747e+09	6.90365e+10
ENSG00000165621	OXGR1	0.001146558763039591E0	0.004997929640561416E0	3.55574e+15	3.55574e+15	334789866440357	0.9415466126262553E0	0.001915414462509669E0	0.006818662069881217E0
ENSG00000158445	KCNB1	0.008610089427209953E0	0.02562248881619761E0	3.55356e+15	3.55356e+15	2.788e+15	0.7845664416526854E0	0.0063617497370416E0	0.018327224768443E0
ENSG00000107742	SPOCK2	0.003928079004466243E0	0.01350805641995755E0	3.5524e+15	3.5524e+15	3.61132e+15	1.01659e+15	0.001096832585039741E0	0.004354496605616684E0
ENSG00000230778	ANKRD63	1.63644e+09	1.8029e+11	3.54925e+15	3.54925e+15	1.32194e+15	3.72456e+15	8.6806e+09	9.0327e+10
ENSG00000255408	PCDHA3	5.51159e+10	4.60654e+11	3.53969e+15	3.53969e+15	6.97126e+15	1.96945e+15	3.6322e+10	2.79792e+11
ENSG00000008735	MAPK8IP2	1.26755e+06	1.81828e+08	3.5242e+15	3.5242e+15	2.37513e+15	6.7395e+15	637561	8.87409e+07
ENSG00000198221	AFDN-DT	9.71078e+10	7.12349e+11	351957144687651	351957144687651	6.37662e+15	1.81176e+15	4.25691e+10	3.17136e+11
ENSG00000066032	CTNNA2	2.20211e+08	6.75923e+08	3.4886e+15	3.4886e+15	4.22932e+15	1.21233e+15	8.28936e+07	2.65129e+09
ENSG00000140067	FAM181A	7.21986e+10	5.63558e+11	3.48845e+15	3.48845e+15	1.66257e+15	476593792907374	1.14323e+10	1.12153e+11
ENSG00000244607	CCDC13	5.7318e+11	0.002883951983877567E0	348038118208699	348038118208699	1.6204e+15	0.4655798400539117E0	8.02402e+10	0.003365205282583714E0
ENSG00000213967	ZNF726	5.24192e+10	4.42588e+10	3.46299e+15	3.46299e+15	9.97359e+15	2.88005e+15	4.67269e+10	3.4195e+11
ENSG00000143850	PLEKHA6	3.0315e+08	8.47252e+09	3.44605e+15	3.44605e+15	237422815127601	6.8897e+15	9.94873e+07	3.04042e+09
ENSG00000011677	GABRA3	0.002572919314715541E0	0.009628002675844597E0	3.44078e+15	3.44078e+15	4.27235e+15	124167996452996	0.002349477880427242E0	0.008071593363403268E0
ENSG00000106689	LHX2	2.42257e+08	7.21496e+09	3.43451e+15	3.43451e+15	4.6613e+15	1.35719e+15	2.49467e+08	6.2012e+09
ENSG00000254681	PKD1P5	1.00905e+08	3.76267e+09	3.42761e+15	3.42761e+15	3.80953e+15	1.11143e+15	4.56037e+07	1.70266e+09
ENSG00000019505	SYT13	1.6992e+09	3.18923e+10	3.4124e+15	3.4124e+15	4.47511e+15	1.31143e+15	7.73027e+08	1.4252e+10
ENSG00000133019	CHRM3	0.001342145043509986E0	0.005696822168376623E0	3.40696e+15	3.40696e+15	1.96488e+15	0.5767272218554667E0	6.6971e+11	0.002898641188655233E0
ENSG00000198208	RPS6KL1	1.03585e+10	1.26958e+11	340485482198162	340485482198162	1.03155e+15	302963460608402	7.17988e+09	7.80022e+10
ENSG00000105409	ATP1A3	1.91077e+08	6.0363e+09	3.40274e+15	3.40274e+15	2.82979e+15	831621201974539	9.52051e+07	2.94152e+09
ENSG00000267470	ZNF571-AS1	3.6268e+10	3.33675e+11	3.37585e+15	3.37585e+15	2.7203e+15	0.8058140890725052E0	2.23571e+10	1.91644e+11
ENSG00000114279	FGF12	8.20816e+10	6.22721e+10	3.37551e+15	3.37551e+15	6.01532e+15	1.78205e+15	2.38256e+11	0.001256341417443754E0
ENSG00000127903	ZNF835	3.7433e+10	3.42374e+11	3.36952e+15	3.36952e+15	3.36617e+15	0.9990051798127881E0	1.09712e+10	1.08818e+11
ENSG00000111728	ST8SIA1	2.87074e+09	4.84792e+10	3.35873e+15	3.35873e+15	1.28203e+15	3.81702e+15	9.58715e+07	1.6873e+10
ENSG00000176956	LY6H	3.09322e+10	2.97443e+11	3.35733e+15	3.35733e+15	3.91177e+15	1.16514e+15	2.88805e+10	2.34819e+11
ENSG00000048540	LMO3	2.58889e+10	2.59884e+11	3.3437e+15	3.3437e+15	3.16622e+15	9.46922e+15	1.50738e+10	1.40336e+11
ENSG00000173406	DAB1	577614	5.32196e+07	3.33154e+15	3.33154e+15	1.91282e+15	5.74154e+15	2.1782e+06	2.17529e+08
ENSG00000161082	CELF5	3.94787e+07	1.94734e+09	3.31804e+15	3.31804e+15	7.6356e+15	2.30124e+15	1.8567e+07	8.93886e+08
ENSG00000139687	RB1	15066.2	8.14619e+06	3.29774e+15	3.29774e+15	9.84837e+15	298640452191992	11643.9	5.72142e+06
ENSG00000146352	CLVS2	7.27613e+09	9.63162e+10	3.28728e+15	3.28728e+15	5.14194e+15	1.56419e+15	3.15764e+09	4.1838e+10
ENSG00000100095	SEZ6L	8.34185e+11	0.003892228038906452E0	3.28693e+15	3.28693e+15	4.10644e+15	124932387471554	0.001109253433178658E0	0.004398839143476892E0
ENSG00000196220	SRGAP3	3.63852e+08	9.81772e+07	3.28603e+15	3.28603e+15	8.98555e+15	2.73447e+15	2.72487e+08	6.63887e+09
ENSG00000275496	---	9.47258e+09	1.18319e+11	3.2817e+15	3.2817e+15	2.42225e+15	7.38109e+15	2.49594e+10	208237011709
ENSG00000256463	SALL3	3.65279e+09	5.75683e+09	3.27976e+15	3.27976e+15	88621699495353	2.70208e+15	3.94177e+09	4.93881e+10
ENSG00000230707	---	4.00985e+10	3.58819e+11	3.27893e+15	3.27893e+15	261383363292683	0.7971604500881742E0	4.73741e+09	5.63439e+10
ENSG00000185201	IFITM2	2.88062	20247.9	3.27448e+15	3.27448e+15	1.5236e+15	4.65294e+15	0.196025	13778.6
ENSG00000183908	LRRC55	0.004460535343428795E0	0.01504828554305784E0	3.26545e+15	3.26545e+15	3.79194e+15	1.16123e+15	0.001013639336764328E0	0.004078346249637355E0
ENSG00000138400	MDH1B	4.8278e+11	0.002527715461190237E0	3.25549e+15	3.25549e+15	2.57137e+15	0.7898572051591888E0	8.92352e+11	0.003680952570795884E0
ENSG00000228109	MELTF-AS1	6.90993e+09	5.45117e+11	3.24741e+15	3.24741e+15	3.02502e+15	0.9315203278453081E0	1.85289e+11	0.001025104496307357E0
ENSG00000149926	TLCD3B	1.84756e+10	2.00409e+11	3.24692e+15	3.24692e+15	7.64191e+15	2.35359e+15	4.42727e+09	5.37466e+10
ENSG00000179314	WSCD1	5.242e+07	2.40519e+09	3.24231e+15	3.24231e+15	2.9528e+15	9.10709e+15	1.72492e+07	8.53834e+08
ENSG00000137868	STRA6	3.4012e+11	0.001906459934379596E0	3.23615e+15	3.23615e+15	295748592671363	0.9138902915211218E0	1.04432e+11	6.4874e+11
ENSG00000145476	CYP4V2	4.49387e+06	1.15073e+10	3.20647e+15	3.20647e+15	1.54138e+15	4.80709e+15	3.55358e+08	8.05123e+09
ENSG00000161996	WDR90	6.60756e+09	8.86347e+10	3.19695e+15	3.19695e+15	4.24431e+15	132761119843379	2.55057e+09	3.52219e+10
ENSG00000277149	TYW1B	3.39607e+10	3.16381e+11	3.19643e+15	3.19643e+15	7.13955e+15	2.2336e+15	1.73768e+10	1.57272e+11
ENSG00000103723	AP3B2	0.002273017351794976E0	0.008713956348932036E0	319201443509937	319201443509937	7.73491e+15	2.42321e+15	0.003248923425297494E0	0.01055055798402221E0
ENSG00000260343	LINC01043	9.58655e+11	0.004341743970270523E0	317706573608205	317706573608205	3.63551e+15	1.1443e+15	6.62688e+11	0.002874442602760613E0
ENSG00000233639	PANTR1	1.04519e+09	2.19959e+10	3.17507e+15	3.17507e+15	9.75085e+15	3.07106e+15	2.02882e+09	2.9464e+10
ENSG00000113532	ST8SIA4	0.006192196314865621E0	0.0196102491088941E0	316812956729509	316812956729509	2.3738e+15	0.7492755901928692E0	0.003640337327338579E0	0.01157039614463616E0
ENSG00000179761	PIPOX	3.25605e+07	1.69179e+09	3.15977e+15	3.15977e+15	1.44786e+15	458215885146611	4.25713e+07	1.60792e+09
ENSG00000291023	ULK4P1	1.99129e+11	0.001253626801662551E0	3.15528e+15	3.15528e+15	8.86131e+15	2.80841e+15	6.88609e+09	4.65855e+11
ENSG00000102981	PARD6A	7.93256e+09	6.05735e+11	3.15435e+15	3.15435e+15	5.54486e+15	1.75784e+15	1.3755e+11	8.10427e+11
ENSG00000162873	KLHDC8A	2.6522e+08	7.71938e+09	3.15341e+15	3.15341e+15	2.20491e+15	6.99213e+15	1.50762e+08	4.17868e+09
ENSG00000162692	VCAM1	5.24798e+06	5.11694e+08	3.11329e+15	3.11329e+15	3.07551e+15	9.87864e+15	3.14584e+06	2.80292e+08
ENSG00000198576	ARC	0.0100947432539485E0	0.02919997956049547E0	3.10476e+15	3.10476e+15	2.04014e+15	0.6571007549649521E0	0.02505679043703226E0	0.05609943621019264E0
ENSG00000123560	PLP1	3.03947e+11	0.001754300588009744E0	3.09513e+15	3.09513e+15	1.67453e+15	5.41021e+15	3.89045e+11	0.001859756290932113E0
ENSG00000135525	MAP7	1.2299e+10	1.45293e+11	3.08194e+15	3.08194e+15	4.92383e+15	1.59764e+15	7.29618e+09	7.88997e+10
ENSG00000109819	PPARGC1A	0.001737024529048958E0	0.00702505489912838E0	308088125781488	308088125781488	2.89464e+15	0.9395482257949612E0	0.004064002377901217E0	0.01271006572381208E0
ENSG00000290960	---	1.711e+10	1.87485e+11	3.07845e+15	3.07845e+15	6.62076e+15	2.15068e+15	3.16273e+10	2.52766e+11
ENSG00000233098	CCDC144NL-AS1	4.26054e+06	4.3675e+08	307632750424368	307632750424368	370977827484008	1.20591e+15	2.89635e+06	2.73267e+08
ENSG00000118432	CNR1	3.74256e+09	5.86544e+10	3.06955e+15	3.06955e+15	367710438329147	1.19793e+15	1.92973e+08	2.83914e+10
ENSG00000269896	---	0.004016787612125126E0	0.01377268298811098E0	3.06725e+15	3.06725e+15	247013860596346	0.8053259812331159E0	0.004169416452566854E0	0.01297910905451392E0
ENSG00000143028	SYPL2	2.76963e+11	0.001625695170464252E0	3.04915e+15	3.04915e+15	4.3778e+15	1.43575e+15	4.52053e+11	0.002102611115526673E0
ENSG00000148082	SHC3	921840	1.43613e+08	3.04157e+15	3.04157e+15	6.29501e+15	206965862394619	298414	5.37833e+07
ENSG00000184515	BEX5	3.80243e+10	3.46208e+11	3.03658e+15	3.03658e+15	1.60068e+15	0.5271317650637757E0	8.89577e+09	9.21567e+10
ENSG00000056487	PHF21B	2.50058e+08	7.38511e+09	3.03633e+15	3.03633e+15	2.21399e+15	7.29166e+15	2.26955e+08	5.7178e+09
ENSG00000113296	THBS4	2.53258e+11	0.001510523225113131E0	3.03201e+15	3.03201e+15	3.87226e+15	1.27713e+15	4.6735e+11	0.002156220981397782E0
ENSG00000042062	RIPOR3	6.94925e+11	0.003360596497128786E0	3.03157e+15	3.03157e+15	3.35824e+15	1.10775e+15	6.15568e+11	0.002707651845239484E0
ENSG00000198468	FLVCR1-DT	2.39536e+11	0.001450841660570825E0	3.031e+15	3.031e+15	2.8604e+15	0.9437165902879201E0	9.30643e+10	5.92526e+11
ENSG00000259436	POU2F2-AS2	1.71695e+09	1.87982e+11	3.02926e+15	3.02926e+15	2.63703e+15	0.8705183587600653E0	1.28945e+10	1.23735e+11
ENSG00000270071	---	0.002955506088133215E0	0.01077782220155039E0	3.02747e+15	3.02747e+15	2.88537e+15	0.9530622806555655E0	0.00121670060630819E0	0.00474594259808006E0
ENSG00000163568	AIM2	0.002900698655117582E0	0.01061927648271952E0	3.02613e+15	3.02613e+15	1.8059e+15	0.5967687557224282E0	0.001829945697545469E0	0.006589491961089703E0
ENSG00000263513	FAM72C	0.004552059142997999E0	0.01529465760809414E0	3.02468e+15	3.02468e+15	9.21379e+15	3.0462e+15	0.008526789015024502E0	0.02333909656799347E0
ENSG00000184613	NELL2	3.32037e+08	9.11675e+09	3.02427e+15	3.02427e+15	1.7799e+15	5.88539e+15	1.06233e+08	3.18427e+09
ENSG00000247809	NR2F2-AS1	6.54633e+11	0.003201121624319892E0	3.0224e+15	3.0224e+15	3.26653e+15	1.08077e+15	5.95028e+11	0.002633786642707961E0
ENSG00000135838	NPL	0.004968463754565833E0	0.01643837690319757E0	3.02029e+15	3.02029e+15	1.84197e+15	0.6098638919033001E0	0.01048575114317211E0	0.02762014044795081E0
ENSG00000151322	NPAS3	4.0243e+08	1.05943e+10	3.01808e+15	3.01808e+15	2.88043e+15	9.54391e+15	6.2596e+08	1.22275e+10
ENSG00000144834	TAGLN3	1.87203e+07	1.13927e+09	3.01665e+15	3.01665e+15	2.91577e+15	9.6656e+15	8.76987e+06	5.52856e+08
ENSG00000130822	PNCK	2.37818e+11	0.001441672902351403E0	3.01369e+15	3.01369e+15	3.08244e+15	1.02281e+15	1.10523e+11	6.79675e+11
ENSG00000104267	CA2	1.56494e+07	9.99999e+08	3.00475e+15	3.00475e+15	1.72882e+15	5.75362e+15	1.15186e+07	6.40033e+08
ENSG00000259439	LINC01833	2.32643e+08	4.05769e+10	3.00113e+15	3.00113e+15	2.85029e+15	949741325327528	4.56513e+08	9.63613e+09
ENSG00000174607	UGT8	7.78527e+09	1.01432e+11	2.99347e+15	2.99347e+15	4.0379e+15	1.3489e+15	3.0906e+09	2.48272e+11
ENSG00000159307	SCUBE1	2.71896e+10	2.69589e+11	2.98677e+15	2.98677e+15	361792809073035	1.21132e+15	8.23435e+09	8.6387e+09
ENSG00000277363	SRCIN1	9.09864e+11	0.004165050934107136E0	2.95111e+15	2.95111e+15	6.9756e+15	2.36372e+15	6.61511e+11	0.002871995915118396E0
ENSG00000111249	CUX2	4.84798e+09	7.09188e+10	2.94915e+15	2.94915e+15	1.31444e+15	4.45702e+15	1.93073e+09	2.83914e+10
ENSG00000075340	ADD2	6.03928e+08	1.43899e+10	2.94495e+15	2.94495e+15	8.30204e+15	2.81908e+15	2.09213e+07	5.4264e+08
ENSG00000145423	SFRP2	2.50443e+07	1.41965e+09	2.9399e+15	2.9399e+15	9.11437e+15	3.10023e+15	1.1753e+07	6.50489e+08
ENSG00000171291	ZNF439	9.49412e+08	1.18319e+11	2.93671e+15	2.93671e+15	1.68811e+15	5.74831e+15	2.32651e+08	1.9762e+11
ENSG00000016391	CHDH	2.19059e+11	0.001353046830886715E0	2.93557e+15	2.93557e+15	5.29991e+15	1.80541e+15	2.15176e+11	0.001157654300529253E0
ENSG00000082482	KCNK2	7.02062e+10	5.51682e+11	2.93386e+15	2.93386e+15	6.67142e+15	2.27393e+15	7.59689e+09	5.0495e+11
ENSG00000138670	RASGEF1B	0.001091884964881705E0	0.004817865297020404E0	2.93148e+15	2.93148e+15	2.59363e+15	0.8847506486752978E0	5.53511e+11	0.00247968551378552E0
ENSG00000167723	TRPV3	9.34522e+11	0.004248872715418092E0	2.92576e+15	2.92576e+15	6.63319e+15	226716441636837	2.53712e+11	0.001317577661506853E0
ENSG00000104327	CALB1	0.00266560342282243E0	0.009910884135952848E0	2.92027e+15	2.92027e+15	2.27553e+15	0.7792204989431712E0	0.001836866588438875E0	0.006602574916971034E0
ENSG00000109906	ZBTB16	2.3228e+09	4.0564e+10	2.91687e+15	2.91687e+15	4.11901e+15	1.41214e+15	1.38671e+09	2.22032e+10
ENSG00000123496	IL13RA2	0.001718390185013687E0	0.006963715543650164E0	2.90903e+15	2.90903e+15	5.03056e+15	1.72929e+15	0.001697492089617659E0	0.006185418298560148E0
ENSG00000150672	DLG2	3.1635e+10	3.01918e+10	290633678140375	290633678140375	5.38366e+15	1.85239e+15	2.20739e+10	1.89795e+11
ENSG00000147234	FRMPD3	9.40574e+10	6.92282e+11	290494638352635	290494638352635	606674680706808	2.08842e+15	2.47365e+10	2.06726e+11
ENSG00000227640	SOX21-AS1	2.96498e+06	1.59369e+09	2.9009e+15	2.9009e+15	4.13109e+15	1.42407e+15	3.05389e+07	1.27772e+09
ENSG00000131188	PRR7	0.004807134685263984E0	0.01599495843915765E0	2.90074e+15	2.90074e+15	2.66287e+15	0.917999382129473E0	0.008135702955979736E0	0.0224126420057149E0
ENSG00000143036	SLC44A3	3.92509e+10	3.53593e+10	2.89742e+15	2.89742e+15	4.10494e+15	141675511139244	9.16749e+10	5.85271e+11
ENSG00000288640	---	0.06243330868013544E0	0.1268872192883043E0	2.88125e+15	2.88125e+15	383495614238389	1.331e+15	0.1441932222239282E0	0.2273007757371589E0
ENSG00000188629	ZNF177	0.003865638839584932E0	0.01332920059035687E0	2.8786e+15	2.8786e+15	6.1201e+15	2.12607e+15	0.00237350866585184E0	0.008124369326648445E0
ENSG00000276077	---	1.22415e+10	1.44736e+11	2.87779e+15	2.87779e+15	2.3869e+15	829420293551588	7.09576e+09	7.72674e+10
ENSG00000290937	---	0.001004812835718797E0	0.004511548656830035E0	2.87601e+15	2.87601e+15	6.30137e+15	2.19101e+15	8.9702e+11	0.003695868897024494E0
ENSG00000164604	GPR85	8.06432e+10	0.0037966589519678E0	2.87066e+15	2.87066e+15	6.44678e+15	2.24574e+15	2.12186e+11	0.001145950330758477E0
ENSG00000290596	---	4.50886e+10	3.95912e+11	2.86406e+15	2.86406e+15	9.70513e+15	3.38859e+15	4.60038e+10	3.37537e+11
ENSG00000143195	ILDR2	1.41901e+10	1.60486e+11	2.86266e+15	2.86266e+15	1.52465e+15	53259789962556	8.14143e+09	8.57864e+10
ENSG00000015592	STMN4	5.00002e+08	1.25063e+10	286239829235387	286239829235387	1.29821e+15	4.53539e+15	6.38579e+08	1.23994e+09
ENSG00000111879	FAM184A	1.02907e+08	3.82717e+09	2.85506e+15	2.85506e+15	1.67679e+15	5.87303e+15	7.67105e+07	2.50721e+09
ENSG00000180881	CAPS2	0.00148046113136233E0	0.006179430696167353E0	2.84684e+15	2.84684e+15	1.67242e+15	0.5874669783404323E0	0.001169491128272848E0	0.004607821267169197E0
ENSG00000101445	PPP1R16B	2.6121e+10	2.61545e+09	2.84092e+15	2.84092e+15	5.1398e+15	180920440746581	3.00452e+10	2.42605e+11
ENSG00000197415	VEPH1	0.001380087711233858E0	0.005826208121479153E0	2.83945e+15	2.83945e+15	1.23162e+15	4.33753e+15	9.33057e+11	0.003810840307000075E0
ENSG00000186998	EMID1	0.002893448153975077E0	0.01060377845374912E0	283903052850735	283903052850735	4.85975e+15	1.71177e+15	0.001803308671752613E0	0.006511922246981307E0
ENSG00000183960	KCNH8	8.63833e+11	0.003998606863177436E0	28384415220384	28384415220384	6.11245e+15	2.15345e+15	4.8203e+11	0.002213777728389694E0
ENSG00000174498	IGDCC3	5.77244e+10	4.75389e+11	2.83363e+15	2.83363e+15	1.49602e+15	5.2795e+15	2.74225e+10	2.25339e+11
ENSG00000214870	LINC02981	0.001371681573242713E0	0.005795942157092293E0	2.82271e+15	2.82271e+15	5.06418e+15	1.79408e+15	0.001431553198081703E0	0.005386717039248548E0
ENSG00000163638	ADAMTS9	241151	5.71881e+07	2.81535e+15	2.81535e+15	5.44831e+15	1.93521e+15	348384	5.9396e+07
ENSG00000183833	CFAP91	0.003850179431408339E0	0.01329219608220492E0	2.80871e+15	2.80871e+15	8.22209e+15	2.92735e+15	0.007935715714780968E0	0.02193046815773361E0
ENSG00000277067	---	2.13659e+09	3.79725e+10	2.80714e+15	2.80714e+15	2.12583e+15	7.57295e+15	1.99554e+09	2.90796e+10
ENSG00000158106	RHPN1	1.13753e+09	2.33451e+10	2.79481e+15	2.79481e+15	1.08269e+15	3.87393e+15	5.49129e+07	1.0981e+10
ENSG00000147642	SYBU	2.09092e+11	0.001304665981512187E0	2.7925e+15	2.7925e+15	902313070340773	3.2312e+15	1.33857e+11	7.93659e+11
ENSG00000064655	EYA2	3.53862e+11	0.001965463164202927E0	2.79247e+15	2.79247e+15	8.05074e+15	2.88302e+15	1.48875e+11	8.62352e+11
ENSG00000128567	PODXL	289.935	415878	2.79005e+15	2.79005e+15	4.4511e+15	1.59535e+15	174.599	306813
ENSG00000212719	LINC02693	5.27782e+06	5.11694e+08	2.78892e+15	2.78892e+15	2.65659e+15	9.52551e+15	3.05661e+06	2.80292e+08
ENSG00000205464	ATP6AP1L	5.66711e+11	0.002858125735388508E0	2.7877e+15	2.7877e+15	2.40046e+15	0.8610875382810059E0	2.28994e+10	0.001218120211133827E0
ENSG00000242686	PDE6B-AS1	1.24169e+11	8.64146e+11	2.78673e+15	2.78673e+15	4.73719e+15	1.69991e+15	5.56343e+10	3.93019e+11
ENSG00000064042	LIMCH1	481088	9.21666e+07	2.76716e+15	2.76716e+15	1.21762e+15	4.40025e+15	250162	4.68903e+07
ENSG00000101115	SALL4	3.6007e+06	3.8396e+08	2.76401e+15	2.76401e+15	4.9975e+15	1.80806e+15	1.82472e+06	2.00406e+08
ENSG00000280202	---	3.31329e+11	0.001871365062731556E0	2.76296e+15	2.76296e+15	2.77594e+15	1.0047e+15	0.001215759298518066E0	0.00474490400293364E0
ENSG00000168243	GNG4	4.20431e+07	2.04886e+09	2.76259e+15	2.76259e+15	5.96851e+15	2.16048e+15	2.55571e+07	1.14058e+09
ENSG00000137460	FHDC1	3.69046e+11	0.00203293428013842E0	2.75433e+15	2.75433e+15	3.50298e+15	1.27181e+15	0.00121106198927439E0	0.004733141352576975E0
ENSG00000198626	RYR2	1.08337e+11	7.76194e+10	2.75086e+15	2.75086e+15	3.54313e+15	1.28801e+15	1.76344e+10	1.58913e+11
ENSG00000115266	APC2	1.98942e+07	6.22278e+09	2.74902e+15	2.74902e+15	4.40717e+15	1.60318e+15	3.28346e+08	7.55464e+09
ENSG00000105855	ITGB8	1.07982e+07	8.03177e+08	2.74251e+15	2.74251e+15	2.42201e+15	8.83136e+15	1.40207e+07	7.38212e+08
ENSG00000142089	IFITM3	1485.95	165169	2.73746e+15	2.73746e+15	4.53687e+15	1.65733e+15	921.124	92494
ENSG00000213145	CRIP1	3.24805e+10	3.06862e+11	2.73565e+15	2.73565e+15	4.31049e+15	1.57567e+15	5.63703e+09	6.49552e+10
ENSG00000187957	DNER	3.32333e+07	1.69179e+09	273385317877193	273385317877193	2.30205e+15	8.42054e+15	3.02196e+07	1.27364e+08
ENSG00000197410	DCHS2	0.003257122900966308E0	0.01164216469407179E0	2.73202e+15	2.73202e+15	4.29508e+15	1.57212e+15	0.01081599316982484E0	0.02835718612111109E0
ENSG00000101134	DOK5	1.32583e+10	1.53305e+11	2.72928e+15	2.72928e+15	3.70485e+15	1.35745e+15	7.68304e+09	8.18865e+10
ENSG00000077522	ACTN2	0.00225220097461633E0	0.008662501039988063E0	2.72882e+15	2.72882e+15	5.94392e+15	2.17821e+15	0.003652883977897868E0	0.01159751154372852E0
ENSG00000139970	RTN1	9.31005e+08	2.01665e+10	2.7264e+15	2.7264e+15	126109989028513	4.62551e+15	4.12452e+08	8.97166e+09
ENSG00000197705	KLHL14	5.66827e+11	0.002858125735388508E0	2.722e+15	2.722e+15	4.36315e+15	1.60292e+15	3.44813e+11	0.00168573160822878E0
ENSG00000046889	PREX2	5.1856e+09	7.45954e+10	2.72111e+15	2.72111e+15	5.85214e+15	2.15065e+15	4.16266e+09	5.12872e+09
ENSG00000137872	SEMA6D	6.11991e+11	0.003037513538151536E0	27210422954783	27210422954783	4.51709e+15	1.66006e+15	4.93411e+11	0.00225719886529533E0
ENSG00000155657	TTN	9.08267e+08	6.73439e+11	2.71787e+15	2.71787e+15	568915376004365	2.09324e+15	1.7613e+10	9.87815e+11
ENSG00000124406	ATP8A1	1.37789e+10	1.57506e+11	2.71e+15	2.71e+15	6.82514e+15	2.5185e+15	8.18784e+08	8.60619e+10
ENSG00000154645	CHODL	9.14286e+11	0.004180064452838372E0	2.70692e+15	2.70692e+15	2.74205e+15	1.01298e+15	4.61131e+11	0.002136324519323448E0
ENSG00000167680	SEMA6B	7.84875e+09	6.02938e+10	2.70342e+15	2.70342e+15	1.25225e+15	463207927684787	4.81929e+10	3.51216e+11
ENSG00000134532	SOX5	5.31862e+09	7.58308e+10	270071515050291	270071515050291	2.94292e+15	1.08968e+15	4.29375e+09	5.25338e+10
ENSG00000115008	IL1A	2.65159e+11	0.001564251147100315E0	2.68611e+15	2.68611e+15	2.91925e+15	1.0868e+15	5.15761e+11	0.002336630838477192E0
ENSG00000123360	PDE1B	2.72722e+10	2.69994e+11	2.68512e+15	2.68512e+15	5.54798e+15	206619534730884	4.85754e+09	5.74809e+10
ENSG00000160200	CBS	1.6095e+08	5.31135e+09	2.67856e+15	2.67856e+15	6.37423e+15	2.37972e+15	1.48244e+08	4.11861e+09
ENSG00000021300	PLEKHB1	7.53289e+10	5.83135e+11	2.66514e+15	2.66514e+15	7.52927e+15	2.82509e+15	1.73443e+11	9.74525e+11
ENSG00000288917	---	0.02525725225995334E0	0.06170776021383804E0	2.66187e+15	2.66187e+15	200920112682038	0.7548069908700348E0	0.05899337899141684E0	0.1118296820201373E0
ENSG00000110436	SLC1A2	0.004387436498756303E0	0.01481589774189673E0	2.65386e+15	2.65386e+15	3.96176e+15	1.49283e+15	0.002693483085580391E0	0.00902621816855522E0
ENSG00000284906	---	2.68996e+11	0.001584888717139908E0	2.65356e+15	2.65356e+15	2.20086e+15	8.29396e+15	4.97744e+11	0.002274061539430892E0
ENSG00000221923	ZNF880	2.02627e+10	2.14983e+11	2.64834e+15	2.64834e+15	2.10326e+15	7.94183e+15	3.54977e+10	2.74946e+11
ENSG00000011347	SYT7	7.9431e+11	0.003753413086506177E0	2.64827e+15	2.64827e+15	6.56033e+15	2.47721e+15	4.19792e+11	0.001981677428548909E0
ENSG00000155511	GRIA1	5.09845e+07	2.34997e+09	2.64806e+15	2.64806e+15	3.4914e+15	1.31847e+15	2.52232e+07	1.12926e+09
ENSG00000150782	IL18	0.005294046836969941E0	0.01734172860302154E0	2.64711e+15	2.64711e+15	3.71252e+15	1.40248e+15	0.01296603619188538E0	0.03286038160907241E0
ENSG00000250305	TRMT9B	6.80548e+09	5.38994e+11	2.64505e+15	2.64505e+15	5.68653e+15	214987407919143	3.90292e+10	2.96099e+11
ENSG00000136856	SLC2A8	722496	1.22372e+08	2.64373e+15	2.64373e+15	3.66385e+15	1.38586e+15	225485	4.39282e+06
ENSG00000118513	MYB	0.01566776341338407E0	0.0415736915940644E0	2.64349e+15	2.64349e+15	3.22157e+15	1.21868e+15	0.01764380169495094E0	0.04229211299846299E0
ENSG00000164283	ESM1	5.22881e+10	4.41747e+10	2.64277e+15	2.64277e+15	3.48399e+15	1.31831e+15	2.04515e+11	0.001112213351911477E0
ENSG00000150510	FAM124A	0.002222897643426189E0	0.008577956374220524E0	2.64147e+15	2.64147e+15	2.0204e+15	7.64877e+15	0.004154686864437184E0	0.01294472250448979E0
ENSG00000134253	TRIM45	7.67858e+07	3.11981e+09	2.64121e+15	2.64121e+15	7.86944e+15	2.97949e+15	5.53396e+07	1.96455e+09
ENSG00000146216	TTBK1	8.9671e+08	1.13261e+11	2.63931e+15	2.63931e+15	1.4889e+15	5.64125e+15	6.4498e+09	7.17336e+10
ENSG00000132639	SNAP25	2.60642e+07	7.63355e+09	2.63519e+15	2.63519e+15	9.81185e+15	3.72339e+15	1.43201e+08	4.02623e+09
ENSG00000269416	LINC01224	6.44589e+10	5.18231e+11	2.63342e+15	2.63342e+15	2.02003e+15	7.67076e+15	1.01541e+11	6.35277e+11
ENSG00000259275	---	0.01679123127115867E0	0.04385122221994216E0	2.63164e+15	2.63164e+15	3.31506e+15	1.25969e+15	0.0121508788030848E0	0.03110288678327862E0
ENSG00000136371	MTHFS	0.001516373259254035E0	0.006295746712630451E0	2.62844e+15	2.62844e+15	4.9014e+15	1.86475e+15	6.72096e+11	0.002907176065149231E0
ENSG00000134258	VTCN1	3.98497e+09	6.1359e+09	2.62757e+15	2.62757e+15	398352428441909	1.51605e+15	2.11905e+09	3.04909e+10
ENSG00000204815	ODAD4	0.01451340953948039E0	0.03910858947786379E0	2.62716e+15	2.62716e+15	2.58696e+15	0.9847018008045545E0	0.03304562579811149E0	0.07054751821865624E0
ENSG00000154342	WNT3A	0.007783877963099508E0	0.0235831371563045E0	2.62244e+15	2.62244e+15	798877910473631	3.04632e+15	0.01026899753474239E0	0.02716116036564601E0
ENSG00000184486	POU3F2	9.07783e+06	7.29483e+08	2.62071e+15	2.62071e+15	1.6985e+15	6.48108e+15	8.05182e+06	5.26202e+08
ENSG00000129596	CDO1	0.001543703313608501E0	0.006390277144495968E0	2.61626e+15	2.61626e+15	2.47789e+15	9.47113e+15	0.002667467566738498E0	0.00895397780640158E0
ENSG00000254377	MIR124-2HG	8.90977e+10	6.64827e+11	2.61524e+15	2.61524e+15	1.522e+15	5.81974e+15	1.01222e+11	6.33841e+11
ENSG00000103154	NECAB2	3.07024e+08	2.96235e+11	2.61445e+15	2.61445e+15	2.37525e+15	9.0851e+15	2.15784e+07	1.86333e+11
ENSG00000141338	ABCA8	0.01471585574680729E0	0.03954798319415349E0	2.61366e+15	2.61366e+15	2.09459e+15	0.8014009703731357E0	0.03373386263440312E0	0.07169915381192586E0
ENSG00000149328	GLB1L2	1.80267e+07	1.10664e+09	2.60887e+15	2.60887e+15	2.61684e+15	1.00305e+15	3.06881e+06	2.80292e+08
ENSG00000134323	MYCN	1.73207e+11	0.001121672928522662E0	260508880391031	260508880391031	6.43397e+15	2.46977e+15	9.46864e+10	6.00949e+11
ENSG00000141622	RNF165	2.06458e+10	2.18553e+11	2.60477e+15	2.60477e+15	2.79237e+15	1.07202e+15	2.68123e+10	2.21071e+11
ENSG00000129244	ATP1B2	7.12163e+10	5.57438e+11	2.60205e+15	2.60205e+15	7.46406e+15	2.86853e+15	1.3349e+09	7.91816e+11
ENSG00000164199	ADGRV1	1.24906e+09	2.51566e+10	2.59215e+15	2.59215e+15	506023488305667	1.95214e+15	1.19301e+09	1.98878e+10
ENSG00000182175	RGMA	3.90134e+09	6.04686e+10	2.58895e+15	2.58895e+15	8.4005e+15	3.24475e+15	1.11785e+09	1.89025e+08
ENSG00000182463	TSHZ2	1.04447e+11	7.56088e+11	258724049831802	258724049831802	1.03925e+15	401682836580402	6.98958e+10	4.71043e+11
ENSG00000165071	TMEM71	0.002928734608559176E0	0.01069962347378506E0	2.58702e+15	2.58702e+15	3.8036e+15	1.47026e+15	0.001256694428820514E0	0.00487305075173053E0
ENSG00000274333	---	2.76117e+10	2.72588e+11	2.58448e+15	2.58448e+15	4.46067e+15	172594471260122	6.23698e+10	4.2959e+11
ENSG00000164070	HSPA4L	274543	6.22504e+07	2.58236e+15	2.58236e+15	748929033408829	2.90017e+15	339826	5.89787e+07
ENSG00000069696	DRD4	0.00624368414233856E0	0.01974217536504622E0	2.58112e+15	2.58112e+15	4.90046e+15	1.89858e+15	0.01455593913412247E0	0.03613409718302907E0
ENSG00000047457	CP	3.74964e+09	3.42511e+11	258023185714399	258023185714399	1.00976e+15	3.91343e+15	1.99844e+10	1.75917e+11
ENSG00000185864	NPIPB4	2.71929e+10	2.69589e+11	258016723614156	258016723614156	150788639008449	5.84414e+15	3.27823e+10	2.59343e+11
ENSG00000171766	GATM	5.07289e+07	2.34588e+09	2.5785e+15	2.5785e+15	2.53652e+15	9.8372e+15	5.19175e+07	1.86188e+09
ENSG00000100167	SEPTIN3	3.32673e+07	1.69179e+09	2.57532e+15	2.57532e+15	1.32278e+15	5.13636e+15	1.49878e+07	7.66177e+08
ENSG00000135333	EPHA7	5.56171e+11	0.002814488409674484E0	2.57081e+15	2.57081e+15	3.60437e+15	1.40204e+15	3.76948e+11	0.001814153283247146E0
ENSG00000226259	GTF2H2B	0.009205909212941529E0	0.02707461751370963E0	256820055483542	256820055483542	4.64456e+15	1.80849e+15	0.005568175657977426E0	0.01644483474786694E0
ENSG00000174672	BRSK2	1.38189e+10	1.57637e+11	2.56788e+15	2.56788e+15	174065229504172	677856664259803	1.85682e+10	1.65735e+11
ENSG00000106571	GLI3	7.11603e+08	1.63089e+10	2.56474e+15	2.56474e+15	1.98309e+15	7.73212e+15	2.05255e+08	5.35338e+09
ENSG00000245526	LINC00461	831161	1.34304e+06	2.56337e+15	2.56337e+15	111613637803655	4.35418e+15	460209	7.18847e+07
ENSG00000067798	NAV3	2.60714e+11	0.00154385594316968E0	2.55769e+15	2.55769e+15	1.13392e+15	443339298311202	2.57553e+11	0.001332600648797083E0
ENSG00000158560	DYNC1I1	0.00134994652680762E0	0.005724750610516297E0	2.55203e+15	2.55203e+15	1.98544e+15	0.7779831054925279E0	0.003190812116491318E0	0.01038824380121236E0
ENSG00000175356	SCUBE2	1.77553e+11	0.001146025932827645E0	2.55056e+15	2.55056e+15	7.254e+15	2.84408e+15	5.89063e+09	4.11174e+11
ENSG00000168913	ENHO	0.01638257929614235E0	0.04306821705878686E0	2.54652e+15	2.54652e+15	3.07907e+15	1.20913e+15	0.006170808435080469E0	0.01790586792647622E0
ENSG00000151789	ZNF385D	0.001155958719259174E0	0.005034221708595249E0	253800170289014	253800170289014	5.33583e+15	2.10238e+15	1.70107e+11	9.59232e+11
ENSG00000198914	POU3F3	3.00362e+06	3.49433e+08	2.53203e+15	2.53203e+15	7.6144e+15	3.00723e+15	4.77008e+06	3.62474e+08
ENSG00000053328	METTL24	0.003822375563315389E0	0.01322543826460442E0	2.5268e+15	2.5268e+15	3.69566e+15	1.46258e+15	4.83445e+11	0.002218170310663468E0
ENSG00000237976	RFX5-AS1	6.37856e+10	0.003139365640811726E0	2.52484e+15	2.52484e+15	5.36967e+15	212674045508644	4.30451e+10	0.002023161254643803E0
ENSG00000268119	---	1.65605e+09	3.13757e+09	2.52408e+15	2.52408e+15	1.62994e+15	6.45756e+15	2.46349e+09	3.44594e+10
ENSG00000183230	CTNNA3	0.03875616145520935E0	0.08641302422479509E0	2.52196e+15	2.52196e+15	1.56342e+15	0.6199236360648492E0	0.040454209973828E0	0.08290164487056473E0
ENSG00000182957	SPATA13	1.13902e+07	8.29655e+08	2.52073e+15	2.52073e+15	5.61133e+15	2.22608e+15	1.0879e+06	6.21694e+07
ENSG00000186648	CARMIL3	2.73766e+09	4.6537e+10	2.51997e+15	2.51997e+15	6.45331e+15	2.56087e+15	1.30255e+09	2.11446e+10
ENSG00000110090	CPT1A	255238	5.88219e+07	2.51992e+15	2.51992e+15	3.91868e+15	1.55508e+15	360499	5.96223e+07
ENSG00000128564	VGF	4.25496e+11	0.002277687455887706E0	2.51927e+15	2.51927e+15	1.77746e+15	7.05546e+15	6.97962e+11	0.002993272156140141E0
ENSG00000159713	TPPP3	6.86509e+11	0.003331355848593974E0	2.51622e+15	2.51622e+15	7.49962e+15	2.98051e+15	2.88099e+11	0.00146424381451763E0
ENSG00000106078	COBL	0.01057695049573277E0	0.03033886351132653E0	2.51538e+15	2.51538e+15	3.46128e+15	1.37605e+15	0.007359188508994159E0	0.02059225160418788E0
ENSG00000179388	EGR3	0.003561513452750124E0	0.01251693902969031E0	2.51004e+15	2.51004e+15	3.33226e+15	1.32757e+15	0.01115556483290612E0	0.02904703286182521E0
ENSG00000185942	NKAIN3	3.1122e+11	0.001786442731204496E0	250884340958414	250884340958414	2.3936e+15	9.54065e+15	1.81484e+11	0.00100961633920624E0
ENSG00000144596	GRIP2	2.51636e+11	0.001503397901434856E0	2.50396e+15	2.50396e+15	2.45193e+15	9.79224e+15	1.54332e+11	8.89869e+11
ENSG00000151276	MAGI1	107971	3.29969e+07	2.50276e+15	2.50276e+15	1.10153e+15	4.40125e+15	84399.3	2.37297e+07
ENSG00000239887	C1orf226	1.75789e+09	3.26451e+10	2.496e+15	2.496e+15	1.70681e+15	6.83819e+15	1.01165e+07	1.75145e+10
ENSG00000046653	GPM6B	1.69665e+06	2.31568e+08	2.49507e+15	2.49507e+15	2.43217e+15	9.74792e+15	1.36237e+06	1.60943e+08
ENSG00000224945	---	7.43433e+08	1.69113e+10	2.48921e+15	2.48921e+15	3.87757e+15	1.55775e+15	2.88405e+08	6.84252e+09
ENSG00000196338	NLGN3	8.63819e+10	6.49736e+11	2.47959e+15	2.47959e+15	2.82833e+15	1.14065e+15	1.4805e+10	1.38845e+11
ENSG00000249158	PCDHA11	6.1589e+10	4.98743e+11	2.47695e+15	2.47695e+15	1.73036e+15	6.98585e+15	2.56235e+10	2.12768e+11
ENSG00000225930	LINC02249	0.007556465996175911E0	0.02306064801530973E0	2.47347e+15	2.47347e+15	3.18503e+15	1.28768e+15	0.01112959607717104E0	0.02899552662210349E0
ENSG00000186469	GNG2	244081	5.71881e+07	2.47072e+15	2.47072e+15	718226364976657	2.90695e+15	293400	5.35664e+07
ENSG00000137968	SLC44A5	3.86362e+09	6.00828e+10	2.47031e+15	2.47031e+15	2.31818e+15	9.38419e+15	4.53849e+09	5.47657e+10
ENSG00000012779	ALOX5	0.05870377760404282E0	0.1208637530107841E0	2.46902e+15	2.46902e+15	1.83287e+15	0.7423474457324823E0	0.06654856283927343E0	0.1228064710415471E0
ENSG00000260942	CAPN10-DT	2.86424e+11	0.001670071368824969E0	2.46612e+15	2.46612e+15	1.06854e+15	433286329344031	9.44297e+11	0.003847803863698586E0
ENSG00000165655	ZNF503	9.17791e+11	0.004191780594439819E0	2.46396e+15	2.46396e+15	2.78424e+15	1.12999e+15	6.7312e+11	0.002909816168916315E0
ENSG00000184588	PDE4B	7.90375e+11	0.003736577094769241E0	2.46303e+15	2.46303e+15	1.02736e+15	4.17112e+15	0.001081009870312243E0	0.004300180180206425E0
ENSG00000066735	KIF26A	2.29139e+11	0.001397498773975815E0	2.46256e+15	2.46256e+15	1.47964e+15	6.00854e+15	5.99756e+11	0.002650539829929343E0
ENSG00000138030	KHK	0.01015081808793345E0	0.02934406758794334E0	2.45819e+15	2.45819e+15	3.66207e+15	148974274892198	0.007280344549403974E0	0.02041633426601258E0
ENSG00000162490	DRAXIN	4.10655e+09	6.27499e+10	2.45562e+15	2.45562e+15	5.3108e+15	2.16272e+15	3.05904e+09	4.07963e+10
ENSG00000158292	GPR153	2.38119e+07	1.37192e+09	2.45204e+15	2.45204e+15	3.22542e+15	1.3154e+15	969413	5.75021e+08
ENSG00000112539	C6orf118	0.003148720181161244E0	0.0113295900452431E0	2.45104e+15	2.45104e+15	5.4078e+15	2.20633e+15	0.002452280210668255E0	0.008337159661807578E0
ENSG00000288752	---	2.24652e+11	0.001378508578204179E0	2.44857e+15	2.44857e+15	4.64933e+15	1.89879e+15	1.19567e+11	7.26706e+11
ENSG00000160229	ZNF66	0.00101665636949504E0	0.004557447462487652E0	2.44705e+15	2.44705e+15	9.90565e+15	4.04799e+15	0.003615929500216646E0	0.01151140258722631E0
ENSG00000135363	LMO2	0.004966795537694703E0	0.01643672591076086E0	2.44704e+15	2.44704e+15	3.93264e+15	1.6071e+15	0.003654542233322793E0	0.01159980914790061E0
ENSG00000228412	LNC-LBCS	0.00923024687026033E0	0.02711822262862146E0	2.44474e+15	2.44474e+15	2.38537e+15	0.9757158856645178E0	0.004704588745891442E0	0.01431849071005454E0
ENSG00000167614	TTYH1	4.52685e+09	6.76285e+10	2.44429e+15	2.44429e+15	1.44166e+15	5.89807e+15	1.57722e+09	2.42059e+10
ENSG00000113805	CNTN3	0.001076397031243815E0	0.004768985018980634E0	2.4433e+15	2.4433e+15	4.78617e+15	1.9589e+15	0.001609891410188527E0	0.005924548665734521E0
ENSG00000175745	NR2F1	2.18327e+09	3.8523e+10	2.44227e+15	2.44227e+15	280462521809963	1.14837e+15	1.19003e+09	1.98687e+10
ENSG00000173041	ZNF680	2.71113e+10	2.69541e+11	2.44093e+15	2.44093e+15	1.92172e+15	7.8729e+15	8.66801e+09	9.02628e+10
ENSG00000166426	CRABP1	5.87885e+11	0.002942145430169634E0	2.44032e+15	2.44032e+15	1.73095e+15	7.09314e+15	2.13423e+11	0.00115042334488686E0
ENSG00000137841	PLCB2	2.37862e+10	2.43722e+11	2.43957e+15	2.43957e+15	6.64918e+15	27255608818279	3.3664e+10	2.64089e+11
ENSG00000147676	MAL2	7.91503e+09	1.02742e+11	2.43693e+15	2.43693e+15	7.78648e+15	3.1952e+15	1.4019e+09	2.23445e+10
ENSG00000121966	CXCR4	9.64575e+07	3.69482e+09	2.43504e+15	2.43504e+15	5.16197e+15	2.11987e+15	7.37302e+07	2.43882e+09
ENSG00000014138	POLA2	8.13702e+07	1.80426e+10	2.41718e+15	2.41718e+15	4.18383e+15	1.73087e+15	2.77604e+08	6.69392e+09
ENSG00000133863	TEX15	0.003764862400541613E0	0.01307725200251937E0	2.41179e+15	2.41179e+15	5.87854e+15	2.43741e+15	0.01203962612751739E0	0.030887723023691E0
ENSG00000144227	NXPH2	0.006844985282873434E0	0.02125776838409139E0	2.40887e+15	2.40887e+15	6.90131e+15	2.86495e+15	0.01260130696793097E0	0.03209224154985029E0
ENSG00000271524	BNIP3P17	0.02937124174189407E0	0.06959465011896601E0	2.40572e+15	2.40572e+15	2.18197e+15	0.9069946382137921E0	0.07346978201268015E0	0.1329582860018943E0
ENSG00000136960	ENPP2	1.86274e+09	3.40968e+09	2.40321e+15	2.40321e+15	7.14117e+15	2.97151e+15	8.2356e+08	1.50358e+10
ENSG00000139890	REM2	0.02543763463544484E0	0.06207295047823009E0	2.3992e+15	2.3992e+15	2.54005e+15	105870817486373	0.03893313296523607E0	0.08033494543157034E0
ENSG00000156968	MPV17L	4.76344e+09	4.12851e+11	2.3966e+15	2.3966e+15	5.40674e+15	2.256e+15	8.01735e+10	5.26426e+11
ENSG00000204934	ATP6V0E2-AS1	0.007645423944240504E0	0.02325889846529604E0	2.39562e+15	2.39562e+15	3.35007e+15	1.39841e+15	0.009714947719075362E0	0.02592496868541409E0
ENSG00000147573	TRIM55	8.29814e+08	1.8342e+10	2.39533e+15	2.39533e+15	2.6338e+15	1.09956e+15	6.42212e+08	1.24527e+10
ENSG00000109956	B3GAT1	4.73379e+08	1.19906e+10	2.39476e+15	2.39476e+15	3.73812e+15	1.56096e+15	1.63159e+07	4.42796e+09
ENSG00000106003	LFNG	1.94606e+07	1.17415e+09	2.39394e+15	2.39394e+15	2.52352e+15	1.05413e+15	9.66985e+06	5.75021e+08
ENSG00000270872	SRGAP2D	0.03732525922186446E0	0.08380251901285311E0	239311234623376	239311234623376	5.03574e+15	2.10427e+15	0.03643697565968083E0	0.07624754448106477E0
ENSG00000069424	KCNAB2	4.3733e+11	0.002326137681799262E0	2.38935e+15	2.38935e+15	4.32712e+15	1.811e+15	5.98558e+10	4.16015e+11
ENSG00000075461	CACNG4	637245	1.1198e+08	2.38706e+15	2.38706e+15	1.76849e+15	7.40865e+15	238551	4.53182e+07
ENSG00000112769	LAMA4	1.1789e+08	4.16407e+09	2.38219e+15	2.38219e+15	3.33923e+15	1.40175e+15	6.51806e+07	2.22243e+09
ENSG00000153012	LGI2	3.89581e+11	0.002121940028907004E0	2.38198e+15	2.38198e+15	1.45083e+15	6.09086e+15	4.29492e+11	0.002020006067167477E0
ENSG00000078081	LAMP3	6.58521e+09	8.84191e+10	2.38072e+15	2.38072e+15	2.25131e+15	9.45641e+15	4.68454e+09	5.59239e+10
ENSG00000101098	RIMS4	3.25967e+10	0.001852243702055698E0	2.38069e+15	2.38069e+15	602825000874668	2.53214e+15	1.39424e+11	8.19407e+11
ENSG00000087258	GNAO1	1.87498e+10	2.02913e+11	2.37544e+15	2.37544e+15	3.83573e+15	1.61474e+15	1.42676e+10	1.34631e+11
ENSG00000159958	TNFRSF13C	0.00898522883297085E0	0.02657570943275914E0	2.37451e+15	2.37451e+15	2.99681e+15	1.26208e+15	0.01601807863748845E0	0.03914169120212282E0
ENSG00000164142	FHIP1A	0.001111128343845755E0	0.004879800767817441E0	2.37303e+15	2.37303e+15	3.56123e+15	1.50071e+15	0.002375048034575309E0	0.008125681496729055E0
ENSG00000135324	MRAP2	0.02524471227807897E0	0.06169856835974169E0	2.36782e+15	2.36782e+15	1.60818e+15	0.6791813724103355E0	0.02201124391601276E0	0.05062888676578704E0
ENSG00000171533	MAP6	5.60813e+07	2.49491e+09	2.3656e+15	2.3656e+15	107048763605356	4.52523e+15	2.30444e+07	1.05869e+09
ENSG00000111261	MANSC1	3.69257e+10	3.38881e+10	2.36508e+15	2.36508e+15	5.60249e+15	2.36884e+15	3.03445e+10	2.4446e+11
ENSG00000120658	ENOX1	4.07189e+11	0.002195726234212391E0	2.36377e+15	2.36377e+15	3.56602e+15	1.50861e+15	2.50435e+11	0.001304900550902837E0
ENSG00000151320	AKAP6	7.59123e+09	9.93645e+10	2.36033e+15	2.36033e+15	3.32586e+15	140906710323694	4.48498e+09	5.42131e+10
ENSG00000080823	MOK	8.55353e+11	0.003971118327869962E0	2.35858e+15	2.35858e+15	8.0963e+15	3.4327e+15	0.001528161661482586E0	0.005673834372394141E0
ENSG00000212864	RNF208	0.001033484473669255E0	0.004619626305514271E0	2.35418e+15	2.35418e+15	3.18027e+15	1.3509e+15	0.003686884773082923E0	0.01168395260541122E0
ENSG00000160298	C21orf58	2.8084e+08	8.00821e+09	2.35186e+15	2.35186e+15	2.94231e+15	125105387225438	3.0411e+08	7.10751e+09
ENSG00000103044	HAS3	0.003081717867120948E0	0.01113410171575078E0	2.35059e+15	2.35059e+15	5.49994e+15	2.33981e+15	0.003053425807725758E0	0.01000817440079475E0
ENSG00000223509	WHAMMP1	0.00122621043267125E0	0.005289372894290406E0	2.34985e+15	2.34985e+15	4.82923e+15	2.05512e+15	0.003448817175584186E0	0.01108954068032079E0
ENSG00000280433	---	0.001843178270582596E0	0.007371664332247551E0	2.34565e+15	2.34565e+15	147348781346957	6.28178e+15	0.004181543844157026E0	0.01300246480007951E0
ENSG00000291073	---	1.25984e+11	8.73317e+11	2.34454e+15	2.34454e+15	1.75454e+15	7.48352e+15	4.8041e+11	0.002209125099859488E0
ENSG00000007968	E2F2	9.7161e+10	7.12349e+11	2.34359e+15	2.34359e+15	2.69731e+15	1.15093e+15	1.95865e+10	1.73462e+11
ENSG00000120328	PCDHB12	0.01773609861609407E0	0.045960198035954E0	2.3393e+15	2.3393e+15	1.87536e+15	0.8016749763823912E0	0.02968776137537387E0	0.06454770237214287E0
ENSG00000091129	NRCAM	1.17602e+07	8.41986e+08	233723974695088	233723974695088	2.09675e+15	8.97107e+15	268689	1.18064e+09
ENSG00000130226	DPP6	4.67681e+09	6.91619e+10	2.33079e+15	2.33079e+15	1.52706e+15	6.55167e+15	2.51639e+09	3.48609e+10
ENSG00000152092	ASTN1	6.52271e+09	8.78261e+10	2.3303e+15	2.3303e+15	1.41967e+15	6.09221e+15	3.74038e+09	4.73103e+10
ENSG00000157423	HYDIN	9.80399e+10	7.17836e+11	2.32503e+15	2.32503e+15	8.41e+15	3.61716e+15	1.22552e+10	1.18653e+11
ENSG00000092421	SEMA6A	5.29449e+07	2.40874e+09	2.32413e+15	2.32413e+15	1.14238e+15	4.91532e+15	2.87747e+07	1.22824e+09
ENSG00000149403	GRIK4	0.01418230425197111E0	0.03844481935484186E0	2.32255e+15	2.32255e+15	2.21e+15	0.9515368753379874E0	0.02737529773295259E0	0.06039578398145756E0
ENSG00000157005	SST	0.04257563679703644E0	0.09334502527959113E0	2.32215e+15	2.32215e+15	2.4101e+15	1.03788e+15	0.009693299251655197E0	0.02589177292034368E0
ENSG00000139132	FGD4	8.28972e+11	0.003878505998295416E0	2.32167e+15	2.32167e+15	1.4757e+15	6.35622e+15	0.001820485905127662E0	0.006558788020062704E0
ENSG00000138741	TRPC3	0.001470511333792112E0	0.006148854351710147E0	2.31442e+15	2.31442e+15	3.83865e+15	1.65858e+15	5.39177e+11	0.002422420343808682E0
ENSG00000076356	PLXNA2	7.39548e+07	1.68502e+10	2.312e+15	2.312e+15	3.16511e+15	1.36899e+15	251586	6.21581e+09
ENSG00000126950	TMEM35A	2.13786e+09	2.25462e+11	2.30103e+15	2.30103e+15	6.21372e+15	2.7004e+15	6.22819e+09	7.00479e+10
ENSG00000104833	TUBB4A	5.4609e+11	0.002771454465365573E0	2.30102e+15	2.30102e+15	1.36032e+15	5.91181e+15	4.32163e+11	0.002028494857214608E0
ENSG00000180425	C11orf71	8.77866e+10	6.57838e+11	2.30022e+15	2.30022e+15	5.86349e+15	254909932382287	1.44046e+11	8.41622e+11
ENSG00000235903	CPB2-AS1	6.05914e+11	0.003022687156651398E0	2.29869e+15	2.29869e+15	2.81428e+15	1.2243e+15	8.16492e+10	5.32945e+11
ENSG00000169862	CTNND2	2.87386e+08	8.15072e+08	2.29545e+15	2.29545e+15	4.8597e+15	2.1171e+15	6.98873e+07	2.34152e+09
ENSG00000136002	ARHGEF4	1.97061e+10	2.10828e+11	2.29543e+15	2.29543e+15	1.3115e+15	5.71351e+15	2.34761e+10	1.98931e+11
ENSG00000197261	C6orf141	0.001916792764793879E0	0.007607643333560799E0	2.29503e+15	2.29503e+15	4.47248e+15	1.94876e+15	0.004864723492293729E0	0.0147132981161353E0
ENSG00000099994	SUSD2	5.17222e+11	0.002655624877122116E0	2.29395e+15	2.29395e+15	3.57125e+15	1.55681e+15	1.29735e+11	7.74774e+11
ENSG00000135127	BICDL1	2.29415e+10	2.37141e+11	2.29107e+15	2.29107e+15	4.68725e+15	2.04588e+15	9.97462e+09	1.00591e+11
ENSG00000170430	MGMT	3.4377e+10	3.19624e+10	2.28962e+15	2.28962e+15	1.30205e+15	5.68676e+15	3.42018e+10	2.67711e+11
ENSG00000114405	C3orf14	6.17968e+09	8.41801e+10	2.28838e+15	2.28838e+15	1.27153e+15	5.55646e+15	2.50406e+09	3.48535e+10
ENSG00000108830	RND2	5.72789e+09	7.98045e+10	2.28602e+15	2.28602e+15	6.12975e+15	2.6814e+15	1.45129e+08	2.28551e+10
ENSG00000149294	NCAM1	5.79215e+06	5.32196e+07	2.28465e+15	2.28465e+15	1.12414e+15	4.92039e+15	3.09851e+06	2.80292e+08
ENSG00000291089	---	0.005883247441342231E0	0.01890006684880921E0	2.28078e+15	2.28078e+15	7.79496e+15	341767799130037	0.01834743807548195E0	0.04368704005168111E0
ENSG00000139737	SLAIN1	1.3421e+08	4.56835e+09	2.27777e+15	2.27777e+15	3.79056e+15	1.66416e+15	6.00954e+07	2.07573e+09
ENSG00000242808	SOX2-OT	2.50842e+11	0.001499472735877885E0	2.27644e+15	2.27644e+15	838836477973478	3.68485e+15	2.44154e+11	0.001278804939481091E0
ENSG00000102098	SCML2	7.54185e+10	5.83507e+11	2.2735e+15	2.2735e+15	8.45942e+15	372088857900807	1.92539e+11	0.00105813769252596E0
ENSG00000111788	DDX12B	4.00325e+11	0.002167329485704742E0	227130888722502	227130888722502	1.06375e+15	4.68343e+15	5.54911e+11	0.002483586358733297E0
ENSG00000165795	NDRG2	2.0313e+11	0.001273119930729332E0	227097185054118	227097185054118	1.25046e+15	5.50627e+15	2.272e+11	0.001212135517972393E0
ENSG00000153208	MERTK	2.48967e+11	0.001492525548340897E0	2.2667e+15	2.2667e+15	8.79289e+15	3.87917e+15	1.11874e+11	6.87079e+10
ENSG00000130475	FCHO1	4.37279e+10	0.002326137681799262E0	226458022430949	226458022430949	748266376459354	33042166862846	9.7076e+10	6.12245e+11
ENSG00000260641	TSPAN5-DT	7.51874e+11	0.003580110651723252E0	2.2631e+15	2.2631e+15	1.93103e+15	0.8532670590183971E0	0.002298450598907107E0	0.007923398361803852E0
ENSG00000054967	RELT	621468	1.1059e+08	2.26237e+15	2.26237e+15	279935828198999	1.23736e+15	876809	1.15198e+08
ENSG00000140015	KCNH5	1.02639e+10	1.26018e+11	2.26169e+15	2.26169e+15	8.33785e+15	3.68656e+15	2.28562e+10	1.94853e+11
ENSG00000233396	LINC01719	2.98569e+11	0.001729059452428381E0	2.25685e+15	2.25685e+15	9.69316e+15	4.29499e+15	0.001115954169525559E0	0.004419178511321214E0
ENSG00000241472	PTPRG-AS1	7.85645e+10	6.03181e+11	2.2559e+15	2.2559e+15	5.88935e+15	2.61064e+15	2.25413e+11	0.001204428685009633E0
ENSG00000270964	MAP2K5-DT	0.01547630383269615E0	0.04117446617714656E0	2.2545e+15	2.2545e+15	1.78028e+15	0.7896566934767892E0	0.04515251121157633E0	0.09049637173418436E0
ENSG00000011201	ANOS1	4.61067e+09	6.85893e+10	2251776808199	2251776808199	3.47863e+15	1.54484e+15	2.40006e+09	3.37738e+10
ENSG00000182580	EPHB3	3.18256e+10	3.02301e+11	2.25006e+15	2.25006e+15	135469052436646	6.02068e+15	1.05998e+10	1.06005e+11
ENSG00000260442	ATP2A1-AS1	2.41616e+10	2.4678e+11	2.24785e+15	2.24785e+15	4.1801e+15	1.8596e+15	1.24671e+10	1.2029e+11
ENSG00000085563	ABCB1	1.01543e+07	7.85352e+08	2.24611e+15	2.24611e+15	155019273064531	6.90168e+15	2.85592e+07	1.22404e+09
ENSG00000134531	EMP1	6.08853e+06	5.37205e+08	2.24562e+15	2.24562e+15	1.10936e+15	494010190917954	5.48557e+06	3.99277e+08
ENSG00000128594	LRRC4	3.1741e+10	3.02301e+11	2.24458e+15	2.24458e+15	3.08176e+15	1.37298e+15	3.72024e+09	4.71904e+10
ENSG00000280383	---	0.01246430715856801E0	0.034553979498156E0	2.24398e+15	2.24398e+15	1.32818e+15	0.5918884018970545E0	0.008691759481944197E0	0.02369836206306663E0
ENSG00000235706	DICER1-AS1	0.003219269893416896E0	0.0115361958097514E0	2.24275e+15	2.24275e+15	3.40837e+15	1.51973e+15	0.003232047896875455E0	0.01050789300052617E0
ENSG00000186280	KDM4D	5.83826e+09	8.1021e+10	2.23662e+15	2.23662e+15	4.41941e+15	1.97593e+15	8.73624e+08	9.07716e+10
ENSG00000254416	LINC02732	6.34745e+11	0.003127670596556581E0	2.23443e+15	2.23443e+15	418259882424759	1.87188e+15	0.002325993918911612E0	0.007998733491208278E0
ENSG00000133101	CCNA1	7.42833e+11	0.003547126933294359E0	2.22821e+15	2.22821e+15	2.9403e+15	1.31958e+15	3.67102e+11	0.001775717393154261E0
ENSG00000132623	ANKEF1	1.16849e+11	8.23387e+11	222709386180052	222709386180052	6.97329e+15	3.13111e+15	3.11488e+10	2.49652e+11
ENSG00000127990	SGCE	1.37601e+08	4.67247e+09	2.2266e+15	2.2266e+15	5.51628e+15	2.47744e+15	1.58676e+08	4.33983e+08
ENSG00000167720	SRR	5.14141e+07	7.42073e+10	2.226e+15	2.226e+15	2.39314e+15	1.07509e+15	2.50989e+09	3.48609e+10
ENSG00000277531	PNMA8C	2.32486e+11	0.001414229050866444E0	2.22321e+15	2.22321e+15	7.8487e+15	3.53034e+15	5.53793e+10	3.92005e+11
ENSG00000125898	FAM110A	1.85916e+11	0.001185845892578548E0	2.2221e+15	2.2221e+15	5.1264e+15	230700859308578	1.84694e+10	1.65063e+11
ENSG00000284874	---	0.02276113019572382E0	0.05680382891735938E0	2.22133e+15	2.22133e+15	5.87614e+15	264532128433473	0.04424384728358928E0	0.08912932278277548E0
ENSG00000162755	KLHDC9	0.03107667395936336E0	0.07263106941325523E0	2.22116e+15	2.22116e+15	2.78393e+15	1.25337e+15	0.04841429907155147E0	0.09549715397051645E0
ENSG00000279520	---	0.003979340163017662E0	0.01365803711760163E0	2.22042e+15	2.22042e+15	3.13232e+15	1.41069e+15	0.01044573108936889E0	0.02754052656683193E0
ENSG00000127399	LRRC61	0.00953544500852187E0	0.02784571789152481E0	2.21934e+15	2.21934e+15	760374196677793	3.42612e+15	0.02351237840825927E0	0.05325229831856111E0
ENSG00000167191	GPRC5B	3.03901e+06	3.49433e+08	2.21813e+15	2.21813e+15	9012007609988	4.06288e+15	1.78666e+06	1.99408e+06
ENSG00000138944	SHISAL1	6.96724e+08	1.6126e+10	2.21423e+15	2.21423e+15	2.43184e+15	1.09828e+15	6.69688e+06	1.28613e+10
ENSG00000111052	LIN7A	3.91378e+10	3.52918e+11	2.21216e+15	2.21216e+15	1.21595e+15	5.49666e+15	5.67863e+10	3.98752e+11
ENSG00000164651	SP8	9.07189e+11	0.004156864789492511E0	2.21013e+15	2.21013e+15	9.25874e+15	4.18923e+15	0.001170377229661151E0	0.004608729158144666E0
ENSG00000129654	FOXJ1	7.58471e+10	0.003606907742495522E0	2.20982e+15	2.20982e+15	1.89827e+15	8.59017e+15	1.84649e+11	0.001022771855769653E0
ENSG00000112981	NME5	0.03187671763198437E0	0.0741066473409023E0	2.20956e+15	2.20956e+15	2.60837e+15	1.1805e+15	0.06975970036143697E0	0.1276098721771088E0
ENSG00000181449	SOX2	6.79391e+06	2.90684e+09	2.20876e+15	2.20876e+15	1.67442e+15	7.58081e+15	8.3768e+07	2.66185e+09
ENSG00000110328	GALNT18	2.0297e+08	6.29879e+09	2.20812e+15	2.20812e+15	3.0017e+15	1.35939e+15	8.00554e+06	2.58124e+09
ENSG00000163661	PTX3	6.87061e+07	2.90925e+09	2.20411e+15	2.20411e+15	9.99667e+15	4.53546e+15	9.16441e+07	2.85661e+09
ENSG00000240038	AMY2B	0.00355871107746204E0	0.01251021763614938E0	2.20293e+15	2.20293e+15	2.39627e+15	108776528477873	0.001670244662694019E0	0.006103535084001176E0
ENSG00000223573	TINCR	0.006218361364457309E0	0.019674769052233E0	2.19974e+15	2.19974e+15	5.81229e+15	2.64226e+15	0.008166422796987052E0	0.02248405242460712E0
ENSG00000075043	KCNQ2	9.5847e+07	3.68147e+09	2.19957e+15	2.19957e+15	5.62439e+15	2.55704e+15	4.51827e+07	1.69381e+09
ENSG00000125895	TMEM74B	2.55223e+11	0.001519482084544359E0	219797350651605	219797350651605	3.94239e+15	1.79365e+15	4.45558e+11	0.002079565471194732E0
ENSG00000110042	DTX4	1.3845e+08	4.68996e+09	2.19725e+15	2.19725e+15	218157588464243	992865544772338	5.06874e+07	1.8365e+09
ENSG00000100078	PLA2G3	0.001573700085121795E0	0.006487705512211785E0	219539566420955	219539566420955	4.8856e+15	2.22539e+15	3.14656e+11	0.001567938989068021E0
ENSG00000186446	ZNF501	1.47191e+10	9.81599e+11	2.19481e+15	2.19481e+15	7.91101e+15	3.60442e+15	6.96312e+10	4.69935e+11
ENSG00000138759	FRAS1	9.11635e+08	1.99793e+10	2.19346e+15	2.19346e+15	8.39632e+15	3.82789e+15	2.94551e+08	6.94764e+09
ENSG00000259316	---	0.009955115310208856E0	0.02887928415825755E0	2.19221e+15	2.19221e+15	7.9008e+15	3.60403e+15	0.02045571770874985E0	0.04770512268573415E0
ENSG00000167703	SLC43A2	5.93662e+07	2.61621e+09	219014954584105	219014954584105	7.44823e+15	3.40079e+15	3.14719e+06	1.30127e+09
ENSG00000198929	NOS1AP	6.23617e+11	0.003080394814163465E0	2.1844e+15	2.1844e+15	4.10312e+15	187837536906433	3.86821e+11	0.001850894163246469E0
ENSG00000165566	AMER2	9.61432e+11	0.004351514738663542E0	2.18424e+15	2.18424e+15	2.66292e+15	1.21915e+15	1.30639e+11	7.77858e+11
ENSG00000109339	MAPK10	3.33945e+11	0.00188311033051164E0	2.18242e+15	2.18242e+15	2.46869e+15	1.13117e+15	2.56626e+11	0.001329853741773031E0
ENSG00000149054	ZNF215	1.13675e+11	8.06687e+11	217608373443357	217608373443357	7.29353e+15	3.35168e+15	2.56667e+11	0.001329853741773031E0
ENSG00000170214	ADRA1B	0.002242352946995243E0	0.008636437733934008E0	2.17583e+15	2.17583e+15	2.23506e+15	1.02723e+15	3.49946e+11	0.001709358720176247E0
ENSG00000155816	FMN2	2.85472e+11	0.001666597451135091E0	2.1756e+15	2.1756e+15	1.3031e+15	5.98961e+15	1.78587e+11	9.98243e+11
ENSG00000152076	CCDC74B	6.10401e+11	0.003033232170166668E0	2.17501e+15	2.17501e+15	1.14765e+15	5.2765e+15	3.13201e+11	0.001564112609696956E0
ENSG00000181291	TMEM132E	0.04529031878934484E0	0.09778702219944858E0	2.17493e+15	2.17493e+15	2.63562e+15	1.21182e+15	0.04836675104522034E0	0.09547034347005161E0
ENSG00000184985	SORCS2	3.99035e+10	3.5753e+11	217376925697138	217376925697138	125284037453122	5.76345e+15	2.66441e+10	2.19814e+11
ENSG00000141639	MAPK4	3.32348e+11	0.001876365564078124E0	2.17369e+15	2.17369e+15	1.11185e+15	5.11505e+15	2.10683e+11	0.001140021737524233E0
ENSG00000092758	COL9A3	0.008306995419214392E0	0.02488451830769101E0	2.17261e+15	2.17261e+15	6.2797e+15	2.89039e+15	0.00482739705513782E0	0.01463522704359014E0
ENSG00000273066	---	3.08312e+10	2.96866e+11	2.17064e+15	2.17064e+15	5.21099e+15	2.40067e+15	4.90714e+10	3.56142e+11
ENSG00000197355	UAP1L1	0.01651583834057734E0	0.04333326901676676E0	2.17006e+15	2.17006e+15	4.28853e+15	1.97623e+15	0.04758141789863602E0	0.09426406253437034E0
ENSG00000285600	---	0.006900885260903326E0	0.0214014217952303E0	21692774041147	21692774041147	4.01048e+15	1.84876e+15	0.005221146493626062E0	0.01560350285021156E0
ENSG00000198624	CCDC69	0.001432664206144219E0	0.006019244892401506E0	2.16859e+15	2.16859e+15	420525155619338	1.93916e+15	0.002425015506633154E0	0.008256446595361802E0
ENSG00000249395	CASC9	0.01052789409075878E0	0.0302166466165551E0	2.16825e+15	2.16825e+15	199783211580906	0.9214039215088665E0	0.01276334085069852E0	0.03241681042079853E0
ENSG00000180914	OXTR	1.49235e+08	4.99511e+09	216767223979847	216767223979847	6.74148e+15	3.11001e+15	4.53641e+08	9.5934e+09
ENSG00000198848	CES1	5.27612e+09	4.44389e+11	2.1664e+15	2.1664e+15	5.59002e+15	2.58033e+15	7.35277e+09	7.93287e+10
ENSG00000138650	PCDH10	4.71402e+08	6.94861e+10	2.16527e+15	2.16527e+15	9.30844e+15	4.29898e+15	9.07089e+09	9.35573e+10
ENSG00000188878	FBF1	1.00683e+11	7.3337e+11	2.1645e+15	2.1645e+15	1.25345e+15	5.79095e+15	6.49798e+10	4.4301e+11
ENSG00000146707	POMZP3	2.37534e+09	4.13786e+10	2.16365e+15	2.16365e+15	3.50569e+15	1.62027e+15	8.47109e+08	1.53265e+10
ENSG00000117425	PTCH2	0.001886951893953676E0	0.007514665644532796E0	2.16224e+15	2.16224e+15	2.06311e+15	0.9541547119581328E0	0.001333041175131192E0	0.005106237831061117E0
ENSG00000163879	DNALI1	3.61928e+09	5.72327e+10	2.1599e+15	2.1599e+15	3.56891e+15	1.65235e+15	1.8512e+09	2.75388e+10
ENSG00000128573	FOXP2	7.48168e+10	0.003566544972698834E0	2.15972e+15	2.15972e+15	5.94169e+15	2.75114e+15	0.001029579359750003E0	0.004131837464848856E0
ENSG00000289843	---	0.001080318873987887E0	0.00478033450756113E0	2.15752e+15	2.15752e+15	394670241021624	1.82928e+15	9.06548e+11	0.003723853603139289E0
ENSG00000178538	CA8	5.41422e+09	7.66994e+10	2.15742e+15	2.15742e+15	4.35579e+15	2.01898e+15	4.78356e+09	5.68447e+10
ENSG00000166165	CKB	9.58043e+07	3.68147e+09	2.15702e+15	2.15702e+15	5.11266e+15	2.37024e+15	4.14232e+07	1.58241e+09
ENSG00000135298	ADGRB3	0.007034573517664729E0	0.02174510262946119E0	2.15353e+15	2.15353e+15	6.2938e+15	2.92255e+15	0.001006214581632873E0	0.004051952044856754E0
ENSG00000278962	---	0.06899470827355128E0	0.1374029761877864E0	2.15326e+15	2.15326e+15	2.3543e+15	109336350262191	0.01781026461667626E0	0.04260280755168196E0
ENSG00000070882	OSBPL3	1.29866e+07	4.49652e+09	214812645883466	214812645883466	5.63421e+15	2.62285e+15	8.43412e+07	2.66442e+09
ENSG00000139438	FAM222A	2.98631e+11	0.001729059452428381E0	214735239518354	214735239518354	7.57723e+15	3.52864e+15	2.80134e+11	0.001430484317453628E0
ENSG00000176092	CRYBG2	1.81542e+11	0.001165658247959382E0	2.14493e+15	2.14493e+15	1.07687e+15	5.02054e+15	4.96161e+10	3.58983e+11
ENSG00000240057	NEPRO-AS1	0.007092055001077936E0	0.02188325487382652E0	2.14138e+15	2.14138e+15	123225415252267	0.5754484442550203E0	0.001836045915395094E0	0.006602574916971034E0
ENSG00000114656	CFAP92	0.1154729017512573E0	0.2047575747753753E0	2.14133e+15	2.14133e+15	3.73976e+15	1.74647e+15	0.04773773961167457E0	0.09450741352780188E0
ENSG00000230699	---	0.01429518767945229E0	0.03867624103112784E0	2.13867e+15	2.13867e+15	260396585165903	1.21756e+15	0.01851956411235199E0	0.0440446679565969E0
ENSG00000149289	ZC3H12C	3.22735e+07	8.93113e+09	2.13848e+15	2.13848e+15	4.78188e+15	2.23612e+15	1.02331e+09	1.76511e+10
ENSG00000144152	FBLN7	8.5905e+11	0.003981709103887834E0	2.13814e+15	2.13814e+15	741017838665956	3.46571e+15	3.01549e+11	0.001517572707155773E0
ENSG00000170500	LONRF2	4.00653e+11	0.002167329485704742E0	2.13735e+15	2.13735e+15	1.75323e+15	8.20283e+15	4.80545e+11	0.002209125099859488E0
ENSG00000205559	CHKB-DT	0.0109448423787738E0	0.03113997048387007E0	2.13631e+15	2.13631e+15	2.65535e+15	1.24296e+15	0.003361288537138897E0	0.01083784271905932E0
ENSG00000011332	DPF1	1.15149e+11	8.15084e+11	2.13524e+15	2.13524e+15	1.70366e+15	7.97881e+15	1.00797e+11	6.32024e+11
ENSG00000068078	FGFR3	1.11124e+11	7.92581e+11	2.13508e+15	2.13508e+15	174765693915234	8.18543e+15	5.1522e+10	3.69727e+11
ENSG00000142449	FBN3	6.5061e+10	5.21453e+11	213500086336247	213500086336247	2.07148e+15	970245826560567	2.76426e+10	2.26854e+11
ENSG00000059915	PSD	1.08575e+08	3.96454e+09	2.13135e+15	2.13135e+15	2.07155e+15	9.71941e+15	5.91605e+07	2.05861e+09
ENSG00000173114	LRRN3	1.83362e+08	5.85679e+09	2.12985e+15	2.12985e+15	2.82203e+15	1.32499e+15	3.71832e+08	8.32769e+09
ENSG00000260807	CEROX1	8.16108e+11	0.003830664748349037E0	2.12982e+15	2.12982e+15	4.83437e+15	2.26985e+15	4.92306e+11	0.002254346198163351E0
ENSG00000077063	CTTNBP2	0.01376750157243013E0	0.03751570790952177E0	2.12549e+15	2.12549e+15	2.71354e+15	1.27667e+15	0.01264625130060438E0	0.03218338174943816E0
ENSG00000164061	BSN	4.64634e+10	4.04698e+11	2.11795e+15	2.11795e+15	1.52602e+15	7.20517e+15	4.72372e+10	3.45238e+11
ENSG00000071575	TRIB2	7.67747e+07	3.11981e+09	2.11738e+15	2.11738e+15	7.72528e+15	364850799153721	4.26629e+07	1.60792e+09
ENSG00000290835	---	0.014495551480939E0	0.03907396990513923E0	2.11539e+15	2.11539e+15	1.01017e+15	4.77535e+15	0.04400258842009341E0	0.0887756010346833E0
ENSG00000101746	NOL4	0.001435426390701364E0	0.006025447656159979E0	2.11492e+15	2.11492e+15	7.17438e+15	3.39227e+15	0.001356530033598438E0	0.005172237092027377E0
ENSG00000005189	REXO5	9.33664e+10	6.87985e+11	2.10878e+15	2.10878e+15	6.29504e+15	2.98515e+15	1.12773e+10	1.11127e+11
ENSG00000076770	MBNL3	8.81841e+10	6.5941e+11	2.1044e+15	2.1044e+15	1.04861e+15	4.98293e+15	3.69613e+10	2.83033e+11
ENSG00000079691	CARMIL1	3.1577e+10	3.01569e+11	2.10342e+15	2.10342e+15	2.02761e+15	963961498169904	1.08676e+10	1.08122e+11
ENSG00000034239	CLXN	0.04765558629337064E0	0.1018923546938714E0	2.10236e+15	2.10236e+15	1.59356e+15	0.7579888588206383E0	0.04632008819320137E0	0.09218117211495257E0
ENSG00000101003	GINS1	3.31903e+08	9.11675e+09	2.10155e+15	2.10155e+15	9.52475e+15	4.53225e+15	2.66518e+08	6.51602e+09
ENSG00000138795	LEF1	2.74582e+09	4.66193e+10	2.09908e+15	2.09908e+15	3.41418e+15	1.62651e+15	1.08099e+09	1.83977e+10
ENSG00000104899	AMH	4.35803e+11	0.002319774810969156E0	2.09868e+15	2.09868e+15	5.8977e+15	281019058251306	9.97044e+11	0.004021933938912614E0
ENSG00000150627	WDR17	1.10294e+10	1.33598e+10	2.09487e+15	2.09487e+15	1.35252e+15	6.45632e+15	9.65373e+09	9.84134e+09
ENSG00000166321	NUDT13	0.08970697281076043E0	0.1687316863491665E0	2.09154e+15	2.09154e+15	1.84682e+15	0.8829967906086804E0	0.1355067787588687E0	0.2169651817530952E0
ENSG00000033122	LRRC7	0.007068493327361721E0	0.02182492404920955E0	2.09125e+15	2.09125e+15	2.54159e+15	1.21534e+15	9.07317e+11	0.003724104726160102E0
ENSG00000006468	ETV1	9.83072e+09	1.21977e+11	2.09093e+15	2.09093e+15	1.50899e+15	7.21685e+15	4.28844e+09	5.25338e+10
ENSG00000151490	PTPRO	5.03303e+10	0.002608934989951989E0	2.08961e+15	2.08961e+15	1.10783e+15	5.30162e+15	2.28863e+11	0.001218120211133827E0
ENSG00000181085	MAPK15	3.80965e+09	3.46417e+11	2.08753e+15	2.08753e+15	1.60954e+15	7.71028e+15	3.79476e+10	2.88985e+10
ENSG00000180155	LYNX1	0.005999421428640646E0	0.01918122957558113E0	2.08712e+15	2.08712e+15	4.91025e+15	2.35264e+15	0.01166233925821168E0	0.03011003953938289E0
ENSG00000145428	RNF175	8.78431e+09	6.57911e+11	2.08526e+15	2.08526e+15	1.11044e+15	5.32519e+15	6.94791e+10	4.69134e+11
ENSG00000215417	MIR17HG	4.16626e+11	0.002234616181596341E0	2.08419e+15	2.08419e+15	1.29001e+15	6.18952e+15	3.38087e+11	0.001661247537332011E0
ENSG00000126016	AMOT	2.88314e+08	4.85404e+10	2.08367e+15	2.08367e+15	111650371805668	5.35836e+15	1.22841e+09	2.03165e+10
ENSG00000143919	CAMKMT	1.8376e+11	0.001177438198995368E0	2.08362e+15	2.08362e+15	4.50732e+15	2.16321e+15	4.29009e+11	0.002018411446155352E0
ENSG00000102287	GABRE	0.005196403198845611E0	0.01707198788721E0	2.08289e+15	2.08289e+15	5.64565e+15	2.71049e+15	0.01723188223603445E0	0.04148754931909098E0
ENSG00000112139	MDGA1	1.3856e+09	1.57637e+11	2.08271e+15	2.08271e+15	1.79827e+15	8.63427e+15	1.04728e+10	1.05012e+11
ENSG00000172687	ZNF738	4.05676e+07	1.9871e+09	2.08233e+15	2.08233e+15	6.05851e+15	2.90948e+15	2.19698e+07	1.01596e+08
ENSG00000160949	TONSL	5.52513e+09	7.78279e+10	2.08137e+15	2.08137e+15	5.55501e+15	2.66892e+15	1.56608e+09	2.40913e+10
ENSG00000142102	PGGHG	7.13294e+09	9.47778e+10	2.08052e+15	2.08052e+15	421072187165699	2.02388e+15	3.92748e+09	4.92968e+10
ENSG00000103460	TOX3	4.0608e+08	1.06704e+10	2.07568e+15	2.07568e+15	6.60286e+15	3.18106e+15	3.65761e+08	8.22699e+09
ENSG00000160345	PIERCE1	3.38148e+11	0.001897838152692672E0	2.07472e+15	2.07472e+15	7.64006e+15	3.68245e+15	9.44966e+11	0.003849152639706508E0
ENSG00000008277	ADAM22	4.88434e+10	4.20043e+11	2.07318e+15	2.07318e+15	1.12346e+15	5.41901e+15	4.099e+10	3.08675e+11
ENSG00000168765	GSTM4	0.003490341677407756E0	0.01230680293478762E0	2.07275e+15	2.07275e+15	1.39935e+15	6.75121e+15	0.002772583034534961E0	0.009247205765004146E0
ENSG00000176912	TYMSOS	0.08216691632580941E0	0.157499660445627E0	2.07116e+15	2.07116e+15	2.65186e+15	1.28038e+15	0.05441921817622359E0	0.1046689518568E0
ENSG00000197008	ZNF138	6.63482e+10	5.28755e+11	2.07055e+15	2.07055e+15	1.45157e+15	7.01056e+15	1.49523e+09	1.3976e+11
ENSG00000187595	ZNF385C	1.0576e+11	7.61669e+11	2.06971e+15	2.06971e+15	4.6245e+15	2.23437e+15	2.29015e+11	0.001218120211133827E0
ENSG00000187068	C3orf70	8.67062e+10	6.51478e+11	2.0688e+15	2.0688e+15	1.24173e+15	6.00219e+15	4.24636e+10	3.16686e+11
ENSG00000188321	ZNF559	5.44688e+08	1.33169e+10	2.06701e+15	2.06701e+15	1.52065e+15	7.35673e+15	2.05186e+08	5.35338e+09
ENSG00000137135	ARHGEF39	0.003157503823760786E0	0.011355289600444E0	2.06608e+15	2.06608e+15	1.66541e+15	806073780599424	0.005831512561653138E0	0.0171111257757712E0
ENSG00000178445	GLDC	2.65345e+07	1.4744e+09	2.06569e+15	2.06569e+15	7.32507e+15	3.54607e+15	1.09344e+07	6.22334e+08
ENSG00000225783	MIAT	1.26665e+08	4.39668e+09	2.06462e+15	2.06462e+15	4.63357e+15	2.24427e+15	8.48764e+07	2.67502e+09
ENSG00000161888	SPC24	3.30739e+07	1.69179e+09	2.0636e+15	2.0636e+15	3.75027e+15	1.81735e+15	1.13222e+07	6.36671e+08
ENSG00000097046	CDC7	1.23123e+09	2.48688e+10	2.05871e+15	2.05871e+15	4.45032e+15	2.1617e+15	7.21717e+08	1.35279e+10
ENSG00000154134	ROBO3	1.13591e+07	4.07362e+09	205558387786412	205558387786412	2.48939e+15	1.21104e+15	9.35755e+07	2.89754e+09
ENSG00000119547	ONECUT2	0.006605238792844238E0	0.02065241738692849E0	2.05419e+15	2.05419e+15	5.43746e+15	2.64702e+15	0.003266264107698648E0	0.01059463332395653E0
ENSG00000158296	SLC13A3	0.00707474890193502E0	0.02183464765387541E0	2.05347e+15	2.05347e+15	4.09006e+15	1.99178e+15	0.004554081818905513E0	0.01393888138693092E0
ENSG00000165804	ZNF219	1.21621e+10	8.49774e+11	205326506014441	205326506014441	53507538570543	2.60597e+15	2.01038e+11	0.001095849443559161E0
ENSG00000250988	SNHG21	0.001865550729965511E0	0.007442086311536649E0	205222715396165	205222715396165	3.22695e+15	1.57241e+15	0.003940005475084366E0	0.01237734010474548E0
ENSG00000271966	ARFGEF1-DT	0.02950794395998851E0	0.06983546737197281E0	2.05205e+15	2.05205e+15	1.98476e+15	0.9672065896758617E0	0.05487267219017129E0	0.1053393453023935E0
ENSG00000253982	CLN8-AS1	2.5073e+11	0.001499472735877885E0	2.05118e+15	2.05118e+15	1.45976e+15	7.11667e+15	3.14137e+11	0.001567674072157486E0
ENSG00000232070	TMEM253	0.06527093763451332E0	0.1313641862943433E0	2.05073e+15	2.05073e+15	1.47574e+15	0.719618209857855E0	0.01176239656977763E0	0.03029603718906814E0
ENSG00000174721	FGFBP3	1.40429e+10	1.59334e+11	2.04592e+15	2.04592e+15	1.54777e+15	756514420507855	7.03569e+08	7.68514e+10
ENSG00000149635	OCSTAMP	0.03080200216287346E0	0.07216682844946179E0	2.04571e+15	2.04571e+15	2.29044e+15	1.11963e+15	0.06149725757218817E0	0.1155168956373358E0
ENSG00000174469	CNTNAP2	9.96643e+06	7.82727e+08	2.04367e+15	2.04367e+15	2.97844e+15	1.4574e+15	680969	4.64005e+07
ENSG00000259424	IRAIN	0.01160578185555629E0	0.03253321661523635E0	2.0397e+15	2.0397e+15	2.75223e+15	1.34933e+15	0.03245885294077113E0	0.06950594891719125E0
ENSG00000122986	HVCN1	0.003550111266969533E0	0.01248310760156521E0	2.03904e+15	2.03904e+15	4.16384e+15	2.04206e+15	0.002864203704235365E0	0.009505423907965242E0
ENSG00000104490	NCALD	2.91985e+09	4.89208e+10	2.03866e+15	2.03866e+15	1.23625e+15	6.06403e+15	8.97597e+08	1.60132e+10
ENSG00000169683	LRRC45	1.78155e+10	1.94147e+11	2.03863e+15	2.03863e+15	1.59357e+15	7.81688e+15	7.03115e+09	7.68514e+10
ENSG00000213694	S1PR3	7.58237e+07	3.11981e+09	2.03641e+15	2.03641e+15	9.2684e+15	4.55133e+15	8.29824e+07	2.65129e+09
ENSG00000129682	FGF13	1.52566e+10	1.7022e+11	2.0336e+15	2.0336e+15	2.83238e+15	1.39279e+15	1.55066e+10	1.4351e+11
ENSG00000162975	KCNF1	0.002293256186792204E0	0.008776593702071166E0	2.03355e+15	2.03355e+15	8.64973e+15	4.25351e+15	8.98669e+11	0.003698039299484589E0
ENSG00000055118	KCNH2	0.001987942423527178E0	0.007834733554792563E0	2.03133e+15	2.03133e+15	774572473948944	3.81314e+15	3.14748e+11	0.001567938989068021E0
ENSG00000183186	C2CD4C	2.52421e+10	2.55107e+11	2.03095e+15	2.03095e+15	2.7498e+15	1.35395e+15	5.4083e+10	3.84572e+11
ENSG00000065609	SNAP91	2.99688e+09	0.001733036636248165E0	2.03066e+15	2.03066e+15	5.24223e+15	2.58154e+15	4.7084e+11	0.002169475463377067E0
ENSG00000183798	EMILIN3	8.97298e+10	6.67905e+10	2.02998e+15	2.02998e+15	1.42729e+15	7.03105e+15	1.24396e+10	1.20107e+11
ENSG00000291139	DPY19L2P2	0.00120106355846631E0	0.005196845646327913E0	2.02638e+15	2.02638e+15	2.39414e+15	1.18149e+15	6.37941e+11	0.002787744598341172E0
ENSG00000122644	ARL4A	4.49058e+08	6.72461e+10	2.02401e+15	2.02401e+15	8.18483e+15	4.04388e+15	1.64107e+09	2.49137e+10
ENSG00000033170	FUT8	3.97466e+08	1.0503e+10	2.0238e+15	2.0238e+15	5.89001e+15	2.91038e+15	2.23606e+08	5.65368e+09
ENSG00000169220	RGS14	0.009604678286876897E0	0.02801298077944303E0	202364071656878	202364071656878	5.10998e+15	2.52514e+15	0.01876532275045095E0	0.04451615093056607E0
ENSG00000237149	ZNF503-AS2	0.02549168298426871E0	0.06216167899268857E0	2.0234e+15	2.0234e+15	3.22142e+15	1.59208e+15	0.01719096748788374E0	0.04141031887331557E0
ENSG00000099260	PALMD	2.44736e+10	2.49312e+11	2.02059e+15	2.02059e+15	3.85812e+15	1.9094e+15	1.86843e+10	1.66349e+11
ENSG00000085840	ORC1	9.92031e+09	1.22548e+11	2.0202e+15	2.0202e+15	4.31098e+15	2.13393e+15	3.25097e+09	4.28725e+10
ENSG00000249626	PPP4R2P4	0.03093852112980261E0	0.07236834110528537E0	2.01896e+15	2.01896e+15	2.03884e+15	1.00984e+15	0.01993998128679772E0	0.046750584362211E0
ENSG00000169258	GPRIN1	8.35077e+09	1.06917e+11	2.0174e+15	2.0174e+15	335002869616546	1.66056e+15	2.49686e+09	3.47878e+10
ENSG00000156298	TSPAN7	1.35816e+10	1.55989e+11	2.01723e+15	2.01723e+15	5.60189e+15	2.77702e+15	4.30581e+08	9.2273e+09
ENSG00000181218	H2AC25	0.00210894290422365E0	0.008201250165304584E0	201613084064246	201613084064246	5.03324e+15	2.49648e+15	0.003651934335276645E0	0.01159751154372852E0
ENSG00000030419	IKZF2	2.58838e+11	0.001534688610085779E0	201478671144498	201478671144498	1.65181e+15	819844175809894	3.35067e+11	0.001648710579989095E0
ENSG00000280079	---	0.003322999304247999E0	0.01184450411235253E0	2.01334e+15	2.01334e+15	8.37567e+15	4.16008e+15	0.001993986106301111E0	0.007051489595332034E0
ENSG00000182568	SATB1	3.83169e+08	5.97067e+10	201100418075648	201100418075648	113140415639858	5.62607e+15	7.60743e+08	1.41089e+10
ENSG00000112280	COL9A1	0.01487986947661334E0	0.0398969009362008E0	201013824674016	201013824674016	7.78399e+15	3.87237e+15	0.03348668371555387E0	0.07127437191595336E0
ENSG00000290793	---	0.001749751673401164E0	0.007069250066991491E0	2.0098e+15	2.0098e+15	4.98707e+15	2.48138e+15	0.00270476929527742E0	0.009057562351836582E0
ENSG00000160051	IQCC	8.50329e+11	0.003950406269879931E0	2.00904e+15	2.00904e+15	7.71059e+15	3.83795e+15	0.001113898548360288E0	0.004413524744320441E0
ENSG00000263069	RNF213-AS1	0.0044813780428022E0	0.01510772482631015E0	2.0089e+15	2.0089e+15	1.91701e+15	0.9542603819429845E0	0.01301025549497142E0	0.03296491392332943E0
ENSG00000116852	KIF21B	51929.2	5.10504e+08	2.00852e+15	2.00852e+15	4.11485e+15	2.0487e+15	4.15718e+06	3.32055e+08
ENSG00000292331	ASMTL-AS1	0.01019780573315366E0	0.02944962058271861E0	2.00817e+15	2.00817e+15	1.48438e+15	0.7391711199559927E0	0.02269310703672202E0	0.05179732078620525E0
ENSG00000236017	ASMTL-AS1	0.01019780573315366E0	0.02944962058271861E0	2.00817e+15	2.00817e+15	1.48438e+15	0.7391711199559927E0	0.02269310703672202E0	0.05179732078620525E0
ENSG00000185818	NAT8L	4.9552e+10	4.2424e+11	2.00676e+15	2.00676e+15	5.43977e+15	2.71072e+15	2.50316e+10	2.08483e+11
ENSG00000171246	NPTX1	0.006624323759118101E0	0.02069438742348495E0	2.0062e+15	2.0062e+15	7.09899e+15	3.53853e+15	0.01324642194682888E0	0.0334804386423086E0
ENSG00000060709	RIMBP2	0.01082829240787344E0	0.03087084458930945E0	2.00447e+15	2.00447e+15	5.96742e+15	2.97705e+15	0.004592221117080695E0	0.01402812787134299E0
ENSG00000111783	RFX4	3.55096e+09	5.64743e+10	199922918315951	199922918315951	7.00508e+15	3.50389e+15	1.26158e+09	2.06947e+10
ENSG00000197555	SIPA1L1	6.43123e+07	2.79908e+08	1.99704e+15	1.99704e+15	1.15428e+15	5.77993e+15	3.30787e+07	1.33244e+09
ENSG00000197013	ZNF429	2.81177e+11	0.001645018509530492E0	1.99682e+15	1.99682e+15	1.71882e+15	8.60778e+15	9.35661e+11	0.003818149183246398E0
ENSG00000274070	CASTOR2	1.04088e+07	7.93375e+08	1.99675e+15	1.99675e+15	4.42997e+15	2.21859e+15	8.9517e+06	5.56827e+08
ENSG00000129757	CDKN1C	0.003581931213848019E0	0.01256145849610435E0	1.99633e+15	1.99633e+15	1.39264e+15	6.97601e+15	0.004828548296804068E0	0.01463556100829487E0
ENSG00000254685	FPGT	1.47514e+10	1.65768e+11	1.99625e+15	1.99625e+15	1.42264e+15	7.12657e+15	5.88234e+09	6.75052e+09
ENSG00000163435	ELF3	0.002049449898981265E0	0.008016462626566115E0	1.99313e+15	1.99313e+15	4.49093e+15	2.2532e+15	0.005500838661384229E0	0.01629045500352633E0
ENSG00000291055	---	7.53628e+11	0.003586492000144369E0	1.99205e+15	1.99205e+15	942903783390355	4.73333e+15	3.21717e+11	0.001596999153057233E0
ENSG00000172264	MACROD2	5.66159e+11	0.0028568080978356E0	1.99142e+15	1.99142e+15	6.40924e+15	3.21843e+15	0.001401922163951088E0	0.005302957879484232E0
ENSG00000196584	XRCC2	2.49585e+09	4.30511e+10	1.99122e+15	1.99122e+15	4.08741e+15	2.05271e+15	3.77772e+09	4.76606e+10
ENSG00000182218	HHIPL1	0.005824671954851433E0	0.01873758314446258E0	1.98757e+15	1.98757e+15	4.84873e+15	2.43952e+15	0.004619230812835612E0	0.01409532163378403E0
ENSG00000178568	ERBB4	4.17121e+10	3.71603e+11	1.98622e+15	1.98622e+15	6.36349e+15	320381768770941	2.70509e+09	2.22777e+11
ENSG00000186409	CCDC30	0.003904069118941512E0	0.01344193085331369E0	1.9859e+15	1.9859e+15	5.06605e+15	2.55101e+15	0.00274862946526719E0	0.009182564881826557E0
ENSG00000250366	TUNAR	4.87655e+08	7.11886e+10	1.98231e+15	1.98231e+15	3.09345e+15	1.56053e+15	1.42591e+09	2.25483e+10
ENSG00000232442	MHENCR	0.006580540489039961E0	0.02058047568296413E0	1.98043e+15	1.98043e+15	5.29898e+15	2.67568e+15	0.01518842805335953E0	0.03738730897813489E0
ENSG00000099958	DERL3	0.05647894155818958E0	0.1172793146861195E0	1.97878e+15	1.97878e+15	205712182381226	1.03959e+15	0.02557648348526665E0	0.05705188118771359E0
ENSG00000250927	MESTP3	0.06653734769670447E0	0.133397323719377E0	1.9781e+15	1.9781e+15	20956274765298	1.05942e+15	0.07627104668421975E0	0.1370597436132892E0
ENSG00000123810	B9D2	0.01784824887368799E0	0.04619121551294288E0	1.97737e+15	1.97737e+15	6.07537e+15	3.07245e+15	0.04448338611182288E0	0.08946315335622404E0
ENSG00000050030	NEXMIF	2.25958e+10	2.34614e+11	1.97675e+15	1.97675e+15	110465612331121	5.58824e+15	7.53639e+09	8.06291e+10
ENSG00000170049	KCNAB3	2.6086e+11	0.001544071160875876E0	1.97597e+15	1.97597e+15	3.2089e+15	1.62396e+15	4.45194e+11	0.00207951316445655E0
ENSG00000071073	MGAT4A	1.86308e+11	0.001186194724916996E0	1.97556e+15	1.97556e+15	1.2575e+15	636526926362423	4.5154e+11	0.002102611115526673E0
ENSG00000229334	TMEM44-AS2	0.03311661603034977E0	0.07622456668117213E0	1.97509e+15	1.97509e+15	1.64769e+15	0.8342340292251222E0	0.0608705842052943E0	0.114716868205488E0
ENSG00000185339	TCN2	0.003787055662999038E0	0.01312260993602181E0	197412389188458	197412389188458	1.7205e+15	871524535875179	0.005200395012749779E0	0.01554809721166235E0
ENSG00000162931	TRIM17	0.01868296006825893E0	0.04802432851336333E0	1.9734e+15	1.9734e+15	2.97339e+15	1.50673e+15	0.03155577676447663E0	0.06791351955833014E0
ENSG00000174871	CNIH2	3.45571e+09	5.53939e+09	1.9732e+15	1.9732e+15	4.69627e+15	2.38003e+15	8.65698e+08	1.56226e+10
ENSG00000213760	ATP6V1G2	6.15294e+11	0.003047770183196325E0	1.97235e+15	1.97235e+15	1.20375e+15	610310634952795	9.51818e+11	0.003870542145877937E0
ENSG00000121753	ADGRB2	1.95981e+09	3.56416e+10	1.97129e+15	1.97129e+15	658345688226105	3.33967e+15	7.46127e+08	1.39297e+10
ENSG00000169894	MUC3A	0.001100522086277894E0	0.004842297179622734E0	1.96234e+15	1.96234e+15	2.3855e+15	1.21564e+15	9.76135e+11	0.003954611671333649E0
ENSG00000089199	CHGB	9.81186e+11	0.004426671362868255E0	1.95965e+15	1.95965e+15	8.90635e+15	4.54486e+15	9.42839e+11	0.003844092374929133E0
ENSG00000205746	PKD1P4	1.18405e+09	2.41587e+09	1.95954e+15	1.95954e+15	3.53457e+15	1.80377e+15	1.37002e+09	2.21122e+10
ENSG00000155011	DKK2	0.003159093585669121E0	0.011355289600444E0	195839447697201	195839447697201	3.78035e+15	1.93033e+15	0.001423039497427364E0	0.005367611820454491E0
ENSG00000273032	DGCR5	0.001369576300957588E0	0.005788786421786464E0	1.95835e+15	1.95835e+15	8.92966e+15	4.55978e+15	4.51883e+11	0.002102611115526673E0
ENSG00000143942	CHAC2	1.72178e+10	1.88364e+11	1.95684e+15	1.95684e+15	442514875844927	2.26137e+15	1.73852e+10	1.57272e+11
ENSG00000230911	PPIHP1	0.002950701741296346E0	0.01076309420839233E0	1.9563e+15	1.9563e+15	3.06475e+15	1.5666e+15	0.004055778962704178E0	0.0126883938486493E0
ENSG00000167676	PLIN4	0.00153371918391552E0	0.006356434047017799E0	1.95474e+15	1.95474e+15	200750614453816	1.02699e+15	1.94001e+11	0.001064508615191382E0
ENSG00000177301	KCNA2	0.001144113001552346E0	0.004990363194484294E0	195338948221378	195338948221378	2.68289e+15	1.37346e+15	0.001457798632645563E0	0.005464995514061685E0
ENSG00000248590	GLDCP1	2.17189e+11	0.001343266590345669E0	1.95117e+15	1.95117e+15	1.61497e+15	827692060941455	1.68242e+11	9.5146e+11
ENSG00000245025	---	2.72676e+11	0.00160388345918379E0	1.95105e+15	1.95105e+15	6.74746e+15	3.45837e+15	9.88128e+11	0.003990548348911457E0
ENSG00000056736	IL17RB	0.004741969233315117E0	0.01582307227200188E0	1.94958e+15	1.94958e+15	4.15923e+15	2.1334e+15	0.009946558935767338E0	0.02641267954647096E0
ENSG00000102290	PCDH11X	0.03429511347390385E0	0.07837383363636104E0	1.94872e+15	1.94872e+15	1.18402e+15	6.07589e+15	0.0948420684180431E0	0.1630536624459888E0
ENSG00000102230	PCYT1B	0.00225443659556453E0	0.008666357577371116E0	1.94871e+15	1.94871e+15	8.34951e+15	4.28464e+15	7.55539e+10	0.003197280318956143E0
ENSG00000095637	SORBS1	4.50701e+08	1.15199e+09	1.94778e+15	1.94778e+15	4.30473e+15	2.21008e+15	4.12908e+08	8.97166e+09
ENSG00000260456	C16orf95	0.08506412151179457E0	0.1618832300274547E0	1.94776e+15	1.94776e+15	2.06116e+15	1.05822e+15	0.06544386349548999E0	0.1212134167351249E0
ENSG00000204065	TCEAL5	0.01347797825444296E0	0.03685536243940072E0	1.94684e+15	1.94684e+15	3.81106e+15	1.95756e+15	0.004119677438220308E0	0.01285537473838365E0
ENSG00000197020	ZNF100	9.41872e+07	3.66782e+09	1.94654e+15	1.94654e+15	2.52234e+15	1.29581e+15	1.25765e+08	3.60083e+09
ENSG00000239523	MYLK-AS1	0.01402343427559563E0	0.03809751031763809E0	1.94502e+15	1.94502e+15	2.39221e+15	1.22992e+15	0.02288485043897121E0	0.0521249558443061E0
ENSG00000120278	PLEKHG1	1.1166e+08	4.0258e+09	1.94436e+15	1.94436e+15	1.75436e+15	9.02283e+15	8.3916e+06	2.66185e+09
ENSG00000183248	PRR36	7.97931e+08	1.03481e+11	1.9433e+15	1.9433e+15	3.80554e+15	1.95828e+15	1.6549e+08	2.50426e+10
ENSG00000133302	SLF1	1.27026e+10	1.48563e+11	1.94306e+15	1.94306e+15	2.17563e+15	1.11969e+15	8.49729e+09	8.90789e+10
ENSG00000065328	MCM10	3.06393e+09	5.06738e+10	194286082357864	194286082357864	6.30682e+15	3.24615e+15	9.97039e+06	1.7347e+10
ENSG00000168772	CXXC4	3.53303e+10	3.26544e+11	1.94267e+15	1.94267e+15	5.27898e+15	2.71738e+15	5.52606e+10	3.91362e+11
ENSG00000228716	DHFR	2.79051e+08	8.00821e+09	1.9422e+15	1.9422e+15	2.73421e+15	1.40779e+15	1.43888e+08	4.03041e+09
ENSG00000142686	C1orf216	2.90586e+07	8.17012e+09	1.94141e+15	1.94141e+15	2.38232e+15	1.22711e+15	2.1756e+08	5.56084e+09
ENSG00000149972	CNTN5	0.006044592936827335E0	0.01927305228077085E0	1.94052e+15	1.94052e+15	7.11712e+15	3.66764e+15	0.005251338359604793E0	0.01567678554367747E0
ENSG00000163531	NFASC	3.00276e+10	2.908e+11	1.94025e+15	1.94025e+15	2.80596e+15	1.44619e+15	1.95875e+10	1.73462e+11
ENSG00000173221	GLRX	5.87492e+06	5.32836e+08	1.93935e+15	1.93935e+15	24551672745879	1.26598e+15	8.88473e+06	5.56827e+08
ENSG00000167807	---	0.1130831435673553E0	0.2014078510797979E0	1.93791e+15	1.93791e+15	2.0463e+15	1.05593e+15	0.09448517269060158E0	0.1625966285674359E0
ENSG00000196372	ASB13	2.74916e+11	0.001615032387132864E0	1.93644e+15	1.93644e+15	9.66453e+15	499087217333398	1.59483e+11	9.11757e+09
ENSG00000154920	EME1	1.07612e+09	2.24211e+10	1.93631e+15	1.93631e+15	2.40317e+15	124110944835464	1.06568e+09	1.82255e+10
ENSG00000230513	THAP7-AS1	0.002268664022919586E0	0.008699639616531247E0	193448227042914	193448227042914	2.47517e+15	1.2795e+15	0.00351181272846937E0	0.01126376074305781E0
ENSG00000081913	PHLPP1	1.42518e+07	9.5862e+08	1.93385e+15	1.93385e+15	8.20918e+15	4.24499e+15	6.74057e+06	4.62991e+08
ENSG00000095209	TMEM38B	1.54253e+11	0.001021910247684604E0	1.93365e+15	1.93365e+15	134221598839595	6.94135e+15	5.89327e+11	0.002611841714541665E0
ENSG00000125848	FLRT3	6.09636e+11	0.003030502040896219E0	1.93316e+15	1.93316e+15	204690056587016	1.05884e+15	7.75708e+11	0.003271384789036631E0
ENSG00000214654	B3GALT9	0.001577347632247313E0	0.00649702695989825E0	1.93136e+15	1.93136e+15	1.09044e+15	5.64598e+15	0.002218960908732324E0	0.007709347323421724E0
ENSG00000105649	RAB3A	0.001644203100717958E0	0.006707547066132633E0	1.9311e+15	1.9311e+15	3.45685e+15	1.7901e+15	5.16436e+11	0.00233818164610747E0
ENSG00000123358	NR4A1	2.53145e+10	2.55655e+11	1.93028e+15	1.93028e+15	1.76166e+15	9.12646e+15	7.68234e+10	5.09426e+11
ENSG00000247828	TMEM161B-DT	2.03348e+11	0.001273345137438472E0	1.92994e+15	1.92994e+15	2.0314e+15	1.05257e+15	8.16425e+10	5.32945e+11
ENSG00000168071	CCDC88B	0.01609910470767592E0	0.04247770532667194E0	1.92976e+15	1.92976e+15	1.62746e+15	0.8433481130622629E0	0.04793987494678303E0	0.09481411958383172E0
ENSG00000112902	SEMA5A	2.12259e+09	3.78192e+09	1.92722e+15	1.92722e+15	2.59514e+15	134657020304875	1.28089e+09	2.08974e+08
ENSG00000114790	ARHGEF26	5.03228e+11	0.002608934989951989E0	1.92649e+15	1.92649e+15	2.40573e+15	1.24876e+15	1.36732e+11	8.07254e+11
ENSG00000174669	SLC29A2	0.009077294365598856E0	0.02675793755327925E0	1.92621e+15	1.92621e+15	2.8256e+15	1.46692e+15	0.02332361985486861E0	0.05291002871062498E0
ENSG00000163808	KIF15	8.60441e+09	1.09368e+10	1.92578e+15	1.92578e+15	4.84264e+15	2.51463e+15	4.20418e+09	5.16629e+10
ENSG00000129993	CBFA2T3	4.8659e+11	0.00254198722932026E0	1.92274e+15	1.92274e+15	5.67148e+15	2.94969e+15	0.001424018650026536E0	0.0053698643192256E0
ENSG00000186364	NUDT17	0.002716295253478775E0	0.01005415446903755E0	1.92241e+15	1.92241e+15	3.69602e+15	1.9226e+15	0.008615464024099776E0	0.02353598780621738E0
ENSG00000149599	DUSP15	0.02301783751763224E0	0.05732236666481383E0	1.92097e+15	1.92097e+15	3.7675e+15	1.96125e+15	0.06789038705546138E0	0.124725962000219E0
ENSG00000163735	CXCL5	9.22206e+11	0.004207937624153105E0	1.92086e+15	1.92086e+15	1.1249e+15	5.85621e+15	0.002563955572718526E0	0.008661020945276363E0
ENSG00000139832	RAB20	0.02442124307073936E0	0.06006190256970852E0	1.92026e+15	1.92026e+15	4.99263e+15	2.59997e+15	0.001616823066838816E0	0.005939194845471668E0
ENSG00000169860	P2RY1	6.7274e+11	0.003274715922590207E0	1.92009e+15	1.92009e+15	6.09057e+15	3.17202e+15	0.002236656671772116E0	0.007757937204977154E0
ENSG00000121361	KCNJ8	5.03196e+11	0.002608934989951989E0	1.91993e+15	1.91993e+15	1.11873e+15	582693917692969	2.74719e+11	0.001407432209763031E0
ENSG00000123219	CENPK	3.84956e+10	3.48693e+11	1.9199e+15	1.9199e+15	2.59568e+15	135199226249948	4.09273e+09	3.08667e+11
ENSG00000165028	NIPSNAP3B	0.06171369950205292E0	0.1256803111110908E0	1.91909e+15	1.91909e+15	2.46582e+15	1.28489e+15	0.0627204470575155E0	0.1173754053161013E0
ENSG00000171724	VAT1L	1.07091e+09	2.24211e+10	1.91843e+15	1.91843e+15	6.11409e+15	3.18703e+15	1.69731e+09	2.55742e+10
ENSG00000069702	TGFBR3	0.002950113025556859E0	0.01076309420839233E0	1.91806e+15	1.91806e+15	5.49895e+15	2.86693e+15	0.003395829322349759E0	0.01094419271288237E0
ENSG00000225889	---	0.03941476280909142E0	0.08764516538598659E0	1.91794e+15	1.91794e+15	145936696907997	0.7609044381518506E0	0.002401602001325978E0	0.00819762888398697E0
ENSG00000253958	CLDN23	0.02241596990517266E0	0.05607183361688919E0	1.91722e+15	1.91722e+15	2.88124e+15	1.50282e+15	0.004655303657351778E0	0.0141869193182422E0
ENSG00000064199	SPA17	6.9344e+11	0.003356879757169188E0	1.91719e+15	1.91719e+15	2.62478e+15	1.36907e+15	0.001428126196279007E0	0.005378140387701656E0
ENSG00000103811	CTSH	2.1097e+11	0.001313471702223487E0	1.91663e+15	1.91663e+15	1.3179e+15	6.87614e+15	1.46584e+11	8.52575e+11
ENSG00000140057	AK7	0.01044256560493823E0	0.03001463653122503E0	1.91549e+15	1.91549e+15	4.15964e+15	2.17158e+15	0.02212447615761856E0	0.05080462035671379E0
ENSG00000176485	PLAAT3	1.30635e+09	2.59824e+10	1.91502e+15	1.91502e+15	2.59677e+15	1.356e+15	3.61494e+09	4.63253e+10
ENSG00000132821	VSTM2L	0.001917586006875686E0	0.007608643546333161E0	1.91382e+15	1.91382e+15	1.70184e+15	8.89236e+15	0.001430470144342378E0	0.005384082808344083E0
ENSG00000051341	POLQ	3.12769e+11	0.001789539956247589E0	1.91331e+15	1.91331e+15	321285642027973	1.67921e+15	3.00352e+11	0.001515015269864521E0
ENSG00000153132	CLGN	2.14732e+10	2.25951e+11	1.91237e+15	1.91237e+15	1.6384e+15	8.56739e+15	5.77428e+10	4.04458e+11
ENSG00000214826	DDX12P	0.004877181750608211E0	0.01620118644849958E0	1.91153e+15	1.91153e+15	5.85854e+15	3.06485e+15	0.001315478068719137E0	0.005047765501395522E0
ENSG00000198453	ZNF568	8.7387e+11	0.004037089753783126E0	1.91012e+15	1.91012e+15	1.81339e+15	9.49359e+15	0.003132833511896634E0	0.01023503916110687E0
ENSG00000204991	SPIRE2	1.06241e+11	7.63175e+11	190791978204356	190791978204356	1.06097e+15	556089909357935	8.20079e+10	5.34725e+11
ENSG00000146776	ATXN7L1	0.006085191759302579E0	0.01937174496201894E0	1.90688e+15	1.90688e+15	1.67096e+15	8.76282e+15	0.01743725942657208E0	0.04187444363149135E0
ENSG00000159403	C1R	0.04831439469748149E0	0.1030045640749737E0	190570630158927	190570630158927	1.76944e+15	0.9284949989940958E0	0.02927469642869232E0	0.06377737995611793E0
ENSG00000065413	ANKRD44	0.0370347906431888E0	0.0832882877718682E0	1.90538e+15	1.90538e+15	6.10416e+15	3.20365e+15	0.079839232503649E0	0.1422660517144356E0
ENSG00000175229	GAL3ST3	0.002011487633603067E0	0.007906374003232398E0	1.90379e+15	1.90379e+15	5.79448e+15	3.04365e+15	9.55109e+11	0.003881578959519615E0
ENSG00000140876	NUDT7	0.02049643817870618E0	0.05197311109600494E0	1.9037e+15	1.9037e+15	1.86597e+15	0.9801817483460662E0	0.05773206106325356E0	0.1098534534958336E0
ENSG00000140104	CLBA1	1.40075e+11	9.43999e+11	1.90355e+15	1.90355e+15	1.42614e+15	7.49198e+15	6.28199e+10	4.31844e+11
ENSG00000128285	MCHR1	3.4399e+11	0.001923555314923338E0	1.90289e+15	1.90289e+15	1.0945e+15	5.75181e+15	2.28521e+11	0.001217336185088862E0
ENSG00000230359	TPI1P2	0.08863284103553641E0	0.1670018066314932E0	1.90214e+15	1.90214e+15	2.01102e+15	1.05724e+15	0.06607978728468587E0	0.1221337956413508E0
ENSG00000140538	NTRK3	3.68628e+08	5.79014e+10	1.90172e+15	1.90172e+15	829879321668343	4.36384e+15	3.10079e+09	4.12402e+10
ENSG00000112320	SOBP	0.0033535395021933E0	0.01193218383240532E0	1.90151e+15	1.90151e+15	1.13042e+15	5.94484e+15	0.01121768618678695E0	0.0291655691536621E0
ENSG00000154822	PLCL2	1.4398e+10	1.62315e+11	1.89931e+15	1.89931e+15	1.28733e+15	6.7779e+15	1.6499e+10	1.50906e+10
ENSG00000111846	GCNT2	2.21164e+10	2.3099e+11	1.89931e+15	1.89931e+15	9.13097e+15	4.80753e+15	3.09336e+09	4.11804e+10
ENSG00000279207	---	0.001502595582353698E0	0.006249552868854524E0	1.89865e+15	1.89865e+15	1.88328e+15	991906532649644	0.001242121801868453E0	0.004827688219703264E0
ENSG00000092850	TEKT2	0.00935463842174467E0	0.0273859864499972E0	1.89768e+15	1.89768e+15	3.63863e+15	1.91741e+15	0.004095118572767063E0	0.01278462733643335E0
ENSG00000206077	ZDHHC11B	6.51277e+11	0.003191233510862214E0	1.89644e+15	1.89644e+15	5.72442e+15	3.01851e+15	0.001197055807109395E0	0.004692752519895112E0
ENSG00000267383	---	0.00159596291315669E0	0.00655481771865488E0	1.89623e+15	1.89623e+15	4.90347e+15	2.58591e+15	0.001703199286649814E0	0.006202998852778003E0
ENSG00000198814	GK	0.0112604938839424E0	0.03179353746143047E0	1.89486e+15	1.89486e+15	4.97401e+15	2.625e+15	0.02205248037494381E0	0.05068068810053297E0
ENSG00000142794	NBPF3	6.00703e+10	4.89547e+11	1.8944e+15	1.8944e+15	9.82504e+15	5.18635e+15	1.44085e+10	1.35579e+11
ENSG00000138193	PLCE1	8.59284e+07	1.0932e+11	1.89436e+15	1.89436e+15	6.97739e+15	3.68325e+15	4.49123e+09	5.4242e+09
ENSG00000078295	ADCY2	0.001231527442915694E0	0.005304170585940205E0	1.89254e+15	1.89254e+15	1.73339e+15	9.15906e+15	4.80394e+10	0.002209125099859488E0
ENSG00000178662	CSRNP3	0.006641635504409532E0	0.0207392518704996E0	1.89173e+15	1.89173e+15	7.53772e+15	3.98457e+15	0.002353586306268149E0	0.008079784198661207E0
ENSG00000116396	KCNC4	0.02348905922632506E0	0.05824149939762935E0	1.89097e+15	1.89097e+15	3.10691e+15	1.64302e+15	0.0347852161387311E0	0.0735243675354506E0
ENSG00000286219	NOTCH2NLC	4.90893e+11	0.002559710213208792E0	1.88928e+15	1.88928e+15	1.39962e+15	7.4082e+15	4.01852e+11	0.001910463693736998E0
ENSG00000139800	ZIC5	0.007571913322883842E0	0.02309022939112821E0	1.88893e+15	1.88893e+15	2.53843e+15	134384577333697	0.01995176524620634E0	0.04676466873048824E0
ENSG00000148798	INA	2.56644e+11	0.001522655400163492E0	188887380120047	188887380120047	6.13918e+15	3.25018e+15	8.70418e+11	0.003606347330846995E0
ENSG00000145365	TIFA	0.00362076059273854E0	0.01268078037187803E0	1.8879e+15	1.8879e+15	78430448584428	4.15437e+15	0.009909715965685191E0	0.02632478969115692E0
ENSG00000134222	PSRC1	2.27404e+10	2.35582e+11	1.88761e+15	1.88761e+15	6.1265e+15	3.24564e+15	7.09204e+09	7.72674e+10
ENSG00000100505	TRIM9	3.90766e+10	3.52819e+11	1.8876e+15	1.8876e+15	1.70804e+15	9.04874e+15	3.98334e+10	3.0074e+11
ENSG00000225706	PTPRD-AS1	7.15891e+11	0.00344186084441435E0	1.887e+15	1.887e+15	5.91406e+15	3.1341e+15	2.66274e+10	0.001372056627372307E0
ENSG00000255690	TRIL	0.005922778878595616E0	0.01898368113891864E0	1.88696e+15	1.88696e+15	595586845274839	3.15633e+15	0.002423816579529238E0	0.00825636381754835E0
ENSG00000127564	PKMYT1	3.35142e+10	3.13052e+11	1.88662e+15	1.88662e+15	322372591162957	1.70873e+15	3.56648e+10	2.75784e+11
ENSG00000138735	PDE5A	5.77207e+10	4.75389e+11	1.88609e+15	1.88609e+15	8.88849e+15	4.71265e+15	1.48878e+11	8.62352e+11
ENSG00000101265	RASSF2	84669.7	1.3526e+08	1.88394e+15	1.88394e+15	9.42262e+15	5.00156e+15	228109	4.39282e+06
ENSG00000291071	FAM86JP	0.02958275253115759E0	0.06993010510896476E0	1.88367e+15	1.88367e+15	2.897e+15	1.53796e+15	0.05887261923205447E0	0.1116492115895604E0
ENSG00000087510	TFAP2C	2.26194e+08	6.88277e+09	1.88357e+15	1.88357e+15	3.26003e+15	173077428577574	2.51169e+08	6.21581e+09
ENSG00000259802	MARCHF6-DT	0.004306472934505763E0	0.01460212168675398E0	1.88198e+15	1.88198e+15	327335004585377	1.73931e+15	0.006423845004511099E0	0.0184675691356681E0
ENSG00000265590	CFAP298-TCP10L	0.00589667712857851E0	0.01893023226160235E0	1.88142e+15	1.88142e+15	558081498246265	2.96628e+15	0.01444919733114985E0	0.03591563780415336E0
ENSG00000117155	SSX2IP	2.18401e+08	3.8523e+10	1.88122e+15	1.88122e+15	3.70462e+15	1.96927e+15	2.43158e+08	3.41149e+10
ENSG00000029534	ANK1	2.16954e+11	0.001342729636502979E0	188004343458906	188004343458906	124284838737628	6.61074e+15	4.44765e+11	0.002078623998049264E0
ENSG00000257167	TMPO-AS1	4.02709e+09	6.18054e+09	1.87983e+15	1.87983e+15	9.33578e+15	4.96628e+15	1.46765e+09	2.30292e+10
ENSG00000135144	DTX1	5.40605e+10	4.5291e+11	1.87974e+15	1.87974e+15	5.33356e+15	2.83739e+15	6.16833e+10	4.26115e+11
ENSG00000065923	SLC9A7	3.80835e+10	3.46417e+11	1.87753e+15	1.87753e+15	1.48345e+15	7.90108e+15	5.63101e+09	3.96398e+11
ENSG00000278175	GLIDR	5.85898e+10	4.79986e+11	1.8774e+15	1.8774e+15	8.20465e+15	4.37022e+15	3.47854e+10	2.71222e+11
ENSG00000288722	F8A1	9.26992e+11	0.004224197226534394E0	1.87654e+15	1.87654e+15	1.81073e+15	9.6493e+15	2.43367e+11	0.001276749682270311E0
ENSG00000106804	C5	5.45279e+10	0.002769339064095899E0	1.87608e+15	1.87608e+15	7.73114e+15	4.12089e+15	9.24507e+10	5.8942e+11
ENSG00000247572	CKMT2-AS1	0.01339871037574109E0	0.03668141586410287E0	1.87458e+15	1.87458e+15	5.60555e+15	2.9903e+15	0.04149734941668818E0	0.08469363212831046E0
ENSG00000156042	CFAP70	0.0638635970541553E0	0.1291418940430545E0	1.87405e+15	1.87405e+15	2.19283e+15	1.1701e+15	0.1461808589312023E0	0.229587988384993E0
ENSG00000198879	SFMBT2	0.003538397512992729E0	0.01244814620561856E0	1.87346e+15	1.87346e+15	5.16776e+15	2.7584e+15	0.003530844773205914E0	0.0113093223562836E0
ENSG00000136982	DSCC1	4.30059e+10	3.79998e+11	1.87334e+15	1.87334e+15	2.24126e+15	1.1964e+15	2.9209e+10	2.37353e+11
ENSG00000196159	FAT4	3.51495e+11	0.001956179942301032E0	1.87089e+15	1.87089e+15	4.25931e+15	2.27662e+15	1.27825e+11	7.65315e+11
ENSG00000117480	FAAH	0.03625163263623882E0	0.08189050772261205E0	1.87068e+15	1.87068e+15	1.80488e+15	0.9648229434561522E0	0.05051436680143012E0	0.09868083082554209E0
ENSG00000279694	---	0.007880094812449707E0	0.02383355698653571E0	1.87065e+15	1.87065e+15	4.31434e+15	2.30633e+15	6.90819e+11	0.002969886083004229E0
ENSG00000164929	BAALC	4.16978e+08	1.0916e+10	1.87065e+15	1.87065e+15	1.70628e+15	9.12136e+15	5.06327e+08	1.03236e+10
ENSG00000115738	ID2	4.68424e+10	0.00245896137431305E0	1.87052e+15	1.87052e+15	4.15594e+15	222180788922804	1.0746e+11	6.64614e+11
ENSG00000247271	ZBED5-AS1	0.003735372815847737E0	0.01298871709418313E0	1.87012e+15	1.87012e+15	6.5408e+15	3.49753e+15	0.00572872703364832E0	0.01686585228042473E0
ENSG00000215218	UBE2QL1	0.007613411222638537E0	0.02319162187819124E0	1.86944e+15	1.86944e+15	3.03306e+15	1.62244e+15	0.00161305158342821E0	0.005933092401840341E0
ENSG00000188486	H2AX	1.42039e+11	9.53121e+11	1.86847e+15	1.86847e+15	1.4253e+15	7.62817e+15	1.02496e+11	6.40453e+11
ENSG00000106399	RPA3	7.36619e+08	9.74166e+10	1.86747e+15	1.86747e+15	2.21401e+15	1.18557e+15	3.95218e+09	4.94744e+10
ENSG00000005448	WDR54	4.08258e+10	3.64631e+11	1.86741e+15	1.86741e+15	2.2687e+15	1.21489e+15	3.14592e+10	2.51709e+11
ENSG00000196247	ZNF107	8.13364e+08	1.80426e+10	1.86684e+15	1.86684e+15	3.49642e+15	1.87291e+15	9.59968e+08	1.6873e+10
ENSG00000102904	TSNAXIP1	8.58102e+11	0.003981251738434339E0	186579483305531	186579483305531	2.44873e+15	1.31243e+15	0.001496937580206051E0	0.005592071127800256E0
ENSG00000158457	TSPAN33	2.4031e+10	2.45975e+11	1.86402e+15	1.86402e+15	1.36617e+15	7.32916e+15	1.35358e+10	1.29027e+11
ENSG00000157927	RADIL	0.001154748328404323E0	0.005030508831951649E0	1.86334e+15	1.86334e+15	1.21548e+15	6.52311e+15	5.68643e+11	0.002532946446467838E0
ENSG00000174928	C3orf33	0.003786318279769734E0	0.01312260993602181E0	1.86306e+15	1.86306e+15	3.1464e+15	1.68883e+15	0.01223682133963425E0	0.03130007903795094E0
ENSG00000143126	CELSR2	7.65688e+07	3.11981e+09	1.86281e+15	1.86281e+15	2.98597e+15	1.60293e+15	3.73526e+07	1.45458e+09
ENSG00000121057	AKAP1	1.45604e+07	9.65519e+08	1.86258e+15	1.86258e+15	5.28673e+15	2.83839e+15	4.9165e+06	3.71592e+08
ENSG00000280071	---	2.12627e+09	3.78369e+10	1.86106e+15	1.86106e+15	3.98757e+15	2.14263e+15	1.12125e+08	1.89025e+08
ENSG00000196668	LINC00173	0.004327451773049174E0	0.01465911253627115E0	1.8595e+15	1.8595e+15	3.25417e+15	1.75002e+15	0.004441986805082557E0	0.01364785824128483E0
ENSG00000135116	HRK	0.06629875553036196E0	0.1329948494928408E0	1.85913e+15	1.85913e+15	2.84472e+15	1.53013e+15	0.1369367357359922E0	0.2189056892172593E0
ENSG00000129422	MTUS1	0.00376806746909711E0	0.01308261113375331E0	1.85835e+15	1.85835e+15	1.34655e+15	7.24595e+15	0.002255514862376299E0	0.007809859097361089E0
ENSG00000171450	CDK5R2	0.043602490599364E0	0.09501841774079352E0	1.85547e+15	1.85547e+15	1.9346e+15	1.04265e+15	0.1175122017612095E0	0.1934636997726998E0
ENSG00000165730	STOX1	0.003136302969091254E0	0.01129647633601969E0	1.85537e+15	1.85537e+15	1.08891e+15	5.86895e+15	0.005525515365429128E0	0.0163463162893945E0
ENSG00000249014	HMGN2P4	0.003815036810744439E0	0.01320329578666798E0	1.85227e+15	1.85227e+15	586103106544001	3.16424e+15	5.75854e+11	0.002561373618038322E0
ENSG00000184524	CEND1	0.02555962438478752E0	0.06230694006076166E0	1.85194e+15	1.85194e+15	4.21347e+15	227516864069893	0.06330705052227402E0	0.1182936947360261E0
ENSG00000167244	IGF2	4.68103e+07	2.23071e+08	185145162424237	185145162424237	4.15422e+15	2.24377e+15	5.77924e+06	2.02681e+09
ENSG00000129028	THAP10	1.20843e+10	8.44758e+11	1.85008e+15	1.85008e+15	7.76433e+15	4.19676e+15	1.66074e+11	9.41777e+11
ENSG00000107864	CPEB3	0.06041061758299171E0	0.1236535326123613E0	1.84818e+15	1.84818e+15	2.04689e+15	1.10751e+15	0.065263470529848E0	0.1210045622822268E0
ENSG00000166002	SMCO4	1.32902e+09	2.63518e+10	1.84747e+15	1.84747e+15	1.35064e+15	7.31076e+15	6.17896e+08	1.2098e+10
ENSG00000278600	---	1.14237e+11	8.09857e+11	1.84726e+15	1.84726e+15	4.59063e+15	2.48511e+15	1.58252e+11	9.06933e+11
ENSG00000173894	CBX2	7.54108e+09	9.91698e+10	1.84658e+15	1.84658e+15	8.78468e+15	4.75728e+15	4.09945e+09	5.08019e+10
ENSG00000177181	RIMKLA	0.001630912146135181E0	0.006666869133576148E0	1.84609e+15	1.84609e+15	3.26044e+15	1.76613e+15	4.58202e+11	0.002127010158471094E0
ENSG00000153404	PLEKHG4B	5.96746e+09	8.20847e+10	1.84587e+15	1.84587e+15	229599714627188	1.24385e+15	1.8706e+09	2.77135e+10
ENSG00000134508	CABLES1	4.71545e+09	6.94861e+10	1.84563e+15	1.84563e+15	2.4728e+15	1.33981e+15	8.64747e+09	9.01157e+09
ENSG00000165244	ZNF367	2.16851e+09	2.27669e+11	1.84516e+15	1.84516e+15	2.98149e+15	1.61585e+15	8.82273e+09	9.16027e+09
ENSG00000228506	PNISR-AS1	0.004269843725079256E0	0.01449931566350084E0	1.84406e+15	1.84406e+15	5.08569e+15	2.75787e+15	0.01432813538102115E0	0.03571363957205591E0
ENSG00000198168	SVIP	0.001937841165228801E0	0.00767178841939771E0	184401873807244	184401873807244	1.48111e+15	8.03197e+15	0.004948022628394671E0	0.01491728546214289E0
ENSG00000092853	CLSPN	9.69786e+06	3.70469e+09	1.84363e+15	1.84363e+15	844659038880748	4.58151e+15	4.59638e+07	1.70942e+09
ENSG00000164171	ITGA2	8.00564e+09	1.03727e+11	1.84346e+15	1.84346e+15	4.32676e+15	2.34709e+15	9.84148e+09	9.93904e+10
ENSG00000144451	SPAG16	1.58944e+09	3.04418e+10	1.84298e+15	1.84298e+15	2.01527e+15	1.09349e+15	4.70241e+09	5.607e+10
ENSG00000160703	NLRX1	8.02168e+10	6.10882e+11	1.84281e+15	1.84281e+15	7.66254e+15	4.15806e+15	2.03841e+10	1.78542e+11
ENSG00000113594	LIFR	7.29998e+07	3.03619e+09	1.84165e+15	1.84165e+15	742397899467307	4.03115e+15	1.99213e+08	5.22488e+09
ENSG00000131697	NPHP4	1.25318e+11	8.70418e+11	1.839e+15	1.839e+15	1.6576e+15	901359081614628	6.84096e+10	4.63471e+11
ENSG00000172201	ID4	4.67869e+09	6.91619e+10	1.83893e+15	1.83893e+15	2.3545e+15	1.28036e+15	5.81354e+09	6.68248e+10
ENSG00000204410	MSH5	8.12059e+11	0.00381803463795174E0	1.83756e+15	1.83756e+15	2.02619e+15	1.10265e+15	0.001312163498163247E0	0.005037245892184305E0
ENSG00000168778	TCTN2	0.02798095550015874E0	0.06720592387172929E0	1.83596e+15	1.83596e+15	1.9249e+15	1.04844e+15	0.05743620420998662E0	0.109408964604877E0
ENSG00000147536	GINS4	4.96222e+07	2.3099e+09	1.83521e+15	1.83521e+15	7.50298e+15	4.08834e+15	2.39017e+07	1.0839e+09
ENSG00000155966	AFF2	6.49612e+10	5.21247e+11	1.83512e+15	1.83512e+15	5.40932e+15	2.94766e+15	2.14452e+10	1.85524e+11
ENSG00000197935	ZNF311	0.005963098202650699E0	0.01909385581459934E0	1.83269e+15	1.83269e+15	7.8307e+15	427278286370117	0.004162991304686637E0	0.01296484974773698E0
ENSG00000132182	NUP210	2.16252e+08	6.66683e+09	1.83247e+15	1.83247e+15	1.27441e+15	6.95462e+15	6.72356e+07	2.27211e+09
ENSG00000111254	AKAP3	0.01483617265319405E0	0.03979525189059376E0	1.83061e+15	1.83061e+15	3.09926e+15	1.69302e+15	0.04330905043370015E0	0.08767837427951566E0
ENSG00000198121	LPAR1	8.18746e+10	6.21487e+10	183031963142821	183031963142821	5.78137e+15	3.15867e+15	7.14337e+09	7.76655e+10
ENSG00000167861	HID1	4.84066e+11	0.002533508531544487E0	1.83023e+15	1.83023e+15	9.66267e+15	5.2795e+15	4.59468e+10	3.37295e+11
ENSG00000131019	ULBP3	3.17098e+09	5.22547e+10	1.82939e+15	1.82939e+15	2.96915e+15	162303079883424	5.1559e+09	6.02507e+10
ENSG00000163596	ICA1L	0.00199015462417568E0	0.007839056796486889E0	1.82913e+15	1.82913e+15	893198918322001	4.88319e+15	0.002413527758624458E0	0.008229292561421932E0
ENSG00000228203	GRASLND	3.29801e+11	0.001864245952458541E0	1.82632e+15	1.82632e+15	2.41052e+15	1.31988e+15	7.47894e+11	0.003173525213611114E0
ENSG00000185324	CDK10	2.7183e+07	1.50449e+08	1.82594e+15	1.82594e+15	4.12769e+15	2.26059e+15	2.26414e+06	1.04358e+09
ENSG00000283341	---	0.01514328405350596E0	0.0404415439255674E0	1.82571e+15	1.82571e+15	364186991206497	1.99477e+15	0.04435746354610259E0	0.08929933016341261E0
ENSG00000157064	NMNAT2	7.6284e+07	1.71652e+10	1.8252e+15	1.8252e+15	268078073758366	1.46876e+15	1.19916e+09	1.99501e+10
ENSG00000041353	RAB27B	0.114294457335794E0	0.2032319100969634E0	1.82509e+15	1.82509e+15	154664532614178	0.8474330903241993E0	0.09321245963139298E0	0.1607631894857223E0
ENSG00000181744	DIPK2A	7.96747e+10	6.07412e+11	1.82439e+15	1.82439e+15	2.79555e+15	1.53232e+15	2.01998e+11	0.001099801590516071E0
ENSG00000054654	SYNE2	1.56136e+10	1.73514e+11	1.82401e+15	1.82401e+15	5.38295e+15	2.95116e+15	2.28278e+10	1.94801e+11
ENSG00000280018	---	0.006817349959561575E0	0.02118910142195813E0	1.82341e+15	1.82341e+15	2.58735e+15	1.41896e+15	0.01682038265114815E0	0.04067095619364305E0
ENSG00000127423	AUNIP	0.00112280791178419E0	0.004918801378579666E0	1.82276e+15	1.82276e+15	1.174e+15	6.44081e+15	0.003714066271188462E0	0.01175424215226641E0
ENSG00000237298	TTN-AS1	4.98007e+10	0.002591997502367054E0	1.82206e+15	1.82206e+15	8.5416e+15	4.68789e+15	5.84438e+11	0.002594261244452474E0
ENSG00000119969	HELLS	1.67597e+08	3.15829e+10	1.82028e+15	1.82028e+15	663990522928307	3.64774e+15	5.09416e+08	1.03638e+10
ENSG00000168038	ULK4	0.001102083225882188E0	0.004847648932869772E0	1.81865e+15	1.81865e+15	6.56399e+15	3.60926e+15	8.7768e+11	0.003631277409007553E0
ENSG00000174529	TMEM81	0.02892888334997923E0	0.06889416265187329E0	1.81707e+15	1.81707e+15	2.30851e+15	1.27046e+15	0.07104648764799987E0	0.1293913101898669E0
ENSG00000111602	TIMELESS	9.49175e+08	1.18319e+11	1.81707e+15	1.81707e+15	143122828126648	7.87659e+15	1.99615e+08	2.90796e+10
ENSG00000178878	APOLD1	0.01534304470728296E0	0.04088182761466715E0	1.81607e+15	1.81607e+15	6.05838e+15	3.33599e+15	0.04111874681774615E0	0.0840307228905183E0
ENSG00000146574	CCZ1B	1.19913e+10	1.42377e+11	1.81592e+15	1.81592e+15	755576665442467	4.16085e+15	5.84447e+09	6.71254e+10
ENSG00000116132	PRRX1	0.01375490858038502E0	0.03749592880028167E0	1.81585e+15	1.81585e+15	3.8408e+15	2.11515e+15	0.02832074514603972E0	0.06207250315918716E0
ENSG00000047634	SCML1	4.43275e+11	0.00235144961601645E0	1.81571e+15	1.81571e+15	1.24348e+15	6.84843e+15	3.24878e+11	0.001607573940113144E0
ENSG00000105011	ASF1B	1.2059e+09	1.42938e+10	1.81544e+15	1.81544e+15	4.34257e+15	2.39202e+15	4.68062e+09	5.59239e+10
ENSG00000080298	RFX3	7.01596e+10	5.51624e+11	1.81536e+15	1.81536e+15	6.65189e+15	3.66423e+15	6.68888e+10	4.54922e+11
ENSG00000171502	COL24A1	0.04056948785522727E0	0.08974685701729844E0	1.81511e+15	1.81511e+15	8.00448e+15	440990372687642	0.006577462064549833E0	0.0187949212923714E0
ENSG00000108018	SORCS1	4.97107e+11	0.002588272555114622E0	1.81479e+15	1.81479e+15	628991225655882	3.46593e+15	1.09939e+11	6.76673e+11
ENSG00000290999	---	0.01138634008588837E0	0.03205229654133333E0	181462389405325	181462389405325	441680615989441	2.43401e+15	0.03503315273727487E0	0.07390397076539768E0
ENSG00000119431	HDHD3	0.04798911878834329E0	0.1024807886870014E0	1.81426e+15	1.81426e+15	4.77074e+15	2.62958e+15	0.04532251345820409E0	0.09070955213488513E0
ENSG00000152348	ATG10	0.001133596271233307E0	0.004955253849812758E0	1.81421e+15	1.81421e+15	9.56945e+15	5.27473e+15	5.67687e+11	0.002529493101569833E0
ENSG00000188760	TMEM198	1.31847e+11	9.01951e+11	1.81388e+15	1.81388e+15	1.13264e+15	6.24431e+15	5.84341e+08	4.08487e+11
ENSG00000248489	CHD1-DT	0.03092587565062369E0	0.0723508004487382E0	1.81345e+15	1.81345e+15	2.20547e+15	1.21618e+15	0.03818815998377154E0	0.07901812673710043E0
ENSG00000140525	FANCI	1.01731e+09	2.15057e+10	1.81282e+15	1.81282e+15	1.43823e+15	793369641056666	3.08159e+08	7.18425e+09
ENSG00000103449	SALL1	4.32359e+08	1.12142e+10	1.81228e+15	1.81228e+15	6.24192e+15	3.44425e+15	4.64405e+08	9.73967e+08
ENSG00000132967	HMGB1P5	2.33067e+06	2.87408e+08	1.81226e+15	1.81226e+15	2.47491e+15	1.36564e+15	785577	1.05177e+08
ENSG00000175175	PPM1E	5.74013e+08	4.73839e+11	1.81181e+15	1.81181e+15	4.37989e+15	241740535492905	5.96079e+10	4.14954e+10
ENSG00000183850	ZNF730	6.93415e+11	0.003356879757169188E0	1.81114e+15	1.81114e+15	1.2554e+15	6.93155e+15	0.001210586031016814E0	0.004733141352576975E0
ENSG00000268575	---	0.001103042255854972E0	0.004850349713108915E0	1.81003e+15	1.81003e+15	908218925164157	5.01769e+15	4.47726e+11	0.002088296637210271E0
ENSG00000171962	DRC3	0.03777192071497401E0	0.08454030590847074E0	1.80926e+15	1.80926e+15	3.5221e+15	1.94671e+15	0.05937749895993007E0	0.1123759935889468E0
ENSG00000081189	MEF2C	3.27702e+10	3.08853e+11	1.80765e+15	1.80765e+15	2.13834e+15	1.18294e+15	4.9594e+10	3.58983e+11
ENSG00000177570	SAMD12	3.61104e+11	0.001994491356992594E0	1.80705e+15	1.80705e+15	9.34845e+15	51733332465679	3.36857e+11	0.001656359548785595E0
ENSG00000189057	FAM111B	3.28016e+09	5.34328e+10	1.80463e+15	1.80463e+15	480145782240644	266063045280353	2.01004e+08	2.92517e+10
ENSG00000008323	PLEKHG6	0.04673255753769778E0	0.1002848868668837E0	1.80458e+15	1.80458e+15	1.44134e+15	0.7987137841100775E0	0.02676979305895776E0	0.05923654192079777E0
ENSG00000198435	NRARP	3.27912e+11	0.001858785885556106E0	1.80441e+15	1.80441e+15	3.24261e+15	1.79705e+15	7.89954e+11	0.003321920187191683E0
ENSG00000128656	CHN1	1.68988e+10	1.85451e+11	1.80365e+15	1.80365e+15	4.87066e+15	2.70045e+15	1.74848e+10	1.5797e+11
ENSG00000164418	GRIK2	0.004674088445514298E0	0.015637395375307E0	1.80313e+15	1.80313e+15	3.09154e+15	1.71454e+15	0.005166305670786932E0	0.01545932846315936E0
ENSG00000164045	CDC25A	2.30223e+08	6.96834e+09	1.80019e+15	1.80019e+15	6.46917e+15	3.59361e+15	1.02058e+08	3.09786e+09
ENSG00000289913	---	0.01114736770852725E0	0.03154381949405718E0	1.80009e+15	1.80009e+15	3.1042e+15	1.72447e+15	0.006159831450109978E0	0.0178867597353731E0
ENSG00000272145	NFYC-AS1	0.008525949454837626E0	0.02542010597663817E0	1.80005e+15	1.80005e+15	2.7538e+15	1.52985e+15	0.02128817559457364E0	0.04928675436569767E0
ENSG00000167555	ZNF528	0.003248102656506728E0	0.01161582985122655E0	1.79977e+15	1.79977e+15	111980819767867	6.22194e+15	0.01097268874797275E0	0.02865290914477866E0
ENSG00000176244	ACBD7	2.2225e+11	0.001366747074743642E0	1.79916e+15	1.79916e+15	2.23566e+15	1.24262e+15	1.04167e+11	6.47384e+11
ENSG00000270574	---	0.0600811025372714E0	0.1231583755422807E0	1.79894e+15	1.79894e+15	141628303602869	0.7872882376351722E0	0.06539814815391268E0	0.1211606703673833E0
ENSG00000168952	STXBP6	2.08861e+10	0.001303873309004445E0	1.79839e+15	1.79839e+15	3.47796e+15	1.93393e+15	2.73588e+11	0.001404199838694816E0
ENSG00000079841	RIMS1	0.05222115608287768E0	0.1099318676569474E0	1.79759e+15	1.79759e+15	3.92465e+15	2.18328e+15	0.02373134388861237E0	0.05364451397107456E0
ENSG00000279342	---	0.147157866886645E0	0.2471914556927297E0	1.7973e+15	1.7973e+15	2.21136e+15	1.23038e+15	0.1575079167475603E0	0.2431658918422665E0
ENSG00000180543	TSPYL5	2.17372e+07	1.28569e+09	1.79634e+15	1.79634e+15	5.93134e+15	3.30191e+15	1.14741e+07	6.40033e+08
ENSG00000162618	ADGRL4	0.001978049886623384E0	0.007802307886125568E0	1.79621e+15	1.79621e+15	1.58085e+15	8.80106e+15	0.006398295924127918E0	0.01841495574372709E0
ENSG00000137700	SLC37A4	5.41461e+09	7.66994e+10	1.79586e+15	1.79586e+15	4.63576e+15	2.58135e+15	8.80738e+08	1.57643e+10
ENSG00000288013	---	6.54124e+11	0.003200720604232956E0	1.7941e+15	1.7941e+15	5.02526e+15	280099116853193	0.002276459937494177E0	0.007866989483416952E0
ENSG00000165821	SALL2	9.54847e+07	3.68147e+09	1.794e+15	1.794e+15	1.99168e+15	1.11019e+15	4.17471e+07	1.58616e+09
ENSG00000114670	NEK11	0.03326051187271548E0	0.07651387267331601E0	1.7936e+15	1.7936e+15	4.31468e+15	2.4056e+15	0.05795468236835428E0	0.110172674068198E0
ENSG00000135315	CEP162	1.72507e+10	1.88577e+11	1.79359e+15	1.79359e+15	2.27249e+15	1.26701e+15	2.87989e+10	2.34291e+11
ENSG00000143248	RGS5	6.14948e+09	8.39315e+10	1.79349e+15	1.79349e+15	2.2374e+15	1.24751e+15	5.1034e+09	5.97491e+10
ENSG00000187210	GCNT1	0.002284293365888871E0	0.008752411048696033E0	179301730727059	179301730727059	9.91944e+15	5.53226e+15	0.006888028164520556E0	0.01951862526442854E0
ENSG00000144362	PHOSPHO2	0.03276446020085071E0	0.07570712364810922E0	1.79255e+15	1.79255e+15	1.93129e+15	1.0774e+15	0.01842149710970988E0	0.04382626609719098E0
ENSG00000104889	RNASEH2A	8.62979e+07	3.43676e+09	1.79228e+15	1.79228e+15	4.42302e+15	2.46782e+15	9.75982e+06	5.76485e+08
ENSG00000205593	DENND6B	1.41548e+11	9.50731e+11	1.79221e+15	1.79221e+15	1.45295e+15	810701333893786	2.9773e+10	2.40961e+11
ENSG00000144339	TMEFF2	0.05582669836187914E0	0.1161020471303433E0	1.79099e+15	1.79099e+15	661492317339729	3.69345e+15	0.1127355674973677E0	0.1870512897354958E0
ENSG00000287126	---	0.03493387155188919E0	0.07956908073176575E0	1.78983e+15	1.78983e+15	4.22812e+15	236229765354791	0.08720430886552258E0	0.1524773848297906E0
ENSG00000169282	KCNAB1	0.02558857719047989E0	0.06234388529354703E0	178972743651522	178972743651522	3.09705e+15	1.73046e+15	0.0587868907498697E0	0.1115585373485816E0
ENSG00000131409	LRRC4B	2.18262e+10	2.28979e+11	1.78926e+15	1.78926e+15	594123945142667	3.32051e+15	3.01211e+10	2.42939e+11
ENSG00000197299	BLM	1.2661e+10	1.48285e+11	1.78831e+15	1.78831e+15	5.77826e+15	3.23113e+15	1.61951e+10	1.48232e+11
ENSG00000167216	KATNAL2	0.002240806011525962E0	0.00863284486435516E0	1.78795e+15	1.78795e+15	3.63472e+15	2.0329e+15	0.001027042282019923E0	0.004125188685896022E0
ENSG00000185090	MANEAL	0.0186192815437065E0	0.04790906886175612E0	1.78736e+15	1.78736e+15	1.20969e+15	6.76802e+15	0.04901585928080817E0	0.0964131733272144E0
ENSG00000185950	IRS2	1.93915e+09	2.08574e+11	1.7871e+15	1.7871e+15	5.24079e+15	293256255584779	2.62088e+10	2.16698e+11
ENSG00000138658	ZGRF1	5.40349e+11	0.002750262707209887E0	1.7868e+15	1.7868e+15	2.75476e+15	1.54173e+15	3.34447e+11	0.001646236522821381E0
ENSG00000007402	CACNA2D2	6.38834e+10	5.1436e+11	1.7863e+15	1.7863e+15	1.357e+15	7.59669e+15	5.91698e+10	4.12808e+11
ENSG00000139910	NOVA1	3.30366e+08	9.10644e+09	1.78505e+15	1.78505e+15	4.58259e+15	2.5672e+15	1.25493e+07	3.60037e+09
ENSG00000107954	NEURL1	0.01008211493035521E0	0.02918146421472792E0	1.7845e+15	1.7845e+15	2.87315e+15	1.61006e+15	0.0290699520376834E0	0.06343765689937182E0
ENSG00000177842	ZNF620	2.5628e+11	0.001522088850229862E0	1.78427e+15	1.78427e+15	1.7075e+15	956974047265614	4.92689e+11	0.002255267668552919E0
ENSG00000249115	HAUS5	5.18685e+10	4.39258e+11	1.78375e+15	1.78375e+15	359775186746441	2.01696e+15	2.34246e+10	1.98615e+11
ENSG00000138083	SIX3	8.07846e+11	0.003802041575215112E0	1.78327e+15	1.78327e+15	2.94558e+15	1.65179e+15	8.31241e+11	0.0034654775448309E0
ENSG00000104722	NEFM	1.29188e+11	8.89388e+10	1.78213e+15	1.78213e+15	5.92538e+15	3.32488e+15	2.923e+10	2.37387e+11
ENSG00000168970	JMJD7-PLA2G4B	5.31249e+09	7.58308e+10	1.78199e+15	1.78199e+15	2.40767e+15	1.35111e+15	4.10833e+09	5.08405e+09
ENSG00000276672	---	1.61632e+10	0.001060297662090442E0	1.78152e+15	1.78152e+15	38655528870218	2.16981e+15	3.34126e+09	2.62998e+11
ENSG00000075391	RASAL2	1.83943e+07	1.12429e+09	1.78115e+15	1.78115e+15	9.57984e+15	5.37847e+15	2.70426e+07	1.18064e+09
ENSG00000077514	POLD3	7.88778e+10	6.03957e+11	1.78018e+15	1.78018e+15	4.66976e+15	2.6232e+15	1.50112e+10	1.39881e+11
ENSG00000073111	MCM2	2.09194e+09	3.74153e+10	1.77985e+15	1.77985e+15	1.68203e+15	9.4504e+15	4.97863e+08	1.02175e+10
ENSG00000166257	SCN3B	3.06362e+11	0.001765099282153192E0	177706849163406	177706849163406	1.97515e+15	1.11146e+15	3.33358e+10	0.001641842095342971E0
ENSG00000180336	MEIOC	0.004800426031306613E0	0.01598777283774185E0	1.77658e+15	1.77658e+15	3.0666e+15	1.72612e+15	0.01440619651381441E0	0.03583831367743814E0
ENSG00000164663	USP49	1.2505e+10	1.4674e+11	1.77559e+15	1.77559e+15	4.88036e+15	2.74859e+15	7.14279e+09	7.76655e+10
ENSG00000149929	HIRIP3	1.65428e+11	0.001080163746893636E0	1.77535e+15	1.77535e+15	2.83845e+15	1.59882e+15	3.35148e+10	2.63133e+11
ENSG00000184792	OSBP2	0.0298456994362359E0	0.07042142374531793E0	1.77483e+15	1.77483e+15	2.81646e+15	1.58689e+15	0.05167798315712719E0	0.1005242960042748E0
ENSG00000185880	TRIM69	1.80113e+06	2.40554e+08	1.77409e+15	1.77409e+15	6.11666e+15	3.44778e+15	3.15024e+06	2.80292e+08
ENSG00000174628	IQCK	0.01489753107887396E0	0.03991413987170005E0	1.77398e+15	1.77398e+15	1.19136e+15	6.71574e+15	0.0456283742333814E0	0.09115300340668973E0
ENSG00000131153	GINS2	3.44651e+09	5.53095e+10	1.77397e+15	1.77397e+15	529343690300344	298394798838179	4.14251e+08	8.98695e+09
ENSG00000105737	GRIK5	8.23406e+11	0.003862344566321451E0	1.77312e+15	1.77312e+15	1.22064e+15	6.88413e+15	4.06782e+11	0.001928032301198172E0
ENSG00000117010	ZNF684	0.02444421225438504E0	0.06009736549005683E0	1.7725e+15	1.7725e+15	4.45584e+15	2.51388e+15	0.02256855217058783E0	0.05161358490550248E0
ENSG00000253716	MINCR	0.01618772322231578E0	0.0426554851095249E0	1.77164e+15	1.77164e+15	3.0038e+15	1.69549e+15	0.004538807930286539E0	0.01390424098582876E0
ENSG00000091651	ORC6	1.23418e+10	1.45555e+10	1.77155e+15	1.77155e+15	656844767873347	3.70774e+15	4.44086e+09	5.38186e+09
ENSG00000197124	ZNF682	2.21764e+11	0.001365538333931031E0	1.77147e+15	1.77147e+15	1.76983e+15	9.9907e+15	3.28216e+11	0.001619534878028734E0
ENSG00000169064	ZBBX	0.04795533255906412E0	0.1024241970700887E0	1.77108e+15	1.77108e+15	1.6036e+15	0.905437129266359E0	0.1302464457292508E0	0.2102186606270731E0
ENSG00000171320	ESCO2	4.44316e+11	0.002352904582841405E0	1.77089e+15	1.77089e+15	2.86344e+15	1.61695e+15	4.48324e+11	0.002090394299419286E0
ENSG00000145604	SKP2	6.34658e+10	5.11291e+11	1.77076e+15	1.77076e+15	9.66506e+15	5.45813e+15	4.1919e+10	3.13799e+11
ENSG00000092470	WDR76	0.002673619761525341E0	0.009933991014225402E0	1.76952e+15	1.76952e+15	3.04305e+15	1.7197e+15	0.005797238983777387E0	0.01702477243240913E0
ENSG00000043355	ZIC2	8.93395e+10	6.65925e+11	1.76938e+15	1.76938e+15	4.45065e+15	251537519838519	4.56809e+10	3.35518e+11
ENSG00000267321	SNHG30	4.30112e+11	0.002293046078920993E0	1.76897e+15	1.76897e+15	7.7992e+15	4.40888e+15	0.001284392020352223E0	0.004957710879217889E0
ENSG00000133124	IRS4	0.01274426473763584E0	0.03518438210559399E0	17689470218914	17689470218914	7.53996e+15	4.2624e+15	0.00843071815036465E0	0.02311213645823445E0
ENSG00000152495	CAMK4	1.34753e+11	9.17807e+10	1.76757e+15	1.76757e+15	1.17388e+15	664121436207391	7.76477e+10	5.13439e+11
ENSG00000007944	MYLIP	0.001301681045302725E0	0.005551890817617022E0	1.76752e+15	1.76752e+15	6.26012e+15	3.54176e+15	5.2897e+11	0.002385708885363866E0
ENSG00000273274	ZBTB8B	0.007825455066893016E0	0.0236886837490056E0	1.76587e+15	1.76587e+15	5.2191e+15	2.95555e+15	0.02216339130873967E0	0.05084415062308457E0
ENSG00000188707	ZBED10P	0.003324866406319089E0	0.01184517776536928E0	1.76557e+15	1.76557e+15	574858038904483	3.25593e+15	0.006599826158732002E0	0.0188501333074877E0
ENSG00000231389	HLA-DPA1	0.1010871615880244E0	0.1850111933807522E0	1.76546e+15	1.76546e+15	3.73526e+15	2.11575e+15	0.05210163913892063E0	0.1011943690266574E0
ENSG00000163485	ADORA1	2.43903e+09	4.22265e+10	176393740588106	176393740588106	1.93453e+15	1.09671e+15	2.79664e+09	3.81022e+10
ENSG00000271270	TMCC1-DT	0.004973740509807084E0	0.01644809317498659E0	1.76361e+15	1.76361e+15	8.10283e+15	4.59445e+15	0.01348289567865638E0	0.03393778826330374E0
ENSG00000160957	RECQL4	8.6478e+08	1.90252e+10	1.76277e+15	1.76277e+15	4.26279e+15	2.41824e+15	1.65095e+08	4.46328e+09
ENSG00000181754	AMIGO1	0.04708338812151554E0	0.1008376401907778E0	1.76132e+15	1.76132e+15	8.50152e+15	4.82679e+15	0.128411419220485E0	0.2078720987959068E0
ENSG00000144554	FANCD2	1.3643e+09	2.68995e+10	1.76056e+15	1.76056e+15	8.17786e+15	4.64503e+15	9.52872e+08	1.68074e+10
ENSG00000141577	CEP131	9.35033e+09	1.17363e+11	1.75995e+15	1.75995e+15	2.55829e+15	1.45361e+15	1.20052e+10	1.16714e+11
ENSG00000004139	SARM1	1.12234e+11	7.98621e+11	1.75886e+15	1.75886e+15	5.91042e+15	3.36038e+15	8.41092e+10	5.45139e+11
ENSG00000186767	SPIN4	7.07557e+10	5.55069e+11	1.75822e+15	1.75822e+15	254841452964415	1.44943e+15	1.01342e+11	6.34314e+11
ENSG00000172345	STARD5	0.01374348745233748E0	0.03748660198000783E0	1.75763e+15	1.75763e+15	2.43957e+15	1.38799e+15	0.02922578730636456E0	0.06369862293842991E0
ENSG00000156398	SFXN2	3.24903e+11	0.001848435295757967E0	1.75713e+15	1.75713e+15	1.58864e+15	9.04106e+15	1.61135e+10	1.47765e+11
ENSG00000162631	NTNG1	7.34148e+10	0.003513483778697347E0	1.75671e+15	1.75671e+15	8.67609e+15	4.93884e+15	4.62746e+11	0.002142010376039977E0
ENSG00000179456	ZBTB18	8.54639e+09	1.09025e+11	1.75589e+15	1.75589e+15	1.03664e+15	5.90377e+15	6.73699e+09	7.4165e+10
ENSG00000177076	ACER2	8.92159e+09	1.12787e+11	1.75578e+15	1.75578e+15	9.73506e+15	5.54458e+15	7.42046e+09	7.9692e+10
ENSG00000133878	DUSP26	0.06412839111154592E0	0.1295469064874425E0	17555796479687	17555796479687	3.03298e+15	1.72763e+15	0.01464171439551448E0	0.03626606919479049E0
ENSG00000116151	MORN1	0.001938643797476267E0	0.007672706786295428E0	1.75477e+15	1.75477e+15	5.73093e+15	3.26592e+15	0.002969394842104613E0	0.009805908548345467E0
ENSG00000182389	CACNB4	0.007581843812188467E0	0.02311037638822179E0	1.75473e+15	1.75473e+15	2.58029e+15	1.47047e+15	0.0023748708922513E0	0.008125681496729055E0
ENSG00000114757	PEX5L	0.04632051070090791E0	0.09955262795189777E0	175412178623673	175412178623673	1.6526e+15	0.9421229471205523E0	0.1117274620103747E0	0.1857676629506328E0
ENSG00000135740	SLC9A5	0.02685507331633043E0	0.06495674822453083E0	175388609191104	175388609191104	2.42335e+15	1.3817e+15	0.05937380845800811E0	0.1123759935889468E0
ENSG00000135119	RNFT2	2.98475e+10	2.89518e+11	1.75383e+15	1.75383e+15	1.86988e+15	1.06617e+15	1.52681e+09	2.36437e+10
ENSG00000089692	LAG3	0.02875736734812806E0	0.06857863785920004E0	1.75291e+15	1.75291e+15	3.96307e+15	2.26085e+15	0.0820947390271139E0	0.14544270211004E0
ENSG00000289357	---	0.1117930564640294E0	0.1996933656634467E0	1.75265e+15	1.75265e+15	1.43854e+15	0.820778365116801E0	0.05106265280671091E0	0.09954774277586216E0
ENSG00000269113	TRABD2B	0.01660882613374267E0	0.04347986550989841E0	1.75192e+15	1.75192e+15	190203889694739	1.08569e+15	0.002189719272665926E0	0.007627124265395833E0
ENSG00000196705	ZNF431	6.24601e+08	8.47552e+10	1.75092e+15	1.75092e+15	4.08018e+15	2.33031e+15	2.49751e+10	2.08244e+11
ENSG00000121904	CSMD2	4.99698e+11	0.00259887267508829E0	175001490915556	175001490915556	4.98545e+15	2.84881e+15	1.98307e+11	0.001082640284834006E0
ENSG00000235381	---	0.07876886179083703E0	0.1522525311502251E0	1.74955e+15	1.74955e+15	2.52333e+15	1.44227e+15	0.1034513514539557E0	0.1749241157974152E0
ENSG00000275180	---	0.031137191799858E0	0.07273623169199132E0	1.749e+15	1.749e+15	2.53837e+15	1.45133e+15	0.02584967120083849E0	0.05754468372785234E0
ENSG00000105613	MAST1	0.001600596006347135E0	0.006568684377661712E0	1.74647e+15	1.74647e+15	130374117193762	7.46501e+15	0.002350649727859762E0	0.008071674126588307E0
ENSG00000130517	PGPEP1	3.60525e+06	3.8396e+08	1.74561e+15	1.74561e+15	8.8821e+15	508825177371149	808505	5.26202e+08
ENSG00000131149	GSE1	3.67279e+08	9.87229e+08	1.74556e+15	1.74556e+15	6.36519e+15	3.64649e+15	1.19287e+08	3.46476e+09
ENSG00000154122	ANKH	0.06101972110577664E0	0.1246643277583212E0	1.7446e+15	1.7446e+15	8.50963e+15	487769745249493	0.1606784676334004E0	0.2468113961964973E0
ENSG00000147526	TACC1	381013	7.76273e+06	1.74373e+15	1.74373e+15	1.96874e+15	1.12904e+15	1.00323e+06	1.28233e+08
ENSG00000175093	SPSB4	9.02747e+11	0.004139210850728298E0	1.74242e+15	1.74242e+15	3.62765e+15	2.08196e+15	8.42128e+10	5.45559e+11
ENSG00000273702	---	0.1069087110227378E0	0.1932429896919195E0	1.74222e+15	1.74222e+15	124647168706904	0.7154501174096801E0	0.07133985467757555E0	0.1297758545455024E0
ENSG00000171791	BCL2	1.17756e+11	8.28121e+11	1.74217e+15	1.74217e+15	433463021806397	2.48806e+15	4.50399e+10	3.32199e+11
ENSG00000108387	SEPTIN4	0.03453439254491013E0	0.0788124172721342E0	1.74212e+15	1.74212e+15	1.93002e+15	1.10786e+15	0.05675269564130574E0	0.1082830341104066E0
ENSG00000182648	RNF32-DT	0.01619724939301787E0	0.04267258844959618E0	1.74127e+15	1.74127e+15	6.99439e+15	4.01683e+15	0.03389557194215726E0	0.07199032336649747E0
ENSG00000232044	SILC1	2.48678e+11	0.001491633227134541E0	1.74099e+15	1.74099e+15	9.65707e+15	5.5469e+15	5.67463e+10	0.002529296538465674E0
ENSG00000119866	BCL11A	1.24992e+08	4.35204e+09	1.74029e+15	1.74029e+15	2.16159e+15	1.24209e+15	1.76616e+08	4.71133e+09
ENSG00000091656	ZFHX4	6.55285e+10	5.24117e+11	1.73945e+15	1.73945e+15	4.34085e+15	2.49553e+15	5.54938e+10	3.9242e+10
ENSG00000255794	RMST	0.03546120264718947E0	0.08048330429676938E0	1.73848e+15	1.73848e+15	1.37168e+15	7.89014e+15	0.01749404233078844E0	0.04198928582657058E0
ENSG00000155980	KIF5A	1.32146e+08	4.51996e+09	1.73799e+15	1.73799e+15	5.31928e+15	3.0606e+15	2.21085e+08	5.62027e+09
ENSG00000179299	NSUN7	5.14096e+09	7.42073e+10	1.73727e+15	1.73727e+15	1.07847e+15	6.20786e+15	3.41578e+09	4.4421e+10
ENSG00000172922	RNASEH2C	1.10334e+10	1.33598e+10	1.73711e+15	1.73711e+15	3.33441e+15	1.91951e+15	6.3043e+09	7.0562e+10
ENSG00000198720	ANKRD13B	3.52091e+09	5.61827e+10	1.73679e+15	1.73679e+15	3.12715e+15	180052944852053	2.86361e+09	3.8634e+10
ENSG00000178531	CTXN1	3.95181e+11	0.002144132611551859E0	1.73574e+15	1.73574e+15	4.84382e+15	2.79064e+15	3.40739e+11	0.001670774154262779E0
ENSG00000155760	FZD7	9.6906e+08	2.08303e+10	173564585268342	173564585268342	1.10339e+15	6.35725e+15	6.86327e+08	1.30914e+10
ENSG00000172062	SMN1	3.45865e+10	3.20724e+11	173454270572042	173454270572042	4.55792e+15	2.62774e+15	2.41846e+10	2.03653e+11
ENSG00000167670	CHAF1A	5.31639e+08	1.30889e+10	1.73409e+15	1.73409e+15	8.49975e+15	490154741457924	1.08264e+08	3.22452e+09
ENSG00000128596	CCDC136	0.003324873485712559E0	0.01184517776536928E0	1.73322e+15	1.73322e+15	1.63812e+15	9.45129e+15	0.003686328057023574E0	0.01168395260541122E0
ENSG00000174791	RIN1	3.97171e+10	3.56313e+11	1.73303e+15	1.73303e+15	2.33349e+15	134647945103128	1.97747e+09	1.74616e+11
ENSG00000261794	GOLGA8H	1.27715e+11	8.82703e+11	1.73279e+15	1.73279e+15	2.09045e+15	1.20641e+15	2.45088e+11	0.001283222590500562E0
ENSG00000259768	ZFHX3-AS1	2.1696e+11	0.001342729636502979E0	1.73241e+15	1.73241e+15	1.01591e+15	5.86413e+15	9.15084e+09	9.41746e+10
ENSG00000204604	ZNF468	1.8364e+08	5.85679e+09	1.73146e+15	1.73146e+15	2.82925e+15	1.63403e+15	2.92603e+08	6.9133e+09
ENSG00000101977	MCF2	0.04339240022019844E0	0.09467800128752905E0	173145435323215	173145435323215	2.55386e+15	147497821923246	0.0668176598012317E0	0.1232220556522894E0
ENSG00000136824	SMC2	3.30702e+07	1.69179e+09	1.73082e+15	1.73082e+15	9.85281e+15	5.69256e+15	1.82772e+07	8.8756e+08
ENSG00000270049	ATP6V0D1-DT	0.09034160612939987E0	0.1694266674182368E0	1.73045e+15	1.73045e+15	1.45684e+15	0.8418823042932411E0	0.1554631875631067E0	0.240667491549626E0
ENSG00000186638	KIF24	3.36606e+11	0.001894696800121822E0	1.73013e+15	1.73013e+15	2.08563e+15	1.20547e+15	8.45389e+10	5.47419e+11
ENSG00000104381	GDAP1	2.83484e+07	1.55067e+09	1.73012e+15	1.73012e+15	723789932712017	4.18347e+15	1.41133e+07	7.40314e+07
ENSG00000196776	CD47	1.22271e+11	8.52622e+11	172986307146038	172986307146038	1.63737e+15	9.4653e+15	1.1898e+11	7.23768e+11
ENSG00000172020	GAP43	176543	4.43187e+07	172940150553439	172940150553439	2.2871e+15	1.32248e+15	355999	5.9579e+07
ENSG00000272031	ANKRD34A	0.1133789933439655E0	0.2018338468316408E0	1.72918e+15	1.72918e+15	4.24315e+15	2.45385e+15	0.1514520521397127E0	0.2359650835620172E0
ENSG00000104738	MCM4	3.00799e+09	4.98072e+09	1.72899e+15	1.72899e+15	295607571612095	1.70971e+15	1.26946e+09	2.07754e+10
ENSG00000111247	RAD51AP1	5.04424e+11	0.002612098846500892E0	1.72822e+15	1.72822e+15	268631084488443	1.55438e+15	1.81888e+11	0.001011063633066944E0
ENSG00000110092	CCND1	9.87512e+07	3.72183e+09	1.72789e+15	1.72789e+15	3.59763e+15	2.0821e+15	5.95737e+07	2.06787e+08
ENSG00000157851	DPYSL5	4.51609e+07	2.18169e+09	1.72612e+15	1.72612e+15	5.26201e+15	3.04846e+15	1.14708e+07	6.40033e+08
ENSG00000154654	NCAM2	2.3877e+10	0.0014468208834451E0	1.72589e+15	1.72589e+15	9.4635e+15	5.48324e+15	2.45584e+11	0.001285338090107126E0
ENSG00000179331	RAB39A	1.73719e+11	0.001124374674367056E0	1.72376e+15	1.72376e+15	7.60169e+15	4.40994e+15	8.04214e+10	5.27807e+11
ENSG00000076662	ICAM3	0.01393469605711686E0	0.03791251348382984E0	1.72331e+15	1.72331e+15	3.33272e+15	1.9339e+15	0.04270693892358304E0	0.08666509837163351E0
ENSG00000012048	BRCA1	4.46943e+10	0.002362077393890737E0	1.72325e+15	1.72325e+15	5.98184e+15	3.47125e+15	1.38179e+11	8.1379e+11
ENSG00000143630	HCN3	1.49815e+10	1.67951e+11	1.7227e+15	1.7227e+15	2.89382e+15	1.67982e+15	1.57851e+10	1.45417e+11
ENSG00000170954	ZNF415	1.55451e+11	0.001027422896747822E0	1.72264e+15	1.72264e+15	129554984477147	7.52074e+15	5.93804e+11	0.002629928937683573E0
ENSG00000101353	MROH8	0.1029389530893041E0	0.1874006614152526E0	1.72192e+15	1.72192e+15	1.78946e+15	103922863461569	0.01439488179131737E0	0.03582284443659754E0
ENSG00000166292	TMEM100	0.00557649465274728E0	0.01805905593833708E0	172190229056787	172190229056787	3.74645e+15	2.17576e+15	0.01702514205319597E0	0.04107421434423012E0
ENSG00000226530	---	0.05180055354384094E0	0.1091515784274764E0	1.72144e+15	1.72144e+15	3.43329e+15	1.99443e+15	0.01491353118750183E0	0.03684611975991226E0
ENSG00000264920	SP2-DT	0.02151298596097204E0	0.05414062954517453E0	172140140971145	172140140971145	3.35447e+15	1.94868e+15	0.06301740658120557E0	0.1178526941224675E0
ENSG00000274605	PCCA-DT	0.0092334807967693E0	0.02711822262862146E0	1.72112e+15	1.72112e+15	7.353e+15	4.27223e+15	0.01984739509507756E0	0.04655676293118644E0
ENSG00000249992	TMEM158	1.16212e+08	4.13596e+09	1.72049e+15	1.72049e+15	8.59861e+15	4.99778e+15	2.38062e+08	5.96555e+09
ENSG00000176399	DMRTA1	0.01041064382447997E0	0.02994737689472877E0	1.72044e+15	1.72044e+15	9.77627e+15	5.68243e+15	0.03250929331863692E0	0.06960335751955496E0
ENSG00000085999	RAD54L	0.002345504213911484E0	0.008923707236581226E0	1.72042e+15	1.72042e+15	3.04839e+15	1.77189e+15	0.002655224036284759E0	0.008917137960365779E0
ENSG00000136943	CTSV	0.02251419431805669E0	0.0562574731111342E0	1.72041e+15	1.72041e+15	9.93282e+15	5.77353e+15	0.003299632799248068E0	0.01067823155889257E0
ENSG00000149636	DSN1	4.81998e+09	7.08038e+09	171949914220611	171949914220611	2.65691e+15	1.54516e+15	2.21195e+07	3.15668e+10
ENSG00000137266	SLC22A23	1.43625e+08	4.84194e+09	1.71933e+15	1.71933e+15	9.54715e+15	5.55283e+15	3.17128e+07	1.30356e+09
ENSG00000176890	TYMS	1.22542e+09	2.47869e+10	1.7191e+15	1.7191e+15	1.91356e+15	1.11312e+15	4.24328e+08	9.10719e+09
ENSG00000142611	PRDM16	0.06533794990587807E0	0.1314581309510096E0	1.71903e+15	1.71903e+15	3.93181e+15	2.28723e+15	0.01473063724999888E0	0.03645832719374722E0
ENSG00000177283	FZD8	0.001497565118533138E0	0.006232318068780003E0	1.71847e+15	1.71847e+15	961267587098436	5.59375e+15	2.81362e+11	0.001435711696021739E0
ENSG00000132541	RIDA	3.71274e+11	0.002041209811303797E0	1.71825e+15	1.71825e+15	1.10327e+15	6.42089e+15	8.64555e+11	0.003587342890937924E0
ENSG00000007372	PAX6	1.73632e+06	2.34704e+08	1.71808e+15	1.71808e+15	2.36746e+15	1.37797e+15	1.09909e+06	1.37955e+07
ENSG00000249242	TMEM150C	0.02940369775820137E0	0.06964047151556388E0	1.71749e+15	1.71749e+15	2.93694e+15	1.71002e+15	0.03232959655858236E0	0.06928193116166934E0
ENSG00000152154	TMEM178A	4.46632e+09	6.70091e+10	1.71529e+15	1.71529e+15	2.38429e+15	1.39002e+15	1.18473e+10	1.15419e+11
ENSG00000171103	TRMT61B	1.40367e+11	9.45057e+11	1.71523e+15	1.71523e+15	1.7405e+15	1.01473e+15	1.26755e+11	7.60203e+11
ENSG00000155093	PTPRN2	1.19617e+09	1.42145e+11	1.71518e+15	1.71518e+15	6.52325e+15	3.80324e+15	9.81471e+09	9.91914e+10
ENSG00000117748	RPA2	9.29387e+08	2.01625e+10	1.71497e+15	1.71497e+15	6.26256e+15	3.65169e+15	2.50112e+08	6.2012e+09
ENSG00000234171	RNASEH1-DT	3.08008e+11	0.001772399456612497E0	1.71495e+15	1.71495e+15	905319675001057	5.279e+15	0.001078438036129959E0	0.004292863057421673E0
ENSG00000290854	---	0.01068776185949934E0	0.03057961335169958E0	1.71476e+15	1.71476e+15	9.4455e+15	5.50834e+15	0.02409316745004235E0	0.05431394291415897E0
ENSG00000189184	PCDH18	5.39664e+07	7.66994e+10	1.71392e+15	1.71392e+15	2.36222e+15	1.37825e+15	5.63213e+09	6.4952e+10
ENSG00000260400	---	0.05786720496301542E0	0.1195089124974395E0	1.71346e+15	1.71346e+15	185340825972231	1.08168e+15	0.1536405821640576E0	0.2385025733284366E0
ENSG00000197372	ZNF675	1.01726e+11	7.39436e+11	1.71338e+15	1.71338e+15	2.41209e+15	1.40779e+15	2.12539e+11	0.001147418369746116E0
ENSG00000196689	TRPV1	4.44615e+11	0.002353312687727267E0	1.71332e+15	1.71332e+15	9.7318e+15	5.68009e+15	0.001541728126130732E0	0.005718631661516049E0
ENSG00000186868	MAPT	0.00345240180584942E0	0.0122097772544984E0	1.7131e+15	1.7131e+15	1.00009e+15	5.83789e+15	0.003485588582691994E0	0.01119241760974967E0
ENSG00000056998	GYG2	7.62267e+08	1.71652e+10	1.71292e+15	1.71292e+15	4.20017e+15	245204402939138	1.64096e+08	4.44483e+09
ENSG00000159023	EPB41	1.05613e+10	1.28881e+11	1.71288e+15	1.71288e+15	1.39484e+15	8.14324e+15	6.76775e+08	7.4387e+10
ENSG00000254860	TMEM9B-AS1	0.004152766181087092E0	0.0141708274373959E0	1.7128e+15	1.7128e+15	3.44137e+15	2.00921e+15	0.008661778979999394E0	0.02363954356451786E0
ENSG00000125355	TMEM255A	5.14127e+09	4.3566e+11	1.71215e+15	1.71215e+15	4.05973e+15	2.37113e+15	1.0548e+11	6.54386e+11
ENSG00000166803	PCLAF	0.01337431569213662E0	0.0366217627580944E0	171083398852925	171083398852925	3.34344e+15	1.95428e+15	0.02522318664882667E0	0.05641806808420132E0
ENSG00000177519	RPRM	0.05272687236394513E0	0.1106980841834439E0	171069035358299	171069035358299	4.55508e+15	2.66271e+15	0.03279319141512754E0	0.07006180621791229E0
ENSG00000183655	KLHL25	2.26135e+11	0.001383982180932706E0	1.71025e+15	1.71025e+15	2.97576e+15	1.73995e+15	1.21798e+11	7.38036e+11
ENSG00000291130	---	3.40606e+11	0.001908423400223822E0	1.70727e+15	1.70727e+15	2.82247e+15	1.6532e+15	1.71364e+11	9.65543e+11
ENSG00000196876	SCN8A	3.18022e+09	5.22896e+10	1.70705e+15	1.70705e+15	183705914941732	1.07616e+15	1.45012e+09	2.28551e+10
ENSG00000113368	LMNB1	4.00438e+09	6.15904e+10	170693783253936	170693783253936	273993354377117	1.60517e+15	2.15392e+09	3.08652e+10
ENSG00000273891	---	0.02387553514082727E0	0.05898809718976269E0	1.70677e+15	1.70677e+15	1.95503e+15	114545443250079	0.01666729269194299E0	0.04037022754364826E0
ENSG00000119471	HSDL2	3.00339e+09	4.97897e+10	1.70671e+15	1.70671e+15	6.67202e+15	3.9093e+15	1.41796e+09	2.25155e+10
ENSG00000133111	RFXAP	0.002103019331800233E0	0.008182741701203344E0	1.70648e+15	1.70648e+15	1.58023e+15	92601737855914	0.004683169393136092E0	0.01426256397935598E0
ENSG00000267886	---	0.02417557894262583E0	0.05958279957493583E0	1.70588e+15	1.70588e+15	3.23547e+15	1.89665e+15	0.003671977395408515E0	0.0116472604297502E0
ENSG00000141505	ASGR1	0.01620051697299527E0	0.04267319985129614E0	1.70587e+15	1.70587e+15	5.60291e+15	3.28448e+15	0.0126392506004038E0	0.03217138963253244E0
ENSG00000165480	SKA3	2.73832e+09	2.70712e+11	1.70523e+15	1.70523e+15	4.49283e+15	2.63473e+15	1.81109e+10	1.62271e+11
ENSG00000107554	DNMBP	1.11685e+08	4.0258e+09	1.70514e+15	1.70514e+15	1.04699e+15	6.14023e+15	2.22819e+08	5.64474e+09
ENSG00000196391	ZNF774	0.01089714121251314E0	0.03103565866400117E0	1.7047e+15	1.7047e+15	4.45847e+15	2.61539e+15	0.009002136296966355E0	0.02439792405296954E0
ENSG00000198825	INPP5F	50928.3	1.98875e+07	1.70406e+15	1.70406e+15	3.53303e+15	2.0733e+15	28114	1.09785e+07
ENSG00000122970	IFT81	3.83519e+09	5.97067e+10	1.70394e+15	1.70394e+15	4.81684e+15	2.82689e+15	3.96995e+09	4.95645e+10
ENSG00000289092	---	0.003321048599766741E0	0.011840553186792E0	1.70322e+15	1.70322e+15	239713153315137	1.40741e+15	0.001741253191764945E0	0.006318672527060296E0
ENSG00000196268	ZNF493	0.00302956938363621E0	0.0109795530794426E0	1.70268e+15	1.70268e+15	1.74957e+15	1.02753e+15	0.005763198859685049E0	0.01694959196013649E0
ENSG00000171574	ZNF584	2.2079e+11	0.00136015013654576E0	1.70202e+15	1.70202e+15	1.65651e+15	97326186089219	1.96414e+11	0.001076067670510225E0
ENSG00000103489	XYLT1	1.07404e+09	2.24211e+10	1.70202e+15	1.70202e+15	7.71811e+15	4.53469e+15	5.85239e+08	1.1539e+10
ENSG00000278903	---	0.001751032097974522E0	0.007069903111669179E0	1.7016e+15	1.7016e+15	1.11411e+15	6.54745e+15	7.76627e+11	0.003272727521694294E0
ENSG00000008382	MPND	2.28998e+10	2.36884e+10	1.70148e+15	1.70148e+15	154330167866684	9.07033e+15	7.36957e+07	7.93873e+10
ENSG00000171848	RRM2	2.02583e+08	6.29879e+09	1.70106e+15	1.70106e+15	1.86111e+15	1.09409e+15	3.27126e+07	1.32528e+09
ENSG00000196208	GREB1	5.38891e+11	0.002745346603305818E0	1.69977e+15	1.69977e+15	3.67694e+15	2.1632e+15	5.25761e+11	0.002374282446999389E0
ENSG00000087903	RFX2	2.19262e+11	0.00135370180062534E0	16996301550093	16996301550093	1.63725e+15	963298872151497	8.79386e+10	5.66578e+11
ENSG00000161642	ZNF385A	1.1835e+09	2.41587e+09	1.69809e+15	1.69809e+15	290775497915435	1.71237e+15	3.6233e+08	8.17597e+08
ENSG00000236502	SIX3-AS1	0.05805438116638251E0	0.1197723056115359E0	1.69791e+15	1.69791e+15	1.72598e+15	1.01653e+15	0.06338008097783235E0	0.1183577548334707E0
ENSG00000131242	RAB11FIP4	1.54661e+10	1.72148e+11	1.69762e+15	1.69762e+15	1.04704e+15	6.16767e+15	1.0773e+10	1.07333e+11
ENSG00000284946	---	7.45015e+11	0.003555132941319574E0	1.69732e+15	1.69732e+15	4.38318e+15	2.58241e+15	0.001868720589289973E0	0.006688002557087179E0
ENSG00000225156	---	0.03626053306901895E0	0.08189050772261205E0	1.69721e+15	1.69721e+15	217306077769136	1.28038e+15	0.01335616716499533E0	0.03370933536903129E0
ENSG00000105486	LIG1	5.38707e+09	7.66513e+10	1.69623e+15	1.69623e+15	9.62241e+15	567283704855503	9.7987e+07	1.71544e+10
ENSG00000185829	ARL17A	9.23779e+10	6.8264e+10	1.69578e+15	1.69578e+15	2.59104e+15	1.52794e+15	2.86232e+09	2.33267e+11
ENSG00000227344	HAUS6P1	1.51396e+11	0.001005823283999235E0	1.69495e+15	1.69495e+15	9.11594e+15	5.37828e+15	4.27772e+10	3.18181e+10
ENSG00000121152	NCAPH	2.53685e+08	7.47654e+09	1.69487e+15	1.69487e+15	6.47342e+15	3.81942e+15	2.22851e+07	5.64474e+09
ENSG00000100626	GALNT16	1.33702e+11	9.11978e+11	1.69465e+15	1.69465e+15	542826603478778	320318000372906	1.65736e+11	9.40238e+11
ENSG00000125246	CLYBL	0.04461770451670855E0	0.09666137927198161E0	1.69441e+15	1.69441e+15	3.41199e+15	2.01367e+15	0.1020003648373468E0	0.1728657177677421E0
ENSG00000266714	MYO15B	0.04325707992279423E0	0.09444137747393093E0	1.69336e+15	1.69336e+15	3.80772e+15	2.24862e+15	0.008198577389602349E0	0.0225504991083995E0
ENSG00000196081	ZNF724	1.65354e+11	0.001080163746893636E0	1.69248e+15	1.69248e+15	1.40848e+15	8.32199e+15	3.57779e+11	0.001740966070241664E0
ENSG00000177599	ZNF491	0.01035631863874364E0	0.02985218934251755E0	1.69229e+15	1.69229e+15	4.6772e+15	2.76383e+15	0.02761982452626171E0	0.06085587817279118E0
ENSG00000145375	SPATA5	0.001774977381681873E0	0.007151800524988183E0	1.69199e+15	1.69199e+15	1.91594e+15	1.13235e+15	0.001587979231120813E0	0.005854658282480041E0
ENSG00000175471	MCTP1	4.41548e+11	0.002345027254002679E0	1.69189e+15	1.69189e+15	2.71292e+15	1.60349e+15	0.001623506818940893E0	0.00596063172125126E0
ENSG00000167733	HSD11B1L	0.03604119726195242E0	0.08151297309242223E0	1.69151e+15	1.69151e+15	6.82227e+15	4.03324e+15	0.02937714625916315E0	0.06397217513478273E0
ENSG00000101412	E2F1	2.15664e+11	0.001337956578794385E0	1.69136e+15	1.69136e+15	4.56389e+15	2.69835e+15	1.60842e+11	9.15546e+11
ENSG00000186472	PCLO	0.001509436473743532E0	0.006272438057312024E0	1.69105e+15	1.69105e+15	1.39376e+15	82420150350006	0.002928425256576007E0	0.00968654170751659E0
ENSG00000289494	---	0.03599835629232372E0	0.08143947421266283E0	1.69045e+15	1.69045e+15	1.67674e+15	0.9918892753369564E0	0.05933244191690249E0	0.1123360900293354E0
ENSG00000215424	MCM3AP-AS1	0.002212795044243952E0	0.00854647303800744E0	1.68993e+15	1.68993e+15	1.12449e+15	6.65409e+15	9.7829e+11	0.003961059844873962E0
ENSG00000225872	TEX14BP	0.06909488204672605E0	0.1375050752849483E0	1.68859e+15	1.68859e+15	4.13679e+15	2.44985e+15	0.1517603523954959E0	0.2362882970401907E0
ENSG00000291175	---	0.006214360979314899E0	0.01966715142890789E0	1.68837e+15	1.68837e+15	1.01481e+15	6.01057e+15	0.01244232509378539E0	0.03172759045318975E0
ENSG00000235092	ID2-AS1	0.08250808746981983E0	0.1580496292290293E0	1.68775e+15	1.68775e+15	3.06586e+15	1.81653e+15	0.04604596357992746E0	0.09175253805905319E0
ENSG00000092445	TYRO3	1.27726e+09	2.55416e+10	1.68751e+15	1.68751e+15	7.20233e+15	4.26803e+15	8.27088e+08	1.50611e+10
ENSG00000183307	TMEM121B	2.85998e+11	0.001668972667422674E0	1.68717e+15	1.68717e+15	1.37195e+15	813167006616564	0.001061965093183212E0	0.004238814673472342E0
ENSG00000171160	MORN4	1.49612e+09	2.90102e+10	1.68703e+15	1.68703e+15	2.77437e+15	1.64453e+15	1.9618e+09	2.86386e+10
ENSG00000271383	NBPF19	5.42368e+11	0.002758581026245297E0	1.68689e+15	1.68689e+15	1.92453e+15	1.14088e+15	6.48111e+11	0.002824097639735127E0
ENSG00000050438	SLC4A8	1.30299e+09	1.51519e+11	1.68621e+15	1.68621e+15	2.989e+15	1.77262e+15	4.56455e+08	5.48421e+10
ENSG00000149679	CABLES2	3.17893e+10	3.02301e+11	1.68582e+15	1.68582e+15	2.68762e+15	1.59425e+15	1.87053e+10	1.6643e+11
ENSG00000272316	---	0.009635709905597582E0	0.02808600660437297E0	1.68503e+15	1.68503e+15	3.40929e+15	2.02328e+15	0.02830610973109139E0	0.06205473140864456E0
ENSG00000168135	KCNJ4	0.03476920389148992E0	0.07925028820668478E0	1.68491e+15	1.68491e+15	2.48129e+15	147264884548383	0.04543731159869085E0	0.09088755356493967E0
ENSG00000143479	DYRK3	7.36563e+11	0.003521973062648925E0	1.68402e+15	1.68402e+15	2.16456e+15	1.28535e+15	6.06584e+11	0.002674829471883104E0
ENSG00000120162	MOB3B	8.7259e+06	7.1319e+08	1.68386e+15	1.68386e+15	3.74261e+15	2.22265e+15	1.04033e+06	6.01848e+08
ENSG00000158164	TMSB15A	3.33794e+09	5.40608e+10	1.6828e+15	1.6828e+15	7.61902e+15	4.52758e+15	1.53389e+09	2.36988e+10
ENSG00000183891	TTC32	0.02700054160479954E0	0.065230041911028E0	1.68257e+15	1.68257e+15	4.80594e+15	2.85631e+15	0.07499151868100865E0	0.1351577909766179E0
ENSG00000177602	HASPIN	5.62606e+09	7.86977e+10	1.68252e+15	1.68252e+15	1.83563e+15	1.091e+15	3.06161e+09	4.07963e+10
ENSG00000167513	CDT1	1.07777e+10	1.31067e+11	1.68182e+15	1.68182e+15	398595442194702	2.37002e+15	3.27502e+09	4.2948e+10
ENSG00000076555	ACACB	3.78286e+11	0.002074892983964797E0	1.68115e+15	1.68115e+15	1.28832e+15	7.66331e+15	1.82086e+11	0.001011766599106228E0
ENSG00000137880	GCHFR	0.006845491355440443E0	0.02125776838409139E0	1.68113e+15	1.68113e+15	4.01211e+15	2.38656e+15	0.008500296152880123E0	0.02327111262262683E0
ENSG00000268858	---	0.001789668782445014E0	0.00719724441233567E0	1.68007e+15	1.68007e+15	5.13341e+15	3.05547e+15	0.003034923826691358E0	0.009956816605747282E0
ENSG00000165300	SLITRK5	0.001171241230130961E0	0.00508921556774893E0	1.67975e+15	1.67975e+15	9.57509e+15	570031157791243	0.00127489753893182E0	0.004927827770773585E0
ENSG00000119333	DYNC2I2	1.16269e+10	1.39107e+11	1.67923e+15	1.67923e+15	7.47624e+15	4.45218e+15	3.0352e+09	4.05212e+09
ENSG00000138722	MMRN1	0.02107057006799057E0	0.05317954650194102E0	1.67923e+15	1.67923e+15	5.66852e+15	3.37567e+15	0.01637848028555954E0	0.0398216319360768E0
ENSG00000159055	MIS18A	7.30093e+10	5.67994e+11	1.67903e+15	1.67903e+15	2.50599e+15	1.49252e+15	3.6694e+09	2.8155e+11
ENSG00000247092	SNHG10	0.03417107548056771E0	0.07821622625285199E0	1.67883e+15	1.67883e+15	9.60434e+15	5.72084e+15	0.0965901551651664E0	0.1653915226932898E0
ENSG00000107672	NSMCE4A	2.64693e+11	0.001562813538148727E0	1.67845e+15	1.67845e+15	3.34969e+15	1.9957e+15	9.24265e+11	0.0037805687777393E0
ENSG00000168026	TTC21A	0.02074837608781623E0	0.05248887368049676E0	1.67844e+15	1.67844e+15	4.17146e+15	248532343474917	0.0618090874107018E0	0.1160251236239346E0
ENSG00000136161	RCBTB2	2.92096e+10	2.84566e+11	167823559766096	167823559766096	2.91215e+15	1.73524e+15	7.24945e+09	7.85758e+10
ENSG00000197614	MFAP5	2.55335e+10	2.57497e+11	1.67821e+15	1.67821e+15	4.5848e+15	2.73196e+15	9.79867e+10	6.16939e+10
ENSG00000184602	SNN	2.18873e+06	1.28741e+08	1.67763e+15	1.67763e+15	1.64374e+15	979796039730029	5.44068e+06	3.9836e+08
ENSG00000288751	---	0.01037089036092876E0	0.02987581489629847E0	1.6774e+15	1.6774e+15	1.17645e+15	7.01357e+15	0.01583567199478469E0	0.03875659416829443E0
ENSG00000133056	PIK3C2B	3.40604e+07	9.29748e+09	1.67634e+15	1.67634e+15	3.62036e+15	2.15968e+15	3.01032e+08	7.07678e+09
ENSG00000135476	ESPL1	0.003765593690866297E0	0.01307725200251937E0	1.6761e+15	1.6761e+15	477099081549556	2.84649e+15	5.09638e+11	0.002315751913776021E0
ENSG00000165983	PTER	0.0209579525912176E0	0.05293332690034801E0	1.67581e+15	1.67581e+15	5.76712e+15	3.44139e+15	0.04440407290466956E0	0.08935477482018961E0
ENSG00000129173	E2F8	0.02674820599715635E0	0.06474281678857163E0	167527816155325	167527816155325	7.45042e+15	4.44728e+15	0.037916472822676E0	0.07859765550778261E0
ENSG00000279970	---	0.1079758083409605E0	0.1945806837145524E0	1.67519e+15	1.67519e+15	1.54729e+15	0.9236535596844018E0	0.1074615161432878E0	0.1802307317993724E0
ENSG00000172817	CYP7B1	3.82591e+11	0.002094414894642713E0	1.67363e+15	1.67363e+15	8.67572e+15	5.18378e+15	2.06461e+11	0.001120780414748951E0
ENSG00000187860	CCDC157	0.02339587609541607E0	0.05804786906977746E0	1.67327e+15	1.67327e+15	7.06918e+15	4.22477e+15	0.03727242147340185E0	0.07754561211678011E0
ENSG00000198089	SFI1	6.01443e+09	4.89583e+11	1.67305e+15	1.67305e+15	2.27753e+15	1.36131e+15	4.12003e+09	3.09976e+11
ENSG00000112137	PHACTR1	0.01679967721679162E0	0.04385698464506158E0	1.67205e+15	1.67205e+15	5.78473e+15	3.45967e+15	0.02047142096002041E0	0.04773382581787475E0
ENSG00000102195	GPR50	0.06702766656654362E0	0.1341507597654428E0	1.67117e+15	1.67117e+15	1.64584e+15	0.9848438633665682E0	0.03136939398864547E0	0.06757064724923158E0
ENSG00000289047	---	6.61027e+09	5.27696e+11	1.67095e+15	1.67095e+15	3.79286e+15	2.26988e+15	1.82411e+11	0.001012501323073574E0
ENSG00000166924	NYAP1	0.009095097058968741E0	0.02680211512878516E0	1.67076e+15	1.67076e+15	709771717154132	4.24821e+15	0.006640227525074005E0	0.0189270718871635E0
ENSG00000151498	ACAD8	6.53009e+08	1.53512e+10	1.67046e+15	1.67046e+15	4.13965e+15	247815141769938	8.03477e+08	1.47604e+10
ENSG00000136828	RALGPS1	1.30308e+10	1.51519e+11	1.67013e+15	1.67013e+15	1.17808e+15	7.05383e+15	1.32712e+10	1.26744e+11
ENSG00000184445	KNTC1	1.54301e+10	1.71883e+11	1.67002e+15	1.67002e+15	9.09962e+15	5.44882e+15	1.12575e+10	1.1111e+11
ENSG00000104964	TLE5	2.97017e+07	1.59369e+09	1.66868e+15	1.66868e+15	1.27703e+15	7.65294e+15	6.52913e+07	2.22243e+09
ENSG00000114904	NEK4	6.00506e+09	8.22798e+08	1.66792e+15	1.66792e+15	3.43768e+15	2.06106e+15	1.67276e+10	1.52799e+10
ENSG00000076003	MCM6	5.03344e+10	4.2859e+11	1.66722e+15	1.66722e+15	1.31076e+15	7.86193e+15	1.82379e+10	1.632e+11
ENSG00000170522	ELOVL6	2.26945e+09	3.98302e+10	166715777307695	166715777307695	1.50928e+15	9.05301e+15	1.49933e+09	2.33417e+09
ENSG00000130396	AFDN	681112	1.18211e+08	1.66707e+15	1.66707e+15	2.36121e+15	1.41639e+15	543955	7.96554e+07
ENSG00000106701	FSD1L	0.001467382673450275E0	0.006137597626707518E0	1.66668e+15	1.66668e+15	1.75927e+15	1.05555e+15	0.004219494291848072E0	0.01310575118471767E0
ENSG00000141519	CCDC40	0.001077800691349608E0	0.004773699470382099E0	166658978711606	166658978711606	8.5881e+15	5.1531e+15	5.79671e+11	0.002575542509649443E0
ENSG00000186205	MTARC1	0.01398379726809377E0	0.0380093236648999E0	1.66591e+15	1.66591e+15	7.39621e+15	4.43974e+15	0.00970487347848998E0	0.02590772893489084E0
ENSG00000290945	UBE2Q2P2	0.002971483331984556E0	0.01082766010394995E0	1.66588e+15	1.66588e+15	3.05098e+15	1.83146e+15	9.5154e+11	0.003870542145877937E0
ENSG00000170743	SYT9	3.61642e+11	0.001994491356992594E0	1.66577e+15	1.66577e+15	9.77673e+15	5.86919e+15	2.17632e+10	0.001169971515263166E0
ENSG00000163617	CCDC191	0.001666373263607836E0	0.006786174779779538E0	1.66567e+15	1.66567e+15	5.96352e+15	3.58024e+15	6.14375e+11	0.002703250544747449E0
ENSG00000177042	TMEM80	1.3808e+11	9.35033e+11	1.66558e+15	1.66558e+15	1.26162e+15	7.57466e+15	7.9861e+10	5.25024e+11
ENSG00000109099	PMP22	5.95962e+09	8.20728e+10	1.66535e+15	1.66535e+15	6.09539e+15	366013105742448	3.29982e+09	4.31926e+10
ENSG00000188559	RALGAPA2	3.90758e+09	6.04987e+10	1.66498e+15	1.66498e+15	3.3129e+15	198975000446607	2.20736e+09	3.15356e+10
ENSG00000196659	TTC30B	0.001727086834551036E0	0.006992510633562685E0	1.66471e+15	1.66471e+15	1.02515e+15	6.1581e+15	0.001848010477567845E0	0.006634149972841873E0
ENSG00000129195	PIMREG	7.17332e+09	9.52243e+10	1.66402e+15	1.66402e+15	7.28978e+15	4.38082e+15	7.68215e+08	1.41913e+10
ENSG00000146670	CDCA5	5.10515e+09	7.39878e+09	1.66385e+15	1.66385e+15	8.9862e+15	5.40084e+15	6.76352e+08	1.29539e+10
ENSG00000197857	ZNF44	5.66849e+10	4.7042e+11	1.6627e+15	1.6627e+15	167640745815286	1.00824e+15	5.38965e+10	3.83828e+10
ENSG00000169689	CENPX	4.66958e+10	4.06219e+11	1.66244e+15	1.66244e+15	2.89002e+15	1.73842e+15	8.93754e+10	5.73546e+11
ENSG00000272870	SAP30-DT	0.1333036981759345E0	0.2296829745014447E0	1.66194e+15	1.66194e+15	1.46115e+15	0.8791847313629493E0	0.03031276581812608E0	0.06569089900897432E0
ENSG00000170469	SPATA24	0.01143958821251384E0	0.03217140885225819E0	166176777198104	166176777198104	2.42529e+15	1.45947e+15	0.001330273963584069E0	0.005098416406778853E0
ENSG00000164967	RPP25L	0.001642793071515263E0	0.006705686701324498E0	1.66117e+15	1.66117e+15	9.03297e+15	5.43773e+15	0.002218802693309661E0	0.007709347323421724E0
ENSG00000146263	MMS22L	3.39107e+10	3.16125e+11	1.66096e+15	1.66096e+15	3.32711e+15	2.00312e+15	4.40415e+10	3.26376e+11
ENSG00000203952	CCDC160	0.01260132234710189E0	0.03486083884576151E0	1.6608e+15	1.6608e+15	7.51826e+15	4.52689e+15	0.005955417168299008E0	0.01739120368756698E0
ENSG00000163082	SGPP2	0.01839225385334436E0	0.04742448728362345E0	1.66059e+15	1.66059e+15	3.88363e+15	2.3387e+15	0.04869564230144855E0	0.09597130793127207E0
ENSG00000165588	OTX2	8.43794e+11	0.003928919428130732E0	165959701470598	165959701470598	4.99285e+15	3.00847e+15	6.00573e+11	0.002653318245936083E0
ENSG00000256663	---	1.0211e+11	7.41456e+11	1.65951e+15	1.65951e+15	8.83776e+15	5.32553e+15	2.79422e+10	2.28645e+11
ENSG00000141499	WRAP53	1.14634e+07	4.09017e+08	1.65906e+15	1.65906e+15	2.36633e+15	142630951959561	3.48501e+06	2.93576e+08
ENSG00000141232	TOB1	1.50706e+10	1.68459e+11	1.65886e+15	1.65886e+15	2.84092e+15	17125758779653	1.60362e+10	1.47344e+11
ENSG00000179240	GVQW3	0.00410440925244453E0	0.01402181902086639E0	1.65882e+15	1.65882e+15	1.23654e+15	7.45432e+15	0.006321200677945621E0	0.01823587915669188E0
ENSG00000143476	DTL	6.87552e+10	5.42707e+11	1.6585e+15	1.6585e+15	7.3168e+15	4.41169e+15	2.56949e+10	2.13234e+10
ENSG00000150893	FREM2	0.001357416173685713E0	0.005747588198421471E0	1.6585e+15	1.6585e+15	7.97415e+15	4.80804e+15	0.001547710035954363E0	0.005734960406321865E0
ENSG00000116922	C1orf109	1.36303e+11	9.25525e+11	165844389135575	165844389135575	278800288244087	1.6811e+15	4.51549e+10	0.002102611115526673E0
ENSG00000152229	PSTPIP2	1.32593e+11	9.06174e+10	165840024648659	165840024648659	3.16133e+15	1.90625e+15	5.08433e+11	0.002313123311975121E0
ENSG00000237187	NR2F1-AS1	0.0010034342025145E0	0.004506798089121035E0	1.65761e+15	1.65761e+15	2.22998e+15	1.3453e+15	0.001018180953855413E0	0.004093365955995562E0
ENSG00000260853	NFATC2IP-AS1	1.7181e+11	0.001115499484501749E0	1.65755e+15	1.65755e+15	7.55731e+15	4.55933e+15	6.26473e+11	0.002748383658893708E0
ENSG00000121104	FAM117A	4.95457e+11	0.002580632642813779E0	1.65745e+15	1.65745e+15	2.43925e+15	1.47168e+15	3.1623e+11	0.001573215800840645E0
ENSG00000085552	IGSF9	1.3619e+09	1.56291e+11	1.65703e+15	1.65703e+15	3.30713e+15	1.99582e+15	1.58289e+08	2.42136e+10
ENSG00000143799	PARP1	9.86801e+08	2.10508e+10	1.65645e+15	1.65645e+15	4.33042e+15	2.61429e+15	2.47805e+08	6.17668e+08
ENSG00000124006	OBSL1	2.65633e+10	2.65218e+11	1.6559e+15	1.6559e+15	7.32803e+15	4.42539e+15	7.345e+09	7.93056e+10
ENSG00000249572	TARS1-DT	0.006552750949576466E0	0.0205026870351983E0	1.65566e+15	1.65566e+15	3.75827e+15	2.26995e+15	0.005542137991524091E0	0.01637825854211597E0
ENSG00000137193	PIM1	1.4828e+09	2.87917e+10	1.65562e+15	1.65562e+15	6.16845e+15	3.72577e+15	6.62281e+08	1.27714e+10
ENSG00000183647	ZNF530	1.01839e+10	1.25364e+11	1.65523e+15	1.65523e+15	1.3244e+15	800134772159738	1.93655e+10	1.7176e+11
ENSG00000015133	CCDC88C	3.51966e+09	5.61827e+10	1.65522e+15	1.65522e+15	6.33989e+15	3.83024e+15	4.5468e+09	5.4772e+10
ENSG00000034677	RNF19A	2.90224e+09	4.87451e+10	1.65477e+15	1.65477e+15	1.06132e+15	6.41372e+15	7.99671e+09	8.46519e+10
ENSG00000148773	MKI67	9.01191e+10	6.69606e+11	1.65426e+15	1.65426e+15	3.07722e+15	186017951320977	5.61405e+10	3.95402e+11
ENSG00000166342	NETO1	0.02924015618811449E0	0.06936518995823716E0	1.65409e+15	1.65409e+15	1.00303e+15	6.06392e+15	0.0841990775928068E0	0.1483854372320018E0
ENSG00000142856	ITGB3BP	3.26241e+11	0.001853049419004665E0	1.65397e+15	1.65397e+15	1.64002e+15	9.91563e+15	2.87656e+11	0.001463051208656467E0
ENSG00000213920	MDP1	0.04522770273528652E0	0.09769830770656501E0	1.65358e+15	1.65358e+15	5.85395e+15	3.54017e+15	0.0478282021079233E0	0.09465984305690353E0
ENSG00000062822	POLD1	1.24168e+10	1.45827e+10	1.65315e+15	1.65315e+15	5.17941e+15	3.13306e+15	1.20206e+09	1.99747e+10
ENSG00000221829	FANCG	1.07053e+10	1.30299e+11	1.65308e+15	1.65308e+15	6.21636e+15	3.76046e+15	5.8986e+09	6.75665e+10
ENSG00000198182	ZNF607	0.002781955266113692E0	0.01026745264663331E0	1.65287e+15	1.65287e+15	1.70209e+15	1.02978e+15	0.009189827714218689E0	0.02479665988608183E0
ENSG00000110881	ASIC1	4.04898e+11	0.002186731706028168E0	1.65258e+15	1.65258e+15	1.62566e+15	9.83712e+15	2.92769e+11	0.001482081577754302E0
ENSG00000164690	SHH	0.004340990142977194E0	0.01468727784114883E0	1.65218e+15	1.65218e+15	5.97422e+15	3.61596e+15	0.00137953503753825E0	0.005242296979341148E0
ENSG00000162775	RBM15	1.187e+11	8.33925e+11	1.6518e+15	1.6518e+15	2.112e+15	1.2786e+15	1.92637e+11	0.001058259084116697E0
ENSG00000196767	POU3F4	0.002015374440877957E0	0.007918427582409817E0	1.65153e+15	1.65153e+15	5.5126e+15	3.33788e+15	3.89671e+11	0.001861996816269482E0
ENSG00000173947	PIFO	0.002824617889564544E0	0.01039216914197811E0	1.65136e+15	1.65136e+15	5.52278e+15	3.34439e+15	1.82198e+11	0.0010119885504874E0
ENSG00000135951	TSGA10	0.04422957466755977E0	0.0960128722477695E0	1.65095e+15	1.65095e+15	381274568951053	2.30942e+15	0.1213653703167937E0	0.1985739105668838E0
ENSG00000167536	DHRS13	0.006092054739258398E0	0.01938481338263797E0	1.65044e+15	1.65044e+15	9.44289e+15	5.72146e+15	0.005511997398023982E0	0.01631662653641212E0
ENSG00000173085	COQ2	1.26213e+11	8.74468e+11	1.64963e+15	1.64963e+15	1.12625e+15	6.8273e+15	2.16816e+11	0.001166031254486495E0
ENSG00000162599	NFIA	0.01759603482437741E0	0.04567301653639173E0	164943604534245	164943604534245	4.08236e+15	2.475e+15	0.04841042019305374E0	0.09549715397051645E0
ENSG00000170873	MTSS1	8.73532e+10	6.55289e+11	1.64915e+15	1.64915e+15	1.87793e+15	1.13873e+15	8.16421e+10	5.32945e+11
ENSG00000225855	RUSC1-AS1	1.90044e+10	2.05038e+11	1.64913e+15	1.64913e+15	2.23029e+15	1.35241e+15	3.47519e+10	2.71111e+11
ENSG00000176749	CDK5R1	5.18952e+09	7.45954e+10	1.6491e+15	1.6491e+15	383061517579809	2.32285e+15	4.91607e+09	5.8027e+10
ENSG00000139116	KIF21A	8.33799e+09	1.06864e+10	1.64833e+15	1.64833e+15	8.24933e+15	5.00464e+15	1.06617e+09	1.06462e+11
ENSG00000276043	UHRF1	5.23939e+09	7.50819e+10	1.64829e+15	1.64829e+15	2.16775e+15	1.31515e+15	1.24045e+09	2.04434e+10
ENSG00000013573	DDX11	1.97821e+10	2.1132e+11	1.64768e+15	1.64768e+15	6.83509e+15	4.14831e+15	7.7295e+08	8.23192e+10
ENSG00000184635	ZNF93	3.46732e+09	5.55166e+10	1.64679e+15	1.64679e+15	4.74855e+15	2.88351e+15	6.0341e+09	6.86861e+10
ENSG00000072210	ALDH3A2	4.14051e+07	6.29949e+10	1.6465e+15	1.6465e+15	4.54316e+15	2.75928e+15	2.53334e+09	3.50184e+10
ENSG00000219665	ZNF433-AS1	0.02927048054350206E0	0.06942541175646229E0	1.6456e+15	1.6456e+15	4.76161e+15	2.89354e+15	0.08310805338826555E0	0.1468475685556345E0
ENSG00000144681	STAC	2.92991e+09	4.89758e+10	1.64555e+15	1.64555e+15	3.64861e+15	2.21726e+15	1.12166e+09	1.89025e+08
ENSG00000291224	---	0.003658421186984074E0	0.01277937033225975E0	1.64503e+15	1.64503e+15	6.04653e+15	3.67563e+15	5.29978e+11	0.002389111412405904E0
ENSG00000165698	SPACA9	0.09069080539566048E0	0.1699681832091981E0	1.64487e+15	1.64487e+15	6.59551e+15	4.00974e+15	0.1391252396354449E0	0.2213971721524887E0
ENSG00000174371	EXO1	2.08872e+11	0.001303873309004445E0	1.64478e+15	1.64478e+15	3.58256e+15	2.17814e+15	8.14659e+10	5.32945e+11
ENSG00000168517	HEXIM2	0.0632262303558147E0	0.1280556614813489E0	1.64467e+15	1.64467e+15	3.4756e+15	2.11325e+15	0.02098618990152516E0	0.04868380489036975E0
ENSG00000196172	ZNF681	8.75144e+11	0.004041649352271471E0	1.64433e+15	1.64433e+15	1.57655e+15	9.58778e+15	0.001386458226662324E0	0.005259263289373706E0
ENSG00000005108	THSD7A	0.03238600210304825E0	0.07493127346357017E0	1.64364e+15	1.64364e+15	4.42223e+15	2.69052e+15	0.004813062970401168E0	0.01459806671799345E0
ENSG00000102384	CENPI	5.57678e+09	7.82419e+10	1.64326e+15	1.64326e+15	4.94577e+15	3.00973e+15	2.76007e+09	3.77442e+10
ENSG00000262877	---	0.03195534830057638E0	0.07426488451140731E0	1.64248e+15	1.64248e+15	4.43638e+15	2.70103e+15	0.04954661620676858E0	0.09721661457634423E0
ENSG00000157765	SLC34A2	0.06845066729351111E0	0.1364548327867526E0	1.64238e+15	1.64238e+15	3.51266e+15	2.13876e+15	0.05395678835370645E0	0.1040500042080117E0
ENSG00000146409	SLC18B1	0.002360292284292811E0	0.008963498741439244E0	1.64139e+15	1.64139e+15	7.61575e+15	4.63983e+15	5.72032e+11	0.002546428430978968E0
ENSG00000143554	SLC27A3	0.01378579720772231E0	0.03755100506610351E0	1.64129e+15	1.64129e+15	8.01671e+15	488439789247372	0.04199316657576134E0	0.08550694318106213E0
ENSG00000228065	LINC01515	0.02463060750625619E0	0.0604921523974405E0	164118772467939	164118772467939	3.14048e+15	191354124383944	0.02362266190844535E0	0.05345901176898337E0
ENSG00000241058	NSUN6	0.002793740403637631E0	0.01030283383901832E0	1.64107e+15	1.64107e+15	1.43886e+15	8.7678e+15	0.001714955927160119E0	0.006239307786014284E0
ENSG00000267080	ASB16-AS1	0.006292560000758429E0	0.019865440936596E0	1.64079e+15	1.64079e+15	1.83448e+15	111804333413056	0.02030770320304649E0	0.0474227202080786E0
ENSG00000169740	ZNF32	2.01955e+10	2.14594e+10	1.6407e+15	1.6407e+15	2.56558e+15	156371394631416	2.62891e+10	2.17012e+10
ENSG00000196781	TLE1	1.01522e+09	2.14938e+10	1.64032e+15	1.64032e+15	1.21743e+15	7.4219e+15	1.01785e+09	1.76002e+10
ENSG00000179029	TMEM107	9.84965e+10	0.004439446887154879E0	1.63962e+15	1.63962e+15	1.59055e+15	9.70075e+15	0.00299598555195589E0	0.009872846903280802E0
ENSG00000087303	NID2	0.0800195912282159E0	0.1541824854010772E0	1.63946e+15	1.63946e+15	2.80671e+15	1.71197e+15	0.05826081801134602E0	0.1106798080545273E0
ENSG00000163001	CFAP36	2.66379e+11	0.001570789829381874E0	1.63932e+15	1.63932e+15	216058898930938	1.31798e+15	9.29611e+11	0.00379897276348508E0
ENSG00000183044	ABAT	9.32019e+07	3.63954e+09	1.63877e+15	1.63877e+15	1.27958e+15	780818259619184	4.62724e+07	1.71635e+09
ENSG00000169432	SCN9A	0.03031482015136093E0	0.07124134765761148E0	1.63812e+15	1.63812e+15	4.34642e+15	2.6533e+15	0.08691024081612227E0	0.1520956262159899E0
ENSG00000008128	CDK11A	7.8755e+10	6.03674e+11	1.63778e+15	1.63778e+15	4.2905e+15	2.61971e+15	8.19476e+10	5.3458e+11
ENSG00000278878	---	0.05236991059902625E0	0.1101625322760902E0	1.63763e+15	1.63763e+15	1.44935e+15	0.8850250329994442E0	0.07376526836569612E0	0.1333751952006374E0
ENSG00000275322	---	0.1480344729246851E0	0.2482132091913595E0	1.63758e+15	1.63758e+15	12360350772587	0.7547938981477591E0	0.05150915912383524E0	0.1002097645949178E0
ENSG00000118507	AKAP7	0.02153708810763906E0	0.05419158486078216E0	1.63717e+15	1.63717e+15	7.72108e+15	4.71612e+15	0.06146082069414244E0	0.11551018948105E0
ENSG00000290683	---	0.005294543972412038E0	0.01734172860302154E0	1.63691e+15	1.63691e+15	94310226721548	5.76148e+15	0.004965811153179865E0	0.01496449586096518E0
ENSG00000285967	NIPBL-DT	1.48949e+11	9.91443e+11	1.63691e+15	1.63691e+15	1.93641e+15	1.18296e+15	1.731e+11	9.72984e+11
ENSG00000277972	CISD3	0.002630293717298723E0	0.009800336357748596E0	1.63649e+15	1.63649e+15	1.91923e+15	1.17278e+15	7.14882e+11	0.003055584237684515E0
ENSG00000124374	PAIP2B	4.23848e+10	3.74788e+11	1.63599e+15	1.63599e+15	8.64755e+15	5.28583e+15	1.5015e+09	1.39881e+11
ENSG00000051180	RAD51	6.40924e+11	0.003148186520121524E0	1.63572e+15	1.63572e+15	2.76705e+15	1.69164e+15	3.32942e+11	0.001640553753940336E0
ENSG00000274964	---	0.03223651915470162E0	0.07467014981399978E0	1.63456e+15	1.63456e+15	2.83887e+15	1.73678e+15	0.07870427614273753E0	0.1407127958812927E0
ENSG00000101347	SAMHD1	0.003812097637565135E0	0.01319962280514549E0	1.63441e+15	1.63441e+15	1.31167e+15	8.02537e+15	0.004165577228973726E0	0.01297002983054544E0
ENSG00000182796	TMEM198B	1.68363e+09	3.16423e+10	1.63439e+15	1.63439e+15	323843235872859	1.98144e+15	1.67999e+09	2.53404e+10
ENSG00000214029	ZNF891	0.004009790998897872E0	0.01375540308992344E0	1.63377e+15	1.63377e+15	1.12099e+15	6.86138e+15	0.01350670247418397E0	0.03396122757683389E0
ENSG00000261762	---	8.52746e+11	0.003960323875484429E0	1.63243e+15	1.63243e+15	740306073693029	4.53499e+15	0.002129319829275966E0	0.00744811598904243E0
ENSG00000117477	CCDC181	0.01272796674831027E0	0.03514628885243484E0	1.63239e+15	1.63239e+15	810940070378929	4.9678e+15	0.00503020268849688E0	0.01511964708036971E0
ENSG00000145284	SCD5	5.84585e+09	8.10463e+10	1.63189e+15	1.63189e+15	2.92864e+15	1.79462e+15	4.29742e+09	5.25338e+10
ENSG00000151778	SERP2	0.006707781216269573E0	0.0209040098289332E0	1.63182e+15	1.63182e+15	3.87582e+15	237514707013185	0.007739918916525992E0	0.02147804582086901E0
ENSG00000108984	MAP2K6	0.007064998439397671E0	0.02182492404920955E0	1.63081e+15	1.63081e+15	1.70867e+15	1.04775e+15	0.00474634026745262E0	0.01442370330303695E0
ENSG00000172766	NAA16	0.005137211342793596E0	0.01690517721371545E0	1.63047e+15	1.63047e+15	2.86565e+15	175755789775906	0.0162163939359608E0	0.03949585342199184E0
ENSG00000169085	VXN	3.11726e+10	2.98721e+11	1.62996e+15	1.62996e+15	4.75303e+15	2.91605e+15	5.92663e+10	4.13276e+11
ENSG00000187260	WDR86	0.002807022965149837E0	0.01033825749124349E0	1.62984e+15	1.62984e+15	1.15245e+15	7.0709e+15	0.007204880851823451E0	0.02024509594541956E0
ENSG00000120332	TNN	0.03291271277197601E0	0.07597314327566358E0	1.62967e+15	1.62967e+15	2.26412e+15	138931279740437	0.001293177779494406E0	0.004988883980277814E0
ENSG00000042317	SPATA7	3.87021e+11	0.002109674937372623E0	1.62905e+15	1.62905e+15	8.64517e+15	5.30687e+15	6.54435e+11	0.002845669798239986E0
ENSG00000131370	SH3BP5	7.0819e+07	1.62795e+10	1.62891e+15	1.62891e+15	402161620614645	2.46891e+15	5.53075e+08	1.10442e+10
ENSG00000181544	FANCB	0.004304982586930016E0	0.0146005899172647E0	162765083554867	162765083554867	1.42199e+15	8.73648e+15	0.006555550618610281E0	0.01875797488223557E0
ENSG00000166128	RAB8B	1.82035e+09	3.35832e+10	1.6276e+15	1.6276e+15	9.3104e+15	5.72032e+15	5.93283e+09	6.77913e+10
ENSG00000049089	COL9A2	0.04541000143634053E0	0.09798523410469305E0	1.62658e+15	1.62658e+15	3.21929e+15	1.97918e+15	0.09167608906174213E0	0.1586193796959964E0
ENSG00000184897	H1-10	3.50914e+11	0.001953721434581492E0	1.62657e+15	1.62657e+15	1.29034e+15	7.93288e+15	2.04987e+11	0.001114351413558736E0
ENSG00000110693	SOX6	1.39468e+09	2.72866e+10	1.62624e+15	1.62624e+15	4.65775e+15	2.86412e+15	1.31397e+09	2.12808e+10
ENSG00000122952	ZWINT	1.18654e+09	1.4124e+11	1.62604e+15	1.62604e+15	9.1113e+15	5.60335e+15	6.21667e+09	7.00272e+10
ENSG00000266296	ARIH2P1	0.05390898945405025E0	0.1127253567968226E0	1.62598e+15	1.62598e+15	1.61209e+15	0.9914574364847848E0	0.05045150312471563E0	0.0986024233181221E0
ENSG00000149131	SERPING1	0.001629915726789487E0	0.006664733940432403E0	1.62572e+15	1.62572e+15	3.48256e+15	2.14217e+15	0.002360373593398251E0	0.008091229450376155E0
ENSG00000103254	ANTKMT	0.08281424494133728E0	0.1584595964863644E0	1.62545e+15	1.62545e+15	5.52747e+15	3.40058e+15	0.06533258551244146E0	0.1210711161526367E0
ENSG00000184060	ADAP2	0.03397314237800371E0	0.07787289019239788E0	162326302686986	162326302686986	3.36606e+15	207363974629205	0.08812630480575884E0	0.1537834648658587E0
ENSG00000080200	CRYBG3	5.27905e+10	4.44389e+11	1.62304e+15	1.62304e+15	2.26927e+15	1.39816e+15	2.08027e+11	0.001127821059114689E0
ENSG00000005249	PRKAR2B	1.77673e+10	0.001146117003014266E0	1.6222e+15	1.6222e+15	3.37145e+15	2.07832e+15	2.78384e+11	0.001423618019272605E0
ENSG00000186314	PRELID2	3.69987e+10	3.39109e+11	1.62192e+15	1.62192e+15	947167113786457	5.8398e+15	9.356e+10	5.94068e+09
ENSG00000178573	MAF	1.16169e+11	8.19419e+10	1.62175e+15	1.62175e+15	9.48917e+15	5.85118e+15	1.79289e+11	9.99846e+11
ENSG00000167771	RCOR2	4.02644e+10	3.59845e+11	1.62004e+15	1.62004e+15	3.51292e+15	2.16842e+15	1.57266e+10	1.45199e+11
ENSG00000132122	SPATA6	2.42075e+11	0.001458493647021608E0	1.61994e+15	1.61994e+15	1.38179e+15	8.52988e+15	2.65737e+10	0.001370408137380584E0
ENSG00000187123	LYPD6	2.18131e+09	3.8523e+10	1.61922e+15	1.61922e+15	1.82659e+15	1.12807e+15	1.07395e+09	1.83223e+09
ENSG00000260643	---	0.01437524392054174E0	0.03884797751537403E0	1.61917e+15	1.61917e+15	2.69215e+15	1.66267e+15	7.79662e+11	0.003284535557185214E0
ENSG00000198162	MAN1A2	2.01637e+08	6.28516e+09	1.6191e+15	1.6191e+15	1.19375e+15	7.37295e+15	6.964e+08	1.31763e+10
ENSG00000215114	UBXN2B	1.29422e+09	2.58073e+10	1.61907e+15	1.61907e+15	728264491837241	4.49803e+15	2.12991e+09	3.06158e+10
ENSG00000088836	SLC4A11	0.03756771305892142E0	0.08415024062815762E0	1.61852e+15	1.61852e+15	4.82361e+15	2.98027e+15	0.06431941785669233E0	0.1197301875303735E0
ENSG00000198554	WDHD1	6.26131e+10	5.05871e+11	1.6176e+15	1.6176e+15	5.81439e+15	3.59446e+15	3.70104e+10	2.83229e+11
ENSG00000109805	NCAPG	3.0797e+10	2.96779e+11	1.61747e+15	1.61747e+15	1.08291e+15	6.6951e+15	5.01604e+10	3.61784e+11
ENSG00000187790	FANCM	2.22522e+11	0.001367826174982294E0	161686892837959	161686892837959	1.54768e+15	9.5721e+15	2.43138e+11	0.001276749682270311E0
ENSG00000186166	CENATAC	0.01784367170433017E0	0.04618787273420615E0	1.61664e+15	1.61664e+15	1.99877e+15	1.23637e+15	0.04754091827280398E0	0.0941973543451837E0
ENSG00000152377	SPOCK1	23.5263	415878	1.61647e+15	1.61647e+15	3.72948e+15	2.30717e+15	410.81	577517
ENSG00000240694	PNMA2	13869.2	7.79892e+06	1.61646e+15	1.61646e+15	2.26462e+15	1.40098e+15	25401	1.05026e+06
ENSG00000166689	PLEKHA7	3.36325e+10	3.13948e+11	1.61623e+15	1.61623e+15	4.4782e+15	2.77077e+15	4.79186e+09	5.68952e+10
ENSG00000124795	DEK	3.9291e+09	6.06981e+09	161608945898514	161608945898514	3.27441e+15	2.02613e+15	3.36209e+09	4.3897e+10
ENSG00000185838	GNB1L	0.05583913486561386E0	0.1161050965745895E0	1.61508e+15	1.61508e+15	7.25586e+15	4.49257e+15	0.1458635322772581E0	0.2292653775440177E0
ENSG00000166405	RIC3	3.56622e+09	5.65557e+10	1.61463e+15	1.61463e+15	1.07738e+15	6.67258e+15	2.05138e+09	2.97608e+09
ENSG00000137563	GGH	9.17596e+08	2.00304e+10	1.61453e+15	1.61453e+15	9.84137e+15	6.09549e+15	2.522e+09	3.48959e+10
ENSG00000181938	GINS3	5.91013e+08	1.4106e+10	1.6144e+15	1.6144e+15	2.87033e+15	17779527933314	4.20898e+07	1.59487e+09
ENSG00000181790	ADGRB1	0.01999842888310045E0	0.05087548194691027E0	1.61431e+15	1.61431e+15	1.35598e+15	839971379922079	0.01961805650649279E0	0.04612654931732324E0
ENSG00000183250	LINC01547	0.003950657613826715E0	0.01357242051201759E0	1.61344e+15	1.61344e+15	3.1744e+15	1.96748e+15	0.004090157983087174E0	0.01277663569713382E0
ENSG00000184990	SIVA1	1.5981e+08	5.29728e+09	1.61291e+15	1.61291e+15	6.41403e+15	3.97668e+15	2.00524e+07	5.24947e+09
ENSG00000116299	ELAPOR1	0.06573722817775066E0	0.1320946188854801E0	1.61276e+15	1.61276e+15	2.7418e+15	1.70006e+15	0.05289578950126404E0	0.1024321954441457E0
ENSG00000154146	NRGN	4.17778e+10	3.71716e+11	1.61168e+15	1.61168e+15	5.67449e+15	3.52085e+15	1.49442e+09	2.3291e+10
ENSG00000049130	KITLG	0.001388483032726587E0	0.005858131594859051E0	161137647720964	161137647720964	3.89122e+15	2.41484e+15	0.003468554075392237E0	0.01114535615814036E0
ENSG00000005469	CROT	8.62298e+10	6.49287e+11	1.61091e+15	1.61091e+15	2.46456e+15	152992207495463	9.10956e+09	5.8263e+11
ENSG00000130717	UCK1	7.49049e+10	5.80493e+11	1.61075e+15	1.61075e+15	3.40524e+15	2.11407e+15	1.55588e+10	1.43899e+11
ENSG00000124588	NQO2	0.004799816054645634E0	0.01598777283774185E0	1.61059e+15	1.61059e+15	9.75717e+15	6.05815e+15	6.39296e+11	0.002791931992171264E0
ENSG00000137804	NUSAP1	5.38564e+10	4.51469e+10	1.61009e+15	1.61009e+15	1.40545e+15	8.72901e+15	1.7975e+10	1.61568e+11
ENSG00000137801	THBS1	5.97056e+10	4.86857e+11	1.61001e+15	1.61001e+15	6.7508e+15	4.19301e+15	2.2382e+09	1.91741e+11
ENSG00000188738	FSIP2	0.1024534228916099E0	0.1867112028792134E0	1.60912e+15	1.60912e+15	3.84124e+15	2.38717e+15	0.06588823734105939E0	0.1217957712742423E0
ENSG00000125885	MCM8	1.18612e+10	1.4124e+11	1.60908e+15	1.60908e+15	5.6173e+15	3.49099e+15	2.94337e+09	3.94451e+09
ENSG00000158201	ABHD3	2.44374e+11	0.001468749870276681E0	1.60837e+15	1.60837e+15	1.40688e+15	8.74728e+15	8.60095e+10	5.55662e+11
ENSG00000154639	CXADR	7.17677e+08	1.63784e+10	1.60814e+15	1.60814e+15	1.03846e+15	6.45753e+15	1.11132e+08	1.88683e+10
ENSG00000112149	CD83	0.03280279124095296E0	0.07575844246185588E0	1.60666e+15	1.60666e+15	1.41066e+15	878007244328676	0.08053695620038807E0	0.1432243555047508E0
ENSG00000186814	ZSCAN30	3.76791e+09	5.89202e+10	1.60563e+15	1.60563e+15	3.69809e+15	2.30321e+15	3.27191e+09	4.2948e+10
ENSG00000198939	ZFP2	0.0447359828345218E0	0.09684452891161938E0	1.60562e+15	1.60562e+15	1.86561e+15	1.16192e+15	0.001402018570517399E0	0.005302957879484232E0
ENSG00000250510	GPR162	0.003189259869788927E0	0.01144616166696266E0	160520767417169	160520767417169	7.43177e+15	4.62979e+15	0.001129074916158448E0	0.004466104437635189E0
ENSG00000010361	FUZ	0.009731784273806185E0	0.02833079795426948E0	1.60509e+15	1.60509e+15	849695299653019	529376139745577	4.47449e+11	0.002087701607516059E0
ENSG00000120539	MASTL	9.30511e+07	3.63954e+09	160493709796441	160493709796441	7.23792e+15	4.50978e+15	5.36076e+07	1.90789e+09
ENSG00000214783	POLR2J4	0.001623711914864973E0	0.006648311926568119E0	1.60484e+15	1.60484e+15	4.16081e+15	2.59265e+15	0.004336670438901324E0	0.01339593782247304E0
ENSG00000162409	PRKAA2	0.0122579653902047E0	0.03406929170729491E0	1.60459e+15	1.60459e+15	2.055e+15	1.2807e+15	0.03578745955248925E0	0.07523554753834213E0
ENSG00000187741	FANCA	1.8677e+10	2.02281e+11	1.60373e+15	1.60373e+15	603059202137495	3.76035e+15	1.18273e+10	1.15384e+10
ENSG00000255224	---	0.02828111055544105E0	0.06776476089797007E0	1.60307e+15	1.60307e+15	3.05513e+15	1.9058e+15	0.07914005975912708E0	0.1413122012058692E0
ENSG00000213988	ZNF90	5.11545e+11	0.002634177981925002E0	1.60206e+15	1.60206e+15	1.79084e+15	1.11783e+15	1.86484e+11	0.001030502154499269E0
ENSG00000100285	NEFH	1.75622e+09	3.26451e+10	1.60161e+15	1.60161e+15	1.63456e+15	1.02057e+15	2.80277e+09	3.81057e+10
ENSG00000214078	CPNE1	6.61606e+07	2.8618e+09	160143348270571	160143348270571	9.78594e+15	6.11074e+15	2.36003e+07	1.07718e+09
ENSG00000205268	PDE7A	8.27083e+11	0.00387570996669721E0	160131643108206	160131643108206	5.66048e+15	3.53489e+15	3.14709e+11	0.001567938989068021E0
ENSG00000232387	SKA2P1	1.71045e+11	0.001111158522656517E0	160121473837147	160121473837147	5.2634e+15	3.28713e+15	1.37323e+11	8.0943e+11
ENSG00000186193	SAPCD2	0.003281544998250381E0	0.01171754116977492E0	160113434138188	160113434138188	2.05497e+15	1.28345e+15	9.56118e+11	0.003883589868974068E0
ENSG00000117643	MAN1C1	0.002398692310360442E0	0.009084271686165702E0	1.59993e+15	1.59993e+15	8.79374e+15	5.49631e+15	0.002619319772492854E0	0.0088218489127227E0
ENSG00000112218	GPR63	1.31006e+11	8.99258e+09	1.59966e+15	1.59966e+15	9.99615e+15	6.24894e+15	3.75003e+10	0.001806645720227327E0
ENSG00000156876	SASS6	6.472e+10	5.19608e+10	1.59946e+15	1.59946e+15	2.03388e+15	1.2716e+15	1.0793e+11	6.6635e+11
ENSG00000176533	GNG7	8.65952e+11	0.004006105026556154E0	1.59837e+15	1.59837e+15	4.8834e+15	3.05523e+15	0.001405798832531564E0	0.005315416887501001E0
ENSG00000115758	ODC1	1.72205e+07	1.06178e+09	1.59756e+15	1.59756e+15	6.7655e+15	4.2349e+15	4.45309e+06	3.49729e+08
ENSG00000003987	MTMR7	0.04450607833131472E0	0.09649390024392696E0	1.59751e+15	1.59751e+15	4.5328e+15	2.83742e+15	0.07469674135790313E0	0.1347820292657428E0
ENSG00000103260	METRN	2.8658e+11	0.001670288463203695E0	1.59709e+15	1.59709e+15	4.16819e+15	2.60986e+15	7.3539e+10	4.91121e+11
ENSG00000171649	ZIK1	1.10562e+09	2.28234e+10	1.59701e+15	1.59701e+15	4.20232e+15	2.63137e+15	2.82229e+08	6.75906e+09
ENSG00000169169	CPT1C	4.1941e+09	3.72226e+11	1.59656e+15	1.59656e+15	3.47504e+15	2.17658e+15	5.90491e+08	6.75665e+10
ENSG00000188985	DHFRP1	6.3596e+11	0.003132558329866354E0	1.59638e+15	1.59638e+15	3.26368e+15	20444280396832	2.88427e+10	0.001464849258757233E0
ENSG00000093009	CDC45	1.30769e+11	8.98067e+11	1.59635e+15	1.59635e+15	2.80707e+15	175843019926753	1.61768e+10	1.48232e+11
ENSG00000124596	OARD1	0.001026166335607371E0	0.004591294190314585E0	1.59622e+15	1.59622e+15	3.45012e+15	2.16144e+15	0.003632809498621537E0	0.0115595373317387E0
ENSG00000132016	BRME1	0.02822406914434279E0	0.06768576663786607E0	1.59622e+15	1.59622e+15	4.05188e+15	253843108735835	0.02476338409208838E0	0.05550773716728191E0
ENSG00000270231	NBPF8	3.90152e+11	0.002123408325673014E0	159619585170473	159619585170473	3.13701e+15	1.9653e+15	0.001278500700669958E0	0.004937682101653371E0
ENSG00000137393	RNF144B	0.07679341335442087E0	0.1491519487339664E0	1.59559e+15	1.59559e+15	4.322e+15	2.70872e+15	0.04638746995688438E0	0.09230220136643746E0
ENSG00000172572	PDE3A	0.00193219713353076E0	0.007657422774804946E0	1.595e+15	1.595e+15	2.87895e+15	1.80498e+15	0.001753908722233994E0	0.00635803218596325E0
ENSG00000101057	MYBL2	9.94173e+09	1.22705e+11	1.59496e+15	1.59496e+15	1.77467e+15	1.11268e+15	2.11228e+09	3.04726e+10
ENSG00000129295	DNAAF11	0.04499073127339257E0	0.09730456926790043E0	1.59468e+15	1.59468e+15	4.28157e+15	2.6849e+15	0.01614848818687735E0	0.03939872386864314E0
ENSG00000124074	ENKD1	4.00689e+11	0.002167329485704742E0	1.5942e+15	1.5942e+15	9.56314e+15	59987192092645	6.30393e+10	4.32718e+11
ENSG00000156500	PABIR3	0.0406692510583344E0	0.08993681475193722E0	1.59353e+15	1.59353e+15	5.76319e+15	3.61663e+15	0.1064542639022423E0	0.1788257525939542E0
ENSG00000136492	BRIP1	2.68628e+09	4.58854e+10	1.59318e+15	1.59318e+15	6.2628e+15	3.931e+15	1.84688e+08	2.75037e+08
ENSG00000175832	ETV4	5.75161e+10	4.74229e+10	1.59296e+15	1.59296e+15	15820259801572	9.93137e+15	5.34129e+10	3.80577e+11
ENSG00000267002	---	1.44623e+11	9.67225e+11	1.59294e+15	1.59294e+15	1.01931e+15	639891652073252	1.40245e+11	8.2251e+11
ENSG00000139618	BRCA2	0.01364924530045586E0	0.03727399574694325E0	1.59278e+15	1.59278e+15	2.96417e+15	1.86101e+15	0.03550428279723856E0	0.07476321263684536E0
ENSG00000276855	---	0.05200434194703421E0	0.1095410606969444E0	1.59267e+15	1.59267e+15	4.75941e+15	2.98832e+15	0.04402863824604412E0	0.08878992920138978E0
ENSG00000147027	TMEM47	7.55098e+08	1.71489e+10	1.59254e+15	1.59254e+15	1.4783e+15	9.28265e+15	9.78576e+08	1.71531e+09
ENSG00000143578	CREB3L4	0.005133994045521693E0	0.0168985456080412E0	1.59248e+15	1.59248e+15	6.53396e+15	4.10301e+15	0.01404208383476494E0	0.03510645821609915E0
ENSG00000185008	ROBO2	5.48898e+10	4.59037e+11	1.59192e+15	1.59192e+15	443366964694964	2.78511e+15	9.01474e+10	5.77617e+10
ENSG00000135245	HILPDA	1.08206e+11	7.76084e+11	1.59081e+15	1.59081e+15	1.85438e+15	1.16568e+15	2.21378e+10	1.90228e+11
ENSG00000159082	SYNJ1	5.38993e+11	0.002745346603305818E0	1.59055e+15	1.59055e+15	2.3097e+15	1.45214e+15	3.36489e+11	0.001655132416983452E0
ENSG00000250538	NPY2R-AS1	0.09100797284514325E0	0.170380887236253E0	1.59035e+15	1.59035e+15	2.40277e+15	151084513629792	0.03649025657928116E0	0.07631360115910957E0
ENSG00000075407	ZNF37A	3.28221e+09	3.08853e+11	1.59034e+15	1.59034e+15	4.19379e+15	263703455716751	1.23105e+11	7.43708e+11
ENSG00000242110	AMACR	0.004507279363692631E0	0.01516957943375413E0	1.59034e+15	1.59034e+15	1.17797e+15	7.40699e+15	0.0018742044348864E0	0.006702509780115239E0
ENSG00000184584	STING1	0.03995189809161023E0	0.08864327389076021E0	1.59024e+15	1.59024e+15	2.03416e+15	1.27915e+15	0.0819265602698108E0	0.1452179528776952E0
ENSG00000135541	AHI1	0.001724647244559576E0	0.006985044933453911E0	1.59013e+15	1.59013e+15	2.7519e+15	1.73062e+15	0.002754664192443946E0	0.009200539134563316E0
ENSG00000291234	---	0.00830410491098505E0	0.02488451830769101E0	1.58972e+15	1.58972e+15	7.45141e+15	4.68725e+15	5.07686e+11	0.002310471109056859E0
ENSG00000196632	WNK3	8.38412e+11	0.003906659336615569E0	1.58948e+15	1.58948e+15	2.31574e+15	1.45691e+15	0.002113053418636339E0	0.007402268865982969E0
ENSG00000292277	---	0.005783866854809946E0	0.01864044022121005E0	158946897054837	158946897054837	6.78126e+15	426636951612845	0.0155144191374176E0	0.03807641484528921E0
ENSG00000130881	LRP3	6.59457e+11	0.003220090980970487E0	1.58897e+15	1.58897e+15	5.81391e+15	3.65893e+15	2.37007e+11	0.001250694462673193E0
ENSG00000189221	MAOA	0.08133789935349045E0	0.1561995949897062E0	1.58881e+15	1.58881e+15	287736519251088	1.81102e+15	0.1409061248663195E0	0.2234002052862188E0
ENSG00000213066	CEP43	3.82251e+10	3.47034e+11	1.588e+15	1.588e+15	4.34717e+15	2.73751e+15	1.25521e+11	7.54738e+11
ENSG00000107614	TRDMT1	0.001212222746528684E0	0.005240291319403516E0	1.58734e+15	1.58734e+15	263434923006159	1.6596e+15	8.1109e+11	0.003395618575553679E0
ENSG00000259495	ARNT2-DT	0.002807864925481644E0	0.01033864984872209E0	1.58704e+15	1.58704e+15	7.74615e+15	4.88089e+15	8.24657e+11	0.003444290788224655E0
ENSG00000110400	NECTIN1	4.62962e+09	6.87983e+10	1.58674e+15	1.58674e+15	1.03097e+15	6.49743e+15	5.15997e+08	1.04523e+10
ENSG00000187815	ZFP69	0.01454366782676409E0	0.03916010003996352E0	158581779054062	158581779054062	5.26198e+15	3.31815e+15	0.003126863874529477E0	0.01021928957802764E0
ENSG00000196757	ZNF700	0.003404264611654802E0	0.01208208833896572E0	1.58519e+15	1.58519e+15	1.77365e+15	1.11889e+15	0.006274994682859652E0	0.01813980572725498E0
ENSG00000066583	ISOC1	3.60811e+11	0.001994491356992594E0	1.58504e+15	1.58504e+15	246897181981222	1.55767e+15	0.001350635840391761E0	0.005153973573351624E0
ENSG00000158717	RNF166	0.00163532398097439E0	0.006679077433044154E0	1.58488e+15	1.58488e+15	1.83825e+15	1.15987e+15	0.002053139092037754E0	0.00722478832437215E0
ENSG00000196812	ZSCAN16	4.39954e+11	0.002338327235130584E0	1.58457e+15	1.58457e+15	6.86648e+15	4.33334e+15	5.65613e+11	0.002524036783654887E0
ENSG00000109881	CCDC34	1.13906e+11	8.07917e+11	1.58447e+15	1.58447e+15	2.55316e+15	1.61136e+15	1.12779e+11	6.90525e+11
ENSG00000166582	CENPV	2.95625e+10	2.8701e+11	1.58343e+15	1.58343e+15	9.31288e+15	5.88145e+15	1.34257e+07	1.28132e+11
ENSG00000125319	HROB	0.01116386335815235E0	0.03157143252643447E0	1.58341e+15	1.58341e+15	1.62082e+15	1.02362e+15	0.02429145358973453E0	0.0546382807303181E0
ENSG00000260007	---	0.0407146399496091E0	0.09000887064186268E0	1.58332e+15	1.58332e+15	7.07033e+15	4.46551e+15	0.02971251965516812E0	0.06458923787109222E0
ENSG00000104290	FZD3	3.05425e+10	2.9538e+11	1.58323e+15	1.58323e+15	1.3793e+15	871191574978397	4.608e+10	3.37646e+11
ENSG00000112312	GMNN	1.04386e+08	3.84709e+09	1.58273e+15	1.58273e+15	6.53048e+15	4.12609e+15	7.67226e+07	2.50721e+09
ENSG00000162105	SHANK2	6.55425e+10	5.24117e+11	1.58235e+15	1.58235e+15	1.76741e+15	1.11695e+15	6.3306e+09	7.07999e+10
ENSG00000105072	C19orf44	3.21823e+10	3.04813e+11	1.58223e+15	1.58223e+15	1.02127e+15	6.45465e+15	4.74761e+10	3.46531e+11
ENSG00000168496	FEN1	5.41773e+09	7.66994e+10	158191280706721	158191280706721	1.19412e+15	7.54859e+15	4.79559e+08	9.92878e+09
ENSG00000130347	RTN4IP1	0.005204764439291328E0	0.01709546226344801E0	158172537593653	158172537593653	6.35799e+15	4.01965e+15	0.002095086698388923E0	0.007344820151110096E0
ENSG00000249471	ZNF324B	0.01488825880717808E0	0.0398969009362008E0	1.58169e+15	1.58169e+15	4.38337e+15	2.77132e+15	0.0374752500783477E0	0.07786388791034764E0
ENSG00000172006	ZNF554	0.04180347392505811E0	0.09201084021269249E0	1.58155e+15	1.58155e+15	550028634891261	3.47777e+15	0.1143303258752782E0	0.189148065289292E0
ENSG00000028277	POU2F2	0.002646092265794969E0	0.009848759616771428E0	1.58149e+15	1.58149e+15	233334087364171	1.47541e+15	0.008725915549889416E0	0.02377765473935751E0
ENSG00000165490	DDIAS	0.006025305735362192E0	0.01923368383959366E0	1.58149e+15	1.58149e+15	3.72681e+15	2.35652e+15	0.01976499422069441E0	0.04641768940102273E0
ENSG00000068615	REEP1	0.002574687318789645E0	0.009628878512249224E0	1.58136e+15	1.58136e+15	9.43811e+15	5.96837e+15	0.006982271627800719E0	0.0197562405580446E0
ENSG00000287808	DHX9-AS1	0.008265541969144181E0	0.02480412889581598E0	1.58117e+15	1.58117e+15	1.47025e+15	0.9298456883166668E0	0.00612666410122163E0	0.0178140299839172E0
ENSG00000119522	DENND1A	2.30493e+10	2.37905e+11	1.581e+15	1.581e+15	5.00151e+15	3.16352e+15	3.3013e+10	2.60729e+11
ENSG00000169783	LINGO1	0.002225112412593444E0	0.00858359869967509E0	1.58082e+15	1.58082e+15	1.05812e+15	6.6935e+15	3.01486e+11	0.001517572707155773E0
ENSG00000134291	TMEM106C	5.02653e+10	4.2826e+11	1.58046e+15	1.58046e+15	9.55857e+15	6.04797e+15	6.44024e+09	7.1684e+10
ENSG00000101868	POLA1	2.7013e+11	0.0015909056243828E0	1.5804e+15	1.5804e+15	4.06014e+15	2.56906e+15	6.44542e+10	4.40281e+11
ENSG00000263956	NBPF11	0.001708140484771562E0	0.00693217059322131E0	1.58015e+15	1.58015e+15	2.32231e+15	1.46968e+15	7.81874e+11	0.003291878548849067E0
ENSG00000104967	NOVA2	1.19487e+08	4.20989e+09	1.57945e+15	1.57945e+15	1.00827e+15	6.3837e+15	2.65562e+07	1.17398e+09
ENSG00000157833	GAREM2	0.00362641330641575E0	0.01268911272892288E0	157933229921039	157933229921039	228265012704387	1.44533e+15	0.005676046550871214E0	0.01672126203104516E0
ENSG00000290548	---	0.008220616492644566E0	0.02468819197897828E0	1.57912e+15	1.57912e+15	3.34914e+15	2.1209e+15	0.009249393845555473E0	0.02492867689432877E0
ENSG00000149050	ZNF214	0.01521973218159709E0	0.04060713513169328E0	1.57857e+15	1.57857e+15	3.81959e+15	2.41966e+15	0.008797591614032058E0	0.02395439529538305E0
ENSG00000213123	DYNLT2B	0.05068031942840323E0	0.107185787652248E0	1.57851e+15	1.57851e+15	8.04825e+15	5.09863e+15	0.04467266193202418E0	0.08976676407095426E0
ENSG00000133136	GNG5B	0.03719131525772806E0	0.08357345106987547E0	1.57804e+15	1.57804e+15	3.89649e+15	2.46919e+15	0.04473507620479964E0	0.08986649060975613E0
ENSG00000256771	ZNF253	5.20558e+09	7.47497e+10	1.57804e+15	1.57804e+15	296033153303089	1.87595e+15	6.96121e+09	7.61562e+10
ENSG00000106268	NUDT1	0.002073638420276348E0	0.008097558031179139E0	1.57798e+15	1.57798e+15	1.5678e+15	9.93549e+15	0.003042576502274941E0	0.009977266262883398E0
ENSG00000110900	TSPAN11	1.13217e+08	2.33032e+10	1.57773e+15	1.57773e+15	7.82636e+15	4.96052e+15	8.90238e+08	1.59021e+10
ENSG00000198743	SLC5A3	3.21436e+11	0.001830934372503973E0	1.5774e+15	1.5774e+15	4.79558e+15	3.04019e+15	2.5086e+10	0.001306585468184486E0
ENSG00000196581	AJAP1	0.04070126038727571E0	0.08999344424729819E0	1.57704e+15	1.57704e+15	320788468996814	2.03412e+15	0.1117628462717193E0	0.1858044102279836E0
ENSG00000235501	CNN3-DT	2.26303e+10	2.34614e+11	1.57702e+15	1.57702e+15	1.97136e+15	1.25006e+15	6.93662e+09	7.59462e+10
ENSG00000185551	NR2F2	4.18843e+10	3.72193e+11	1.57592e+15	1.57592e+15	2.53423e+15	1.6081e+15	2.40979e+10	2.03098e+11
ENSG00000198088	NUP62CL	0.1183765408313538E0	0.2090850379325279E0	1.57574e+15	1.57574e+15	2.15146e+15	1.36537e+15	0.02647745726483706E0	0.05869127944324808E0
ENSG00000198157	HMGN5	8.27057e+11	0.00387570996669721E0	1.57505e+15	1.57505e+15	1.16312e+15	7.38467e+15	1.9447e+11	0.00106624739692357E0
ENSG00000166508	MCM7	2.49068e+09	4.30147e+10	1.57469e+15	1.57469e+15	3.42504e+15	2.17506e+15	2.49835e+08	6.2012e+09
ENSG00000171960	PPIH	2.29623e+08	6.96834e+09	1.57464e+15	1.57464e+15	2.75064e+15	1.74684e+15	2.60229e+08	6.38446e+09
ENSG00000231822	SMC3P1	0.001886044190707704E0	0.007513179153575773E0	1.57376e+15	1.57376e+15	956958593169603	6.08071e+15	0.0051291425789485E0	0.0153677507192792E0
ENSG00000165023	DIRAS2	0.002251491235316853E0	0.008662141156563854E0	1.57349e+15	1.57349e+15	816136246874315	5.18678e+15	0.007572533070408297E0	0.02110520814904834E0
ENSG00000288869	SMANTIS	0.01914357658611153E0	0.04901118186988816E0	1.57319e+15	1.57319e+15	898237261443712	5.70965e+15	0.04174011997325214E0	0.08510262604553714E0
ENSG00000134202	GSTM3	1.28981e+10	8.88397e+11	1.57281e+15	1.57281e+15	2.12557e+15	1.35145e+15	4.5112e+10	3.32556e+11
ENSG00000152926	ZNF117	5.26886e+11	0.002696381488943128E0	1.57257e+15	1.57257e+15	7.45591e+15	4.74122e+15	0.001885976854279953E0	0.006732621284273127E0
ENSG00000112759	SLC29A1	4.91619e+08	4.22186e+11	1.57232e+15	1.57232e+15	274801143498207	1.74774e+15	3.50576e+09	4.52977e+10
ENSG00000149970	CNKSR2	3.23947e+11	0.001843743142438779E0	1.57191e+15	1.57191e+15	2.08494e+15	1.32637e+15	2.29707e+11	0.001220902572181034E0
ENSG00000235823	OLMALINC	0.002541591196494628E0	0.009538091041196338E0	1.57126e+15	1.57126e+15	2.00159e+15	1.27388e+15	0.001439456585943401E0	0.005407771428431944E0
ENSG00000223865	HLA-DPB1	3.43696e+09	5.52824e+10	1.57072e+15	1.57072e+15	1.5509e+15	98738122323199	1.84224e+09	2.74636e+08
ENSG00000171798	KNDC1	0.002231987842361899E0	0.008603587904558152E0	1.5707e+15	1.5707e+15	1.40857e+15	8.96776e+15	0.00140775572740434E0	0.005321384785117023E0
ENSG00000137821	LRRC49	1.01275e+11	7.36915e+11	1.57067e+15	1.57067e+15	1.98468e+15	126358890636367	9.91209e+08	6.23185e+10
ENSG00000109794	FAM149A	0.04345581160286744E0	0.09480164486547339E0	1.57043e+15	1.57043e+15	6.97279e+15	4.44005e+15	0.04892611904682583E0	0.0962635943401368E0
ENSG00000233184	DPH5-DT	0.02508011286484877E0	0.06139234314017831E0	1.57035e+15	1.57035e+15	4.53019e+15	288482913159644	0.06389200469577082E0	0.1191712620423439E0
ENSG00000161298	ZNF382	0.003489239958615904E0	0.01230680293478762E0	1.57012e+15	1.57012e+15	1.73931e+15	1.10775e+15	0.004865707991315479E0	0.0147132981161353E0
ENSG00000127586	CHTF18	8.29059e+11	0.003878505998295416E0	1.57012e+15	1.57012e+15	4.27161e+15	2.72057e+15	2.37852e+11	0.001254679474881839E0
ENSG00000135451	TROAP	1.85731e+11	0.001185845892578548E0	1.5701e+15	1.5701e+15	5.95781e+15	3.79454e+15	1.08771e+11	6.7095e+11
ENSG00000171316	CHD7	8.45404e+09	1.08043e+11	1.5699e+15	1.5699e+15	1.7901e+15	1.14026e+15	6.34523e+09	7.08509e+10
ENSG00000255310	---	7.34288e+11	0.003513483778697347E0	1.56926e+15	1.56926e+15	1.22288e+15	7.79274e+15	9.05098e+11	0.003722280175706182E0
ENSG00000179104	TMTC2	9.91013e+11	0.004460984557055032E0	1.56905e+15	1.56905e+15	1.05767e+15	6.74081e+15	7.41222e+11	0.00314901732865753E0
ENSG00000128294	TPST2	3.56873e+10	3.29194e+11	1.56902e+15	1.56902e+15	4.57742e+15	2.91738e+15	9.47466e+10	6.01059e+11
ENSG00000124593	---	0.0647695209863194E0	0.130523211872947E0	1.56878e+15	1.56878e+15	1.70928e+15	1.08956e+15	0.1598795734797168E0	0.2458528816427324E0
ENSG00000143995	MEIS1	6.22547e+09	8.464e+10	1.56874e+15	1.56874e+15	4.10948e+15	2.6196e+15	1.44976e+09	2.28551e+10
ENSG00000259642	ST20-AS1	0.01272340452024874E0	0.03514570754938711E0	1.56854e+15	1.56854e+15	4.32084e+15	2.75468e+15	0.03741784410717237E0	0.07777909987559206E0
ENSG00000181007	ZFP82	0.03380918702326863E0	0.07758562702793183E0	1.56832e+15	1.56832e+15	1.77829e+15	1.13388e+15	0.02530072009881267E0	0.05656449159496001E0
ENSG00000166402	TUB	0.001277872960161314E0	0.005478602645302759E0	1.56823e+15	1.56823e+15	3.50822e+15	2.23706e+15	3.50853e+11	0.001711701744633756E0
ENSG00000250091	DNAH10OS	0.007778090898814908E0	0.02357068373691312E0	1.56772e+15	1.56772e+15	1.10768e+15	7.06555e+15	0.02435414391429479E0	0.05475197122668161E0
ENSG00000105835	NAMPT	1.11045e+08	4.0258e+09	1.56735e+15	1.56735e+15	1.24002e+15	7.91158e+15	3.97427e+08	8.72256e+09
ENSG00000178966	RMI1	2.71625e+11	0.001598368867015171E0	1.56712e+15	1.56712e+15	3.76125e+15	2.40011e+15	1.44987e+11	8.45386e+11
ENSG00000188322	SBK1	5.22292e+09	7.49222e+10	1.56688e+15	1.56688e+15	1.33907e+15	8.5461e+15	3.47335e+09	4.50031e+09
ENSG00000169047	IRS1	1.64754e+09	3.12987e+10	1.5665e+15	1.5665e+15	2.28459e+15	1.45841e+15	5.71273e+07	1.13112e+10
ENSG00000146410	MTFR2	0.005911275485150845E0	0.01895747288973462E0	15664055888958	15664055888958	8.6154e+15	5.50011e+15	0.01302637956426883E0	0.03298952331372568E0
ENSG00000131351	HAUS8	0.0052631946861404E0	0.01726318033078902E0	1.56635e+15	1.56635e+15	1.5581e+15	9.94732e+15	0.003732538936932626E0	0.01180738802326707E0
ENSG00000100228	RAB36	4.2641e+10	0.002279267708886902E0	1.5657e+15	1.5657e+15	1.97791e+15	1.26327e+15	7.69796e+10	5.10221e+11
ENSG00000133640	LRRIQ1	0.007114545773787245E0	0.02194439522101739E0	1.56559e+15	1.56559e+15	5.76377e+15	3.68155e+15	0.009832175371121457E0	0.02617696605566561E0
ENSG00000181350	LRRC75A	0.00123448825672726E0	0.00531097002680086E0	1.5654e+15	1.5654e+15	6.63734e+15	4.24004e+15	1.09512e+10	1.088e+11
ENSG00000177932	ZNF354C	3.87165e+10	3.50017e+11	1.56528e+15	1.56528e+15	2.88946e+15	1.84597e+15	2.77873e+10	2.27775e+10
ENSG00000156802	ATAD2	1.04044e+08	2.19287e+10	1.5649e+15	1.5649e+15	1.21239e+15	7.74741e+15	8.09597e+08	1.48387e+10
ENSG00000186871	ERCC6L	5.34161e+10	0.002724684646974288E0	1.56477e+15	1.56477e+15	2.33548e+15	1.49254e+15	4.17708e+11	0.001973828865401903E0
ENSG00000173320	STOX2	5.56391e+08	7.81393e+10	1.56458e+15	1.56458e+15	531338504732182	3.39604e+15	8.13574e+09	8.57864e+10
ENSG00000156587	UBE2L6	0.001431973545402366E0	0.006018141734309854E0	1.5642e+15	1.5642e+15	414733621023414	2.65141e+15	6.966e+11	0.002990167842279065E0
ENSG00000156172	CFAP418	0.05843662384411802E0	0.1204371878024646E0	1.56406e+15	1.56406e+15	6.76881e+15	4.32772e+15	0.08073514331942752E0	0.1434556911774537E0
ENSG00000186185	KIF18B	2.69693e+10	2.68319e+11	1.56338e+15	1.56338e+15	6.09149e+15	3.89637e+15	5.08303e+09	5.95974e+10
ENSG00000136895	GARNL3	0.02733653708009137E0	0.06589455388750419E0	1.56279e+15	1.56279e+15	7.73401e+15	4.94886e+15	0.07544133030542466E0	0.1358117840227507E0
ENSG00000165891	E2F7	6.02738e+06	5.37106e+07	1.56277e+15	1.56277e+15	8.67806e+15	5.55301e+15	7.97765e+06	5.24065e+08
ENSG00000127946	HIP1	1.00668e+09	2.13774e+10	1.56204e+15	1.56204e+15	13937989272704	892293093996866	2.76317e+08	6.69392e+09
ENSG00000163918	RFC4	2.91841e+10	0.001696732512593464E0	1.56144e+15	1.56144e+15	485747886051681	3.11089e+15	1.13351e+11	6.93423e+11
ENSG00000120885	CLU	7.50604e+06	6.28095e+07	1.56137e+15	1.56137e+15	267187457793706	1.71124e+15	215128	2.17529e+08
ENSG00000130511	SSBP4	0.001128336731110338E0	0.004938102695475684E0	1.5611e+15	1.5611e+15	342551722582576	2.1943e+15	0.001195194833422555E0	0.004688071698731663E0
ENSG00000177337	DLGAP1-AS1	0.002293524816968824E0	0.008776593702071166E0	156039950990767	156039950990767	6.01761e+15	385645738568326	0.001509164327020715E0	0.005625223732771E0
ENSG00000106992	AK1	0.03155758592285726E0	0.07353498141944759E0	1.56039e+15	1.56039e+15	1.81632e+15	1.16402e+15	0.02568443435460809E0	0.05724029457150928E0
ENSG00000067992	PDK3	7.72992e+10	5.95085e+11	1.56033e+15	1.56033e+15	2.27289e+15	1.45667e+15	3.55517e+10	2.75213e+10
ENSG00000128708	HAT1	6.12365e+11	0.003037625933663937E0	1.56017e+15	1.56017e+15	7.04529e+15	4.51573e+15	0.00131116274659804E0	0.005037245892184305E0
ENSG00000203760	CENPW	0.004979634509560042E0	0.01646371164990477E0	1.5595e+15	1.5595e+15	2.0937e+15	1.34254e+15	0.01604538360452292E0	0.03919478761292497E0
ENSG00000151136	ABTB3	3.25941e+11	0.001852243702055698E0	1.55933e+15	1.55933e+15	781465981800412	5.01154e+15	3.38616e+11	0.001663263890540756E0
ENSG00000267041	ZNF850	1.30686e+08	4.50289e+09	1.55918e+15	1.55918e+15	2.88927e+15	1.85307e+15	5.56081e+08	1.10728e+10
ENSG00000166394	CYB5R2	0.004680132870980447E0	0.01565389195818299E0	155915450054525	155915450054525	7.34815e+15	4.71291e+15	0.002889579797479125E0	0.0095738187115158E0
ENSG00000187867	PALM3	2.40389e+11	0.001454127535785426E0	1.55858e+15	1.55858e+15	1.2217e+15	783855639549216	7.37821e+10	4.92277e+11
ENSG00000140451	PIF1	0.005946406601568669E0	0.01904638505464852E0	1.55814e+15	1.55814e+15	1.70086e+15	1.0916e+15	0.01909440618819302E0	0.04518723272449526E0
ENSG00000130477	UNC13A	8.89667e+11	0.004097947391418698E0	1.55759e+15	1.55759e+15	6.32353e+15	405980419361071	2.18659e+11	0.001174592845165554E0
ENSG00000163754	GYG1	1.5499e+11	0.001025823352453636E0	155750302567222	155750302567222	6.98258e+15	4.48319e+15	5.94984e+10	4.14484e+11
ENSG00000116667	C1orf21	3.87249e+09	6.00877e+10	1.5574e+15	1.5574e+15	5.19186e+15	3.33367e+15	2.34006e+09	3.29955e+10
ENSG00000004777	ARHGAP33	8.31611e+11	0.003888139295566943E0	1.55707e+15	1.55707e+15	5.51449e+15	3.54159e+15	1.52237e+11	8.79632e+11
ENSG00000099625	CBARP	0.01979831800387929E0	0.05044856887774788E0	155677783113593	155677783113593	1.63377e+15	104945792549848	0.007937933026305003E0	0.02193228429319884E0
ENSG00000163507	CIP2A	3.17588e+10	3.02301e+11	1.55675e+15	1.55675e+15	4.88823e+15	3.14002e+15	3.0967e+09	2.4862e+11
ENSG00000135097	MSI1	4.37193e+10	3.85658e+11	1.55659e+15	1.55659e+15	1.64734e+15	1.0583e+15	1.10526e+10	1.09344e+11
ENSG00000037757	MRI1	0.004949282679327826E0	0.01639034532532169E0	1.55616e+15	1.55616e+15	3.16822e+15	2.03592e+15	0.01624468773004963E0	0.03955105994268059E0
ENSG00000075218	GTSE1	2.71579e+10	2.69589e+11	1.55563e+15	1.55563e+15	720057418699028	4.62873e+15	2.77581e+10	2.27668e+11
ENSG00000006625	GGCT	5.15834e+11	0.002651407714600858E0	155494558969988	155494558969988	4.99622e+15	3.21311e+15	1.76125e+11	9.87815e+11
ENSG00000135299	ANKRD6	3.93156e+10	0.002137275001014813E0	1.55466e+15	1.55466e+15	3.69482e+15	2.37661e+15	1.12557e+11	6.89766e+11
ENSG00000187609	EXD3	0.003785983551351328E0	0.01312260993602181E0	1.55452e+15	1.55452e+15	5.66697e+15	3.64548e+15	0.002194455985779062E0	0.007641729563557607E0
ENSG00000181450	ZNF678	3.55131e+11	0.00197017904195674E0	1.55449e+15	1.55449e+15	2.11591e+15	1.36116e+15	7.51781e+11	0.003186701045639056E0
ENSG00000285053	---	0.003024654714302759E0	0.01097153559880077E0	1.55364e+15	1.55364e+15	1.54158e+15	9.92234e+15	0.009475675644133716E0	0.02543669601892608E0
ENSG00000185149	NPY2R	0.01147917845173302E0	0.03224905888778234E0	1.55354e+15	1.55354e+15	2.40607e+15	1.54876e+15	0.006122100085884511E0	0.01781176925681761E0
ENSG00000135905	DOCK10	0.08861504085616975E0	0.1669906493774845E0	1.55338e+15	1.55338e+15	858899519582438	552921698321771	0.1571340633000057E0	0.2427462265792835E0
ENSG00000145416	MARCHF1	7.05214e+11	0.003403129181656284E0	1.5532e+15	1.5532e+15	1.10241e+15	7.09765e+15	0.002456563432800691E0	0.008349702306168306E0
ENSG00000145020	AMT	0.1119254229006437E0	0.1998790136099147E0	1.55311e+15	1.55311e+15	888453905341531	5.7205e+15	0.1510195758112595E0	0.235395631084897E0
ENSG00000124191	TOX2	0.03507037842737736E0	0.07981460412855572E0	1.55303e+15	1.55303e+15	1.07838e+15	6.94374e+15	0.003814483155304874E0	0.01201303927497834E0
ENSG00000204519	ZNF551	9.42875e+11	0.004278548465818286E0	1.55285e+15	1.55285e+15	2.82902e+15	1.82183e+15	0.001627527967441401E0	0.005971833798590258E0
ENSG00000136531	SCN2A	0.01299380854770139E0	0.03576095547446869E0	1.55275e+15	1.55275e+15	3.46012e+15	2.22838e+15	0.03950187561572272E0	0.08126992059210157E0
ENSG00000167900	TK1	1.38154e+10	1.57637e+11	155253639561648	155253639561648	5.21882e+15	3.36148e+15	2.20518e+09	3.15356e+10
ENSG00000151967	SCHIP1	1.39543e+11	9.41312e+11	1.55253e+15	1.55253e+15	7.3345e+15	4.72422e+15	2.43523e+11	0.001276749682270311E0
ENSG00000166199	ALKBH3	0.01780378784827654E0	0.04611010493203235E0	1.55243e+15	1.55243e+15	9564504378033	6.16099e+15	0.05378268934358296E0	0.1037712114729741E0
ENSG00000162878	PKDCC	0.001889885567945637E0	0.007517830026649621E0	1.55242e+15	1.55242e+15	1.43555e+15	9.24715e+15	7.8816e+11	0.003316359221836071E0
ENSG00000142549	IGLON5	0.01326258168747004E0	0.03638668488728607E0	1.55241e+15	1.55241e+15	7.93044e+15	5.10847e+15	0.009589781019371491E0	0.02569337556133493E0
ENSG00000112394	SLC16A10	0.04612599622999268E0	0.09923228205386524E0	1.55207e+15	1.55207e+15	3.03739e+15	1.957e+15	0.005065474204089554E0	0.01520291126410994E0
ENSG00000035499	DEPDC1B	7.31297e+11	0.003505140027902993E0	1.55179e+15	1.55179e+15	3.60882e+15	2.32558e+15	1.87044e+11	0.001032331123359355E0
ENSG00000164187	LMBRD2	4.82049e+11	0.002524832779081249E0	1.55175e+15	1.55175e+15	1.48495e+15	9.56952e+15	0.001772984193395408E0	0.006417253293190693E0
ENSG00000260257	---	0.08215332054509589E0	0.1574950743519648E0	1.55162e+15	1.55162e+15	5.08363e+15	3.27634e+15	0.08415204365685557E0	0.1483211421424367E0
ENSG00000094804	CDC6	0.001817744384165174E0	0.007290684893750075E0	1.55152e+15	1.55152e+15	7.43457e+15	4.79179e+15	1.72817e+11	9.71783e+11
ENSG00000183763	TRAIP	1.15844e+11	8.18361e+11	1.55143e+15	1.55143e+15	2.11086e+15	1.36059e+15	1.89936e+10	1.68867e+11
ENSG00000197978	GOLGA6L9	2.8615e+11	0.00166916842904566E0	1.55106e+15	1.55106e+15	3.98895e+15	2.57175e+15	3.68877e+11	0.001780795977507916E0
ENSG00000185347	TEDC1	0.01099285620102499E0	0.03124496006348754E0	1.55104e+15	1.55104e+15	118801475939737	7.65949e+15	0.004850809113067822E0	0.01469036503910113E0
ENSG00000185808	PIGP	0.08729647370946934E0	0.1650812251019263E0	1.55077e+15	1.55077e+15	7.50943e+15	4.84237e+15	0.1544418092057223E0	0.2393610840934423E0
ENSG00000100307	CBX7	0.07616739084112396E0	0.1482022395078921E0	1.55077e+15	1.55077e+15	3.34999e+15	2.16022e+15	0.138244791255318E0	0.2203952455735156E0
ENSG00000152082	MZT2B	9.11262e+11	0.004170089589871175E0	1.55076e+15	1.55076e+15	4.63155e+15	2.98663e+15	0.00263454587032705E0	0.008869639826780977E0
ENSG00000121653	MAPK8IP1	3.93972e+10	3.54122e+11	1.5507e+15	1.5507e+15	3.83479e+15	2.47295e+15	1.97868e+10	1.74616e+11
ENSG00000152217	SETBP1	2.19796e+11	0.001356402957024067E0	1.55042e+15	1.55042e+15	5.09754e+15	32878537686824	5.70418e+10	4.00146e+11
ENSG00000289194	---	0.01591422998044496E0	0.04207678109179901E0	155007951567422	155007951567422	5.32997e+15	3.43851e+15	0.01676507547055844E0	0.0405721175701688E0
ENSG00000234546	LNCTAM34A	0.09322565311665433E0	0.1736999644153647E0	1.54952e+15	1.54952e+15	2.43942e+15	1.57431e+15	0.0751768968408706E0	0.1353923191549188E0
ENSG00000204128	C2orf72	0.01874993559093097E0	0.04816126339070118E0	1.54924e+15	1.54924e+15	316788668911275	2.0448e+15	0.007137837629264223E0	0.02009687991031373E0
ENSG00000256092	SBNO1-AS1	0.1277632510433632E0	0.2220417583344789E0	1.54912e+15	1.54912e+15	1.2583e+15	0.8122668563983173E0	0.04710986790685822E0	0.09350141508324339E0
ENSG00000159086	PAXBP1	5.55004e+09	7.80224e+09	1.54798e+15	1.54798e+15	8.55858e+15	5.52887e+15	6.86457e+07	7.5216e+10
ENSG00000164105	SAP30	0.00369797761007463E0	0.01289339514941199E0	1.54778e+15	1.54778e+15	1.20962e+15	7.81517e+15	0.00934420073939395E0	0.02514563055022974E0
ENSG00000103021	CCDC113	0.05559234474647883E0	0.1157288882638826E0	1.54766e+15	1.54766e+15	9.97588e+15	6.4458e+15	0.01937767310131358E0	0.04569221841351517E0
ENSG00000231365	WARS2-AS1	0.02696231046285374E0	0.06515368431992977E0	1.54693e+15	1.54693e+15	8.95034e+15	5.78589e+15	0.07489188425148141E0	0.1350576196535975E0
ENSG00000233232	NPIPB7	0.08777860066829886E0	0.165725432204532E0	1.54692e+15	1.54692e+15	1.85415e+15	1.19861e+15	0.1461635770639031E0	0.229587988384993E0
ENSG00000115163	CENPA	8.27861e+10	6.26713e+11	1.54685e+15	1.54685e+15	1.5817e+15	1.02253e+15	6.36234e+10	4.35901e+11
ENSG00000080839	RBL1	6.02993e+10	4.90277e+11	1.54667e+15	1.54667e+15	2.97372e+15	1.92266e+15	1.07003e+10	1.0676e+10
ENSG00000280385	---	0.02025271939944477E0	0.05142003419133005E0	1.54657e+15	1.54657e+15	6.43414e+15	416025412035883	0.03958388855533579E0	0.08140291183600212E0
ENSG00000064687	ABCA7	0.03931454778473197E0	0.08746155314471091E0	1.54652e+15	1.54652e+15	8.0496e+15	5.20498e+15	0.1052155822327756E0	0.1772886835048672E0
ENSG00000130520	LSM4	7.41441e+09	9.77783e+10	1.54512e+15	1.54512e+15	1.14603e+15	7.4171e+15	4.29747e+09	5.25338e+10
ENSG00000107537	PHYH	2.49326e+11	0.001493407714690249E0	1.54511e+15	1.54511e+15	2.17834e+15	1.40983e+15	1.72188e+11	9.69025e+11
ENSG00000100592	DAAM1	7.81614e+08	1.74689e+10	154487691594886	154487691594886	7.33467e+15	4.74774e+15	1.13024e+08	1.90058e+10
ENSG00000092964	DPYSL2	5.26959e+07	2.40519e+09	1.54454e+15	1.54454e+15	3.97411e+15	2.57301e+15	2.12729e+07	9.96847e+07
ENSG00000177875	CCDC184	3.28367e+11	0.00186054809318757E0	1.54426e+15	1.54426e+15	4.04269e+15	2.61788e+15	3.23082e+11	0.00160038395514171E0
ENSG00000121440	PDZRN3	8.00802e+11	0.003776476673097321E0	1.5442e+15	1.5442e+15	3.1841e+15	2.06198e+15	0.001138834159709348E0	0.004499643231364253E0
ENSG00000132780	NASP	1.94721e+09	2.0912e+11	1.54396e+15	1.54396e+15	4.08043e+15	2.64283e+15	5.48346e+09	6.34997e+10
ENSG00000259431	THTPA	0.001945503251060088E0	0.007693744138527902E0	1.54385e+15	1.54385e+15	136872531048286	8.86568e+15	3.91717e+11	0.001869868600230468E0
ENSG00000135678	CPM	0.001479671542807401E0	0.006179430696167353E0	1.54381e+15	1.54381e+15	1.60185e+15	1.0376e+15	0.004428182062261753E0	0.01361281072190591E0
ENSG00000147231	RADX	5.42376e+11	0.002758581026245297E0	154380469127403	154380469127403	1.39713e+15	9.04993e+15	7.10154e+11	0.003039069890242337E0
ENSG00000133627	ACTR3B	0.003782222062710647E0	0.01311555938766312E0	1.54369e+15	1.54369e+15	1.31284e+15	8.50457e+15	0.003484455254731317E0	0.01119241760974967E0
ENSG00000169609	C15orf40	0.006446870596591677E0	0.02023896981842023E0	154331324717999	154331324717999	1.01114e+15	6.55178e+15	0.006188278934022276E0	0.01793707737205879E0
ENSG00000122547	EEPD1	0.06978379010582814E0	0.1385308011643435E0	154298677199347	154298677199347	666692521007604	4.32079e+15	0.07630830353480121E0	0.1371091680843859E0
ENSG00000170836	PPM1D	5.99542e+07	2.63386e+09	1.54287e+15	1.54287e+15	8.14009e+15	5.27595e+15	1.44593e+08	4.03685e+09
ENSG00000197872	CYRIA	5.58271e+11	0.00282105596332462E0	1.5423e+15	1.5423e+15	1.71453e+15	1.11167e+15	0.001345439213819687E0	0.005138327755467852E0
ENSG00000188211	NCR3LG1	2.27443e+11	0.001389271043441702E0	1.54226e+15	1.54226e+15	2.4188e+15	1.56835e+15	2.50405e+11	0.001304900550902837E0
ENSG00000076248	UNG	1.99135e+08	6.22278e+09	1.54176e+15	1.54176e+15	6.82304e+15	4.4255e+15	5.64207e+07	1.99287e+08
ENSG00000157570	TSPAN18	3.24426e+07	1.69179e+09	1.54114e+15	1.54114e+15	3.36215e+15	2.18159e+15	6.63212e+06	4.59283e+08
ENSG00000197121	PGAP1	1.98511e+10	2.11735e+11	1.5411e+15	1.5411e+15	9.53184e+15	6.18509e+15	5.423e+09	3.85228e+11
ENSG00000081479	LRP2	4.44371e+11	0.002352904582841405E0	154076162293882	154076162293882	2.52506e+15	1.63884e+15	1.97417e+10	0.001079038155678468E0
ENSG00000168078	PBK	6.10834e+09	8.35322e+10	1.54056e+15	1.54056e+15	6.19122e+15	4.0188e+15	1.30465e+10	1.24937e+11
ENSG00000143416	SELENBP1	7.12369e+11	0.003428443168895146E0	1.54049e+15	1.54049e+15	1.22044e+15	7.92245e+15	3.8076e+08	2.89806e+11
ENSG00000175322	ZNF519	0.001825037475060845E0	0.007311592141466331E0	1.5401e+15	1.5401e+15	1.9222e+15	1.2481e+15	0.002560479920505117E0	0.0086526987313608E0
ENSG00000177084	POLE	2.5234e+10	2.55107e+11	1.53995e+15	1.53995e+15	1.37681e+15	8.94061e+15	5.36198e+09	6.22965e+10
ENSG00000196782	MAML3	0.001481275005050166E0	0.006180747051858008E0	1.53983e+15	1.53983e+15	2.00087e+15	1.29941e+15	7.0867e+11	0.003033643811927438E0
ENSG00000185798	WDR53	1.43384e+11	9.59851e+11	1.53952e+15	1.53952e+15	7.60742e+15	4.94142e+15	2.2091e+11	0.001185325221228178E0
ENSG00000290912	HERC2P7	0.001564827006030824E0	0.006462496489653736E0	1.53937e+15	1.53937e+15	5.17797e+15	3.3637e+15	0.005530375836034409E0	0.01635381226398227E0
ENSG00000125871	MGME1	0.006915079470390461E0	0.02143598394592042E0	1.53924e+15	1.53924e+15	4.30411e+15	279626672812984	0.02002106033460883E0	0.04690152744274803E0
ENSG00000108641	B9D1	0.003409445675984944E0	0.01209131869651774E0	1.53918e+15	1.53918e+15	1.14382e+15	7.43132e+15	0.002598133357742644E0	0.008763089909583997E0
ENSG00000013810	TACC3	1.82796e+09	3.36354e+10	1.53916e+15	1.53916e+15	1.7315e+15	112496800062311	4.84562e+08	1.00029e+10
ENSG00000175497	DPP10	0.008924840785967754E0	0.02643046382328517E0	1.53888e+15	1.53888e+15	1.61318e+15	104828287178123	0.0026060372048771E0	0.0087855326201828E0
ENSG00000141480	ARRB2	0.003670109936412873E0	0.01280575961431923E0	1.53839e+15	1.53839e+15	2.11846e+15	1.37706e+15	0.003038501012985495E0	0.009966226607687841E0
ENSG00000128891	CCDC32	0.004958850097610367E0	0.01641816172214002E0	1.53824e+15	1.53824e+15	1.42372e+15	9.25553e+15	0.00430827154973416E0	0.01333164900862048E0
ENSG00000196369	SRGAP2B	3.11003e+11	0.001785978373490816E0	1.53807e+15	1.53807e+15	59051451605002	3.83932e+15	2.9438e+11	0.001489168670147051E0
ENSG00000142065	ZFP14	0.006209085746561789E0	0.01965488120359505E0	1.53789e+15	1.53789e+15	9.82443e+15	6.38823e+15	0.01449756546698385E0	0.0360019034331141E0
ENSG00000198729	PPP1R14C	3.18439e+11	0.001817547101865931E0	1.53759e+15	1.53759e+15	1.75875e+15	114383284352936	1.69643e+11	9.5777e+11
ENSG00000176593	---	0.04174103070775886E0	0.0919021784948589E0	1.53738e+15	1.53738e+15	2.14396e+15	1.39456e+15	0.1149828557231E0	0.1900786671866581E0
ENSG00000114200	BCHE	0.001365401123342409E0	0.005772874884796268E0	1.53696e+15	1.53696e+15	1.31547e+15	8.55892e+15	0.001155300070668578E0	0.004558295928559885E0
ENSG00000196653	ZNF502	0.009378507983728574E0	0.02744443489493262E0	1.53639e+15	1.53639e+15	1.19545e+15	7.78091e+15	0.005849980682582368E0	0.01715099654551469E0
ENSG00000143344	RGL1	4.88056e+10	4.20043e+11	1.53622e+15	1.53622e+15	5.04164e+15	3.28184e+15	7.88831e+10	5.19626e+11
ENSG00000234420	ZNF37BP	9.02594e+11	0.004139210850728298E0	153608269330923	153608269330923	2.9347e+15	1.91051e+15	9.21149e+11	0.003772068434188812E0
ENSG00000182185	RAD51B	0.02161287458992841E0	0.05435058480760748E0	1.53556e+15	1.53556e+15	3.28524e+15	2.13944e+15	0.004052575390323595E0	0.01268279270640452E0
ENSG00000163689	CFAP20DC	0.02371996514361373E0	0.05866559992767802E0	1.53522e+15	1.53522e+15	3.48567e+15	2.27047e+15	0.06855440203461996E0	0.1257322614223989E0
ENSG00000131127	ZNF141	9.9853e+11	0.004489072475659585E0	1.53494e+15	1.53494e+15	1.78911e+15	1.16559e+15	5.27273e+11	0.002379583382104375E0
ENSG00000167840	ZNF232	2.5619e+11	0.001522088850229862E0	1.53489e+15	1.53489e+15	1.38572e+15	9.0281e+15	6.22e+10	4.28841e+11
ENSG00000117569	PTBP2	1.28198e+10	1.49685e+11	153487819155361	153487819155361	5.97566e+15	3.89324e+15	1.98752e+10	1.75281e+11
ENSG00000136014	USP44	0.005037585831835058E0	0.01661233441800076E0	1.5348e+15	1.5348e+15	1.1666e+15	7.601e+15	0.00282101276465027E0	0.009384239811986154E0
ENSG00000135045	C9orf40	0.01488529288234288E0	0.0398969009362008E0	1.53465e+15	1.53465e+15	1.20755e+15	786858585871909	0.03032693860163661E0	0.06570135658218638E0
ENSG00000090661	CERS4	0.001528348958785593E0	0.006341114215704366E0	1.53412e+15	1.53412e+15	1.93236e+15	1.25959e+15	5.54543e+11	0.002483519592021764E0
ENSG00000031691	CENPQ	0.0033378783962397E0	0.01188247518215693E0	1.53403e+15	1.53403e+15	1.43612e+15	9.36174e+15	0.003192432702233051E0	0.01039111343551568E0
ENSG00000100605	ITPK1	5.6832e+09	7.92847e+10	153392631774193	153392631774193	415655523321662	2.70975e+15	5.10584e+08	1.03725e+09
ENSG00000166670	MMP10	0.01853329904424088E0	0.04774304347999849E0	1.53384e+15	1.53384e+15	5.84781e+15	3.81252e+15	0.002130366174405497E0	0.00744992230840609E0
ENSG00000226549	SCDP1	0.01771067845514804E0	0.04591125165452169E0	1.53375e+15	1.53375e+15	7624754482653	4.97131e+15	0.001309283609351604E0	0.005035816410469177E0
ENSG00000231064	THBS3-AS1	0.002949983755897649E0	0.01076309420839233E0	1.53364e+15	1.53364e+15	169733873188337	1.10674e+15	0.002615030733758517E0	0.008809514031914024E0
ENSG00000082269	FAM135A	4.57089e+11	0.00240755461612549E0	1.53277e+15	1.53277e+15	3.45636e+15	2.25499e+15	8.43842e+11	0.003512799834289027E0
ENSG00000162174	ASRGL1	6.82348e+10	5.3996e+11	1.53263e+15	1.53263e+15	2.77457e+15	1.81034e+15	4.39599e+09	3.25943e+11
ENSG00000123444	KBTBD4	4.65902e+09	6.90891e+10	1.5323e+15	1.5323e+15	2.60394e+15	1.69936e+15	1.89278e+09	2.79797e+10
ENSG00000231527	FAM27C	0.06093709923827493E0	0.124531725700199E0	1.53226e+15	1.53226e+15	2.38043e+15	1.55354e+15	0.1262384248039643E0	0.205068150669532E0
ENSG00000148019	CEP78	9.89853e+09	1.2247e+11	1.53192e+15	1.53192e+15	8.67065e+15	5.66e+15	1.70194e+10	1.5476e+09
ENSG00000167632	TRAPPC9	3.4454e+11	0.001925097696442272E0	1.53147e+15	1.53147e+15	2.08861e+15	136379315314019	2.46084e+11	0.001286994905329884E0
ENSG00000181773	GPR3	0.05370034440510989E0	0.1123893764548213E0	1.53126e+15	1.53126e+15	3.45273e+15	2.25483e+15	0.00334991818152107E0	0.01081606563983078E0
ENSG00000118407	FILIP1	1.95036e+11	0.001231724473772008E0	1.53109e+15	1.53109e+15	2.82154e+15	1.84283e+15	3.77401e+11	0.00181571167880984E0
ENSG00000105708	ZNF14	0.01557595257473433E0	0.0413925786948233E0	1.53087e+15	1.53087e+15	794964811503592	5.19291e+15	0.01410221011828229E0	0.03523171669500842E0
ENSG00000118298	CA14	0.01324321112943848E0	0.03636902950921003E0	153086430893057	153086430893057	6.84237e+15	4.46961e+15	0.007752862165480793E0	0.02150521509405451E0
ENSG00000149948	HMGA2	4.53827e+07	2.1849e+09	1.53029e+15	1.53029e+15	4.61011e+15	301257246409493	2.94831e+07	1.24841e+09
ENSG00000101546	RBFA	5.58683e+10	4.66111e+10	1.53021e+15	1.53021e+15	2.48088e+15	1.62127e+15	3.18936e+10	2.54173e+11
ENSG00000132932	ATP8A2	0.04632774903724231E0	0.09955296483729019E0	1.53011e+15	1.53011e+15	1.05653e+15	6.90494e+15	0.1080493815504415E0	0.1809481840448083E0
ENSG00000275004	ZNF280B	0.005579274707515769E0	0.01805973839241462E0	1.52959e+15	1.52959e+15	1.67459e+15	1.09479e+15	4.74451e+09	0.002184681299307187E0
ENSG00000146858	ZC3HAV1L	0.001455223258410126E0	0.00609762401392833E0	1.52927e+15	1.52927e+15	9.03956e+15	591101688951853	0.003358164869261926E0	0.0108377138962544E0
ENSG00000105426	PTPRS	7.57419e+09	9.92339e+10	1.52908e+15	1.52908e+15	2.92105e+15	1.91033e+15	2.71178e+09	3.71923e+10
ENSG00000198947	DMD	0.001085581140037838E0	0.004796132791697155E0	1.52832e+15	1.52832e+15	2.27922e+15	1.49133e+15	0.003755439688724977E0	0.01186114831365889E0
ENSG00000269918	---	0.002577041843144315E0	0.009635120806096483E0	1.5282e+15	1.5282e+15	5.96286e+15	3.90188e+15	0.006357734200490397E0	0.01832623075466353E0
ENSG00000213390	ARHGAP19	3.56842e+09	5.65557e+10	1.52816e+15	1.52816e+15	6.20107e+15	4.05787e+15	1.2967e+09	2.11228e+10
ENSG00000183150	GPR19	0.002188111590850649E0	0.008464632015459115E0	1.52779e+15	1.52779e+15	1.84931e+15	1.21045e+15	8.7984e+11	0.003637677063538299E0
ENSG00000185100	ADSS1	0.008145570224967525E0	0.02449944934159039E0	1.52753e+15	1.52753e+15	5.252e+15	3.43822e+15	0.02110185045206971E0	0.04891175822839175E0
ENSG00000161513	FDXR	1.63689e+11	0.001071790983564698E0	1.52695e+15	1.52695e+15	3.81175e+15	2.49631e+15	3.57549e+11	0.001740451398686519E0
ENSG00000100162	CENPM	0.01442611045226831E0	0.03895548611947519E0	1.52694e+15	1.52694e+15	1.34862e+15	8.83218e+15	0.004072647016744263E0	0.01272860643872629E0
ENSG00000257354	MIRLET7IHG	0.01506095819995405E0	0.0402599259127123E0	152692386431356	152692386431356	1.60221e+15	1.04931e+15	0.02583272374852486E0	0.05752035752032686E0
ENSG00000185101	ANO9	0.02181117819914969E0	0.05478319512661183E0	1.52688e+15	1.52688e+15	6.17966e+15	4.04724e+15	0.05046855732441437E0	0.09862204321192901E0
ENSG00000118495	PLAGL1	0.001396577156168897E0	0.005886981007922744E0	1.52584e+15	1.52584e+15	2.28382e+15	1.49677e+15	8.33922e+11	0.003474594191202129E0
ENSG00000112118	MCM3	3.29808e+10	3.09509e+11	1.52581e+15	1.52581e+15	169771330678526	1.11266e+15	3.74565e+09	4.73103e+10
ENSG00000096093	EFHC1	9.32488e+09	1.17253e+11	152565899615252	152565899615252	5.76361e+15	377778187770247	4.24785e+09	5.2154e+10
ENSG00000186716	BCR	1.6818e+09	3.16423e+10	1.52546e+15	1.52546e+15	9.28563e+15	6.08711e+15	8.18928e+08	1.49902e+10
ENSG00000079335	CDC14A	0.003421051972570505E0	0.01211719542212047E0	1.52531e+15	1.52531e+15	10964089454516	7.1881e+15	0.004553481241318339E0	0.01393888138693092E0
ENSG00000240771	ARHGEF25	0.03734511992141094E0	0.08382246254084054E0	1.52476e+15	1.52476e+15	1.23683e+15	8.11164e+15	0.06451816319396908E0	0.120004807909608E0
ENSG00000204366	ZBTB12	9.85609e+11	0.004440925280278202E0	1.52465e+15	1.52465e+15	1.52225e+15	9.98425e+15	5.20414e+11	0.002353919206125972E0
ENSG00000121413	ZSCAN18	3.74329e+10	3.42374e+11	1.52454e+15	1.52454e+15	6.37689e+15	4.18284e+15	2.10954e+10	1.83062e+11
ENSG00000233237	LINC00472	1.80759e+10	0.001161912613189671E0	1.52415e+15	1.52415e+15	6.60248e+15	4.33193e+15	5.1489e+11	0.002334941460490098E0
ENSG00000130005	GAMT	4.01778e+11	0.002172384232464595E0	1.52408e+15	1.52408e+15	1.8513e+15	1.2147e+15	1.07857e+11	6.6635e+11
ENSG00000115687	PASK	2.83577e+11	0.001656911154045222E0	1.52385e+15	1.52385e+15	2.98254e+15	1.95724e+15	3.51998e+10	2.73412e+11
ENSG00000215386	MIR99AHG	0.00117914906690193E0	0.005117776345324892E0	1.52367e+15	1.52367e+15	2.07505e+15	1.36188e+15	0.002466809107789187E0	0.008378961209892136E0
ENSG00000136379	ABHD17C	0.001537044890115126E0	0.006364588237183636E0	1.5232e+15	1.5232e+15	1.56218e+15	1.02559e+15	0.001220799875749931E0	0.00476061155431138E0
ENSG00000131773	KHDRBS3	0.001266638385035434E0	0.005433751118958844E0	1.52317e+15	1.52317e+15	1.99964e+15	1.31281e+15	0.002678132344603114E0	0.008982124900212047E0
ENSG00000230568	SF3A3P1	0.03565482124667481E0	0.08081836134888011E0	1.52283e+15	1.52283e+15	2.91336e+15	1.91313e+15	0.05488077469642413E0	0.105340514839204E0
ENSG00000242779	ZNF702P	2.82839e+11	0.001653287478691653E0	1.52231e+15	1.52231e+15	4.91206e+15	3.22671e+15	7.93874e+11	0.003335976163155095E0
ENSG00000180902	D2HGDH	0.007299197771581365E0	0.02239950278823201E0	1.52221e+15	1.52221e+15	6.21033e+15	4.0798e+15	6.88521e+11	0.00296272789621078E0
ENSG00000290762	---	0.08365546713895637E0	0.159786488728186E0	1.5219e+15	1.5219e+15	2.70713e+15	1.77879e+15	0.08073438892857443E0	0.1434556911774537E0
ENSG00000166845	C18orf54	4.56206e+09	6.80101e+10	1.52188e+15	1.52188e+15	3.53486e+15	2.32269e+15	1.25017e+10	1.20542e+11
ENSG00000121897	LIAS	0.001394040743141829E0	0.005878051819762396E0	1.52186e+15	1.52186e+15	1.19622e+15	7.86021e+15	0.004391934679502847E0	0.01352572578580185E0
ENSG00000119938	PPP1R3C	0.06523215537859699E0	0.1313086618382983E0	152166479317892	152166479317892	4.17655e+15	2.74473e+15	0.04973659374719613E0	0.09750342140539439E0
ENSG00000124523	SIRT5	0.002057641456715411E0	0.008040737391082648E0	1.52127e+15	1.52127e+15	1.62284e+15	1.06676e+15	0.007123394673142841E0	0.02008840166801245E0
ENSG00000171130	ATP6V0E2	5.18987e+11	0.002663715023842343E0	1.52063e+15	1.52063e+15	5.14726e+15	3.38495e+15	5.20323e+11	0.002353919206125972E0
ENSG00000132199	ENOSF1	2.77645e+10	2.73712e+11	1.5206e+15	1.5206e+15	4.38858e+15	2.88609e+15	1.17815e+10	1.15177e+11
ENSG00000171365	CLCN5	8.02644e+08	1.03805e+11	1.52016e+15	1.52016e+15	2.61259e+15	1.71863e+15	5.95262e+09	6.79236e+10
ENSG00000287769	---	0.04256773573935516E0	0.09334226002555839E0	1.52011e+15	1.52011e+15	271665636202442	1.78715e+15	0.1175503716249592E0	0.1935038787240838E0
ENSG00000178802	MPI	1.57348e+11	0.001038499998700455E0	1.51967e+15	1.51967e+15	2.85369e+15	1.87784e+15	3.90919e+10	2.96415e+11
ENSG00000146267	FAXC	1.34351e+10	1.54559e+11	1.51947e+15	1.51947e+15	1.65556e+15	1.08957e+15	3.32507e+10	2.62017e+11
ENSG00000169607	CKAP2L	2.96667e+09	4.94051e+09	1.51894e+15	1.51894e+15	8.40738e+15	5.53502e+15	7.6155e+09	8.12899e+10
ENSG00000177640	CASC2	0.01647106073776021E0	0.0432480709472232E0	1.51853e+15	1.51853e+15	2.43693e+15	1.6048e+15	0.00139564952426587E0	0.005285571393353881E0
ENSG00000107719	PALD1	4.89476e+11	0.002553264299672446E0	1.51851e+15	1.51851e+15	985229292797301	6.48812e+15	1.13696e+11	6.94928e+11
ENSG00000107371	EXOSC3	4.54806e+09	3.98111e+11	1.51831e+15	1.51831e+15	2.68506e+15	176844826250682	1.14911e+11	7.01441e+11
ENSG00000067840	PDZD4	2.20243e+10	2.30668e+11	1.51799e+15	1.51799e+15	1.05401e+15	6.94342e+15	9.77579e+09	9.90071e+10
ENSG00000168010	ATG16L2	1.30553e+10	8.97024e+11	1.51771e+15	1.51771e+15	1.45369e+15	9.57817e+15	6.97831e+10	4.70509e+10
ENSG00000106125	MINDY4	0.01370389726844177E0	0.03740038590560172E0	1.5175e+15	1.5175e+15	6.10531e+15	4.02326e+15	0.008682717543124562E0	0.02367830130383028E0
ENSG00000113810	SMC4	7.55521e+09	9.91752e+08	1.51737e+15	1.51737e+15	2.73659e+15	1.80352e+15	1.01189e+10	1.01827e+11
ENSG00000080603	SRCAP	0.01340307850067634E0	0.03668623005500544E0	1.51717e+15	1.51717e+15	9.10905e+15	6.00396e+15	0.01680647512365872E0	0.04066530590161691E0
ENSG00000268362	---	0.05806636800034819E0	0.1197794572779009E0	1.51667e+15	1.51667e+15	7.00962e+15	4.62172e+15	0.03010274597019333E0	0.06532639747591507E0
ENSG00000130038	CRACR2A	0.007221107210742877E0	0.02220348319523696E0	1.51614e+15	1.51614e+15	828348577118811	5.46353e+15	0.02286618750012146E0	0.05209088703236226E0
ENSG00000102543	CDADC1	0.02784716779069236E0	0.06694177236688667E0	1.51578e+15	1.51578e+15	4.40181e+15	290399155169626	0.06865668745357577E0	0.1258541807566003E0
ENSG00000280145	---	0.007070740108492591E0	0.02182706729143365E0	1.51557e+15	1.51557e+15	9.18755e+15	6.06209e+15	0.02297896132262449E0	0.05229694645838677E0
ENSG00000166881	NEMP1	2.99283e+09	4.96732e+10	1.51519e+15	1.51519e+15	1.22534e+15	8.087e+15	4.43441e+09	5.37869e+10
ENSG00000132004	FBXW9	0.003829648378980685E0	0.01324408288110959E0	1.51435e+15	1.51435e+15	1.03933e+15	6.8632e+15	0.009216299528714935E0	0.02485854542875567E0
ENSG00000269837	IPO5P1	0.003394430900856172E0	0.01205327345396213E0	151432985691703	151432985691703	2.039e+15	1.34647e+15	0.004448254781213839E0	0.01366256624739003E0
ENSG00000160993	ALKBH4	0.01371263221492865E0	0.03741696111752076E0	1.51412e+15	1.51412e+15	1.05731e+15	6.983e+15	0.03800279566390023E0	0.07872727695890205E0
ENSG00000018869	ZNF582	7.90481e+11	0.003736577094769241E0	1.51399e+15	1.51399e+15	6.08787e+15	4.02107e+15	6.12437e+11	0.002697255133707902E0
ENSG00000162373	BEND5	0.02989366209091688E0	0.07052275577682657E0	1.51397e+15	1.51397e+15	5.82606e+15	3.8482e+15	0.006631265790180772E0	0.01891303194935307E0
ENSG00000213683	---	0.04493276209853653E0	0.09722406796694268E0	1.51366e+15	1.51366e+15	6.33214e+15	4.18333e+15	0.1183388803324941E0	0.1945512781796518E0
ENSG00000272047	GTF2H5	0.001840152381250039E0	0.007363752398409636E0	151333064530465	151333064530465	2.92715e+15	1.93424e+15	0.006390336573063145E0	0.01840134197954152E0
ENSG00000100473	COCH	0.04618270539123744E0	0.09930199944784582E0	1.51321e+15	1.51321e+15	4.59924e+15	3.0394e+15	0.0235820542009315E0	0.0533843024084855E0
ENSG00000178665	ZNF713	5.81806e+11	0.002919025667749112E0	1.51312e+15	1.51312e+15	7.99493e+15	5.28373e+15	5.62673e+11	0.002512724877110573E0
ENSG00000130816	DNMT1	7.49299e+09	9.86297e+10	1.5128e+15	1.5128e+15	1.79321e+15	1.18536e+15	1.53406e+09	2.36988e+10
ENSG00000132646	PCNA	6.17689e+08	8.41801e+10	151241480486871	151241480486871	1.99349e+15	1.31809e+15	1.52713e+09	2.36437e+10
ENSG00000066382	MPPED2	0.0893069449287662E0	0.1680467182182566E0	1.51206e+15	1.51206e+15	2.57085e+15	1.70022e+15	0.1001216371227238E0	0.1702564382086914E0
ENSG00000112679	DUSP22	3.94451e+10	3.54325e+11	1.51203e+15	1.51203e+15	741894718779557	4.90663e+15	3.89617e+09	2.95907e+11
ENSG00000111445	RFC5	5.69548e+10	4.7126e+11	1.5115e+15	1.5115e+15	315149214911013	208500307073561	1.95943e+10	1.73462e+11
ENSG00000289294	---	0.03299348220432357E0	0.07609883065272859E0	151109954966729	151109954966729	2.93611e+15	1.94303e+15	0.09192431906781634E0	0.1590292982347234E0
ENSG00000163738	MTHFD2L	0.04359807900511767E0	0.09501841774079352E0	1.51054e+15	1.51054e+15	1.25645e+15	831785057105981	0.03136068914579314E0	0.06756606406307432E0
ENSG00000079134	THOC1	2.48444e+10	2.51993e+11	1.51025e+15	1.51025e+15	5.90961e+15	3.91301e+15	7.84398e+10	5.17946e+11
ENSG00000058453	CROCC	0.001589130212542289E0	0.006532161557871199E0	1.50965e+15	1.50965e+15	2.93452e+15	1.94384e+15	0.001675801586876108E0	0.00612186808531112E0
ENSG00000171298	GAA	1.48081e+11	9.87067e+11	1.50895e+15	1.50895e+15	4.31245e+15	2.85791e+15	2.62272e+10	2.16698e+11
ENSG00000135205	CCDC146	0.03063506755598988E0	0.0718138702187937E0	1.50895e+15	1.50895e+15	312092210465421	2.06828e+15	0.03922491592527523E0	0.08083023571936664E0
ENSG00000116141	MARK1	6.6693e+10	5.303e+11	1.50858e+15	1.50858e+15	4.79394e+15	3.17777e+15	2.41092e+11	0.001269891471712718E0
ENSG00000179818	PCBP1-AS1	0.005029564414059659E0	0.01659366733932192E0	1.50837e+15	1.50837e+15	1.7346e+15	114997807038936	0.01345690532848524E0	0.03389057239481289E0
ENSG00000234664	HMGN2P5	0.001994667795532851E0	0.007854633016694909E0	150816405076475	150816405076475	6.07849e+15	4.03039e+15	0.001478745188030708E0	0.005530244748474939E0
ENSG00000166788	SAAL1	2.30398e+10	2.37905e+11	1.50814e+15	1.50814e+15	2.63362e+15	1.74627e+15	2.00604e+10	1.76476e+11
ENSG00000198668	CALM1	9.23542e+06	7.3768e+08	1.50749e+15	1.50749e+15	6.55643e+15	4.34924e+15	1.53478e+07	7.76115e+08
ENSG00000206557	TRIM71	4.84838e+10	4.18172e+11	1.50736e+15	1.50736e+15	6.67147e+15	4.42593e+15	1.375e+10	1.30694e+11
ENSG00000252690	---	0.06273040773651677E0	0.1272898487240117E0	1.5072e+15	1.5072e+15	4.8721e+15	3.23255e+15	0.134048591519262E0	0.2152678889168136E0
ENSG00000242516	LINC00960	0.08195437459674132E0	0.1571662705965489E0	1.50685e+15	1.50685e+15	8.54263e+15	5.6692e+15	0.1286099135170437E0	0.2081029194547191E0
ENSG00000140450	ARRDC4	0.001165244819948172E0	0.005066814623826599E0	1.50618e+15	1.50618e+15	624285714614372	4.14484e+15	0.002140604523004185E0	0.007477224002130941E0
ENSG00000104147	OIP5	2.99402e+11	0.001732811980967661E0	150611431156093	150611431156093	1.20483e+15	7.99959e+15	1.05657e+11	6.54909e+11
ENSG00000128011	LRFN1	0.1206896345236699E0	0.2123472943846998E0	1.50584e+15	1.50584e+15	2.46775e+15	1.63878e+15	0.01759577469192949E0	0.04219744125198648E0
ENSG00000095002	MSH2	1.03334e+11	7.49568e+11	1.50579e+15	1.50579e+15	988108094250027	6.56205e+15	2.37695e+09	2.00933e+11
ENSG00000214050	FBXO16	0.04053459477376094E0	0.08969754617281087E0	1.50557e+15	1.50557e+15	364942756338665	2.42396e+15	0.0331289038132022E0	0.07069309802762547E0
ENSG00000064651	SLC12A2	2.68688e+08	7.80418e+09	1.50556e+15	1.50556e+15	1.07872e+15	7.1649e+15	6.47171e+08	1.25316e+10
ENSG00000291064	RPL23AP7	5.85225e+09	8.10551e+10	1.50543e+15	1.50543e+15	449633868832973	2.98675e+15	6.4323e+09	7.16524e+10
ENSG00000143324	XPR1	6.52854e+09	8.78261e+10	150527906292907	150527906292907	1.72116e+15	114341880703909	1.75771e+09	2.6376e+10
ENSG00000153922	CHD1	1.3975e+11	9.42257e+11	1.50513e+15	1.50513e+15	1.16764e+15	7.75773e+15	4.17368e+11	0.001972884036058972E0
ENSG00000178150	ZNF114	0.04500651251671128E0	0.09732372757420814E0	150474004691534	150474004691534	6.98919e+15	4.64478e+15	0.1220510774443562E0	0.1994181830210088E0
ENSG00000154319	FAM167A	0.001624233179348083E0	0.006648311926568119E0	1.50469e+15	1.50469e+15	1.10421e+15	7.33841e+15	0.001090595120062903E0	0.00433420053097684E0
ENSG00000172613	RAD9A	0.005627241192146074E0	0.01820242905641728E0	150456653956621	150456653956621	1.56029e+15	1.03704e+15	0.002944582726269404E0	0.009733116380412717E0
ENSG00000171914	TLN2	7.67702e+10	5.91362e+11	1.50446e+15	1.50446e+15	8.13063e+15	5.40434e+15	2.30181e+10	1.95877e+11
ENSG00000111331	OAS3	0.003318006658100446E0	0.01183270867569155E0	1.50357e+15	1.50357e+15	1.57508e+15	104755465490783	0.00486303045144197E0	0.0147132981161353E0
ENSG00000274049	INO80B-WBP1	0.08473467332420916E0	0.1613654887011287E0	1.50272e+15	1.50272e+15	1.07975e+15	7.18533e+15	0.09600323017757859E0	0.1646271541639912E0
ENSG00000133119	RFC3	1.70903e+11	0.001111158522656517E0	1.50262e+15	1.50262e+15	4.96444e+15	3.30385e+15	1.4851e+11	8.61286e+11
ENSG00000242615	RPL17P47	0.05015327424010126E0	0.1062469453386593E0	1.50196e+15	1.50196e+15	7.78864e+15	5.18564e+15	0.1165880389761098E0	0.1923251175693676E0
ENSG00000173141	MRPL57	1.85981e+10	2.01583e+11	1.50152e+15	1.50152e+15	3.20461e+15	2.13424e+15	1.42695e+10	1.34631e+11
ENSG00000171033	PKIA	2.71861e+10	2.69589e+11	1.50046e+15	1.50046e+15	598782913316488	3.99066e+15	4.83116e+10	3.51717e+11
ENSG00000120693	SMAD9	0.01542283364850792E0	0.04106329458915235E0	1.50035e+15	1.50035e+15	1.64957e+15	109945755186242	0.02315189766026544E0	0.05262237304899135E0
ENSG00000228305	PRELID1P6	2.91306e+11	0.001694323310121698E0	1.50024e+15	1.50024e+15	1.57201e+15	1.04784e+15	1.87109e+10	0.001032331123359355E0
ENSG00000031698	SARS1	7.66042e+07	3.11981e+09	0.6648025512599665E0	-1.50421e+15	141847295798435	2.13368e+15	6.75222e+07	2.27632e+09
ENSG00000146072	TNFRSF21	2.78645e+10	2.74505e+11	0.6646649422468175E0	-15045174439615	4.14142e+15	6.23083e+15	1.49903e+10	1.39881e+11
ENSG00000196975	ANXA4	2.9408e+10	2.86102e+11	0.664529486393498E0	-1.50482e+15	2.35434e+15	3.54287e+15	3.64441e+09	4.65333e+10
ENSG00000147852	VLDLR	1.80466e+09	3.33376e+10	0.6644181434206525E0	-1.50508e+15	4.16579e+15	6.26983e+15	3.36341e+09	4.3897e+10
ENSG00000292362	CD99P1	0.02527347878404353E0	0.06171522750496507E0	0.6642200689131855E0	-1.50553e+15	15741706853076	236995351237023	0.06783601645968418E0	0.1246489341291223E0
ENSG00000291040	CD99P1	0.02527347289342071E0	0.06171522750496507E0	0.6642200606599097E0	-1.50553e+15	15741706853076	2.36995e+15	0.06783600334251184E0	0.1246489341291223E0
ENSG00000245060	LINC00847	0.0020318421905089E0	0.007961072754167416E0	0.6632812671681722E0	-1.50766e+15	4.0389e+15	6.08927e+15	0.004588798443225997E0	0.01402376706845023E0
ENSG00000117479	SLC19A2	0.001300694909194375E0	0.005549368447178915E0	0.6631616827352712E0	-1.50793e+15	1.53927e+15	2.3211e+15	8.98862e+11	0.003698039299484589E0
ENSG00000059728	MXD1	1.99494e+11	0.001254243703816509E0	0.6622300264297561E0	-1.51005e+15	2.76869e+15	4.18086e+15	4.68606e+09	3.42751e+11
ENSG00000130508	PXDN	5.60603e+07	2.49491e+09	0.6619342097955184E0	-1.51072e+15	4.35631e+15	6.58118e+15	1.74726e+07	8.61859e+08
ENSG00000146376	ARHGAP18	0.01899414426202946E0	0.04872621898460039E0	0.6618466765734201E0	-1.51092e+15	8.22074e+15	1.24209e+15	0.004961553869242464E0	0.01495487227568837E0
ENSG00000076706	MCAM	3.91793e+09	6.05922e+10	0.6617365115998315E0	-1.51118e+15	1.38638e+15	2.09506e+15	9.10462e+08	1.61607e+10
ENSG00000205213	LGR4	7.724e+08	1.7318e+09	0.6616986250805842E0	-1.51126e+15	582735932588426	8.80667e+15	1.34328e+08	3.82264e+09
ENSG00000204682	MIR1915HG	5.00325e+10	4.27054e+11	0.6598768160945496E0	-1.51543e+15	2.40528e+15	3.64505e+15	5.06715e+10	3.64742e+11
ENSG00000271943	TPM4P2	1.03819e+09	2.19142e+09	0.6593718600567238E0	-1.51659e+15	4.39725e+15	6.66885e+15	1.24698e+08	2.05269e+10
ENSG00000196998	WDR45	1.04406e+07	7.93375e+08	0.6592745378753024E0	-1.51682e+15	2.557e+15	3.87851e+15	3.20628e+07	1.30673e+09
ENSG00000186523	FAM86B1	0.004309687611509221E0	0.01460949805705248E0	0.6585512307345279E0	-1.51848e+15	1.1301e+15	1.71604e+15	0.0126005812594241E0	0.03209224154985029E0
ENSG00000102034	ELF4	6.51115e+09	8.77601e+10	0.6584453118993572E0	-1.51873e+15	2.47e+15	3.75126e+15	1.12275e+09	1.89025e+08
ENSG00000114948	ADAM23	4.12695e+11	0.002216914923515058E0	0.6581637084917864E0	-1.51938e+15	2.94106e+15	4.46858e+15	4.89e+11	0.002242128303941046E0
ENSG00000162302	RPS6KA4	3.54354e+11	0.001967421230061936E0	0.6578829955337632E0	-1.52003e+15	1.63021e+15	2.47796e+15	5.60953e+11	0.002507431623730928E0
ENSG00000214530	STARD10	0.001042946091483664E0	0.00465180396721133E0	0.6575198233053755E0	-1.52087e+15	7.56825e+15	115103008252289	0.002994874881835678E0	0.009872846903280802E0
ENSG00000163378	EOGT	1.05882e+11	7.61908e+11	0.657394452815882E0	-1.52116e+15	1.82503e+15	2.77615e+15	1.85858e+09	2.76194e+10
ENSG00000006756	ARSD	0.002258579252299571E0	0.00867516588219327E0	0.6570103606681005E0	-152204601306914	110619295710069	1.68368e+15	6.63145e+11	0.002875536980995063E0
ENSG00000158710	TAGLN2	2.62791e+08	7.68048e+09	0.6569433547697258E0	-1.5222e+15	7.42696e+15	1.13053e+15	6.46621e+06	2.21712e+09
ENSG00000154277	UCHL1	1.81382e+06	2.40554e+08	0.6567912250281688E0	-1.52255e+15	2.14443e+15	3.26501e+15	2.22409e+06	2.20185e+08
ENSG00000169679	BUB1	6.28064e+09	8.5143e+10	0.6567725524441733E0	-1.5226e+15	5.89021e+15	896841725281881	1.03433e+10	1.03936e+10
ENSG00000198113	TOR4A	0.002713966450541608E0	0.0100508272818003E0	0.6567224652215987E0	-1.52271e+15	5.90659e+15	8.99404e+15	0.001095885904200448E0	0.004351967243290932E0
ENSG00000140682	TGFB1I1	2.32163e+09	4.0564e+10	0.6565351214094033E0	-1.52315e+15	5.71109e+15	8.69884e+15	2.21403e+09	3.15668e+10
ENSG00000099822	HCN2	0.08462933461362865E0	0.1611867207693255E0	0.6564268128429119E0	-1.5234e+15	1.81482e+15	2.76469e+15	0.07257072453772945E0	0.131604649838932E0
ENSG00000163191	S100A11	5.05539e+09	4.29937e+11	0.6559245171388626E0	-1.52457e+15	1.77162e+15	2.70095e+15	1.0417e+10	1.04527e+11
ENSG00000134245	WNT2B	9.16031e+09	1.15494e+11	0.6554325542163733E0	-1.52571e+15	7.55092e+15	1.15205e+15	1.70968e+10	1.55263e+11
ENSG00000100242	SUN2	1.43041e+09	2.79287e+10	0.6553374464029189E0	-1.52593e+15	5.70614e+15	8.70718e+15	1.39529e+09	2.22715e+10
ENSG00000161243	FBXO27	0.08991620080829797E0	0.1690090804097948E0	0.6552040123536611E0	-1.52624e+15	1.94748e+15	2.97233e+15	0.1274985647906516E0	0.206709125109789E0
ENSG00000197879	MYO1C	3.22436e+09	5.28299e+09	0.6549607833897148E0	-1.52681e+15	1.00339e+15	1.53199e+15	5.4079e+09	6.27507e+10
ENSG00000173638	SLC19A1	0.007679738295394246E0	0.02333375887490566E0	0.6549403321016725E0	-1.52686e+15	412080178890171	6.29187e+15	0.0187657789187088E0	0.04451615093056607E0
ENSG00000130958	SLC35D2	7.60837e+10	5.8777e+10	0.6548461134658005E0	-1.52708e+15	1.82017e+15	2.77953e+15	1.48708e+10	1.39276e+11
ENSG00000291100	---	0.06732274557634772E0	0.1346263381667562E0	0.6538916471106746E0	-1.52931e+15	3.2192e+15	4.92313e+15	0.01045422310959703E0	0.02755409465149634E0
ENSG00000250337	PURPL	3.53728e+11	0.001965463164202927E0	0.6537488966725175E0	-1.52964e+15	2.15036e+15	3.28928e+15	5.44011e+10	3.86248e+11
ENSG00000128039	SRD5A3	0.003451378431470943E0	0.01220922948908367E0	0.6537408621395211E0	-1.52966e+15	1.17435e+15	1.79635e+15	0.005663964366764386E0	0.01669266479412447E0
ENSG00000088298	EDEM2	0.002488711335823316E0	0.009377192162692087E0	0.6537213992983076E0	-1.5297e+15	1.43135e+15	2.18954e+15	0.003065486123066848E0	0.01004302118808524E0
ENSG00000168310	IRF2	0.008644720145115194E0	0.02570921848953446E0	0.6534263072376619E0	-1.53039e+15	6.30196e+15	9.64448e+15	0.022744368882289E0	0.05188339134957486E0
ENSG00000115468	EFHD1	5.69012e+10	4.7126e+11	0.6526347038847627E0	-153225072777707	1.48881e+15	2.28124e+15	1.64656e+11	9.3449e+11
ENSG00000123595	RAB9A	3.9523e+09	6.09895e+10	0.6526263360502383E0	-1.53227e+15	2.87053e+15	4.39843e+15	9.93621e+08	1.7309e+10
ENSG00000144824	PHLDB2	1.08805e+09	2.2527e+10	0.6522118326376712E0	-1.53324e+15	1.41947e+15	2.1764e+15	3.70768e+07	1.45205e+08
ENSG00000162520	SYNC	0.002435269800244848E0	0.009207913623410991E0	0.6516799248271102E0	-1.5345e+15	2.94793e+15	4.52359e+15	0.002145504072281006E0	0.007489817791936027E0
ENSG00000275993	---	1.10628e+09	1.33838e+11	0.6512328529773872E0	-1.53555e+15	3.82538e+15	5.87405e+15	3.88433e+09	4.87988e+08
ENSG00000143153	ATP1B1	1.06198e+09	2.23158e+10	0.6510019518510096E0	-1.53609e+15	9.12719e+15	1.40202e+15	3.80832e+08	8.49093e+09
ENSG00000186174	BCL9L	2.88157e+08	8.15072e+08	0.6508451101549447E0	-1.53646e+15	1.31744e+15	2.0242e+15	1.17122e+08	3.42307e+09
ENSG00000151468	CCDC3	4.98526e+11	0.002593737182859439E0	0.6508203108575138E0	-1.53652e+15	2.04489e+15	3.14202e+15	0.001641757887485011E0	0.006015072291442346E0
ENSG00000167173	C15orf39	1.75636e+09	3.26451e+10	0.6508126925197611E0	-1.53654e+15	2.41767e+15	3.71484e+15	2.06513e+09	2.99295e+10
ENSG00000161011	SQSTM1	2.49701e+10	2.53086e+11	0.650754016356518E0	-1.53668e+15	2.56299e+15	3.93849e+15	4.36261e+09	5.31452e+10
ENSG00000139514	SLC7A1	8.16135e+07	3.27806e+09	0.6507373260906719E0	-1.53672e+15	1.73949e+15	2.67311e+15	5.27094e+07	1.88068e+09
ENSG00000134107	BHLHE40	2.87606e+09	4.84792e+10	0.6506696915980021E0	-1.53688e+15	8.17295e+15	1.25608e+15	2.11369e+08	5.45983e+09
ENSG00000223768	LINC00205	1.58037e+11	0.001042557295182238E0	0.6506013597707505E0	-1.53704e+15	4.48644e+15	6.89583e+15	1.09243e+11	6.73271e+11
ENSG00000164683	HEY1	0.004418426174239055E0	0.01491270622361926E0	0.6495220794330016E0	-1.53959e+15	1.24209e+15	191231209035498	0.00146472421969132E0	0.005489494289634918E0
ENSG00000127952	STYXL1	0.002940562088884565E0	0.01073446425487905E0	0.6493480390052423E0	-1.54001e+15	1.46166e+15	2.25096e+15	0.00581294588014702E0	0.01706376971875273E0
ENSG00000024422	EHD2	8.27722e+11	0.003877411078483235E0	0.6491119261240312E0	-154056636421886	3.17654e+15	4.89368e+15	8.58635e+08	8.96783e+10
ENSG00000151327	FAM177A1	0.002000726903740481E0	0.007874081414553103E0	0.648939455605584E0	-1.54098e+15	4.5716e+15	7.04473e+15	0.002305220877410019E0	0.007942841934958348E0
ENSG00000253676	TAGLN2P1	1.16418e+10	1.39167e+11	0.6485216598247431E0	-1.54197e+15	2.97333e+15	4.58478e+15	2.66458e+09	3.66165e+10
ENSG00000150093	ITGB1	2.37533e+08	7.11901e+09	0.648494562328509E0	-1.54203e+15	1.08926e+15	1.67967e+15	1.83093e+07	8.8756e+08
ENSG00000100299	ARSA	0.005691228849552252E0	0.01838825446265354E0	0.6479170437480413E0	-1.54341e+15	1.37073e+15	2.11559e+15	0.005351094741508967E0	0.01594102349568405E0
ENSG00000110455	ACCS	0.006549725666195171E0	0.02049778348516735E0	0.6479135238569325E0	-1.54342e+15	6.03762e+15	93185640548461	0.01154704287666646E0	0.02987271416271201E0
ENSG00000145012	LPP	6.64824e+10	5.29224e+11	0.6477382970297759E0	-1.54383e+15	1.84524e+15	2.84874e+15	1.53958e+08	1.42672e+11
ENSG00000165312	OTUD1	0.08369135460660689E0	0.1598116086742298E0	0.647567956873698E0	-1.54424e+15	3.62327e+15	5.5952e+15	0.1430560433175307E0	0.2259824100344041E0
ENSG00000198087	CD2AP	1.58525e+10	1.75274e+11	0.6474746072875758E0	-154446211286839	364732007737818	5.63315e+15	1.07705e+09	1.83529e+09
ENSG00000100504	PYGL	5.92092e+10	4.83932e+11	0.6469544687147138E0	-154570382980223	1.74582e+15	2.69851e+15	2.30405e+10	1.95949e+11
ENSG00000251615	---	0.05290051958076426E0	0.1110294870508187E0	0.6467704893573752E0	-154614351838098	2.21549e+15	3.42546e+15	0.0728388257477298E0	0.1319546665414414E0
ENSG00000139370	SLC15A4	0.00573958503889953E0	0.01852320626190303E0	0.6465530001923373E0	-1.54666e+15	1.64812e+15	2.54909e+15	0.0143390289595075E0	0.03572812284876932E0
ENSG00000183628	DGCR6	0.002362916481940612E0	0.008968110125032699E0	0.6463822343088532E0	-1.54707e+15	7.21411e+15	111607479256791	5.2344e+11	0.002366082702779802E0
ENSG00000101199	ARFGAP1	1.99149e+07	1.19576e+09	0.6463579556807123E0	-1.54713e+15	119745787669702	1.85262e+15	8.91386e+06	5.56827e+08
ENSG00000167202	TBC1D2B	7.27032e+09	5.66553e+11	0.6462041843634467E0	-1.5475e+15	3.2798e+15	5.07548e+15	8.2306e+10	5.35963e+11
ENSG00000165548	TMEM63C	0.04336519521205892E0	0.09463333037738657E0	0.6456946649614316E0	-1.54872e+15	3.00451e+15	465314609074164	0.03548852373081892E0	0.07474122346185054E0
ENSG00000261796	ISY1-RAB43	0.002433200150651588E0	0.009202563281641112E0	0.6454709352071211E0	-1.54926e+15	247919510608079	3.84091e+15	0.006196110013292466E0	0.01795237315887582E0
ENSG00000137124	ALDH1B1	9.27599e+08	2.01625e+10	0.6449521367801156E0	-1.5505e+15	5.30437e+15	8.22445e+15	6.8882e+08	1.31051e+10
ENSG00000242242	NECTIN3-AS1	0.01256506108980357E0	0.03478527546287095E0	0.6449015966935668E0	-1.55062e+15	3.83464e+15	594609117224299	3.96585e+11	0.001890536259044795E0
ENSG00000269378	ITGB1P1	5.185e+08	1.28329e+10	0.644869169355616E0	-1.5507e+15	1.29482e+15	2.00787e+15	7.77667e+07	2.53066e+09
ENSG00000198053	SIRPA	5.15537e+11	0.002650846599641806E0	0.6441001194821142E0	-1.55255e+15	1.87773e+15	2.91528e+15	6.30044e+11	0.002759238902269759E0
ENSG00000255874	PRECSIT	0.02712745792508533E0	0.06546915081731322E0	0.6439303224672522E0	-1.55296e+15	3.18236e+15	494209354235592	0.06582286556001865E0	0.1217229471248017E0
ENSG00000271303	SRXN1	0.005929203882348516E0	0.01899994259814348E0	0.6437806423978504E0	-1.55332e+15	4.02947e+15	6.25908e+15	0.00250239455605646E0	0.008482918415491132E0
ENSG00000259363	---	0.01656511116505177E0	0.0434079912050997E0	0.6435713922409754E0	-1.55383e+15	1.87708e+15	2.91666e+15	9.28972e+11	0.003797466053523339E0
ENSG00000137877	SPTBN5	0.01941701430425525E0	0.04959382032871008E0	0.6434877820182967E0	-1.55403e+15	6.57871e+15	1.02235e+15	0.005368090884464331E0	0.01598488067227273E0
ENSG00000164930	FZD6	2.82012e+08	8.02534e+08	0.6432468145598114E0	-155461321745421	3.25746e+15	5.06409e+15	3.90585e+06	3.1739e+08
ENSG00000065485	PDIA5	0.002455132826418001E0	0.00927365494730671E0	0.6431657648936638E0	-1.55481e+15	1.0853e+15	1.68743e+15	0.004637598288394039E0	0.01414215981306798E0
ENSG00000104881	PPP1R13L	0.005819281544458783E0	0.01872480839015323E0	0.6419418260357779E0	-1.55777e+15	1.00191e+15	1.56075e+15	0.00342106700474274E0	0.01101290587420963E0
ENSG00000101384	JAG1	5.55888e+06	5.23284e+08	0.6417558829150156E0	-1.55822e+15	4.54543e+15	7.0828e+15	442955	699670
ENSG00000111962	UST	3.48562e+10	3.22586e+10	0.6411253629848113E0	-1.55976e+15	1.25458e+15	1.95684e+15	9.61546e+08	9.80944e+10
ENSG00000183098	GPC6	1.37516e+07	9.3391e+08	0.6411013013093777E0	-1.55982e+15	143729478536192	2.24192e+15	3.76403e+06	3.09443e+08
ENSG00000128335	APOL2	0.001285114053270107E0	0.005504611017937587E0	0.6409739264458794E0	-1.56013e+15	1.01759e+15	1.58757e+15	8.95145e+11	0.003690308803773419E0
ENSG00000235472	EIF4A1P7	0.03642672333642281E0	0.08218373883219898E0	0.6406738503053048E0	-156085658798695	1.85555e+15	289625310480943	0.04418763127418437E0	0.08905945812938838E0
ENSG00000161896	IP6K3	0.009889747103516618E0	0.02871928625929283E0	0.6403760381088376E0	-156158247731006	3.33256e+15	5.20407e+15	0.005578055496345538E0	0.01647055328032463E0
ENSG00000138311	ZNF365	0.0230688009431119E0	0.05742893636590527E0	0.6402799582842396E0	-1.56182e+15	4.31606e+15	6.7409e+15	0.001476905714407162E0	0.005524837821483737E0
ENSG00000066322	ELOVL1	1.71872e+11	0.001115499484501749E0	0.6398675203416737E0	-1.56282e+15	4.49493e+15	7.02478e+15	3.07166e+11	0.001538897370961324E0
ENSG00000104419	NDRG1	0.006017081162451999E0	0.01922020608537837E0	0.6397444654121702E0	-1.56312e+15	1.4279e+15	2.23198e+15	5.35607e+11	0.002410695534971601E0
ENSG00000136052	SLC41A2	0.02720350985827677E0	0.06564142492064107E0	0.6396573234078241E0	-1.56334e+15	5.56478e+15	8.69962e+15	8.10909e+10	5.3121e+11
ENSG00000164253	WDR41	5.25588e+07	2.40519e+09	0.6390479893081912E0	-1.56483e+15	7.20924e+15	1.12812e+15	3.21616e+07	1.30673e+09
ENSG00000282057	---	0.002313010630376194E0	0.008826860220791799E0	0.638961352656717E0	-156503988205567	5727648135767	8.964e+15	0.007386338478696602E0	0.02065999728084298E0
ENSG00000144642	RBMS3	0.01899016640145294E0	0.04872490587180607E0	0.638783491935359E0	-1.56548e+15	6.20929e+15	9.72049e+15	2.66478e+11	0.001372056627372307E0
ENSG00000139974	SLC38A6	0.05763343959819555E0	0.119148660863446E0	0.6387483208106116E0	-1.56556e+15	4.48897e+15	7.02776e+15	0.1449940929867588E0	0.228264659569175E0
ENSG00000145536	ADAMTS16	8.45069e+10	6.3768e+11	0.6384837597870584E0	-156621054908822	4.81376e+15	7.53937e+15	7.4461e+10	4.95866e+10
ENSG00000221817	PPP3CB-AS1	0.04689639492286028E0	0.1005750602327338E0	0.6382698695076765E0	-1.56674e+15	1.53108e+15	2.39879e+15	0.0256450477587099E0	0.05716157941841507E0
ENSG00000057019	DCBLD2	3.41954e+07	1.71074e+09	0.637898547059867E0	-1.56765e+15	4.0307e+15	6.31872e+15	4.76226e+06	3.62474e+08
ENSG00000112655	PTK7	3.22218e+06	3.59503e+08	0.6377836925587818E0	-1.56793e+15	1.89807e+15	2.97604e+15	3.10617e+06	2.80292e+08
ENSG00000198682	PAPSS2	1.3993e+10	1.59025e+11	0.6376949974276584E0	-1.56815e+15	3.53548e+15	5.54415e+15	1.11619e+09	1.89025e+08
ENSG00000151552	QDPR	4.84878e+10	4.18172e+11	0.6369503608487047E0	-1.56998e+15	2.03248e+15	3.19095e+15	1.0562e+11	6.54909e+11
ENSG00000158813	EDA	0.03402566680443744E0	0.07795515383585097E0	0.6367123259728256E0	-1.57057e+15	2.55984e+15	4.0204e+15	0.09561293996252176E0	0.1640179023786615E0
ENSG00000128595	CALU	54057.8	2.03759e+07	0.6363411096325822E0	-1.57148e+15	5.83079e+15	9.16299e+15	12459.9	5.72142e+06
ENSG00000117298	ECE1	2.95451e+07	1.59369e+09	0.6358163830077652E0	-1.57278e+15	1.53267e+15	2.41056e+15	6.49729e+06	4.52173e+08
ENSG00000285979	---	0.07685470791606572E0	0.1492297629674105E0	0.6358133501467496E0	-1.57279e+15	2.97151e+15	4.67356e+15	0.153098939020963E0	0.237924484275558E0
ENSG00000116017	ARID3A	1.53033e+09	1.70606e+11	0.6357738620783868E0	-157288630383598	4.45145e+15	7.00162e+15	1.54043e+08	2.3771e+10
ENSG00000166046	TCP11L2	0.03912879325321509E0	0.0870919213986222E0	0.6346223850495134E0	-1.57574e+15	2.84512e+15	4.48317e+15	0.04588709362972002E0	0.09155276216954358E0
ENSG00000132846	ZBED3	6.61574e+10	5.27832e+10	0.6337968068110709E0	-157779273933466	2.28703e+15	3.60846e+15	2.30859e+11	0.001225147015573E0
ENSG00000198286	CARD11	0.001800651386943574E0	0.007232429970126296E0	0.633749245816522E0	-157791114798346	1.12472e+15	1.77471e+15	9.15937e+11	0.003757291585261831E0
ENSG00000151657	KIN	0.04699273191393537E0	0.1007267156592695E0	0.632985935006938E0	-1.57981e+15	7.91646e+15	1.25065e+15	0.003276166917709123E0	0.01061998860500421E0
ENSG00000120910	PPP3CC	0.003079151130972999E0	0.01112768807177851E0	0.632377222182769E0	-1.58133e+15	135596956515585	2.14424e+15	0.001774827982354403E0	0.006422273301399795E0
ENSG00000267532	MIR497HG	0.03814622463611807E0	0.08528301939162658E0	0.6315401732355412E0	-1.58343e+15	1.10221e+15	1.74528e+15	0.06305687235559042E0	0.1179108155859125E0
ENSG00000011105	TSPAN9	1.81199e+08	5.82906e+09	0.6311222544198879E0	-1.58448e+15	4.10061e+15	6.49733e+15	1.69007e+08	4.55153e+09
ENSG00000120913	PDLIM2	1.47144e+07	9.67195e+08	0.6305169609819256E0	-1.586e+15	4.37069e+15	6.93192e+15	1.38481e+07	7.37411e+07
ENSG00000115641	FHL2	9.40595e+09	1.17851e+11	0.6296462306523386E0	-1.58819e+15	3.88609e+15	6.17186e+15	6.23346e+09	7.00479e+10
ENSG00000140564	FURIN	2.92313e+08	4.89208e+10	0.6293613059941598E0	-158891242673454	1.12539e+15	1.78814e+15	1.07294e+09	1.83223e+09
ENSG00000161638	ITGA5	1.30443e+10	1.51551e+11	0.6292858040335305E0	-1.5891e+15	1.2503e+15	1.98686e+15	2.62721e+09	3.61737e+10
ENSG00000167397	VKORC1	1.67758e+11	0.00109385163361873E0	0.6289162113531152E0	-1.59004e+15	2.33737e+15	3.7165e+15	1.35426e+11	8.01945e+11
ENSG00000087074	PPP1R15A	5.92577e+09	8.17512e+10	0.6286708386566607E0	-1.59066e+15	774012908939797	123118945773547	1.79893e+09	2.69036e+10
ENSG00000140545	MFGE8	1.6563e+07	1.04414e+09	0.6273054987432047E0	-1.59412e+15	134446293955051	2.14323e+15	2.78951e+07	1.20489e+09
ENSG00000149257	SERPINH1	8.00006e+08	1.78233e+10	0.6263646855446404E0	-1.59651e+15	3.71269e+15	5.92736e+15	2.76965e+08	6.69392e+09
ENSG00000162576	MXRA8	5.87256e+08	8.12127e+10	0.6261294279691001E0	-1.59711e+15	7.91501e+15	1.26412e+15	1.00193e+09	1.73918e+10
ENSG00000148154	UGCG	8.86961e+09	1.12231e+11	0.6257494078194149E0	-1.59808e+15	1.30157e+15	2.08002e+15	4.71966e+08	9.85993e+09
ENSG00000154511	DIPK1A	9.9615e+11	0.004481242095276415E0	0.6257476325974198E0	-1.59809e+15	5.60958e+15	8.9646e+15	4.30535e+10	3.20067e+11
ENSG00000183054	RGPD6	0.00297370873976574E0	0.01083296124996807E0	0.6252226171138132E0	-1.59943e+15	400529277508502	6.40619e+15	0.002809509935872953E0	0.009348187142840704E0
ENSG00000099282	TSPAN15	0.001327824181156239E0	0.005642851372035794E0	0.6243734348308561E0	-1.60161e+15	8.18595e+15	131106634110024	0.004392156651884011E0	0.01352572578580185E0
ENSG00000107902	LHPP	0.00584146533066027E0	0.0187787147538125E0	0.6238177972410562E0	-1.60303e+15	1.74863e+15	2.80311e+15	0.01188121371519435E0	0.03057406231158744E0
ENSG00000178075	GRAMD1C	0.006049111162133128E0	0.01927871337956643E0	0.6232922775350409E0	-1.60438e+15	3.46459e+15	5.55853e+15	0.004590785316195559E0	0.01402678982288137E0
ENSG00000122707	RECK	1.79784e+11	0.001157238988770994E0	0.6228301230016141E0	-1.60557e+15	8.7243e+15	1.40075e+15	4.66731e+11	0.002154777496931949E0
ENSG00000100439	ABHD4	4.79401e+10	4.14478e+11	0.6225466618774529E0	-1.60631e+15	4.0292e+15	6.47213e+15	1.32414e+11	7.86427e+11
ENSG00000289069	---	0.0899894044198419E0	0.1691045378069961E0	0.6224814018143983E0	-1.60647e+15	3.71945e+15	5.9752e+15	0.1096133316996157E0	0.1830752307274797E0
ENSG00000182197	EXT1	2.74767e+08	7.93158e+09	0.6223945755793687E0	-1.6067e+15	1.79554e+15	2.8849e+15	5.7814e+07	2.02681e+09
ENSG00000151176	PLBD2	7.6314e+07	1.71652e+10	0.6217656308782334E0	-1.60832e+15	7.04333e+15	1.13279e+15	4.98989e+08	1.02256e+10
ENSG00000179820	MYADM	4.69663e+08	1.19179e+10	0.6205465257902616E0	-161148271473522	9.74052e+15	1.56967e+15	1.67511e+08	4.5199e+09
ENSG00000136869	TLR4	0.002572622586410125E0	0.009628002675844597E0	0.6205276830647913E0	-16115316484528	847006561020699	1.36498e+15	0.001991766121468322E0	0.007049407889124289E0
ENSG00000153094	BCL2L11	1.17569e+11	8.27454e+11	0.620309764011115E0	-1.6121e+15	2.66022e+15	4.28854e+15	4.56227e+10	3.35442e+10
ENSG00000171223	JUNB	4.27035e+11	0.002281739137887046E0	0.6198834739966469E0	-1.61321e+15	6.3642e+15	1.02668e+15	1.96544e+10	1.7382e+11
ENSG00000122694	GLIPR2	6.15237e+06	5.37205e+08	0.6195971355796183E0	-1.61395e+15	1.14158e+15	1.84245e+15	231844	2.2792e+07
ENSG00000140323	DISP2	5.04633e+11	0.002612098846500892E0	0.6192372809755663E0	-1.61489e+15	5.53586e+15	893980402767725	0.001324748390337219E0	0.005078623635495125E0
ENSG00000128342	LIF	1.88743e+10	2.03947e+11	0.6188053648847359E0	-1.61602e+15	4.60678e+15	7.44464e+15	6.67545e+08	1.28379e+10
ENSG00000164733	CTSB	4.28735e+06	4.3675e+08	0.6183790067317916E0	-161713122391577	1.68469e+15	2.72436e+15	1.57748e+06	1.81772e+08
ENSG00000227496	---	0.003117195971059028E0	0.01124494250991733E0	0.6178518616217586E0	-1.61851e+15	2.53047e+15	4.0956e+15	0.009319450194448423E0	0.0250982434547042E0
ENSG00000162976	SLC66A3	4.68125e+10	4.06983e+11	0.6176051772527977E0	-1.61916e+15	634658388397016	1.02761e+15	2.13299e+10	1.84754e+11
ENSG00000100345	MYH9	2.23053e+08	6.81489e+09	0.6171208148217134E0	-1.62043e+15	267220535220374	4.33012e+15	6.00078e+07	2.07573e+09
ENSG00000115828	QPCT	0.003979465075664838E0	0.01365803711760163E0	0.6169534314510684E0	-1.62087e+15	8.40636e+15	1.36256e+15	1.26092e+10	7.56875e+11
ENSG00000261971	MMP25-AS1	2.14003e+11	0.001328825035321537E0	0.6164192816895631E0	-1.62227e+15	7.09225e+15	1.15056e+15	6.19635e+11	0.002722134036729629E0
ENSG00000153956	CACNA2D1	0.01211693260862207E0	0.03375236300105818E0	0.615924259669314E0	-1.62358e+15	1.59718e+15	2.59314e+15	0.02493084007257593E0	0.05585302784705537E0
ENSG00000225422	RBMS1P1	0.001230329517130219E0	0.005300635106287655E0	0.6155071761256454E0	-1.62468e+15	1.4974e+15	2.4328e+15	0.001347596887680506E0	0.005145170300655229E0
ENSG00000204186	ZDBF2	1.93894e+10	0.001225613054307893E0	0.6154386073132675E0	-1.62486e+15	233207354872987	3.78929e+15	3.50857e+09	2.73109e+11
ENSG00000171444	MCC	6.52886e+11	0.003196888480320913E0	0.6154157585352591E0	-1.62492e+15	1.14262e+15	1.85667e+15	6.14749e+10	4.2527e+11
ENSG00000218418	---	5.75931e+11	0.002895723809662385E0	0.6153118934699033E0	-1.62519e+15	1.30685e+15	2.12388e+15	0.001419824726475306E0	0.005358361343567745E0
ENSG00000226210	WASH8P	0.003957852573671584E0	0.01359381663344127E0	0.6140524701344537E0	-1.62853e+15	7.97432e+15	1.29864e+15	0.007253146479695136E0	0.02036037005023048E0
ENSG00000166888	STAT6	1.20438e+09	1.42879e+11	0.6138276466043555E0	-1.62912e+15	3.42321e+15	5.57683e+15	1.42602e+10	1.34631e+11
ENSG00000116604	MEF2D	1.14481e+09	1.37861e+11	0.6134739108942165E0	-1.63006e+15	3.03302e+15	494401110047186	3.55906e+09	4.5818e+10
ENSG00000127561	SYNGR3	0.007534963452392543E0	0.02301749591780408E0	0.6134317597681499E0	-1.63017e+15	5.49205e+15	8.95299e+15	0.01689177350831751E0	0.04081549535577992E0
ENSG00000116260	QSOX1	1.20459e+09	2.4436e+10	0.6134156080221502E0	-1.63022e+15	6.58701e+15	1.07382e+15	1.73537e+08	4.64682e+09
ENSG00000182253	SYNM	1.00714e+08	3.76267e+09	0.6133190268827741E0	-1.63047e+15	6.37566e+15	1.03953e+15	1.59066e+07	7.92993e+07
ENSG00000139364	TMEM132B	0.005411204799409146E0	0.0176252819902905E0	0.6132863487961699E0	-1.63056e+15	142699379308245	2.3268e+15	0.003589085491533088E0	0.0114593149761463E0
ENSG00000236682	MAP3K2-DT	0.05511911979306742E0	0.1148968840526307E0	0.6131329445785334E0	-1.63097e+15	3.25351e+15	5.30638e+15	0.1461195535712987E0	0.229587988384993E0
ENSG00000008394	MGST1	1.79039e+11	0.001152966863933251E0	0.6125224940693905E0	-1.63259e+15	3.43081e+15	5.60112e+15	1.81693e+11	0.001010381579683088E0
ENSG00000176678	FOXL1	6.40348e+11	0.003147559070627023E0	0.6119609064127285E0	-1.63409e+15	1.35726e+15	2.21788e+15	1.40428e+11	8.22898e+11
ENSG00000109929	SC5D	2.18359e+08	6.71703e+09	0.6115016242638326E0	-1.63532e+15	1.9505e+15	3.18968e+15	9.23475e+07	2.87217e+09
ENSG00000116985	BMP8B	0.006726527984928209E0	0.02094236409863201E0	0.611451217361332E0	-1.63545e+15	3.91352e+15	6.40039e+15	0.02159321984433662E0	0.04989439259889616E0
ENSG00000135596	MICAL1	2.54883e+07	1.43326e+09	0.611387308176589E0	-1.63562e+15	112706449689247	1.84345e+15	1.12163e+07	6.33251e+08
ENSG00000103335	PIEZO1	1.34018e+10	1.54302e+11	0.6105920992916717E0	-1.63775e+15	9.93887e+15	1.62774e+15	4.68619e+09	5.59239e+10
ENSG00000109790	KLHL5	948486	1.44933e+08	0.6098250555096433E0	-1.63981e+15	6.88946e+15	1.12974e+15	577057	8.19421e+07
ENSG00000163683	SMIM14	2.11316e+11	0.001315041107436E0	0.6096011781656772E0	-1.64042e+15	1.92258e+15	3.15384e+15	1.45689e+11	8.48778e+11
ENSG00000080561	MID2	0.003564067909287226E0	0.01251965683877057E0	0.6093947231065594E0	-1.64097e+15	864603071510802	1.41879e+15	0.006081025770285586E0	0.01769918432270699E0
ENSG00000213131	YWHAZP4	0.005566657725691404E0	0.01803966673761405E0	0.609362358934237E0	-1.64106e+15	2.67001e+15	4.38165e+15	0.01458328626868758E0	0.03617093650349658E0
ENSG00000114268	PFKFB4	6.14649e+10	4.98312e+11	0.609209621397654E0	-1.64147e+15	2.0636e+15	3.38734e+15	1.86648e+11	0.001030999743766117E0
ENSG00000144455	SUMF1	0.135952777637435E0	0.2331614185710701E0	0.6090192502274767E0	-1.64198e+15	1.13494e+15	186355065881118	0.08629231138776808E0	0.1512232666871938E0
ENSG00000145391	SETD7	2.55358e+09	4.39391e+10	0.607906993916443E0	-1.64499e+15	5.92443e+15	9.74562e+15	2.26501e+07	5.71662e+09
ENSG00000169071	ROR2	0.002351259104982243E0	0.00894076291529358E0	0.6077836883683633E0	-1.64532e+15	108571209119942	1.78635e+15	0.001629098283645605E0	0.005974918776804049E0
ENSG00000163637	PRICKLE2	7.29224e+07	3.03619e+09	0.6075355651248662E0	-1.64599e+15	7.92606e+15	1.30462e+15	1.10172e+07	6.24514e+08
ENSG00000112964	GHR	0.05254054688248835E0	0.1104323997247483E0	0.6056987156224756E0	-1.65099e+15	1.65675e+15	2.73527e+15	0.1378408065438034E0	0.2198758718248937E0
ENSG00000145623	OSMR	0.00794026635863938E0	0.02397943382808859E0	0.605674674195194E0	-1.65105e+15	182329486062358	3.01035e+15	3.26246e+11	0.001611513012206178E0
ENSG00000104324	CPQ	1.80745e+11	0.001161912613189671E0	0.6051183525278494E0	-1.65257e+15	1.00088e+15	1.65402e+15	2.10194e+11	0.00113781506580036E0
ENSG00000290569	---	0.004886364160762333E0	0.01621636151369142E0	0.6048262311726764E0	-1.65337e+15	2.34972e+15	3.88495e+15	1.22651e+11	7.4192e+10
ENSG00000124570	SERPINB6	0.006662627028082914E0	0.02079124387864978E0	0.6046041479746652E0	-1.65397e+15	1.4911e+15	2.46624e+15	0.009114115989199947E0	0.02462072301617464E0
ENSG00000279159	---	0.03092428709471076E0	0.0723508004487382E0	0.6044313779385327E0	-1.65445e+15	6.22977e+15	103068281296861	0.02108559226996209E0	0.04888213326700644E0
ENSG00000229320	KRT8P12	0.01781879953432449E0	0.0461319859767097E0	0.6038100694024101E0	-165614992308707	3.0226e+15	5.00587e+15	0.04217011430650364E0	0.08579268696394039E0
ENSG00000100994	PYGB	1.76382e+08	5.7265e+09	0.6037885117527408E0	-1.65621e+15	1.41372e+15	2.34141e+15	2.11666e+08	5.45983e+09
ENSG00000284024	MSANTD7	1.14541e+10	1.37861e+11	0.6023815033491181E0	-1.66008e+15	1.69586e+15	2.81527e+15	3.61884e+09	4.6333e+10
ENSG00000187550	SBK2	0.01174387879839293E0	0.03285481555180254E0	0.6016673822026866E0	-1.66205e+15	2.87413e+15	4.77693e+15	0.004286034451607658E0	0.01328330518533961E0
ENSG00000149658	YTHDF1	6.13032e+06	5.37205e+08	0.6016225340540903E0	-1.66217e+15	966704181728094	1.60683e+15	3.57866e+06	2.97685e+07
ENSG00000075420	FNDC3B	1.42252e+07	9.5862e+08	0.6015859898963113E0	-1.66227e+15	1.22484e+15	2.03602e+15	1.48899e+06	1.74435e+08
ENSG00000180730	SHISA2	1.40358e+11	9.45057e+11	0.6011934051548304E0	-1.66336e+15	2.96815e+15	4.9371e+15	1.80072e+10	1.61572e+11
ENSG00000164023	SGMS2	0.01286898453347074E0	0.03545212317686297E0	0.600821814600595E0	-166438697081058	1.31806e+15	2.19376e+15	3.7814e+11	0.00181801959037462E0
ENSG00000196754	S100A2	0.06015185260071384E0	0.1231956211918466E0	0.6008091838981395E0	-1.66442e+15	1.09877e+15	1.82881e+15	0.0652122425569371E0	0.1209597184147542E0
ENSG00000165632	TAF3	1.29822e+10	8.93313e+11	0.6004589571573451E0	-1.66539e+15	1.13518e+15	1.89052e+15	1.35624e+11	8.02777e+09
ENSG00000156113	KCNMA1	7.33739e+11	0.003513252393658604E0	0.599815153216596E0	-1.66718e+15	2.17175e+15	3.6207e+15	1.85854e+11	0.001027827403597254E0
ENSG00000181649	PHLDA2	0.01904914383528842E0	0.04881386511784261E0	0.5997970687130594E0	-1.66723e+15	1.26606e+15	2.11081e+15	0.005094547833669255E0	0.01528364350100777E0
ENSG00000128283	CDC42EP1	3.95922e+08	1.04819e+10	0.598852476672611E0	-1.66986e+15	8.26657e+15	1.3804e+15	3.94382e+06	8.70364e+09
ENSG00000137819	PAQR5	0.07884499543001258E0	0.1523577932309439E0	0.5988448769870052E0	-1.66988e+15	2.08561e+15	3.48272e+15	0.1198027388886927E0	0.1966359490131048E0
ENSG00000064012	CASP8	0.07534240124389285E0	0.147044769774628E0	0.598670888090903E0	-1.67037e+15	6.10329e+15	1.01947e+15	0.09451985240759715E0	0.1626190289005019E0
ENSG00000165959	CLMN	4.44997e+11	0.002353563096121901E0	0.5986438721233615E0	-1.67044e+15	1.05374e+15	1.76022e+15	3.60641e+11	0.001750651412387485E0
ENSG00000138448	ITGAV	6.82649e+07	2.90808e+09	0.5983773460565E0	-1.67119e+15	7.13187e+15	1.19187e+15	2.42314e+06	2.3483e+08
ENSG00000147996	ZNG1E	0.003512423820060975E0	0.0123722510805355E0	0.5983283158842895E0	-1.67132e+15	1.91934e+15	320783631446174	0.00415778748031779E0	0.01295151260764624E0
ENSG00000187522	HSPA14	0.0999350745455518E0	0.1833338480962243E0	0.5977543476583623E0	-1.67293e+15	9.02256e+15	1.50941e+15	0.08407723862548847E0	0.1482264635812788E0
ENSG00000204262	COL5A2	3.43357e+08	9.35447e+09	0.5976719053403472E0	-1.67316e+15	3.85432e+15	6.4489e+15	2.3719e+08	5.95432e+09
ENSG00000174652	ZNF266	4.52913e+10	3.96701e+11	0.5967787324994589E0	-167566293090196	256401168092433	4.29642e+15	6.94237e+09	4.68986e+11
ENSG00000095370	SH2D3C	9.4179e+11	0.004275003280750594E0	0.5966567858776107E0	-1.67601e+15	1.63946e+15	2.74774e+15	7.60072e+11	0.003214218784870674E0
ENSG00000107104	KANK1	4.8481e+11	0.002535514100842751E0	0.5966081537415384E0	-1.67614e+15	1.77502e+15	2.97519e+15	1.22977e+10	7.43252e+11
ENSG00000080493	SLC4A4	0.05905211317372298E0	0.1214564165319967E0	0.5962851617276965E0	-1.67705e+15	2.84487e+15	477098767754533	0.1028105520098358E0	0.1739870880166452E0
ENSG00000157502	PWWP3B	0.002473406807060878E0	0.009337044278641736E0	0.5960855825834874E0	-1.67761e+15	119486066268266	2.00451e+15	6.59437e+11	0.002864759255026273E0
ENSG00000059122	FLYWCH1	0.00179687465698802E0	0.007219338076003882E0	0.5960677224781237E0	-1.67766e+15	3.2813e+15	5.50492e+15	3.22149e+11	0.001597725953620981E0
ENSG00000187800	PEAR1	3.30376e+09	5.36928e+10	0.595517714037979E0	-1.67921e+15	4.4712e+15	7.50809e+15	4.77421e+08	9.8991e+09
ENSG00000112685	EXOC2	5.96076e+07	8.20728e+10	0.5947435321712345E0	-1.6814e+15	3.93179e+15	6.61089e+15	1.26113e+10	1.21431e+11
ENSG00000204516	MICB	0.01332842990107338E0	0.03653169575926878E0	0.594682403251758E0	-1.68157e+15	3.11346e+15	5.23551e+15	0.009288323038760486E0	0.0250192077560634E0
ENSG00000169213	RAB3B	8.85689e+09	1.12171e+11	0.5946194561585411E0	-1.68175e+15	7.89122e+15	132710444077821	1.57456e+09	2.41914e+10
ENSG00000099219	ERMP1	3.49201e+11	0.001947267767615673E0	0.5940734584082576E0	-1.68329e+15	118550725960697	1.99556e+15	1.68255e+11	9.5146e+11
ENSG00000013563	DNASE1L1	9.70545e+08	2.08304e+10	0.5939364088510493E0	-1.68368e+15	1.78552e+15	3.00625e+15	1.70833e+08	2.57127e+10
ENSG00000078401	EDN1	9.04194e+10	6.71483e+10	0.5938770673666746E0	-1.68385e+15	7.85067e+15	1.32194e+15	2.22743e+10	1.91167e+11
ENSG00000103257	SLC7A5	3.12175e+07	1.64365e+08	0.5935675725324602E0	-1.68473e+15	5.07974e+15	8.55799e+15	2.18259e+07	1.01362e+09
ENSG00000118640	VAMP8	0.0709937222895477E0	0.1403303920059704E0	0.5932807569659385E0	-1.68554e+15	0.9022132687978957E0	1.52072e+15	0.05052916200542702E0	0.09868560148267477E0
ENSG00000160439	RDH13	0.003431565613202045E0	0.01214525412648398E0	0.593174720603755E0	-168584392635978	1.41202e+15	238044120109338	0.007199050168849904E0	0.02023275635219751E0
ENSG00000110811	P3H3	6.80584e+07	1.58931e+10	0.592664966743034E0	-1.68729e+15	2.90728e+15	4.90543e+15	3.39207e+08	7.77907e+07
ENSG00000159251	ACTC1	1.88656e+08	5.98674e+09	0.5925621767669199E0	-1.68759e+15	5.22732e+15	8.82156e+15	2.12948e+08	5.48282e+09
ENSG00000104635	SLC39A14	2.36179e+08	7.10236e+09	0.5916873438025204E0	-1.69008e+15	1.09921e+15	1.85776e+15	4.95961e+07	1.80628e+09
ENSG00000139329	LUM	2.21735e+10	2.31293e+11	0.5916543959163814E0	-16901758981291	704250233306867	1.19031e+15	3.7336e+10	2.84945e+11
ENSG00000092621	PHGDH	169680	4.33702e+07	0.591468306939682E0	-1.69071e+15	1.1344e+15	1.91794e+15	533276	7.89137e+07
ENSG00000218336	TENM3	2.72206e+08	4.63278e+10	0.591044858219964E0	-1.69192e+15	1.84461e+15	3.12093e+15	5.16404e+08	6.02957e+09
ENSG00000165102	HGSNAT	1.11162e+08	4.0258e+09	0.5909819168754904E0	-1.6921e+15	5.41847e+15	916858665243303	3.45956e+07	1.3745e+09
ENSG00000168938	PPIC	6.29293e+11	0.0031062490292468E0	0.5905771893090237E0	-1.69326e+15	8.53529e+15	1.44525e+15	8.57164e+11	0.003560879319662187E0
[truncated: 471 more rows]
