# Supplementary material for: Thyroid hormone promotes fetal neurogenesis
Source: JCI Insight. 2025 Sep 4;10(19):e194445. doi: 10.1172/jci.insight.194445 (PMC12513484; doi:10.1172/jci.insight.194445)
Supplement: Supplemental table 8 [file jciinsight-10-194445-s137.xls]

## Sheet: go_report-3
Gene set	Description	Type	Enrichment score	P-value	FDR step up	Rich factor	Genes in set	Genes in list	Genes not in list	Genes in list, not in set	Genes not in list, not in set
GO:0101003	ficolin-1-rich granule membrane	cellular_component	117315	0.309391	1	0.133333	60	8	52	2060	17226
GO:0101005	deubiquitinase activity	molecular_function	0.00264491	0.997359	1	0.0413223	121	5	116	2063	17162
GO:0015526	hexose-phosphate:inorganic phosphate antiporter activity	molecular_function	101115	0.363801	1	0.25	4	1	3	2067	17275
GO:0101020	estrogen 16-alpha-hydroxylase activity	molecular_function	0.518705	0.595291	1	0.125	8	1	7	2067	17271
GO:0101019	nucleolar exosome (RNase complex)	cellular_component	0.389754	0.677223	1	0.1	10	1	9	2067	17269
GO:0101023	vascular endothelial cell proliferation	biological_process	159766	0.202369	0.908952	0.5	2	1	1	2067	17277
GO:0101031	protein folding chaperone complex	cellular_component	0.00865881	0.991379	1	0.0238095	42	1	41	2067	17237
GO:0015556	C4-dicarboxylate transmembrane transporter activity	molecular_function	268797	0.0680192	0.620499	0.266667	15	4	11	2064	17267
GO:0015562	efflux transmembrane transporter activity	molecular_function	0.718998	0.48724	1	0.133333	15	2	13	2066	17265
GO:0015605	organophosphate ester transmembrane transporter activity	molecular_function	0.527046	0.590346	1	0.105263	38	4	34	2064	17244
GO:0015616	DNA translocase activity	molecular_function	238904	0.0917175	0.668908	0.4	5	2	3	2066	17275
GO:0015629	actin cytoskeleton	cellular_component	622198	0.00198532	0.0628294	0.167315	257	43	214	2025	17064
GO:0015630	microtubule cytoskeleton	cellular_component	165107	0.191844	0.908952	0.129032	186	24	162	2044	17116
GO:0015631	tubulin binding	molecular_function	454914	0.0105763	0.205342	0.145455	385	56	329	2012	16949
GO:0015643	toxic substance binding	molecular_function	0.389754	0.677223	1	0.1	10	1	9	2067	17269
GO:0015645	fatty acid ligase activity	molecular_function	0.0866793	0.916971	1	0.0454545	22	1	21	2067	17257
GO:0015647	peptidoglycan transmembrane transporter activity	molecular_function	159766	0.202369	0.908952	0.5	2	1	1	2067	17277
GO:0015650	lactate:proton symporter activity	molecular_function	159766	0.202369	0.908952	0.5	2	1	1	2067	17277
GO:0015651	quaternary ammonium group transmembrane transporter activity	molecular_function	0.436394	0.646363	1	0.1	20	2	18	2066	17260
GO:0015655	alanine:sodium symporter activity	molecular_function	101115	0.363801	1	0.25	4	1	3	2067	17275
GO:0015658	branched-chain amino acid transmembrane transporter activity	molecular_function	123549	0.290692	1	0.2	10	2	8	2066	17270
GO:0015662	P-type ion transporter activity	molecular_function	0.296587	0.743351	1	0.0833333	24	2	22	2066	17256
GO:0015665	alcohol transmembrane transporter activity	molecular_function	0.708112	0.492573	1	0.166667	6	1	5	2067	17273
GO:0015669	gas transport	biological_process	0.395936	0.67305	1	0.0952381	21	2	19	2066	17259
GO:0015670	carbon dioxide transport	biological_process	0.797551	0.450431	1	0.142857	14	2	12	2066	17266
GO:0015675	nickel cation transport	biological_process	159766	0.202369	0.908952	0.5	2	1	1	2067	17277
GO:0015677	copper ion import	biological_process	0.603614	0.546832	1	0.142857	7	1	6	2067	17272
GO:0015691	cadmium ion transport	biological_process	0.708112	0.492573	1	0.166667	6	1	5	2067	17273
GO:0015701	bicarbonate transport	biological_process	114705	0.317573	1	0.142857	35	5	30	2063	17248
GO:0015693	magnesium ion transport	biological_process	119972	0.301278	1	0.166667	18	3	15	2065	17263
GO:0015695	organic cation transport	biological_process	0.589988	0.554334	1	0.108696	46	5	41	2063	17237
GO:0015697	quaternary ammonium group transport	biological_process	0.245036	0.782676	1	0.0769231	26	2	24	2066	17254
GO:0015698	inorganic anion transport	biological_process	0.561966	0.570087	1	0.104938	162	17	145	2051	17133
GO:0015711	organic anion transport	biological_process	260451	0.073939	0.66057	0.130653	398	52	346	2016	16932
GO:0015712	hexose phosphate transport	biological_process	0.603614	0.546832	1	0.142857	7	1	6	2067	17272
GO:0015718	monocarboxylic acid transport	biological_process	0.404146	0.667547	1	0.0986842	152	15	137	2053	17141
GO:0015721	bile acid and bile salt transport	biological_process	0.0341422	0.966434	1	0.0333333	30	1	29	2067	17249
GO:0015727	lactate transport	biological_process	157206	0.207617	0.909197	0.25	8	2	6	2066	17272
GO:0015732	prostaglandin transport	biological_process	0.178797	0.836275	1	0.0625	16	1	15	2067	17263
GO:0015740	C4-dicarboxylate transport	biological_process	409271	0.016694	0.270166	0.269231	26	7	19	2061	17259
GO:0015742	alpha-ketoglutarate transport	biological_process	0.603614	0.546832	1	0.142857	7	1	6	2067	17272
GO:0015744	succinate transport	biological_process	0.708112	0.492573	1	0.166667	6	1	5	2067	17273
GO:0015746	citrate transport	biological_process	0.839742	0.431822	1	0.2	5	1	4	2067	17274
GO:0015748	organophosphate ester transport	biological_process	131254	0.269135	1	0.125	152	19	133	2049	17145
GO:0015749	monosaccharide transmembrane transport	biological_process	0.105872	0.89954	1	0.0625	48	3	45	2065	17233
GO:0015750	pentose transmembrane transport	biological_process	159766	0.202369	0.908952	0.5	2	1	1	2067	17277
GO:0015755	fructose transmembrane transport	biological_process	0.389754	0.677223	1	0.1	10	1	9	2067	17269
GO:0015756	fucose transmembrane transport	biological_process	159766	0.202369	0.908952	0.5	2	1	1	2067	17277
GO:0015760	glucose-6-phosphate transport	biological_process	0.603614	0.546832	1	0.142857	7	1	6	2067	17272
GO:0015780	nucleotide-sugar transmembrane transport	biological_process	0.297631	0.742575	1	0.0833333	12	1	11	2067	17267
GO:0015783	GDP-fucose transmembrane transport	biological_process	124604	0.287641	1	0.333333	3	1	2	2067	17276
GO:0015787	UDP-glucuronic acid transmembrane transport	biological_process	159766	0.202369	0.908952	0.5	2	1	1	2067	17277
GO:0015789	UDP-N-acetylgalactosamine transmembrane transport	biological_process	159766	0.202369	0.908952	0.5	2	1	1	2067	17277
GO:0015800	acidic amino acid transport	biological_process	334036	0.0354241	0.424204	0.209302	43	9	34	2059	17244
GO:0015791	polyol transmembrane transport	biological_process	0.987232	0.372607	1	0.166667	12	2	10	2066	17268
GO:0015801	aromatic amino acid transport	biological_process	344508	0.0319023	0.387074	0.333333	12	4	8	2064	17270
GO:0015802	basic amino acid transport	biological_process	159401	0.20311	0.909197	0.181818	22	4	18	2064	17260
GO:0015793	glycerol transmembrane transport	biological_process	0.448523	0.63857	1	0.111111	9	1	8	2067	17270
GO:0015803	branched-chain amino acid transport	biological_process	0.797551	0.450431	1	0.142857	14	2	12	2066	17266
GO:0015804	neutral amino acid transport	biological_process	574608	0.00319528	0.0909438	0.245283	53	13	40	2055	17238
GO:0015807	L-amino acid transport	biological_process	417972	0.0153028	0.257072	0.194805	77	15	62	2053	17216
GO:0015798	myo-inositol transport	biological_process	101115	0.363801	1	0.25	4	1	3	2067	17275
GO:0015808	L-alanine transport	biological_process	110259	0.332012	1	0.181818	11	2	9	2066	17269
GO:0015810	aspartate transmembrane transport	biological_process	417824	0.0153255	0.257072	0.3	20	6	14	2062	17264
GO:0015811	L-cystine transport	biological_process	205522	0.128065	0.754177	0.333333	6	2	4	2066	17274
GO:0015812	gamma-aminobutyric acid transport	biological_process	0.22979	0.794701	1	0.0714286	14	1	13	2067	17265
GO:0015813	L-glutamate transmembrane transport	biological_process	330204	0.0368081	0.433251	0.25	24	6	18	2062	17260
GO:0015816	glycine transport	biological_process	0.261222	0.77011	1	0.0769231	13	1	12	2067	17266
GO:0015817	histidine transport	biological_process	282748	0.0591619	0.576156	0.5	4	2	2	2066	17276
GO:0015818	isoleucine transport	biological_process	238904	0.0917175	0.668908	0.4	5	2	3	2066	17275
GO:0015819	lysine transport	biological_process	159766	0.202369	0.908952	0.5	2	1	1	2067	17277
GO:0015820	leucine transport	biological_process	123549	0.290692	1	0.2	10	2	8	2066	17270
GO:0015821	methionine transport	biological_process	344749	0.0318254	0.387074	0.666667	3	2	1	2066	17277
GO:0015822	ornithine transport	biological_process	0.603614	0.546832	1	0.142857	7	1	6	2067	17272
GO:0015823	phenylalanine transport	biological_process	540617	0.00448881	0.113423	0.75	4	3	1	2065	17277
GO:0015824	proline transport	biological_process	110259	0.332012	1	0.181818	11	2	9	2066	17269
GO:0015825	L-serine transport	biological_process	309583	0.0452376	0.496938	0.375	8	3	5	2065	17273
GO:0015826	threonine transport	biological_process	22359	0.106895	0.668908	1	1	1	0	2067	17278
GO:0015827	tryptophan transport	biological_process	205522	0.128065	0.754177	0.333333	6	2	4	2066	17274
GO:0015828	tyrosine transport	biological_process	344749	0.0318254	0.387074	0.666667	3	2	1	2066	17277
GO:0015829	valine transport	biological_process	101115	0.363801	1	0.25	4	1	3	2067	17275
GO:0015833	peptide transport	biological_process	375867	0.0233148	0.337157	0.181818	88	16	72	2052	17206
GO:0015835	peptidoglycan transport	biological_process	124604	0.287641	1	0.333333	3	1	2	2067	17276
GO:0015837	amine transport	biological_process	0.340036	0.711745	1	0.0909091	11	1	10	2067	17268
GO:0015840	urea transport	biological_process	0.261222	0.77011	1	0.0769231	13	1	12	2067	17266
GO:0015842	aminergic neurotransmitter loading into synaptic vesicle	biological_process	124604	0.287641	1	0.333333	3	1	2	2067	17276
GO:0015844	monoamine transport	biological_process	0.977577	0.376222	1	0.137931	29	4	25	2064	17253
GO:0015846	polyamine transport	biological_process	0.340036	0.711745	1	0.0909091	11	1	10	2067	17268
GO:0015848	spermidine transport	biological_process	0.839742	0.431822	1	0.2	5	1	4	2067	17274
GO:0015849	organic acid transport	biological_process	22191	0.108706	0.6787	0.130293	307	40	267	2028	17011
GO:0015850	organic hydroxy compound transport	biological_process	193228	0.144818	0.829254	0.134078	179	24	155	2044	17123
GO:0015851	nucleobase transport	biological_process	0.886343	0.41216	1	0.153846	13	2	11	2066	17267
GO:0015853	adenine transport	biological_process	205522	0.128065	0.754177	0.333333	6	2	4	2066	17274
GO:0015854	guanine transport	biological_process	282748	0.0591619	0.576156	0.5	4	2	2	2066	17276
GO:0015855	pyrimidine nucleobase transport	biological_process	178963	0.167022	0.897176	0.285714	7	2	5	2066	17273
GO:0015857	uracil transport	biological_process	344749	0.0318254	0.387074	0.666667	3	2	1	2066	17277
GO:0015858	nucleoside transport	biological_process	157206	0.207617	0.909197	0.25	8	2	6	2066	17272
GO:0015860	purine nucleoside transmembrane transport	biological_process	238904	0.0917175	0.668908	0.4	5	2	3	2066	17275
GO:0015861	cytidine transport	biological_process	282748	0.0591619	0.576156	0.5	4	2	2	2066	17276
GO:0015862	uridine transport	biological_process	205522	0.128065	0.754177	0.333333	6	2	4	2066	17274
GO:0015864	pyrimidine nucleoside transport	biological_process	205522	0.128065	0.754177	0.333333	6	2	4	2066	17274
GO:0015865	purine nucleotide transport	biological_process	0.799309	0.44964	1	0.121951	41	5	36	2063	17242
GO:0015866	ADP transport	biological_process	0.297631	0.742575	1	0.0833333	12	1	11	2067	17267
GO:0015867	ATP transport	biological_process	110289	0.331911	1	0.157895	19	3	16	2065	17262
GO:0015868	purine ribonucleotide transport	biological_process	108011	0.339557	1	0.138889	36	5	31	2063	17247
GO:0015871	choline transport	biological_process	139008	0.249055	1	0.222222	9	2	7	2066	17271
GO:0015872	dopamine transport	biological_process	101476	0.362491	1	0.15	20	3	17	2065	17261
GO:0015874	norepinephrine transport	biological_process	0.518705	0.595291	1	0.125	8	1	7	2067	17271
GO:0015884	folic acid transport	biological_process	249486	0.0825084	0.668908	0.3	10	3	7	2065	17271
GO:0015888	thiamine transport	biological_process	0.518705	0.595291	1	0.125	8	1	7	2067	17271
GO:0015889	cobalamin transport	biological_process	139008	0.249055	1	0.222222	9	2	7	2066	17271
GO:0015908	fatty acid transport	biological_process	0.667425	0.513028	1	0.10989	91	10	81	2058	17197
GO:0015909	long-chain fatty acid transport	biological_process	0.359354	0.698127	1	0.0925926	54	5	49	2063	17229
GO:0016010	dystrophin-associated glycoprotein complex	cellular_component	381016	0.0221446	0.326343	0.3125	16	5	11	2063	17267
GO:0016012	sarcoglycan complex	cellular_component	205522	0.128065	0.754177	0.333333	6	2	4	2066	17274
GO:0016013	syntrophin complex	cellular_component	101115	0.363801	1	0.25	4	1	3	2067	17275
GO:0015914	phospholipid transport	biological_process	135674	0.257498	1	0.131313	99	13	86	2055	17192
GO:0016015	morphogen activity	molecular_function	178963	0.167022	0.897176	0.285714	7	2	5	2066	17273
GO:0015917	aminophospholipid transport	biological_process	277122	0.0625856	0.589876	0.333333	9	3	6	2065	17272
GO:0015918	sterol transport	biological_process	207333	0.125766	0.754177	0.151163	86	13	73	2055	17205
GO:0016018	cyclosporin A binding	molecular_function	0.731856	0.481015	1	0.125	24	3	21	2065	17257
GO:0015919	peroxisomal membrane transport	biological_process	0.123973	0.883404	1	0.0526316	19	1	18	2067	17260
GO:0016020	membrane	cellular_component	393747	0.0194974	0.301484	0.111721	9291	1038	8253	1030	9025
GO:0015923	mannosidase activity	molecular_function	268797	0.0680192	0.620499	0.266667	15	4	11	2064	17267
GO:0015924	mannosyl-oligosaccharide mannosidase activity	molecular_function	277122	0.0625856	0.589876	0.333333	9	3	6	2065	17272
GO:0015925	galactosidase activity	molecular_function	178963	0.167022	0.897176	0.285714	7	2	5	2066	17273
GO:0015926	glucosidase activity	molecular_function	0.718998	0.48724	1	0.133333	15	2	13	2066	17265
GO:0015931	nucleobase-containing compound transport	biological_process	0.00472672	0.995284	1	0.0590909	220	13	207	2055	17071
GO:0015932	nucleobase-containing compound transmembrane transporter activity	molecular_function	0.61045	0.543107	1	0.109091	55	6	49	2062	17229
GO:0016032	viral process	biological_process	0.0537834	0.947637	1	0.0714286	154	11	143	2057	17135
GO:0015934	large ribosomal subunit	cellular_component	0.154115	0.999998	1	0.00847458	118	1	117	2067	17161
GO:0016035	zeta DNA polymerase complex	cellular_component	101115	0.363801	1	0.25	4	1	3	2067	17275
GO:0015936	coenzyme A metabolic process	biological_process	0.481306	0.617976	1	0.105263	19	2	17	2066	17261
GO:0016036	cellular response to phosphate starvation	biological_process	344749	0.0318254	0.387074	0.666667	3	2	1	2066	17277
GO:0015938	coenzyme A catabolic process	biological_process	101115	0.363801	1	0.25	4	1	3	2067	17275
GO:0015942	formate metabolic process	biological_process	0.708112	0.492573	1	0.166667	6	1	5	2067	17273
GO:0016042	lipid catabolic process	biological_process	0.225197	0.798359	1	0.0934256	289	27	262	2041	17016
GO:0016043	cellular component organization	biological_process	249194	1.5054e-07	0.000677676	0.131169	5390	707	4683	1361	12595
GO:0016046	detection of fungus	biological_process	124604	0.287641	1	0.333333	3	1	2	2067	17276
GO:0016048	detection of temperature stimulus	biological_process	688044	0.0010277	0.0386182	0.346154	26	9	17	2059	17261
GO:0015949	nucleobase-containing small molecule interconversion	biological_process	505247	0.00639354	0.146752	0.5	8	4	4	2064	17274
GO:0016049	cell growth	biological_process	365322	0.0259076	0.367741	0.171171	111	19	92	2049	17186
GO:0016050	vesicle organization	biological_process	0.028894	0.971519	1	0.0761589	302	23	279	2045	16999
GO:0016051	carbohydrate biosynthetic process	biological_process	226132	0.104212	0.668908	0.145038	131	19	112	2049	17166
GO:0016052	carbohydrate catabolic process	biological_process	0.273084	0.761029	1	0.0900901	111	10	101	2058	17177
GO:0016053	organic acid biosynthetic process	biological_process	376159	0.0232467	0.337157	0.147059	272	40	232	2028	17046
GO:0016054	organic acid catabolic process	biological_process	131667	0.268027	1	0.121212	231	28	203	2040	17075
GO:0016055	Wnt signaling pathway	biological_process	114236	1.09343	0.00096894	0.194853	272	53	219	2015	17059
GO:0015959	diadenosine polyphosphate metabolic process	biological_process	0.518705	0.595291	1	0.125	8	1	7	2067	17271
GO:0015960	diadenosine polyphosphate biosynthetic process	biological_process	159766	0.202369	0.908952	0.5	2	1	1	2067	17277
GO:0016064	immunoglobulin mediated immune response	biological_process	0.00010244	0.999898	1	0.0192308	104	2	102	2066	17176
GO:0015965	diadenosine tetraphosphate metabolic process	biological_process	159766	0.202369	0.908952	0.5	2	1	1	2067	17277
GO:0015966	diadenosine tetraphosphate biosynthetic process	biological_process	159766	0.202369	0.908952	0.5	2	1	1	2067	17277
GO:0016070	RNA metabolic process	biological_process	1.03858e-05	1	1	0.0602663	1427	86	1341	1982	15937
GO:0016071	mRNA metabolic process	biological_process	0.00172343	1	1	0.0449827	578	26	552	2042	16726
GO:0016072	rRNA metabolic process	biological_process	0.343462	0.999997	1	0.0325203	246	8	238	2060	17040
GO:0016073	snRNA metabolic process	biological_process	0.00221489	0.997788	1	0.0185185	54	1	53	2067	17225
GO:0016074	sno(s)RNA metabolic process	biological_process	0.158068	0.853791	1	0.0588235	17	1	16	2067	17262
GO:0016075	rRNA catabolic process	biological_process	0.436394	0.646363	1	0.1	20	2	18	2066	17260
GO:0016078	tRNA catabolic process	biological_process	0.261222	0.77011	1	0.0769231	13	1	12	2067	17266
GO:0015980	energy derivation by oxidation of organic compounds	biological_process	0.0662439	0.935903	1	0.0769231	195	15	180	2053	17098
GO:0016079	synaptic vesicle exocytosis	biological_process	867313	0.000171122	0.00953183	0.325	40	13	27	2055	17251
GO:0016081	synaptic vesicle docking	biological_process	123549	0.290692	1	0.2	10	2	8	2066	17270
GO:0016082	synaptic vesicle priming	biological_process	17008	0.182538	0.908952	0.214286	14	3	11	2065	17267
GO:0015986	proton motive force-driven ATP synthesis	biological_process	0.000256356	0.999744	1	0.0136986	73	1	72	2067	17206
GO:0016101	diterpenoid metabolic process	biological_process	0.0353629	0.965255	1	0.0568182	88	5	83	2063	17195
GO:0016093	polyprenol metabolic process	biological_process	0.359428	0.698076	1	0.0909091	22	2	20	2066	17258
GO:0016094	polyprenol biosynthetic process	biological_process	124604	0.287641	1	0.333333	3	1	2	2067	17276
GO:0016095	polyprenol catabolic process	biological_process	124604	0.287641	1	0.333333	3	1	2	2067	17276
GO:0016125	sterol metabolic process	biological_process	0.16591	0.847122	1	0.0833333	132	11	121	2057	17157
GO:0016126	sterol biosynthetic process	biological_process	0.347736	0.706285	1	0.0909091	44	4	40	2064	17238
GO:0016137	glycoside metabolic process	biological_process	0.395936	0.67305	1	0.0952381	21	2	19	2066	17259
GO:0016151	nickel cation binding	molecular_function	124604	0.287641	1	0.333333	3	1	2	2067	17276
GO:0016155	formyltetrahydrofolate dehydrogenase activity	molecular_function	159766	0.202369	0.908952	0.5	2	1	1	2067	17277
GO:0016160	amylase activity	molecular_function	0.708112	0.492573	1	0.166667	6	1	5	2067	17273
GO:0016174	NAD(P)H oxidase H2O2-forming activity	molecular_function	277122	0.0625856	0.589876	0.333333	9	3	6	2065	17272
GO:0016175	superoxide-generating NAD(P)H oxidase activity	molecular_function	0.389754	0.677223	1	0.1	10	1	9	2067	17269
GO:0016176	superoxide-generating NADPH oxidase activator activity	molecular_function	0.389754	0.677223	1	0.1	10	1	9	2067	17269
GO:0016180	snRNA processing	biological_process	0.0430084	0.957903	1	0.0357143	28	1	27	2067	17251
GO:0016183	synaptic vesicle coating	biological_process	0.839742	0.431822	1	0.2	5	1	4	2067	17274
GO:0016185	synaptic vesicle budding from presynaptic endocytic zone membrane	biological_process	0.839742	0.431822	1	0.2	5	1	4	2067	17274
GO:0016188	synaptic vesicle maturation	biological_process	225616	0.104752	0.668908	0.272727	11	3	8	2065	17270
GO:0016191	synaptic vesicle uncoating	biological_process	205522	0.128065	0.754177	0.333333	6	2	4	2066	17274
GO:0016192	vesicle-mediated transport	biological_process	117728	0.308116	1	0.111693	1146	128	1018	1940	16260
GO:0016202	regulation of striated muscle tissue development	biological_process	198124	0.137898	0.795699	0.210526	19	4	15	2064	17263
GO:0016206	catechol O-methyltransferase activity	molecular_function	159766	0.202369	0.908952	0.5	2	1	1	2067	17277
GO:0016197	endosomal transport	biological_process	0.00663903	0.993383	1	0.0646388	263	17	246	2051	17032
GO:0016198	axon choice point recognition	biological_process	565748	0.00349131	0.0965054	0.571429	7	4	3	2064	17275
GO:0016208	AMP binding	molecular_function	155511	0.211167	0.914933	0.2	15	3	12	2065	17266
GO:0016199	axon midline choice point recognition	biological_process	457283	0.0103287	0.204515	0.6	5	3	2	2065	17276
GO:0016209	antioxidant activity	molecular_function	0.0587881	0.942907	1	0.0617284	81	5	76	2063	17202
GO:0016215	acyl-CoA desaturase activity	molecular_function	101115	0.363801	1	0.25	4	1	3	2067	17275
GO:0016222	procollagen-proline 4-dioxygenase complex	cellular_component	159766	0.202369	0.908952	0.5	2	1	1	2067	17277
GO:0016229	steroid dehydrogenase activity	molecular_function	0.0783829	0.92461	1	0.0526316	38	2	36	2066	17242
GO:0016233	telomere capping	biological_process	0.297631	0.742575	1	0.0833333	12	1	11	2067	17267
GO:0016234	inclusion body	cellular_component	280205	0.0606856	0.589433	0.173913	69	12	57	2056	17221
GO:0016235	aggresome	cellular_component	114705	0.317573	1	0.142857	35	5	30	2063	17248
GO:0016236	macroautophagy	biological_process	0.0149913	0.985121	1	0.0555556	126	7	119	2061	17159
GO:0016239	positive regulation of macroautophagy	biological_process	0.190934	0.826187	1	0.08	75	6	69	2062	17209
GO:0016240	autophagosome membrane docking	biological_process	178963	0.167022	0.897176	0.285714	7	2	5	2066	17273
GO:0016241	regulation of macroautophagy	biological_process	0.0408581	0.959965	1	0.0691824	159	11	148	2057	17130
GO:0016242	negative regulation of macroautophagy	biological_process	0.0271279	0.973237	1	0.03125	32	1	31	2067	17247
GO:0016247	channel regulator activity	molecular_function	815285	0.000287914	0.0144009	0.206897	145	30	115	2038	17163
GO:0016248	channel inhibitor activity	molecular_function	145411	0.233607	0.991898	0.153846	39	6	33	2062	17245
GO:0016251	RNA polymerase II general transcription initiation factor activity	molecular_function	0.0246807	0.975621	1	0.04	50	2	48	2066	17230
GO:0016255	attachment of GPI anchor to protein	biological_process	0.708112	0.492573	1	0.166667	6	1	5	2067	17273
GO:0016266	O-glycan processing	biological_process	0.159493	0.852576	1	0.0697674	43	3	40	2065	17238
GO:0016268	O-glycan processing, core 2	biological_process	22359	0.106895	0.668908	1	1	1	0	2067	17278
GO:0016278	lysine N-methyltransferase activity	molecular_function	0.326649	0.721337	1	0.0909091	66	6	60	2062	17218
GO:0016279	protein-lysine N-methyltransferase activity	molecular_function	0.346214	0.707361	1	0.0923077	65	6	59	2062	17219
GO:0016286	small conductance calcium-activated potassium channel activity	molecular_function	282748	0.0591619	0.576156	0.5	4	2	2	2066	17276
GO:0016300	tRNA (uridine) methyltransferase activity	molecular_function	0.839742	0.431822	1	0.2	5	1	4	2067	17274
GO:0016301	kinase activity	molecular_function	236579	0.0938748	0.668908	0.122312	744	91	653	1977	16625
GO:0016303	1-phosphatidylinositol-3-kinase activity	molecular_function	0.389754	0.677223	1	0.1	10	1	9	2067	17269
GO:0016298	lipase activity	molecular_function	102539	0.358657	1	0.119403	134	16	118	2052	17160
GO:0016308	1-phosphatidylinositol-4-phosphate 5-kinase activity	molecular_function	0.448523	0.63857	1	0.111111	9	1	8	2067	17270
GO:0016309	1-phosphatidylinositol-5-phosphate 4-kinase activity	molecular_function	124604	0.287641	1	0.333333	3	1	2	2067	17276
GO:0016310	phosphorylation	biological_process	12251	0.293728	1	0.113543	731	83	648	1985	16630
GO:0016311	dephosphorylation	biological_process	210124	0.122305	0.748142	0.133641	217	29	188	2039	17090
GO:0016312	inositol bisphosphate phosphatase activity	molecular_function	0.708112	0.492573	1	0.166667	6	1	5	2067	17273
GO:0016321	female meiosis chromosome segregation	biological_process	0.708112	0.492573	1	0.166667	6	1	5	2067	17273
GO:0016322	neuron remodeling	biological_process	17008	0.182538	0.908952	0.214286	14	3	11	2065	17267
GO:0016323	basolateral plasma membrane	cellular_component	463476	0.0097084	0.198837	0.155642	257	40	217	2028	17061
GO:0016324	apical plasma membrane	cellular_component	30591	0.0469299	0.512209	0.134518	394	53	341	2015	16937
GO:0016327	apicolateral plasma membrane	cellular_component	254766	0.0782643	0.668908	0.227273	22	5	17	2063	17261
GO:0016328	lateral plasma membrane	cellular_component	289542	0.0552758	0.576156	0.176471	68	12	56	2056	17222
GO:0016331	morphogenesis of embryonic epithelium	biological_process	0.326437	0.72149	1	0.0869565	23	2	21	2066	17257
GO:0016332	establishment or maintenance of polarity of embryonic epithelium	biological_process	159766	0.202369	0.908952	0.5	2	1	1	2067	17277
GO:0016338	calcium-independent cell-cell adhesion via plasma membrane cell-adhesion molecules	biological_process	0.395936	0.67305	1	0.0952381	21	2	19	2066	17259
GO:0016339	calcium-dependent cell-cell adhesion via plasma membrane cell adhesion molecules	biological_process	614635	0.00214127	0.0668065	0.266667	45	12	33	2056	17245
GO:0016342	catenin complex	cellular_component	550772	0.00405533	0.107129	0.290323	31	9	22	2059	17256
GO:0016344	meiotic chromosome movement towards spindle pole	biological_process	124604	0.287641	1	0.333333	3	1	2	2067	17276
GO:0016358	dendrite development	biological_process	0.372861	0.688761	1	0.0930233	43	4	39	2064	17239
GO:0016363	nuclear matrix	cellular_component	243502	0.0875959	0.668908	0.148438	128	19	109	2049	17169
GO:0016405	CoA-ligase activity	molecular_function	0.0482905	0.952857	1	0.037037	27	1	26	2067	17252
GO:0016406	carnitine O-acyltransferase activity	molecular_function	238904	0.0917175	0.668908	0.4	5	2	3	2066	17275
GO:0016407	acetyltransferase activity	molecular_function	0.211596	0.809291	1	0.0842105	95	8	87	2060	17191
GO:0016409	palmitoyltransferase activity	molecular_function	0.0948265	0.909531	1	0.0555556	36	2	34	2066	17244
GO:0016410	N-acyltransferase activity	molecular_function	0.587304	0.555824	1	0.106383	94	10	84	2058	17194
GO:0016411	acylglycerol O-acyltransferase activity	molecular_function	0.0304307	0.970028	1	0.0322581	31	1	30	2067	17248
GO:0016413	O-acetyltransferase activity	molecular_function	0.518705	0.595291	1	0.125	8	1	7	2067	17271
GO:0016414	O-octanoyltransferase activity	molecular_function	124604	0.287641	1	0.333333	3	1	2	2067	17276
GO:0016415	octanoyltransferase activity	molecular_function	101115	0.363801	1	0.25	4	1	3	2067	17275
GO:0016416	O-palmitoyltransferase activity	molecular_function	101115	0.363801	1	0.25	4	1	3	2067	17275
GO:0016417	S-acyltransferase activity	molecular_function	0.0341422	0.966434	1	0.0333333	30	1	29	2067	17249
GO:0016421	CoA carboxylase activity	molecular_function	0.708112	0.492573	1	0.166667	6	1	5	2067	17273
GO:0016427	tRNA (cytidine) methyltransferase activity	molecular_function	139008	0.249055	1	0.222222	9	2	7	2066	17271
GO:0016428	tRNA (cytidine-5-)-methyltransferase activity	molecular_function	282748	0.0591619	0.576156	0.5	4	2	2	2066	17276
GO:0016433	rRNA (adenine) methyltransferase activity	molecular_function	0.518705	0.595291	1	0.125	8	1	7	2067	17271
GO:0016441	post-transcriptional gene silencing	biological_process	0.00772761	0.992302	1	0.0232558	43	1	42	2067	17236
GO:0016444	somatic cell DNA recombination	biological_process	238584	0.0920117	0.668908	0.181818	44	8	36	2060	17242
GO:0016445	somatic diversification of immunoglobulins	biological_process	260565	0.073855	0.660086	0.190476	42	8	34	2060	17244
GO:0016446	somatic hypermutation of immunoglobulin genes	biological_process	51551	0.00576993	0.137	0.416667	12	5	7	2063	17271
GO:0016447	somatic recombination of immunoglobulin gene segments	biological_process	200708	0.13438	0.780451	0.181818	33	6	27	2062	17251
GO:0016459	myosin complex	cellular_component	0.516286	0.596733	1	0.103448	58	6	52	2062	17226
GO:0016460	myosin II complex	cellular_component	0.222795	0.800279	1	0.0740741	27	2	25	2066	17253
GO:0016461	unconventional myosin complex	cellular_component	0.448523	0.63857	1	0.111111	9	1	8	2067	17270
GO:0016462	pyrophosphatase activity	molecular_function	235522	0.0948727	0.668908	0.121588	806	98	708	1970	16570
GO:0016469	proton-transporting two-sector ATPase complex	cellular_component	0.0441188	0.95684	1	0.0454545	44	2	42	2066	17236
GO:0016477	cell migration	biological_process	301973	7.68242e-09	5.46641e-06	0.190035	863	164	699	1904	16579
GO:0016482	cytosolic transport	biological_process	0.0951779	0.909211	1	0.0757576	132	10	122	2058	17156
GO:0016485	protein processing	biological_process	0.920396	0.398361	1	0.114583	192	22	170	2046	17108
GO:0016486	peptide hormone processing	biological_process	108011	0.339557	1	0.138889	36	5	31	2063	17247
GO:0016500	protein-hormone receptor activity	molecular_function	0.395936	0.67305	1	0.0952381	21	2	19	2066	17259
GO:0016491	oxidoreductase activity	molecular_function	0.390726	0.676566	1	0.102319	733	75	658	1993	16620
GO:0042026	protein refolding	biological_process	0.675179	0.509065	1	0.12	25	3	22	2065	17256
GO:0016502	nucleotide receptor activity	molecular_function	0.436394	0.646363	1	0.1	20	2	18	2066	17260
GO:0016493	C-C chemokine receptor activity	molecular_function	0.326437	0.72149	1	0.0869565	23	2	21	2066	17257
GO:0016494	C-X-C chemokine receptor activity	molecular_function	157206	0.207617	0.909197	0.25	8	2	6	2066	17272
GO:0016504	peptidase activator activity	molecular_function	146788	0.230413	0.983825	0.145455	55	8	47	2060	17231
GO:0016505	peptidase activator activity involved in apoptotic process	molecular_function	13835	0.250699	1	0.166667	24	4	20	2064	17258
GO:0016507	mitochondrial fatty acid beta-oxidation multienzyme complex	cellular_component	124604	0.287641	1	0.333333	3	1	2	2067	17276
GO:0016513	core-binding factor complex	cellular_component	124604	0.287641	1	0.333333	3	1	2	2067	17276
GO:0016514	SWI/SNF complex	cellular_component	0.167583	0.845707	1	0.0666667	30	2	28	2066	17250
GO:0042043	neurexin family protein binding	molecular_function	268797	0.0680192	0.620499	0.266667	15	4	11	2064	17267
GO:0042044	fluid transport	biological_process	145411	0.233607	0.991898	0.153846	39	6	33	2062	17245
GO:0042045	epithelial fluid transport	biological_process	344508	0.0319023	0.387074	0.333333	12	4	8	2064	17270
GO:0042048	olfactory behavior	biological_process	0.340036	0.711745	1	0.0909091	11	1	10	2067	17268
GO:0016525	negative regulation of angiogenesis	biological_process	630976	0.00181846	0.0589877	0.21	100	21	79	2047	17199
GO:0042053	regulation of dopamine metabolic process	biological_process	213407	0.118355	0.729849	0.222222	18	4	14	2064	17264
GO:0016528	sarcoplasm	cellular_component	130641	0.27079	1	0.176471	17	3	14	2065	17264
GO:0042054	histone methyltransferase activity	molecular_function	0.0600108	0.941754	1	0.0588235	68	4	64	2064	17214
GO:0016529	sarcoplasmic reticulum	cellular_component	50159	0.00663165	0.15034	0.244444	45	11	34	2057	17244
GO:0016530	metallochaperone activity	molecular_function	0.22979	0.794701	1	0.0714286	14	1	13	2067	17265
GO:0042056	chemoattractant activity	molecular_function	0.220441	0.802165	1	0.0769231	39	3	36	2065	17242
GO:0016533	protein kinase 5 complex	cellular_component	344749	0.0318254	0.387074	0.666667	3	2	1	2066	17277
GO:0042058	regulation of epidermal growth factor receptor signaling pathway	biological_process	0.435708	0.646807	1	0.0983607	61	6	55	2062	17223
GO:0042060	wound healing	biological_process	650726	0.00149257	0.0512819	0.232877	73	17	56	2051	17222
GO:0042059	negative regulation of epidermal growth factor receptor signaling pathway	biological_process	0.060942	0.940878	1	0.04	25	1	24	2067	17254
GO:0016538	cyclin-dependent protein serine/threonine kinase regulator activity	molecular_function	12604	0.283539	1	0.14	50	7	43	2061	17235
GO:0016539	intein-mediated protein splicing	biological_process	159766	0.202369	0.908952	0.5	2	1	1	2067	17277
GO:0016540	protein autoprocessing	biological_process	112233	0.325521	1	0.148148	27	4	23	2064	17255
GO:0042069	regulation of catecholamine metabolic process	biological_process	213407	0.118355	0.729849	0.222222	18	4	14	2064	17264
GO:0042073	intraciliary transport	biological_process	21848	0.1125	0.700401	0.173913	46	8	38	2060	17240
GO:0102033	long-chain fatty acid omega-hydroxylase activity	molecular_function	0.603614	0.546832	1	0.142857	7	1	6	2067	17272
GO:0042074	cell migration involved in gastrulation	biological_process	0.261222	0.77011	1	0.0769231	13	1	12	2067	17266
GO:0042078	germ-line stem cell division	biological_process	101115	0.363801	1	0.25	4	1	3	2067	17275
GO:0016556	mRNA modification	biological_process	0.0304307	0.970028	1	0.0322581	31	1	30	2067	17248
GO:0042083	5,10-methylenetetrahydrofolate-dependent methyltransferase activity	molecular_function	22359	0.106895	0.668908	1	1	1	0	2067	17278
GO:0016560	protein import into peroxisome matrix, docking	biological_process	101115	0.363801	1	0.25	4	1	3	2067	17275
GO:0042088	T-helper 1 type immune response	biological_process	139008	0.249055	1	0.222222	9	2	7	2066	17271
GO:0042100	B cell proliferation	biological_process	160428	0.201034	0.908952	0.150943	53	8	45	2060	17233
GO:0042101	T cell receptor complex	cellular_component	0.00712349	1	1	0.00689655	145	1	144	2067	17134
GO:0042102	positive regulation of T cell proliferation	biological_process	122626	0.293387	1	0.127451	102	13	89	2055	17189
GO:0042092	type 2 immune response	biological_process	178963	0.167022	0.897176	0.285714	7	2	5	2066	17273
GO:0016567	protein ubiquitination	biological_process	0.000236074	0.999764	1	0.0678233	634	43	591	2025	16687
GO:0042093	T-helper cell differentiation	biological_process	0.912598	0.40148	1	0.133333	30	4	26	2064	17252
GO:0042104	positive regulation of activated T cell proliferation	biological_process	0.269549	0.763724	1	0.08	25	2	23	2066	17255
GO:0042098	T cell proliferation	biological_process	0.202923	0.816341	1	0.0810811	74	6	68	2062	17210
GO:0042110	T cell activation	biological_process	0.6853	0.503939	1	0.108014	287	31	256	2037	17022
GO:0042113	B cell activation	biological_process	176721	0.17081	0.908952	0.131148	183	24	159	2044	17119
GO:0016579	protein deubiquitination	biological_process	0.00892244	0.991117	1	0.0471698	106	5	101	2063	17177
GO:0042116	macrophage activation	biological_process	219147	0.111752	0.695942	0.163934	61	10	51	2058	17227
GO:0042117	monocyte activation	biological_process	139008	0.249055	1	0.222222	9	2	7	2066	17271
GO:0042118	endothelial cell activation	biological_process	0.389754	0.677223	1	0.1	10	1	9	2067	17269
GO:0042119	neutrophil activation	biological_process	0.731856	0.481015	1	0.125	24	3	21	2065	17257
GO:0016600	flotillin complex	cellular_component	0.448523	0.63857	1	0.111111	9	1	8	2067	17270
GO:0016601	Rac protein signal transduction	biological_process	0.060942	0.940878	1	0.04	25	1	24	2067	17254
GO:0042126	nitrate metabolic process	biological_process	124604	0.287641	1	0.333333	3	1	2	2067	17276
GO:0042127	regulation of cell population proliferation	biological_process	165571	0.00064467	1.15647	0.147273	1650	243	1407	1825	15871
GO:0016603	glutaminyl-peptide cyclotransferase activity	molecular_function	159766	0.202369	0.908952	0.5	2	1	1	2067	17277
GO:0016594	glycine binding	molecular_function	225616	0.104752	0.668908	0.272727	11	3	8	2065	17270
GO:0016604	nuclear body	cellular_component	0.596934	0.550497	1	0.106024	830	88	742	1980	16536
GO:0042130	negative regulation of T cell proliferation	biological_process	0.228989	0.795337	1	0.0833333	72	6	66	2062	17212
GO:0042129	regulation of T cell proliferation	biological_process	0.45445	0.634797	1	0.101124	178	18	160	2050	17118
GO:0016595	glutamate binding	molecular_function	309583	0.0452376	0.496938	0.375	8	3	5	2065	17273
GO:0016605	PML body	cellular_component	0.997497	0.368802	1	0.12037	108	13	95	2055	17183
GO:0016597	amino acid binding	molecular_function	251594	0.0807868	0.668908	0.18	50	9	41	2059	17237
GO:0016607	nuclear speck	cellular_component	0.0768532	0.926026	1	0.086747	415	36	379	2032	16899
GO:0102084	L-dopa O-methyltransferase activity	molecular_function	159766	0.202369	0.908952	0.5	2	1	1	2067	17277
GO:0016614	oxidoreductase activity, acting on CH-OH group of donors	molecular_function	0.0393877	0.961378	1	0.0661765	136	9	127	2059	17151
GO:0016615	malate dehydrogenase activity	molecular_function	157206	0.207617	0.909197	0.25	8	2	6	2066	17272
GO:0016616	oxidoreductase activity, acting on the CH-OH group of donors, NAD or NADP as acceptor	molecular_function	0.00559296	0.994423	1	0.047619	126	6	120	2062	17158
GO:0016620	oxidoreductase activity, acting on the aldehyde or oxo group of donors, NAD or NADP as acceptor	molecular_function	0.220441	0.802165	1	0.0769231	39	3	36	2065	17242
GO:0042147	retrograde transport, endosome to Golgi	biological_process	0.016652	0.983486	1	0.0510204	98	5	93	2063	17185
GO:0042148	DNA strand invasion	biological_process	238904	0.0917175	0.668908	0.4	5	2	3	2066	17275
GO:0042149	cellular response to glucose starvation	biological_process	0.324233	0.723081	1	0.0888889	45	4	41	2064	17237
GO:0016627	oxidoreductase activity, acting on the CH-CH group of donors	molecular_function	0.0101987	0.989853	1	0.0338983	59	2	57	2066	17221
GO:0016628	oxidoreductase activity, acting on the CH-CH group of donors, NAD or NADP as acceptor	molecular_function	0.0271279	0.973237	1	0.03125	32	1	31	2067	17247
GO:0042157	lipoprotein metabolic process	biological_process	161859	0.198178	0.908952	0.162162	37	6	31	2062	17247
GO:0042159	lipoprotein catabolic process	biological_process	0.22979	0.794701	1	0.0714286	14	1	13	2067	17265
GO:0102121	ceramidase activity	molecular_function	0.708112	0.492573	1	0.166667	6	1	5	2067	17273
GO:0042162	telomeric DNA binding	molecular_function	0.491953	0.611431	1	0.102564	39	4	35	2064	17243
GO:0016638	oxidoreductase activity, acting on the CH-NH2 group of donors	molecular_function	417824	0.0153255	0.257072	0.3	20	6	14	2062	17264
GO:0016641	oxidoreductase activity, acting on the CH-NH2 group of donors, oxygen as acceptor	molecular_function	381016	0.0221446	0.326343	0.3125	16	5	11	2063	17267
GO:0042166	acetylcholine binding	molecular_function	412898	0.0160993	0.264225	0.4	10	4	6	2064	17272
GO:0016642	oxidoreductase activity, acting on the CH-NH2 group of donors, disulfide as acceptor	molecular_function	22359	0.106895	0.668908	1	1	1	0	2067	17278
GO:0042168	heme metabolic process	biological_process	0.0121854	0.987889	1	0.025641	39	1	38	2067	17240
GO:0042169	SH2 domain binding	molecular_function	185706	0.156131	0.874539	0.166667	42	7	35	2061	17243
GO:0016645	oxidoreductase activity, acting on the CH-NH group of donors	molecular_function	388684	0.02051	0.312222	0.259259	27	7	20	2061	17258
GO:0042171	lysophosphatidic acid acyltransferase activity	molecular_function	0.359428	0.698076	1	0.0909091	22	2	20	2066	17258
GO:0016646	oxidoreductase activity, acting on the CH-NH group of donors, NAD or NADP as acceptor	molecular_function	504059	0.00646992	0.147584	0.352941	17	6	11	2062	17267
GO:0016647	oxidoreductase activity, acting on the CH-NH group of donors, oxygen as acceptor	molecular_function	101115	0.363801	1	0.25	4	1	3	2067	17275
GO:0016651	oxidoreductase activity, acting on NAD(P)H	molecular_function	0.191089	0.826059	1	0.0813953	86	7	79	2061	17199
GO:0042176	regulation of protein catabolic process	biological_process	0.173764	0.840496	1	0.0921788	358	33	325	2035	16953
GO:0042177	negative regulation of protein catabolic process	biological_process	0.260446	0.770707	1	0.0892857	112	10	102	2058	17176
GO:0016653	oxidoreductase activity, acting on NAD(P)H, heme protein as acceptor	molecular_function	0.389754	0.677223	1	0.1	10	1	9	2067	17269
GO:0042178	xenobiotic catabolic process	biological_process	0.675179	0.509065	1	0.12	25	3	22	2065	17256
GO:0042180	cellular ketone metabolic process	biological_process	0.0956459	0.908786	1	0.0697674	86	6	80	2062	17198
GO:0016655	oxidoreductase activity, acting on NAD(P)H, quinone or similar compound as acceptor	molecular_function	0.0124278	0.987649	1	0.0350877	57	2	55	2066	17223
GO:0042181	ketone biosynthetic process	biological_process	0.184257	0.831722	1	0.0689655	29	2	27	2066	17251
GO:0042182	ketone catabolic process	biological_process	0.20253	0.816662	1	0.0666667	15	1	14	2067	17264
GO:0016661	oxidoreductase activity, acting on other nitrogenous compounds as donors	molecular_function	249486	0.0825084	0.668908	0.3	10	3	7	2065	17271
GO:0016662	oxidoreductase activity, acting on other nitrogenous compounds as donors, cytochrome as acceptor	molecular_function	282748	0.0591619	0.576156	0.5	4	2	2	2066	17276
GO:0016667	oxidoreductase activity, acting on a sulfur group of donors	molecular_function	0.986301	0.372954	1	0.127273	55	7	48	2061	17230
GO:0016670	oxidoreductase activity, acting on a sulfur group of donors, oxygen as acceptor	molecular_function	225616	0.104752	0.668908	0.272727	11	3	8	2065	17270
GO:0016671	oxidoreductase activity, acting on a sulfur group of donors, disulfide as acceptor	molecular_function	0.518705	0.595291	1	0.125	8	1	7	2067	17271
GO:0042214	terpene metabolic process	biological_process	124604	0.287641	1	0.333333	3	1	2	2067	17276
GO:0016679	oxidoreductase activity, acting on diphenols and related substances as donors	molecular_function	123549	0.290692	1	0.2	10	2	8	2066	17270
GO:0016682	oxidoreductase activity, acting on diphenols and related substances as donors, oxygen as acceptor	molecular_function	22359	0.106895	0.668908	1	1	1	0	2067	17278
GO:0016684	oxidoreductase activity, acting on peroxide as acceptor	molecular_function	0.158795	0.853171	1	0.0727273	55	4	51	2064	17227
GO:0042220	response to cocaine	biological_process	703534	0.00088022	0.0343037	0.292683	41	12	29	2056	17249
GO:0042219	cellular modified amino acid catabolic process	biological_process	254766	0.0782643	0.668908	0.227273	22	5	17	2063	17261
GO:0042221	response to chemical	biological_process	184077	0.00101304	0.235216	0.140117	2555	358	2197	1710	15081
GO:0016701	oxidoreductase activity, acting on single donors with incorporation of molecular oxygen	molecular_function	0.675179	0.509065	1	0.12	25	3	22	2065	17256
GO:0016702	oxidoreductase activity, acting on single donors with incorporation of molecular oxygen, incorporation of two atoms of oxygen	molecular_function	0.731856	0.481015	1	0.125	24	3	21	2065	17257
GO:0016705	oxidoreductase activity, acting on paired donors, with incorporation or reduction of molecular oxygen	molecular_function	0.299686	0.741051	1	0.0944444	180	17	163	2051	17115
GO:0016706	2-oxoglutarate-dependent dioxygenase activity	molecular_function	117315	0.309391	1	0.133333	60	8	52	2060	17226
GO:0016709	oxidoreductase activity, acting on paired donors, with incorporation or reduction of molecular oxygen, NAD(P)H as one donor, and incorporation of one atom of oxygen	molecular_function	0.491953	0.611431	1	0.102564	39	4	35	2064	17243
GO:0016712	oxidoreductase activity, acting on paired donors, with incorporation or reduction of molecular oxygen, reduced flavin or flavoprotein as one donor, and incorporation of one atom of oxygen	molecular_function	0.159493	0.852576	1	0.0697674	43	3	40	2065	17238
GO:0016714	oxidoreductase activity, acting on paired donors, with incorporation or reduction of molecular oxygen, reduced pteridine as one donor, and incorporation of one atom of oxygen	molecular_function	0.603614	0.546832	1	0.142857	7	1	6	2067	17272
GO:0016717	oxidoreductase activity, acting on paired donors, with oxidation of a pair of donors resulting in the reduction of molecular oxygen to two molecules of water	molecular_function	110259	0.332012	1	0.181818	11	2	9	2066	17269
GO:0042246	tissue regeneration	biological_process	0.521898	0.593393	1	0.104167	48	5	43	2063	17235
GO:0016722	oxidoreductase activity, acting on metal ions	molecular_function	0.586949	0.556021	1	0.117647	17	2	15	2066	17263
GO:0016723	oxidoreductase activity, acting on metal ions, NAD or NADP as acceptor	molecular_function	0.708112	0.492573	1	0.166667	6	1	5	2067	17273
GO:0016724	oxidoreductase activity, acting on metal ions, oxygen as acceptor	molecular_function	0.708112	0.492573	1	0.166667	6	1	5	2067	17273
GO:0016725	oxidoreductase activity, acting on CH or CH2 groups	molecular_function	110259	0.332012	1	0.181818	11	2	9	2066	17269
GO:0016728	oxidoreductase activity, acting on CH or CH2 groups, disulfide as acceptor	molecular_function	238904	0.0917175	0.668908	0.4	5	2	3	2066	17275
GO:0016730	oxidoreductase activity, acting on iron-sulfur proteins as donors	molecular_function	159766	0.202369	0.908952	0.5	2	1	1	2067	17277
GO:0016731	oxidoreductase activity, acting on iron-sulfur proteins as donors, NAD or NADP as acceptor	molecular_function	159766	0.202369	0.908952	0.5	2	1	1	2067	17277
GO:0042262	DNA protection	biological_process	205522	0.128065	0.754177	0.333333	6	2	4	2066	17274
GO:0016740	transferase activity	molecular_function	0.475855	0.621353	1	0.105194	2272	239	2033	1829	15245
GO:0016741	transferase activity, transferring one-carbon groups	molecular_function	0.26211	0.769426	1	0.09375	224	21	203	2047	17075
GO:0016742	hydroxymethyl-, formyl- and related transferase activity	molecular_function	157206	0.207617	0.909197	0.25	8	2	6	2066	17272
GO:0042267	natural killer cell mediated cytotoxicity	biological_process	0.530933	0.588056	1	0.107143	28	3	25	2065	17253
GO:0042269	regulation of natural killer cell mediated cytotoxicity	biological_process	0.262465	0.769153	1	0.0833333	48	4	44	2064	17234
GO:0016746	acyltransferase activity	molecular_function	0.00158801	0.998413	1	0.0757576	726	55	671	2013	16607
GO:0016747	acyltransferase activity, transferring groups other than amino-acyl groups	molecular_function	0.0787958	0.924229	1	0.0803571	224	18	206	2050	17072
GO:0042274	ribosomal small subunit biogenesis	biological_process	0.00032169	0.999678	1	0.0140845	71	1	70	2067	17208
GO:0042276	error-prone translesion synthesis	biological_process	110259	0.332012	1	0.181818	11	2	9	2066	17269
GO:0042277	peptide binding	molecular_function	223886	0.10658	0.668908	0.129518	332	43	289	2025	16989
GO:0042278	purine nucleoside metabolic process	biological_process	120298	0.300297	1	0.153846	26	4	22	2064	17256
GO:0016755	aminoacyltransferase activity	molecular_function	0.00607215	0.993946	1	0.0748988	494	37	457	2031	16821
GO:0016757	glycosyltransferase activity	molecular_function	350135	0.0301566	0.387074	0.144404	277	40	237	2028	17041
GO:0016758	hexosyltransferase activity	molecular_function	289678	0.0552005	0.576156	0.145	200	29	171	2039	17107
GO:0042285	xylosyltransferase activity	molecular_function	110259	0.332012	1	0.181818	11	2	9	2066	17269
GO:0042287	MHC protein binding	molecular_function	0.187585	0.828959	1	0.0731707	41	3	38	2065	17240
GO:0016763	pentosyltransferase activity	molecular_function	103617	0.354812	1	0.12963	54	7	47	2061	17231
GO:0042289	MHC class II protein binding	molecular_function	0.603614	0.546832	1	0.142857	7	1	6	2067	17272
GO:0016765	transferase activity, transferring alkyl or aryl (other than methyl) groups	molecular_function	0.730998	0.481428	1	0.114754	61	7	54	2061	17224
GO:0102250	linear malto-oligosaccharide phosphorylase activity	molecular_function	344749	0.0318254	0.387074	0.666667	3	2	1	2066	17277
GO:0042301	phosphate ion binding	molecular_function	204767	0.129036	0.754177	0.25	12	3	9	2065	17269
GO:0042303	molting cycle	biological_process	0.797551	0.450431	1	0.142857	14	2	12	2066	17266
GO:0042304	regulation of fatty acid biosynthetic process	biological_process	0.347736	0.706285	1	0.0909091	44	4	40	2064	17238
GO:0016769	transferase activity, transferring nitrogenous groups	molecular_function	198117	0.137907	0.795699	0.192308	26	5	21	2063	17257
GO:0042306	regulation of protein import into nucleus	biological_process	0.516286	0.596733	1	0.103448	58	6	52	2062	17226
GO:0042296	ISG15 transferase activity	molecular_function	101115	0.363801	1	0.25	4	1	3	2067	17275
GO:0016772	transferase activity, transferring phosphorus-containing groups	molecular_function	131647	0.268081	1	0.113561	907	103	804	1965	16474
GO:0042307	positive regulation of protein import into nucleus	biological_process	0.84903	0.42783	1	0.125	40	5	35	2063	17243
GO:0042297	vocal learning	biological_process	641627	0.00163475	0.0547182	0.666667	6	4	2	2064	17276
GO:0016773	phosphotransferase activity, alcohol group as acceptor	molecular_function	134992	0.25926	1	0.114993	687	79	608	1989	16670
GO:0042308	negative regulation of protein import into nucleus	biological_process	0.20253	0.816662	1	0.0666667	15	1	14	2067	17264
GO:0042310	vasoconstriction	biological_process	121817	0.295771	1	0.147059	34	5	29	2063	17249
GO:0016775	phosphotransferase activity, nitrogenous group as acceptor	molecular_function	0.708112	0.492573	1	0.166667	6	1	5	2067	17273
GO:0042311	vasodilation	biological_process	538504	0.00458465	0.113809	0.255814	43	11	32	2057	17246
GO:0016776	phosphotransferase activity, phosphate group as acceptor	molecular_function	409949	0.0165812	0.270166	0.236842	38	9	29	2059	17249
GO:0042313	protein kinase C deactivation	biological_process	22359	0.106895	0.668908	1	1	1	0	2067	17278
GO:0016779	nucleotidyltransferase activity	molecular_function	0.283059	0.753476	1	0.0921986	141	13	128	2055	17150
GO:0016780	phosphotransferase activity, for other substituted phosphate groups	molecular_function	0.0866793	0.916971	1	0.0454545	22	1	21	2067	17257
GO:0016782	transferase activity, transferring sulphur-containing groups	molecular_function	0.706402	0.493416	1	0.112676	71	8	63	2060	17215
GO:0016783	sulfurtransferase activity	molecular_function	0.340036	0.711745	1	0.0909091	11	1	10	2067	17268
GO:0042320	regulation of circadian sleep/wake cycle, REM sleep	biological_process	101115	0.363801	1	0.25	4	1	3	2067	17275
GO:0042321	negative regulation of circadian sleep/wake cycle, sleep	biological_process	101115	0.363801	1	0.25	4	1	3	2067	17275
GO:0016787	hydrolase activity	molecular_function	127426	0.279638	1	0.110477	2453	271	2182	1797	15096
GO:0042323	negative regulation of circadian sleep/wake cycle, non-REM sleep	biological_process	22359	0.106895	0.668908	1	1	1	0	2067	17278
GO:0016788	hydrolase activity, acting on ester bonds	molecular_function	0.971872	0.378374	1	0.110818	758	84	674	1984	16604
GO:0016790	thiolester hydrolase activity	molecular_function	0.0121854	0.987889	1	0.025641	39	1	38	2067	17240
GO:0042325	regulation of phosphorylation	biological_process	699671	0.000914888	0.0350967	0.138462	975	135	840	1933	16438
GO:0016791	phosphatase activity	molecular_function	181411	0.162983	0.897176	0.126812	276	35	241	2033	17037
GO:0016801	hydrolase activity, acting on ether bonds	molecular_function	0.448523	0.63857	1	0.111111	9	1	8	2067	17270
GO:0042326	negative regulation of phosphorylation	biological_process	381554	0.0220259	0.326343	0.145763	295	43	252	2025	17026
GO:0042327	positive regulation of phosphorylation	biological_process	471904	0.00892378	0.186226	0.13754	618	85	533	1983	16745
GO:0016793	triphosphoric monoester hydrolase activity	molecular_function	22359	0.106895	0.668908	1	1	1	0	2067	17278
GO:0016803	ether hydrolase activity	molecular_function	0.448523	0.63857	1	0.111111	9	1	8	2067	17270
GO:0042328	heparan sulfate N-acetylglucosaminyltransferase activity	molecular_function	159766	0.202369	0.908952	0.5	2	1	1	2067	17277
GO:0042330	taxis	biological_process	604422	0.00237153	0.072353	0.157434	343	54	289	2014	16989
GO:0016805	dipeptidase activity	molecular_function	0.158068	0.853791	1	0.0588235	17	1	16	2067	17262
GO:0016796	exonuclease activity, active with either ribo- or deoxyribonucleic acids and producing 5'-phosphomonoesters	molecular_function	0.730998	0.481428	1	0.114754	61	7	54	2061	17224
GO:0016798	hydrolase activity, acting on glycosyl bonds	molecular_function	194522	0.142955	0.819254	0.138686	137	19	118	2049	17160
GO:0016799	hydrolase activity, hydrolyzing N-glycosyl compounds	molecular_function	28464	0.058053	0.576156	0.2	40	8	32	2060	17246
GO:0016810	hydrolase activity, acting on carbon-nitrogen (but not peptide) bonds	molecular_function	0.472978	0.623144	1	0.101449	138	14	124	2054	17154
GO:0016811	hydrolase activity, acting on carbon-nitrogen (but not peptide) bonds, in linear amides	molecular_function	0.215596	0.806061	1	0.0821918	73	6	67	2062	17211
GO:0016812	hydrolase activity, acting on carbon-nitrogen (but not peptide) bonds, in cyclic amides	molecular_function	0.718998	0.48724	1	0.133333	15	2	13	2066	17265
GO:0016814	hydrolase activity, acting on carbon-nitrogen (but not peptide) bonds, in cyclic amidines	molecular_function	108011	0.339557	1	0.138889	36	5	31	2063	17247
GO:0042339	keratan sulfate metabolic process	biological_process	0.139913	0.869434	1	0.0555556	18	1	17	2067	17261
GO:0016817	hydrolase activity, acting on acid anhydrides	molecular_function	233257	0.0970464	0.668908	0.121437	807	98	709	1970	16569
GO:0016818	hydrolase activity, acting on acid anhydrides, in phosphorus-containing anhydrides	molecular_function	233257	0.0970464	0.668908	0.121437	807	98	709	1970	16569
GO:0042354	L-fucose metabolic process	biological_process	139008	0.249055	1	0.222222	9	2	7	2066	17271
GO:0016829	lyase activity	molecular_function	42623	0.0140899	0.240553	0.159204	201	32	169	2036	17109
GO:0016830	carbon-carbon lyase activity	molecular_function	160428	0.201034	0.908952	0.150943	53	8	45	2060	17233
GO:0042355	L-fucose catabolic process	biological_process	139008	0.249055	1	0.222222	9	2	7	2066	17271
GO:0016831	carboxy-lyase activity	molecular_function	0.329057	0.719602	1	0.0882353	34	3	31	2065	17247
GO:0016832	aldehyde-lyase activity	molecular_function	123549	0.290692	1	0.2	10	2	8	2066	17270
GO:0042357	thiamine diphosphate metabolic process	biological_process	238904	0.0917175	0.668908	0.4	5	2	3	2066	17275
GO:0016833	oxo-acid-lyase activity	molecular_function	565748	0.00349131	0.0965054	0.571429	7	4	3	2064	17275
GO:0042359	vitamin D metabolic process	biological_process	0.20253	0.816662	1	0.0666667	15	1	14	2067	17264
GO:0016835	carbon-oxygen lyase activity	molecular_function	118303	0.306348	1	0.12987	77	10	67	2058	17211
GO:0016836	hydro-lyase activity	molecular_function	0.768783	0.463577	1	0.116667	60	7	53	2061	17225
GO:0016838	carbon-oxygen lyase activity, acting on phosphates	molecular_function	101115	0.363801	1	0.25	4	1	3	2067	17275
GO:0042364	water-soluble vitamin biosynthetic process	biological_process	204767	0.129036	0.754177	0.25	12	3	9	2065	17269
GO:0016840	carbon-nitrogen lyase activity	molecular_function	316352	0.0422767	0.480939	0.307692	13	4	9	2064	17269
GO:0042365	water-soluble vitamin catabolic process	biological_process	124604	0.287641	1	0.333333	3	1	2	2067	17276
GO:0016841	ammonia-lyase activity	molecular_function	0.839742	0.431822	1	0.2	5	1	4	2067	17274
GO:0016842	amidine-lyase activity	molecular_function	348444	0.0306711	0.387074	0.428571	7	3	4	2065	17274
GO:0016846	carbon-sulfur lyase activity	molecular_function	538232	0.00459716	0.113809	0.375	16	6	10	2062	17268
GO:0016847	1-aminocyclopropane-1-carboxylate synthase activity	molecular_function	22359	0.106895	0.668908	1	1	1	0	2067	17278
GO:0042373	vitamin K metabolic process	biological_process	0.340036	0.711745	1	0.0909091	11	1	10	2067	17268
GO:0016849	phosphorus-oxygen lyase activity	molecular_function	0.731856	0.481015	1	0.125	24	3	21	2065	17257
GO:0016853	isomerase activity	molecular_function	0.208161	0.812076	1	0.0887574	169	15	154	2053	17124
GO:0016854	racemase and epimerase activity	molecular_function	119972	0.301278	1	0.166667	18	3	15	2065	17263
GO:0042379	chemokine receptor binding	molecular_function	0.00375688	0.99625	1	0.0289855	69	2	67	2066	17211
GO:0016855	racemase and epimerase activity, acting on amino acids and derivatives	molecular_function	447224	0.0114217	0.205724	1	2	2	0	2066	17278
GO:0042383	sarcolemma	cellular_component	429378	0.0136532	0.236391	0.182692	104	19	85	2049	17193
GO:0016859	cis-trans isomerase activity	molecular_function	0.105872	0.89954	1	0.0625	48	3	45	2065	17233
GO:0016860	intramolecular oxidoreductase activity	molecular_function	0.720392	0.486561	1	0.115385	52	6	46	2062	17232
GO:0016861	intramolecular oxidoreductase activity, interconverting aldoses and ketoses	molecular_function	205522	0.128065	0.754177	0.333333	6	2	4	2066	17274
GO:0016864	intramolecular oxidoreductase activity, transposing S-S bonds	molecular_function	18412	0.158628	0.883142	0.2	20	4	16	2064	17262
GO:0042401	biogenic amine biosynthetic process	biological_process	0.604719	0.546228	1	0.111111	36	4	32	2064	17246
GO:0042391	regulation of membrane potential	biological_process	196063	0.000305563	0.0802394	0.201373	437	88	349	1980	16929
GO:0042402	cellular biogenic amine catabolic process	biological_process	309961	0.0450669	0.496938	0.263158	19	5	14	2063	17264
GO:0042392	sphingosine-1-phosphate phosphatase activity	molecular_function	178963	0.167022	0.897176	0.285714	7	2	5	2066	17273
GO:0042403	thyroid hormone metabolic process	biological_process	37082	0.0245217	0.351461	0.272727	22	6	16	2062	17262
GO:0042393	histone binding	molecular_function	0.155952	0.8556	1	0.0883534	249	22	227	2046	17051
GO:0042404	thyroid hormone catabolic process	biological_process	22359	0.106895	0.668908	1	1	1	0	2067	17278
GO:0042405	nuclear inclusion body	cellular_component	0.987232	0.372607	1	0.166667	12	2	10	2066	17268
GO:0042396	phosphagen biosynthetic process	biological_process	101115	0.363801	1	0.25	4	1	3	2067	17275
GO:0042398	cellular modified amino acid biosynthetic process	biological_process	311909	0.0441975	0.496938	0.24	25	6	19	2062	17259
GO:0016874	ligase activity	molecular_function	0.0470416	0.954048	1	0.0714286	168	12	156	2056	17122
GO:0016875	ligase activity, forming carbon-oxygen bonds	molecular_function	0.187585	0.828959	1	0.0731707	41	3	38	2065	17240
GO:0042412	taurine biosynthetic process	biological_process	101115	0.363801	1	0.25	4	1	3	2067	17275
GO:0016877	ligase activity, forming carbon-sulfur bonds	molecular_function	0.0097027	0.990344	1	0.0243902	41	1	40	2067	17238
GO:0016878	acid-thiol ligase activity	molecular_function	0.0304307	0.970028	1	0.0322581	31	1	30	2067	17248
GO:0042414	epinephrine metabolic process	biological_process	124604	0.287641	1	0.333333	3	1	2	2067	17276
GO:0016879	ligase activity, forming carbon-nitrogen bonds	molecular_function	0.461286	0.630472	1	0.1	50	5	45	2063	17233
GO:0042415	norepinephrine metabolic process	biological_process	268797	0.0680192	0.620499	0.266667	15	4	11	2064	17267
GO:0042416	dopamine biosynthetic process	biological_process	139008	0.249055	1	0.222222	9	2	7	2066	17271
GO:0016882	cyclo-ligase activity	molecular_function	159766	0.202369	0.908952	0.5	2	1	1	2067	17277
GO:0042417	dopamine metabolic process	biological_process	426863	0.0140009	0.239219	0.258065	31	8	23	2060	17255
GO:0042418	epinephrine biosynthetic process	biological_process	159766	0.202369	0.908952	0.5	2	1	1	2067	17277
GO:0016884	carbon-nitrogen ligase activity, with glutamine as amido-N-donor	molecular_function	123549	0.290692	1	0.2	10	2	8	2066	17270
GO:0042420	dopamine catabolic process	biological_process	412898	0.0160993	0.264225	0.4	10	4	6	2064	17272
GO:0016885	ligase activity, forming carbon-carbon bonds	molecular_function	0.603614	0.546832	1	0.142857	7	1	6	2067	17272
GO:0042421	norepinephrine biosynthetic process	biological_process	157206	0.207617	0.909197	0.25	8	2	6	2066	17272
GO:0016886	ligase activity, forming phosphoric ester bonds	molecular_function	0.839742	0.431822	1	0.2	5	1	4	2067	17274
GO:0016887	ATP hydrolysis activity	molecular_function	325594	0.0385446	0.450327	0.135266	414	56	358	2012	16920
GO:0042423	catecholamine biosynthetic process	biological_process	110289	0.331911	1	0.157895	19	3	16	2065	17262
GO:0016888	endodeoxyribonuclease activity, producing 5'-phosphomonoesters	molecular_function	186392	0.155063	0.870964	0.230769	13	3	10	2065	17268
GO:0042424	catecholamine catabolic process	biological_process	412898	0.0160993	0.264225	0.4	10	4	6	2064	17272
GO:0016889	DNA endonuclease activity, producing 3'-phosphomonoesters	molecular_function	123549	0.290692	1	0.2	10	2	8	2066	17270
GO:0016891	RNA endonuclease activity, producing 5'-phosphomonoesters	molecular_function	0.452643	0.635945	1	0.1	30	3	27	2065	17251
GO:0042426	choline catabolic process	biological_process	101115	0.363801	1	0.25	4	1	3	2067	17275
GO:0016892	RNA endonuclease activity, producing 3'-phosphomonoesters	molecular_function	0.603614	0.546832	1	0.142857	7	1	6	2067	17272
GO:0016893	endonuclease activity, active with either ribo- or deoxyribonucleic acids and producing 5'-phosphomonoesters	molecular_function	0.527046	0.590346	1	0.105263	38	4	34	2064	17244
GO:0016903	oxidoreductase activity, acting on the aldehyde or oxo group of donors	molecular_function	0.105872	0.89954	1	0.0625	48	3	45	2065	17233
GO:0042428	serotonin metabolic process	biological_process	123549	0.290692	1	0.2	10	2	8	2066	17270
GO:0016894	endonuclease activity, active with either ribo- or deoxyribonucleic acids and producing 3'-phosphomonoesters	molecular_function	119972	0.301278	1	0.166667	18	3	15	2065	17263
GO:0042430	indole-containing compound metabolic process	biological_process	0.326437	0.72149	1	0.0869565	23	2	21	2066	17257
GO:0016895	DNA exonuclease activity, producing 5'-phosphomonoesters	molecular_function	330204	0.0368081	0.433251	0.25	24	6	18	2062	17260
GO:0016896	RNA exonuclease activity, producing 5'-phosphomonoesters	molecular_function	0.0108731	0.989186	1	0.025	40	1	39	2067	17239
GO:0016907	G protein-coupled acetylcholine receptor activity	molecular_function	0.603614	0.546832	1	0.142857	7	1	6	2067	17272
GO:0016899	oxidoreductase activity, acting on the CH-OH group of donors, oxygen as acceptor	molecular_function	124604	0.287641	1	0.333333	3	1	2	2067	17276
GO:0017014	protein nitrosylation	biological_process	0.839742	0.431822	1	0.2	5	1	4	2067	17274
GO:0042440	pigment metabolic process	biological_process	0.0068538	0.99317	1	0.031746	63	2	61	2066	17217
GO:0017015	regulation of transforming growth factor beta receptor signaling pathway	biological_process	215995	0.115331	0.716411	0.141844	141	20	121	2048	17157
GO:0102389	polyprenol reductase activity	molecular_function	22359	0.106895	0.668908	1	1	1	0	2067	17278
GO:0016917	GABA receptor activity	molecular_function	0.359428	0.698076	1	0.0909091	22	2	20	2066	17258
GO:0016918	retinal binding	molecular_function	0.481306	0.617976	1	0.105263	19	2	17	2066	17261
GO:0017018	myosin phosphatase activity	molecular_function	0.685545	0.503816	1	0.111111	81	9	72	2059	17206
GO:0016920	pyroglutamyl-peptidase activity	molecular_function	159766	0.202369	0.908952	0.5	2	1	1	2067	17277
GO:0017020	myosin phosphatase regulator activity	molecular_function	124604	0.287641	1	0.333333	3	1	2	2067	17276
GO:0042445	hormone metabolic process	biological_process	0.484767	0.61584	1	0.102439	205	21	184	2047	17094
GO:0042446	hormone biosynthetic process	biological_process	0.752421	0.471224	1	0.119048	42	5	37	2063	17241
GO:0016922	nuclear receptor binding	molecular_function	0.0767525	0.926119	1	0.0735294	136	10	126	2058	17152
GO:0017022	myosin binding	molecular_function	453646	0.0107113	0.205724	0.202703	74	15	59	2053	17219
GO:0042447	hormone catabolic process	biological_process	110259	0.332012	1	0.181818	11	2	9	2066	17269
GO:0016925	protein sumoylation	biological_process	0.382646	0.682054	1	0.0943396	53	5	48	2063	17230
GO:0017025	TBP-class protein binding	molecular_function	0.269549	0.763724	1	0.08	25	2	23	2066	17255
GO:0042451	purine nucleoside biosynthetic process	biological_process	0.340036	0.711745	1	0.0909091	11	1	10	2067	17268
GO:0042454	ribonucleoside catabolic process	biological_process	0.436394	0.646363	1	0.1	20	2	18	2066	17260
GO:0042455	ribonucleoside biosynthetic process	biological_process	0.340036	0.711745	1	0.0909091	11	1	10	2067	17268
GO:0042461	photoreceptor cell development	biological_process	23656	0.0938931	0.668908	0.189189	37	7	30	2061	17248
GO:0042462	eye photoreceptor cell development	biological_process	273855	0.0646639	0.603621	0.205882	34	7	27	2061	17251
GO:0017038	protein import	biological_process	0.518705	0.595291	1	0.125	8	1	7	2067	17271
GO:0017040	N-acylsphingosine amidohydrolase activity	molecular_function	0.603614	0.546832	1	0.142857	7	1	6	2067	17272
GO:0042470	melanosome	cellular_component	122626	0.293387	1	0.127451	102	13	89	2055	17189
GO:0017046	peptide hormone binding	molecular_function	0.803714	0.447663	1	0.12	50	6	44	2062	17234
GO:0042472	inner ear morphogenesis	biological_process	428046	0.0138362	0.238437	0.214286	56	12	44	2056	17234
GO:0042474	middle ear morphogenesis	biological_process	0.395936	0.67305	1	0.0952381	21	2	19	2066	17259
GO:0042475	odontogenesis of dentin-containing tooth	biological_process	311355	0.0444428	0.496938	0.178082	73	13	60	2055	17218
GO:0042476	odontogenesis	biological_process	38927	0.0203902	0.311688	0.178218	101	18	83	2050	17195
GO:0017053	transcription repressor complex	cellular_component	0.817769	0.441416	1	0.116883	77	9	68	2059	17210
GO:0042481	regulation of odontogenesis	biological_process	472847	0.00883997	0.18553	0.333333	18	6	12	2062	17266
GO:0017056	structural constituent of nuclear pore	molecular_function	0.060942	0.940878	1	0.04	25	1	24	2067	17254
GO:0042482	positive regulation of odontogenesis	biological_process	348444	0.0306711	0.387074	0.428571	7	3	4	2065	17274
GO:0042483	negative regulation of odontogenesis	biological_process	159766	0.202369	0.908952	0.5	2	1	1	2067	17277
GO:0017061	S-methyl-5-thioadenosine phosphorylase activity	molecular_function	159766	0.202369	0.908952	0.5	2	1	1	2067	17277
GO:0042487	regulation of odontogenesis of dentin-containing tooth	biological_process	344508	0.0319023	0.387074	0.333333	12	4	8	2064	17270
GO:0042488	positive regulation of odontogenesis of dentin-containing tooth	biological_process	124604	0.287641	1	0.333333	3	1	2	2067	17276
GO:0017064	fatty acid amide hydrolase activity	molecular_function	101115	0.363801	1	0.25	4	1	3	2067	17275
GO:0042490	mechanoreceptor differentiation	biological_process	254766	0.0782643	0.668908	0.227273	22	5	17	2063	17261
GO:0042489	negative regulation of odontogenesis of dentin-containing tooth	biological_process	159766	0.202369	0.908952	0.5	2	1	1	2067	17277
GO:0042491	inner ear auditory receptor cell differentiation	biological_process	17008	0.182538	0.908952	0.214286	14	3	11	2065	17267
GO:0042494	detection of bacterial lipoprotein	biological_process	282748	0.0591619	0.576156	0.5	4	2	2	2066	17276
GO:0017069	snRNA binding	molecular_function	0.105872	0.89954	1	0.0625	48	3	45	2065	17233
GO:0017070	U6 snRNA binding	molecular_function	0.22979	0.794701	1	0.0714286	14	1	13	2067	17265
GO:0016971	flavin-dependent sulfhydryl oxidase activity	molecular_function	124604	0.287641	1	0.333333	3	1	2	2067	17276
GO:0042496	detection of diacyl bacterial lipopeptide	biological_process	159766	0.202369	0.908952	0.5	2	1	1	2067	17277
GO:0016972	thiol oxidase activity	molecular_function	0.708112	0.492573	1	0.166667	6	1	5	2067	17273
GO:0042509	regulation of tyrosine phosphorylation of STAT protein	biological_process	0.892054	0.409813	1	0.12	75	9	66	2059	17212
GO:0017075	syntaxin-1 binding	molecular_function	110289	0.331911	1	0.157895	19	3	16	2065	17262
GO:0017076	purine nucleotide binding	molecular_function	238927	0.0916966	0.668908	0.115906	1993	231	1762	1837	15516
GO:0017080	sodium channel regulator activity	molecular_function	0.901765	0.405853	1	0.128205	39	5	34	2063	17244
GO:0017081	chloride channel regulator activity	molecular_function	204767	0.129036	0.754177	0.25	12	3	9	2065	17269
GO:0017083	4-galactosyl-N-acetylglucosaminide 3-alpha-L-fucosyltransferase activity	molecular_function	0.708112	0.492573	1	0.166667	6	1	5	2067	17273
GO:0017085	response to insecticide	biological_process	0.839742	0.431822	1	0.2	5	1	4	2067	17274
GO:0016992	lipoate synthase activity	molecular_function	22359	0.106895	0.668908	1	1	1	0	2067	17278
GO:0042531	positive regulation of tyrosine phosphorylation of STAT protein	biological_process	0.97803	0.376051	1	0.125	64	8	56	2060	17222
GO:0042532	negative regulation of tyrosine phosphorylation of STAT protein	biological_process	0.340036	0.711745	1	0.0909091	11	1	10	2067	17268
GO:0017098	sulfonylurea receptor binding	molecular_function	159766	0.202369	0.908952	0.5	2	1	1	2067	17277
GO:0017108	5'-flap endonuclease activity	molecular_function	205522	0.128065	0.754177	0.333333	6	2	4	2066	17274
GO:0017111	ribonucleoside triphosphate phosphatase activity	molecular_function	216295	0.114986	0.714667	0.120968	744	90	654	1978	16624
GO:0042537	benzene-containing compound metabolic process	biological_process	120298	0.300297	1	0.153846	26	4	22	2064	17256
GO:0042541	hemoglobin biosynthetic process	biological_process	0.708112	0.492573	1	0.166667	6	1	5	2067	17273
GO:0017116	single-stranded DNA helicase activity	molecular_function	186665	0.000782056	0.185983	0.608696	23	14	9	2054	17269
GO:0042542	response to hydrogen peroxide	biological_process	0.764366	0.465629	1	0.113402	97	11	86	2057	17192
GO:0017121	plasma membrane phospholipid scrambling	biological_process	13835	0.250699	1	0.166667	24	4	20	2064	17258
GO:0017124	SH3 domain binding	molecular_function	281686	0.0597935	0.582049	0.155738	122	19	103	2049	17175
GO:0102499	SHG alpha-glucan phosphorylase activity	molecular_function	344749	0.0318254	0.387074	0.666667	3	2	1	2066	17277
GO:0042551	neuron maturation	biological_process	317591	0.0417561	0.480939	0.225806	31	7	24	2061	17254
GO:0042552	myelination	biological_process	449723	0.0111399	0.205724	0.193182	88	17	71	2051	17207
GO:0017128	phospholipid scramblase activity	molecular_function	0.718998	0.48724	1	0.133333	15	2	13	2066	17265
GO:0042554	superoxide anion generation	biological_process	0.731856	0.481015	1	0.125	24	3	21	2065	17257
GO:0042555	MCM complex	cellular_component	130914	0.206284	0.000235713	0.727273	11	8	3	2060	17275
GO:0042558	pteridine-containing compound metabolic process	biological_process	661166	0.0013446	0.0471529	0.3125	32	10	22	2058	17256
GO:0017134	fibroblast growth factor binding	molecular_function	349796	0.0302592	0.387074	0.26087	23	6	17	2062	17261
GO:0042560	pteridine-containing compound catabolic process	biological_process	159766	0.202369	0.908952	0.5	2	1	1	2067	17277
GO:0042559	pteridine-containing compound biosynthetic process	biological_process	204767	0.129036	0.754177	0.25	12	3	9	2065	17269
GO:0102521	tRNA-4-demethylwyosine synthase activity	molecular_function	159766	0.202369	0.908952	0.5	2	1	1	2067	17277
GO:0042562	hormone binding	molecular_function	263306	0.0718585	0.64802	0.162791	86	14	72	2054	17206
GO:0017145	stem cell division	biological_process	506346	0.00632364	0.146752	0.318182	22	7	15	2061	17263
GO:0042571	immunoglobulin complex, circulating	cellular_component	0.297631	0.742575	1	0.0833333	12	1	11	2067	17267
GO:0017146	NMDA selective glutamate receptor complex	cellular_component	139008	0.249055	1	0.222222	9	2	7	2066	17271
GO:0042572	retinol metabolic process	biological_process	0.0203061	0.979899	1	0.0384615	52	2	50	2066	17228
GO:0017147	Wnt-protein binding	molecular_function	527537	0.00511606	0.124284	0.28125	32	9	23	2059	17255
GO:0017148	negative regulation of translation	biological_process	0.899749	0.406672	1	0.116667	120	14	106	2054	17172
GO:0042574	retinal metabolic process	biological_process	0.53126	0.587864	1	0.111111	18	2	16	2066	17262
GO:0042575	DNA polymerase complex	cellular_component	417824	0.0153255	0.257072	0.3	20	6	14	2062	17264
GO:0042577	lipid phosphatase activity	molecular_function	110289	0.331911	1	0.157895	19	3	16	2065	17262
GO:0017153	sodium:dicarboxylate symporter activity	molecular_function	124604	0.287641	1	0.333333	3	1	2	2067	17276
GO:0042578	phosphoric ester hydrolase activity	molecular_function	31785	0.041648	0.480939	0.136612	366	50	316	2018	16962
GO:0017154	semaphorin receptor activity	molecular_function	0.987232	0.372607	1	0.166667	12	2	10	2066	17268
GO:0042579	microbody	cellular_component	475729	0.00858883	0.182869	0.177778	135	24	111	2044	17167
GO:0017156	calcium-ion regulated exocytosis	biological_process	929888	9.15271	0.00571928	0.3125	48	15	33	2053	17245
GO:0017157	regulation of exocytosis	biological_process	997499	4.65496	0.00327602	0.205263	190	39	151	2029	17127
GO:0042583	chromaffin granule	cellular_component	124604	0.287641	1	0.333333	3	1	2	2067	17276
GO:0017158	regulation of calcium ion-dependent exocytosis	biological_process	753604	0.000533507	0.0235834	0.307692	39	12	27	2056	17251
GO:0042584	chromaffin granule membrane	cellular_component	277122	0.0625856	0.589876	0.333333	9	3	6	2065	17272
GO:0017162	aryl hydrocarbon receptor binding	molecular_function	0.518705	0.595291	1	0.125	8	1	7	2067	17271
GO:0042589	zymogen granule membrane	cellular_component	130641	0.27079	1	0.176471	17	3	14	2065	17264
GO:0017166	vinculin binding	molecular_function	0.987232	0.372607	1	0.166667	12	2	10	2066	17268
GO:0042592	homeostatic process	biological_process	126264	0.282907	1	0.11209	1249	140	1109	1928	16169
GO:0042593	glucose homeostasis	biological_process	0.917648	0.399458	1	0.114754	183	21	162	2047	17116
GO:0042594	response to starvation	biological_process	0.290059	0.74822	1	0.0947867	211	20	191	2048	17087
GO:0042605	peptide antigen binding	molecular_function	0.945959	0.388307	1	0.12766	47	6	41	2062	17237
GO:0017171	serine hydrolase activity	molecular_function	0.149517	0.861124	1	0.0858586	198	17	181	2051	17097
GO:0042596	fear response	biological_process	31106	0.044574	0.496938	0.210526	38	8	30	2060	17248
GO:0017172	cysteine dioxygenase activity	molecular_function	22359	0.106895	0.668908	1	1	1	0	2067	17278
GO:0042599	lamellar body	cellular_component	0.178797	0.836275	1	0.0625	16	1	15	2067	17263
GO:0042611	MHC protein complex	cellular_component	0.731856	0.481015	1	0.125	24	3	21	2065	17257
GO:0017176	phosphatidylinositol N-acetylglucosaminyltransferase activity	molecular_function	124604	0.287641	1	0.333333	3	1	2	2067	17276
GO:0042612	MHC class I protein complex	cellular_component	0.389754	0.677223	1	0.1	10	1	9	2067	17269
GO:0042613	MHC class II protein complex	cellular_component	0.718998	0.48724	1	0.133333	15	2	13	2066	17265
GO:0017185	peptidyl-lysine hydroxylation	biological_process	157206	0.207617	0.909197	0.25	8	2	6	2066	17272
GO:0017186	peptidyl-pyroglutamic acid biosynthetic process, using glutaminyl-peptide cyclotransferase	biological_process	159766	0.202369	0.908952	0.5	2	1	1	2067	17277
GO:0017187	peptidyl-glutamic acid carboxylation	biological_process	124604	0.287641	1	0.333333	3	1	2	2067	17276
GO:0017188	aspartate N-acetyltransferase activity	molecular_function	22359	0.106895	0.668908	1	1	1	0	2067	17278
GO:0042625	ATPase-coupled ion transmembrane transporter activity	molecular_function	0.296587	0.743351	1	0.0833333	24	2	22	2066	17256
GO:0042626	ATPase-coupled transmembrane transporter activity	molecular_function	0.764366	0.465629	1	0.113402	97	11	86	2057	17192
GO:0017196	N-terminal peptidyl-methionine acetylation	biological_process	0.708112	0.492573	1	0.166667	6	1	5	2067	17273
GO:0042632	cholesterol homeostasis	biological_process	0.180425	0.834916	1	0.0804598	87	7	80	2061	17198
GO:0042633	hair cycle	biological_process	0.797551	0.450431	1	0.142857	14	2	12	2066	17266
GO:0042634	regulation of hair cycle	biological_process	263697	0.0715778	0.646016	0.214286	28	6	22	2062	17256
GO:0042636	negative regulation of hair cycle	biological_process	22359	0.106895	0.668908	1	1	1	0	2067	17278
GO:0042641	actomyosin	cellular_component	482316	0.00804132	0.175446	0.195652	92	18	74	2050	17204
GO:0042645	mitochondrial nucleoid	cellular_component	0.040066	0.960726	1	0.0444444	45	2	43	2066	17235
GO:0042660	positive regulation of cell fate specification	biological_process	344749	0.0318254	0.387074	0.666667	3	2	1	2066	17277
GO:0042659	regulation of cell fate specification	biological_process	128984	0.275314	1	0.16	25	4	21	2064	17257
GO:0042661	regulation of mesodermal cell fate specification	biological_process	205522	0.128065	0.754177	0.333333	6	2	4	2066	17274
GO:0042662	negative regulation of mesodermal cell fate specification	biological_process	124604	0.287641	1	0.333333	3	1	2	2067	17276
GO:0042665	regulation of ectodermal cell fate specification	biological_process	22359	0.106895	0.668908	1	1	1	0	2067	17278
GO:0042666	negative regulation of ectodermal cell fate specification	biological_process	22359	0.106895	0.668908	1	1	1	0	2067	17278
GO:0042701	progesterone secretion	biological_process	159766	0.202369	0.908952	0.5	2	1	1	2067	17277
GO:0042692	muscle cell differentiation	biological_process	0.538695	0.583509	1	0.104167	96	10	86	2058	17192
GO:0042693	muscle cell fate commitment	biological_process	0.261222	0.77011	1	0.0769231	13	1	12	2067	17266
GO:0042704	uterine wall breakdown	biological_process	447224	0.0114217	0.205724	1	2	2	0	2066	17278
GO:0042698	ovulation cycle	biological_process	239033	0.0915991	0.668908	0.217391	23	5	18	2063	17260
GO:0042711	maternal behavior	biological_process	0.389754	0.677223	1	0.1	10	1	9	2067	17269
GO:0042713	sperm ejaculation	biological_process	0.839742	0.431822	1	0.2	5	1	4	2067	17274
GO:0042723	thiamine-containing compound metabolic process	biological_process	178963	0.167022	0.897176	0.285714	7	2	5	2066	17273
GO:0042724	thiamine-containing compound biosynthetic process	biological_process	238904	0.0917175	0.668908	0.4	5	2	3	2066	17275
GO:0042730	fibrinolysis	biological_process	0.481306	0.617976	1	0.105263	19	2	17	2066	17261
GO:0042731	PH domain binding	molecular_function	0.518705	0.595291	1	0.125	8	1	7	2067	17271
GO:0042733	embryonic digit morphogenesis	biological_process	406349	0.017189	0.275148	0.215686	51	11	40	2057	17238
GO:0042734	presynaptic membrane	cellular_component	165281	0.00663659	1.18056	0.274809	131	36	95	2032	17183
GO:0042742	defense response to bacterium	biological_process	7.66782	0.999923	1	0.0474576	295	14	281	2054	16997
GO:0042743	hydrogen peroxide metabolic process	biological_process	0.0647573	0.937295	1	0.05	40	2	38	2066	17240
GO:0042744	hydrogen peroxide catabolic process	biological_process	0.0542388	0.947206	1	0.0384615	26	1	25	2067	17253
GO:0042745	circadian sleep/wake cycle	biological_process	22359	0.106895	0.668908	1	1	1	0	2067	17278
GO:0042749	regulation of circadian sleep/wake cycle	biological_process	198124	0.137898	0.795699	0.210526	19	4	15	2064	17263
GO:0042752	regulation of circadian rhythm	biological_process	185513	0.156432	0.875783	0.140351	114	16	98	2052	17180
GO:0042753	positive regulation of circadian rhythm	biological_process	0.139913	0.869434	1	0.0555556	18	1	17	2067	17261
GO:0042754	negative regulation of circadian rhythm	biological_process	0.297631	0.742575	1	0.0833333	12	1	11	2067	17267
GO:0042755	eating behavior	biological_process	527537	0.00511606	0.124284	0.28125	32	9	23	2059	17255
GO:0042756	drinking behavior	biological_process	249486	0.0825084	0.668908	0.3	10	3	7	2065	17271
GO:0042759	long-chain fatty acid biosynthetic process	biological_process	112233	0.325521	1	0.148148	27	4	23	2064	17255
GO:0042761	very long-chain fatty acid biosynthetic process	biological_process	0.886343	0.41216	1	0.153846	13	2	11	2066	17267
GO:0042762	regulation of sulfur metabolic process	biological_process	0.886343	0.41216	1	0.153846	13	2	11	2066	17267
GO:0042770	signal transduction in response to DNA damage	biological_process	304098	0.047788	0.519521	0.15493	142	22	120	2046	17158
GO:0042771	intrinsic apoptotic signaling pathway in response to DNA damage by p53 class mediator	biological_process	0.167583	0.845707	1	0.0666667	30	2	28	2066	17250
GO:0042772	DNA damage response, signal transduction resulting in transcription	biological_process	0.886343	0.41216	1	0.153846	13	2	11	2066	17267
GO:0042776	proton motive force-driven mitochondrial ATP synthesis	biological_process	0.000711986	0.999288	1	0.015625	64	1	63	2067	17215
GO:0042788	polysomal ribosome	cellular_component	0.0341422	0.966434	1	0.0333333	30	1	29	2067	17249
GO:0042800	histone H3K4 methyltransferase activity	molecular_function	0.481306	0.617976	1	0.105263	19	2	17	2066	17261
GO:0042789	mRNA transcription by RNA polymerase II	biological_process	0.0363789	0.964275	1	0.0434783	46	2	44	2066	17234
GO:0102751	UDP-alpha-D-glucose:glucosyl-glycogenin alpha-D-glucosyltransferase activity	molecular_function	447224	0.0114217	0.205724	1	2	2	0	2066	17278
GO:0042802	identical protein binding	molecular_function	373912	0.0237751	0.34299	0.120138	2031	244	1787	1824	15491
GO:0042803	protein homodimerization activity	molecular_function	238227	0.0923411	0.668908	0.122734	717	88	629	1980	16649
GO:0042805	actinin binding	molecular_function	108011	0.339557	1	0.138889	36	5	31	2063	17247
GO:0042806	fucose binding	molecular_function	0.518705	0.595291	1	0.125	8	1	7	2067	17271
GO:0042813	Wnt receptor activity	molecular_function	230137	0.100121	0.668908	0.235294	17	4	13	2064	17265
GO:0042816	vitamin B6 metabolic process	biological_process	0.839742	0.431822	1	0.2	5	1	4	2067	17274
GO:0042819	vitamin B6 biosynthetic process	biological_process	124604	0.287641	1	0.333333	3	1	2	2067	17276
GO:0102769	dihydroceramide glucosyltransferase activity	molecular_function	22359	0.106895	0.668908	1	1	1	0	2067	17278
GO:0042824	MHC class I peptide loading complex	cellular_component	0.518705	0.595291	1	0.125	8	1	7	2067	17271
GO:0042825	TAP complex	cellular_component	159766	0.202369	0.908952	0.5	2	1	1	2067	17277
GO:0042826	histone deacetylase binding	molecular_function	0.362253	0.696106	1	0.096	125	12	113	2056	17165
GO:0042832	defense response to protozoan	biological_process	0.060942	0.940878	1	0.04	25	1	24	2067	17254
GO:0042835	BRE binding	molecular_function	159766	0.202369	0.908952	0.5	2	1	1	2067	17277
GO:0042866	pyruvate biosynthetic process	biological_process	282748	0.0591619	0.576156	0.5	4	2	2	2066	17276
GO:0042867	pyruvate catabolic process	biological_process	124604	0.287641	1	0.333333	3	1	2	2067	17276
GO:0042883	cysteine transport	biological_process	124604	0.287641	1	0.333333	3	1	2	2067	17276
GO:0042886	amide transport	biological_process	497286	0.00692333	0.15631	0.171598	169	29	140	2039	17138
GO:0042887	amide transmembrane transporter activity	molecular_function	754521	0.000528637	0.0234953	0.253731	67	17	50	2051	17228
GO:0043001	Golgi to plasma membrane protein transport	biological_process	0.167583	0.845707	1	0.0666667	30	2	28	2066	17250
GO:0043005	neuron projection	cellular_component	403343	3.04118e-13	6.0984e-11	0.198364	978	194	784	1874	16494
GO:0042908	xenobiotic transport	biological_process	138917	0.249283	1	0.145833	48	7	41	2061	17237
GO:0043010	camera-type eye development	biological_process	236277	0.0941592	0.668908	0.169492	59	10	49	2058	17229
GO:0043009	chordate embryonic development	biological_process	200269	0.134972	0.783682	0.132701	211	28	183	2040	17095
GO:0042910	xenobiotic transmembrane transporter activity	molecular_function	0.258863	0.771929	1	0.0810811	37	3	34	2065	17244
GO:0043011	myeloid dendritic cell differentiation	biological_process	0.481306	0.617976	1	0.105263	19	2	17	2066	17261
GO:0043014	alpha-tubulin binding	molecular_function	168602	0.185255	0.908952	0.159091	44	7	37	2061	17241
GO:0043015	gamma-tubulin binding	molecular_function	170778	0.181267	0.908952	0.166667	36	6	30	2062	17248
GO:0043020	NADPH oxidase complex	cellular_component	0.139913	0.869434	1	0.0555556	18	1	17	2067	17261
GO:0043021	ribonucleoprotein complex binding	molecular_function	0.0580754	0.943579	1	0.0731707	164	12	152	2056	17126
GO:0043022	ribosome binding	molecular_function	0.299984	0.74083	1	0.0917431	109	10	99	2058	17179
GO:0042922	neuromedin U receptor binding	molecular_function	22359	0.106895	0.668908	1	1	1	0	2067	17278
GO:0042923	neuropeptide binding	molecular_function	0.126088	0.881537	1	0.0606061	33	2	31	2066	17247
GO:0043024	ribosomal small subunit binding	molecular_function	0.586949	0.556021	1	0.117647	17	2	15	2066	17263
GO:0043025	neuronal cell body	cellular_component	126749	0.312868	0.00032863	0.189504	343	65	278	2003	17000
GO:0043027	cysteine-type endopeptidase inhibitor activity involved in apoptotic process	molecular_function	0.436394	0.646363	1	0.1	20	2	18	2066	17260
GO:0043028	cysteine-type endopeptidase regulator activity involved in apoptotic process	molecular_function	0.752421	0.471224	1	0.119048	42	5	37	2063	17241
GO:0043030	regulation of macrophage activation	biological_process	0.577424	0.561342	1	0.107143	56	6	50	2062	17228
GO:0043029	T cell homeostasis	biological_process	0.280451	0.755443	1	0.0833333	36	3	33	2065	17245
GO:0043032	positive regulation of macrophage activation	biological_process	278752	0.0615739	0.589876	0.222222	27	6	21	2062	17257
GO:0043034	costamere	cellular_component	119972	0.301278	1	0.166667	18	3	15	2065	17263
GO:0043038	amino acid activation	biological_process	0.135482	0.873295	1	0.0666667	45	3	42	2065	17236
GO:0042938	dipeptide transport	biological_process	238904	0.0917175	0.668908	0.4	5	2	3	2066	17275
GO:0043039	tRNA aminoacylation	biological_process	0.147016	0.86328	1	0.0681818	44	3	41	2065	17237
GO:0042940	D-amino acid transport	biological_process	205522	0.128065	0.754177	0.333333	6	2	4	2066	17274
GO:0043043	peptide biosynthetic process	biological_process	6.74373	0.999933	1	0.0446097	269	12	257	2056	17021
GO:0043045	post-fertilization epigenetic regulation of gene expression	biological_process	0.481306	0.617976	1	0.105263	19	2	17	2066	17261
GO:0043047	single-stranded telomeric DNA binding	molecular_function	0.297631	0.742575	1	0.0833333	12	1	11	2067	17267
GO:0043049	otic placode formation	biological_process	22359	0.106895	0.668908	1	1	1	0	2067	17278
GO:0042953	lipoprotein transport	biological_process	0.178797	0.836275	1	0.0625	16	1	15	2067	17263
GO:0043062	extracellular structure organization	biological_process	207754	9.49212e-05	0.0290802	0.234432	273	64	209	2004	17069
GO:0043065	positive regulation of apoptotic process	biological_process	219326	0.111552	0.695877	0.124506	506	63	443	2005	16835
GO:0043066	negative regulation of apoptotic process	biological_process	776937	0.000422479	0.0197777	0.143022	867	124	743	1944	16535
GO:0043067	regulation of programmed cell death	biological_process	571456	0.00329759	0.0937348	0.12862	1485	191	1294	1877	15984
GO:0043068	positive regulation of programmed cell death	biological_process	261267	0.0733382	0.659476	0.127376	526	67	459	2001	16819
GO:0043069	negative regulation of programmed cell death	biological_process	769683	0.000454264	0.0208753	0.142217	893	127	766	1941	16512
GO:0043073	germ cell nucleus	cellular_component	130743	0.270514	1	0.136364	66	9	57	2059	17221
GO:0042974	nuclear retinoic acid receptor binding	molecular_function	0.0542388	0.947206	1	0.0384615	26	1	25	2067	17253
GO:0042975	peroxisome proliferator activated receptor binding	molecular_function	0.340036	0.711745	1	0.0909091	11	1	10	2067	17268
GO:0102938	orcinol O-methyltransferase activity	molecular_function	159766	0.202369	0.908952	0.5	2	1	1	2067	17277
GO:0042981	regulation of apoptotic process	biological_process	597482	0.00254196	0.0763903	0.129681	1442	187	1255	1881	16023
GO:0042982	amyloid precursor protein metabolic process	biological_process	0.326437	0.72149	1	0.0869565	23	2	21	2066	17257
GO:0043083	synaptic cleft	cellular_component	171252	0.180411	0.908952	0.190476	21	4	17	2064	17261
GO:0042984	regulation of amyloid precursor protein biosynthetic process	biological_process	0.797551	0.450431	1	0.142857	14	2	12	2066	17266
GO:0043085	positive regulation of catalytic activity	biological_process	480123	0.00821965	0.178945	0.132571	875	116	759	1952	16519
GO:0042985	negative regulation of amyloid precursor protein biosynthetic process	biological_process	0.603614	0.546832	1	0.142857	7	1	6	2067	17272
GO:0043086	negative regulation of catalytic activity	biological_process	104471	0.351794	1	0.113475	423	48	375	2020	16903
GO:0043087	regulation of GTPase activity	biological_process	155928	0.210288	0.914933	0.122867	293	36	257	2032	17021
GO:0042987	amyloid precursor protein catabolic process	biological_process	0.718998	0.48724	1	0.133333	15	2	13	2066	17265
GO:0042988	X11-like protein binding	molecular_function	124604	0.287641	1	0.333333	3	1	2	2067	17276
GO:0042989	sequestering of actin monomers	biological_process	0.389754	0.677223	1	0.1	10	1	9	2067	17269
GO:0043102	amino acid salvage	biological_process	0.603614	0.546832	1	0.142857	7	1	6	2067	17272
GO:0043094	cellular metabolic compound salvage	biological_process	0.138633	0.870547	1	0.0625	32	2	30	2066	17248
GO:0042995	cell projection	cellular_component	421418	4.98945e-14	1.37572e-10	0.17419	1728	301	1427	1767	15851
GO:0042996	regulation of Golgi to plasma membrane protein transport	biological_process	0.448523	0.63857	1	0.111111	9	1	8	2067	17270
GO:0042997	negative regulation of Golgi to plasma membrane protein transport	biological_process	101115	0.363801	1	0.25	4	1	3	2067	17275
GO:0043111	replication fork arrest	biological_process	101115	0.363801	1	0.25	4	1	3	2067	17275
GO:0043112	receptor metabolic process	biological_process	0.0534685	0.947936	1	0.047619	42	2	40	2066	17238
GO:0043113	receptor clustering	biological_process	0.589988	0.554334	1	0.108696	46	5	41	2063	17237
GO:0043114	regulation of vascular permeability	biological_process	138917	0.249283	1	0.145833	48	7	41	2061	17237
GO:0043116	negative regulation of vascular permeability	biological_process	130641	0.27079	1	0.176471	17	3	14	2065	17264
GO:0043117	positive regulation of vascular permeability	biological_process	230137	0.100121	0.668908	0.235294	17	4	13	2064	17265
GO:0043120	tumor necrosis factor binding	molecular_function	0.603614	0.546832	1	0.142857	7	1	6	2067	17272
GO:0043121	neurotrophin binding	molecular_function	845689	0.000212431	0.011401	0.6	10	6	4	2062	17274
GO:0043122	regulation of canonical NF-kappaB signal transduction	biological_process	0.363506	0.695235	1	0.0989011	273	27	246	2041	17032
GO:0043123	positive regulation of canonical NF-kappaB signal transduction	biological_process	0.332174	0.717363	1	0.0966184	207	20	187	2048	17091
GO:0043124	negative regulation of canonical NF-kappaB signal transduction	biological_process	0.407343	0.665416	1	0.0961538	52	5	47	2063	17231
GO:0043130	ubiquitin binding	molecular_function	0.0112987	0.988765	1	0.0485437	103	5	98	2063	17180
GO:0043129	surfactant homeostasis	biological_process	130641	0.27079	1	0.176471	17	3	14	2065	17264
GO:0043137	DNA replication, removal of RNA primer	biological_process	282748	0.0591619	0.576156	0.5	4	2	2	2066	17276
GO:0043138	3'-5' DNA helicase activity	molecular_function	409468	0.0166611	0.270166	0.333333	15	5	10	2063	17268
GO:0043139	5'-3' DNA helicase activity	molecular_function	455244	0.0105415	0.205342	0.444444	9	4	5	2064	17273
GO:0043144	sno(s)RNA processing	biological_process	0.22979	0.794701	1	0.0714286	14	1	13	2067	17265
GO:0043149	stress fiber assembly	biological_process	271734	0.0660501	0.610106	0.238095	21	5	16	2063	17262
GO:0043153	entrainment of circadian clock by photoperiod	biological_process	0.269549	0.763724	1	0.08	25	2	23	2066	17255
GO:0043154	negative regulation of cysteine-type endopeptidase activity involved in apoptotic process	biological_process	0.896078	0.408167	1	0.125	48	6	42	2062	17236
GO:0043161	proteasome-mediated ubiquitin-dependent protein catabolic process	biological_process	0.000637071	0.999363	1	0.0594901	353	21	332	2047	16946
GO:0043167	ion binding	molecular_function	246264	2.01779e-06	8.5593e-05	0.129	6062	782	5280	1286	11998
GO:0043168	anion binding	molecular_function	625248	0.00192568	0.0611174	0.124331	2429	302	2127	1766	15151
GO:0043170	macromolecule metabolic process	biological_process	0.161387	0.999998	1	0.0903763	5289	478	4811	1590	12467
GO:0043169	cation binding	molecular_function	21389	5.13895e-05	0.0166699	0.132662	4372	580	3792	1488	13486
GO:0043171	peptide catabolic process	biological_process	159401	0.20311	0.909197	0.181818	22	4	18	2064	17260
GO:0043173	nucleotide salvage	biological_process	0.139913	0.869434	1	0.0555556	18	1	17	2067	17261
GO:0043176	amine binding	molecular_function	0.987232	0.372607	1	0.166667	12	2	10	2066	17268
GO:0043177	organic acid binding	molecular_function	260171	0.0741464	0.662154	0.140187	214	30	184	2038	17094
GO:0043178	alcohol binding	molecular_function	438707	0.0124371	0.21877	0.191011	89	17	72	2051	17206
GO:0043179	rhythmic excitation	biological_process	22359	0.106895	0.668908	1	1	1	0	2067	17278
GO:0043181	vacuolar sequestering	biological_process	22359	0.106895	0.668908	1	1	1	0	2067	17278
GO:0043183	vascular endothelial growth factor receptor 1 binding	molecular_function	124604	0.287641	1	0.333333	3	1	2	2067	17276
GO:0043184	vascular endothelial growth factor receptor 2 binding	molecular_function	455244	0.0105415	0.205342	0.444444	9	4	5	2064	17273
GO:0043186	P granule	cellular_component	0.0482905	0.952857	1	0.037037	27	1	26	2067	17252
GO:0043200	response to amino acid	biological_process	7525	0.00053943	0.0237975	0.213675	117	25	92	2043	17186
GO:0043202	lysosomal lumen	cellular_component	232636	0.0976507	0.668908	0.153061	98	15	83	2053	17195
GO:0043204	perikaryon	cellular_component	766658	0.000468217	0.0212509	0.201342	149	30	119	2038	17159
GO:0043194	axon initial segment	cellular_component	535113	0.00474277	0.116759	0.333333	21	7	14	2061	17264
GO:0043195	terminal bouton	cellular_component	871301	0.000164433	0.00922916	0.311111	45	14	31	2054	17247
GO:0043207	response to external biotic stimulus	biological_process	0.00412164	0.995887	1	0.0858034	1282	110	1172	1958	16106
GO:0043197	dendritic spine	cellular_component	161385	0.00979787	1.67536	0.26	150	39	111	2029	17167
GO:0043198	dendritic shaft	cellular_component	0.901765	0.405853	1	0.128205	39	5	34	2063	17244
GO:0043209	myelin sheath	cellular_component	628433	0.00186532	0.059804	0.321429	28	9	19	2059	17259
GO:0043217	myelin maintenance	biological_process	230137	0.100121	0.668908	0.235294	17	4	13	2064	17265
GO:0043218	compact myelin	cellular_component	282748	0.0591619	0.576156	0.5	4	2	2	2066	17276
GO:0043225	ATPase-coupled inorganic anion transmembrane transporter activity	molecular_function	0.389754	0.677223	1	0.1	10	1	9	2067	17269
GO:0043226	organelle	cellular_component	707839	0.000843128	0.0332696	0.112614	11606	1307	10299	761	6979
GO:0043227	membrane-bounded organelle	cellular_component	321093	0.0403191	0.469319	0.110444	10657	1177	9480	891	7798
GO:0043228	non-membrane-bounded organelle	cellular_component	0.66102	0.516325	1	0.10682	2874	307	2567	1761	14711
GO:0043230	extracellular organelle	cellular_component	179305	0.166451	0.897176	0.113261	2119	240	1879	1828	15399
GO:0043229	intracellular organelle	cellular_component	371738	0.0242976	0.349158	0.110973	10471	1162	9309	906	7969
GO:0043231	intracellular membrane-bounded organelle	cellular_component	19536	0.141763	0.814964	0.109405	9378	1026	8352	1042	8926
GO:0043232	intracellular non-membrane-bounded organelle	cellular_component	0.666434	0.513537	1	0.106857	2873	307	2566	1761	14712
GO:0043233	organelle lumen	cellular_component	256726	0.0767455	0.668908	0.119368	1265	151	1114	1917	16164
GO:0043235	receptor complex	cellular_component	427363	0.0139311	0.239219	0.137546	538	74	464	1994	16814
GO:0043236	laminin binding	molecular_function	468512	0.00923167	0.191564	0.275862	29	8	21	2060	17257
GO:0043237	laminin-1 binding	molecular_function	348444	0.0306711	0.387074	0.428571	7	3	4	2065	17274
GO:0043240	Fanconi anaemia nuclear complex	cellular_component	476069	0.00855968	0.182778	0.384615	13	5	8	2063	17270
GO:0043242	negative regulation of protein-containing complex disassembly	biological_process	0.33368	0.716283	1	0.0921053	76	7	69	2061	17209
GO:0043243	positive regulation of protein-containing complex disassembly	biological_process	161859	0.198178	0.908952	0.162162	37	6	31	2062	17247
GO:0043244	regulation of protein-containing complex disassembly	biological_process	0.557267	0.572772	1	0.104839	124	13	111	2055	17167
GO:0043252	sodium-independent organic anion transport	biological_process	0.20253	0.816662	1	0.0666667	15	1	14	2067	17264
GO:0043254	regulation of protein-containing complex assembly	biological_process	117768	0.307993	1	0.115385	416	48	368	2020	16910
GO:0043255	regulation of carbohydrate biosynthetic process	biological_process	111475	0.327996	1	0.125	96	12	84	2056	17194
GO:0043256	laminin complex	cellular_component	277122	0.0625856	0.589876	0.333333	9	3	6	2065	17272
GO:0043257	laminin-8 complex	cellular_component	22359	0.106895	0.668908	1	1	1	0	2067	17278
GO:0043260	laminin-11 complex	cellular_component	124604	0.287641	1	0.333333	3	1	2	2067	17276
GO:0043259	laminin-10 complex	cellular_component	344749	0.0318254	0.387074	0.666667	3	2	1	2066	17277
GO:0043266	regulation of potassium ion transport	biological_process	637112	0.00171024	0.056696	0.215054	93	20	73	2048	17205
GO:0043267	negative regulation of potassium ion transport	biological_process	0.490209	0.612499	1	0.103448	29	3	26	2065	17252
GO:0043268	positive regulation of potassium ion transport	biological_process	679984	0.00111395	0.0413661	0.285714	42	12	30	2056	17248
GO:0043270	positive regulation of monoatomic ion transport	biological_process	797842	0.000342782	0.0165089	0.1875	208	39	169	2029	17109
GO:0043269	regulation of monoatomic ion transport	biological_process	911532	0.000109968	0.00655589	0.164444	450	74	376	1994	16902
GO:0043271	negative regulation of monoatomic ion transport	biological_process	102962	0.357143	1	0.12069	116	14	102	2054	17176
GO:0043274	phospholipase binding	molecular_function	0.0770359	0.925857	1	0.0434783	23	1	22	2067	17256
GO:0043276	anoikis	biological_process	0.987232	0.372607	1	0.166667	12	2	10	2066	17268
GO:0043277	apoptotic cell clearance	biological_process	596554	0.00256565	0.0766844	0.333333	24	8	16	2060	17262
GO:0043280	positive regulation of cysteine-type endopeptidase activity involved in apoptotic process	biological_process	0.688071	0.502544	1	0.110092	109	12	97	2056	17181
GO:0043279	response to alkaloid	biological_process	772863	0.000440048	0.0203492	0.238095	84	20	64	2048	17214
GO:0043281	regulation of cysteine-type endopeptidase activity involved in apoptotic process	biological_process	148514	0.22647	0.969361	0.128205	156	20	136	2048	17142
GO:0043300	regulation of leukocyte degranulation	biological_process	105381	0.348607	1	0.133333	45	6	39	2062	17239
GO:0043301	negative regulation of leukocyte degranulation	biological_process	0.886343	0.41216	1	0.153846	13	2	11	2066	17267
GO:0043302	positive regulation of leukocyte degranulation	biological_process	13835	0.250699	1	0.166667	24	4	20	2064	17258
GO:0043292	contractile fiber	cellular_component	0.998488	0.368436	1	0.130435	46	6	40	2062	17238
GO:0043303	mast cell degranulation	biological_process	13835	0.250699	1	0.166667	24	4	20	2064	17258
GO:0043304	regulation of mast cell degranulation	biological_process	104735	0.350867	1	0.142857	28	4	24	2064	17254
GO:0043305	negative regulation of mast cell degranulation	biological_process	0.708112	0.492573	1	0.166667	6	1	5	2067	17273
GO:0043295	glutathione binding	molecular_function	249486	0.0825084	0.668908	0.3	10	3	7	2065	17271
GO:0043306	positive regulation of mast cell degranulation	biological_process	17008	0.182538	0.908952	0.214286	14	3	11	2065	17267
GO:0043296	apical junction complex	cellular_component	175189	0.173446	0.908952	0.178571	28	5	23	2063	17255
GO:0043297	apical junction assembly	biological_process	0.603614	0.546832	1	0.142857	7	1	6	2067	17272
GO:0043308	eosinophil degranulation	biological_process	0.839742	0.431822	1	0.2	5	1	4	2067	17274
GO:0043309	regulation of eosinophil degranulation	biological_process	124604	0.287641	1	0.333333	3	1	2	2067	17276
GO:0043299	leukocyte degranulation	biological_process	145411	0.233607	0.991898	0.153846	39	6	33	2062	17245
GO:0043311	positive regulation of eosinophil degranulation	biological_process	159766	0.202369	0.908952	0.5	2	1	1	2067	17277
GO:0043312	neutrophil degranulation	biological_process	178963	0.167022	0.897176	0.285714	7	2	5	2066	17273
GO:0043313	regulation of neutrophil degranulation	biological_process	0.518705	0.595291	1	0.125	8	1	7	2067	17271
GO:0043314	negative regulation of neutrophil degranulation	biological_process	159766	0.202369	0.908952	0.5	2	1	1	2067	17277
GO:0043325	phosphatidylinositol-3,4-bisphosphate binding	molecular_function	0.490209	0.612499	1	0.103448	29	3	26	2065	17252
GO:0043330	response to exogenous dsRNA	biological_process	0.105872	0.89954	1	0.0625	48	3	45	2065	17233
GO:0043331	response to dsRNA	biological_process	0.158795	0.853171	1	0.0727273	55	4	51	2064	17227
GO:0043335	protein unfolding	biological_process	0.839742	0.431822	1	0.2	5	1	4	2067	17274
GO:0043353	enucleate erythrocyte differentiation	biological_process	348444	0.0306711	0.387074	0.428571	7	3	4	2065	17274
GO:0043367	CD4-positive, alpha-beta T cell differentiation	biological_process	0.901765	0.405853	1	0.128205	39	5	34	2063	17244
GO:0043368	positive T cell selection	biological_process	0.261222	0.77011	1	0.0769231	13	1	12	2067	17266
GO:0043370	regulation of CD4-positive, alpha-beta T cell differentiation	biological_process	0.681841	0.505685	1	0.113208	53	6	47	2062	17231
GO:0043369	CD4-positive or CD8-positive, alpha-beta T cell lineage commitment	biological_process	0.934359	0.392837	1	0.142857	21	3	18	2065	17260
GO:0043371	negative regulation of CD4-positive, alpha-beta T cell differentiation	biological_process	0.395936	0.67305	1	0.0952381	21	2	19	2066	17259
GO:0043372	positive regulation of CD4-positive, alpha-beta T cell differentiation	biological_process	0.356384	0.700204	1	0.0909091	33	3	30	2065	17248
GO:0043373	CD4-positive, alpha-beta T cell lineage commitment	biological_process	0.158068	0.853791	1	0.0588235	17	1	16	2067	17262
GO:0043375	CD8-positive, alpha-beta T cell lineage commitment	biological_process	159766	0.202369	0.908952	0.5	2	1	1	2067	17277
GO:0043376	regulation of CD8-positive, alpha-beta T cell differentiation	biological_process	0.518705	0.595291	1	0.125	8	1	7	2067	17271
GO:0043378	positive regulation of CD8-positive, alpha-beta T cell differentiation	biological_process	0.839742	0.431822	1	0.2	5	1	4	2067	17274
GO:0043383	negative T cell selection	biological_process	0.886343	0.41216	1	0.153846	13	2	11	2066	17267
GO:0043388	positive regulation of DNA binding	biological_process	0.491953	0.611431	1	0.102564	39	4	35	2064	17243
GO:0043401	steroid hormone mediated signaling pathway	biological_process	0.0727356	0.929847	1	0.0641026	78	5	73	2063	17205
GO:0043392	negative regulation of DNA binding	biological_process	223694	0.106785	0.668908	0.193548	31	6	25	2062	17253
GO:0043393	regulation of protein binding	biological_process	0.528826	0.589297	1	0.103704	135	14	121	2054	17157
GO:0043394	proteoglycan binding	molecular_function	694436	0.000964061	0.0367134	0.305556	36	11	25	2057	17253
GO:0043405	regulation of MAP kinase activity	biological_process	475729	0.00858883	0.182869	0.177778	135	24	111	2044	17167
GO:0043395	heparan sulfate proteoglycan binding	molecular_function	33158	0.0363049	0.431473	0.277778	18	5	13	2063	17265
GO:0043406	positive regulation of MAP kinase activity	biological_process	439556	0.0123319	0.217093	0.195122	82	16	66	2052	17212
GO:0043407	negative regulation of MAP kinase activity	biological_process	0.554954	0.574099	1	0.106383	47	5	42	2063	17236
GO:0043408	regulation of MAPK cascade	biological_process	704875	0.000868497	0.033973	0.146605	648	95	553	1973	16725
GO:0043410	positive regulation of MAPK cascade	biological_process	66591	0.0012823	0.0456208	0.152688	465	71	394	1997	16884
GO:0043409	negative regulation of MAPK cascade	biological_process	183635	0.159398	0.886757	0.134615	156	21	135	2047	17143
GO:0043412	macromolecule modification	biological_process	0.00419465	0.995814	1	0.0914608	2307	211	2096	1857	15182
GO:0043413	macromolecule glycosylation	biological_process	126743	0.281555	1	0.12093	215	26	189	2042	17089
GO:0043414	macromolecule methylation	biological_process	0.176386	0.838294	1	0.0867052	173	15	158	2053	17120
GO:0043418	homocysteine catabolic process	biological_process	124604	0.287641	1	0.333333	3	1	2	2067	17276
GO:0043422	protein kinase B binding	molecular_function	0.389754	0.677223	1	0.1	10	1	9	2067	17269
GO:0043425	bHLH transcription factor binding	molecular_function	137419	0.253044	1	0.15625	32	5	27	2063	17251
GO:0043426	MRF binding	molecular_function	0.839742	0.431822	1	0.2	5	1	4	2067	17274
GO:0043433	negative regulation of DNA-binding transcription factor activity	biological_process	175585	0.17276	0.908952	0.134752	141	19	122	2049	17156
GO:0043434	response to peptide hormone	biological_process	23859	0.0920062	0.668908	0.132653	294	39	255	2029	17023
GO:0043435	response to corticotropin-releasing hormone	biological_process	0.839742	0.431822	1	0.2	5	1	4	2067	17274
GO:0043436	oxoacid metabolic process	biological_process	133912	0.262075	1	0.113953	860	98	762	1970	16516
GO:0018022	peptidyl-lysine methylation	biological_process	0.417972	0.658381	1	0.0967742	31	3	28	2065	17250
GO:0018023	peptidyl-lysine trimethylation	biological_process	110259	0.332012	1	0.181818	11	2	9	2066	17269
GO:0018025	calmodulin-lysine N-methyltransferase activity	molecular_function	22359	0.106895	0.668908	1	1	1	0	2067	17278
GO:0018026	peptidyl-lysine monomethylation	biological_process	0.448523	0.63857	1	0.111111	9	1	8	2067	17270
GO:0018027	peptidyl-lysine dimethylation	biological_process	0.839742	0.431822	1	0.2	5	1	4	2067	17274
GO:0043455	regulation of secondary metabolic process	biological_process	0.649199	0.522464	1	0.125	16	2	14	2066	17264
GO:0043457	regulation of cellular respiration	biological_process	132328	0.26626	1	0.142857	49	7	42	2061	17236
GO:0043462	regulation of ATP-dependent activity	biological_process	0.326649	0.721337	1	0.0909091	66	6	60	2062	17218
GO:0043467	regulation of generation of precursor metabolites and energy	biological_process	160328	0.201236	0.908952	0.132353	136	18	118	2050	17160
GO:0043470	regulation of carbohydrate catabolic process	biological_process	0.109917	0.895908	1	0.0666667	60	4	56	2064	17222
GO:0043473	pigmentation	biological_process	114705	0.317573	1	0.142857	35	5	30	2063	17248
GO:0018057	peptidyl-lysine oxidation	biological_process	238904	0.0917175	0.668908	0.4	5	2	3	2066	17275
GO:0043484	regulation of RNA splicing	biological_process	0.0725643	0.930006	1	0.0769231	182	14	168	2054	17110
GO:0043487	regulation of RNA stability	biological_process	0.153878	0.857377	1	0.083871	155	13	142	2055	17136
GO:0043488	regulation of mRNA stability	biological_process	0.171327	0.842546	1	0.084507	142	12	130	2056	17148
GO:0043500	muscle adaptation	biological_process	0.152422	0.858626	1	0.0645161	31	2	29	2066	17249
GO:0043489	RNA stabilization	biological_process	0.484556	0.615971	1	0.101449	69	7	62	2061	17216
GO:0043491	phosphatidylinositol 3-kinase/protein kinase B signal transduction	biological_process	22233	0.108251	0.676048	0.157895	76	12	64	2056	17214
GO:0043502	regulation of muscle adaptation	biological_process	125388	0.285396	1	0.134328	67	9	58	2059	17220
GO:0043503	skeletal muscle fiber adaptation	biological_process	101115	0.363801	1	0.25	4	1	3	2067	17275
GO:0043504	mitochondrial DNA repair	biological_process	205522	0.128065	0.754177	0.333333	6	2	4	2066	17274
GO:0043505	CENP-A containing nucleosome	cellular_component	101115	0.363801	1	0.25	4	1	3	2067	17275
GO:0043495	protein-membrane adaptor activity	molecular_function	0.84903	0.42783	1	0.125	40	5	35	2063	17243
GO:0043506	regulation of JUN kinase activity	biological_process	0.84903	0.42783	1	0.125	40	5	35	2063	17243
GO:0043507	positive regulation of JUN kinase activity	biological_process	0.57511	0.562643	1	0.111111	27	3	24	2065	17254
GO:0043508	negative regulation of JUN kinase activity	biological_process	0.886343	0.41216	1	0.153846	13	2	11	2066	17267
GO:0043509	activin A complex	cellular_component	22359	0.106895	0.668908	1	1	1	0	2067	17278
GO:0043511	inhibin complex	cellular_component	159766	0.202369	0.908952	0.5	2	1	1	2067	17277
GO:0043512	inhibin A complex	cellular_component	159766	0.202369	0.908952	0.5	2	1	1	2067	17277
GO:0043516	regulation of DNA damage response, signal transduction by p53 class mediator	biological_process	0.527046	0.590346	1	0.105263	38	4	34	2064	17244
GO:0043517	positive regulation of DNA damage response, signal transduction by p53 class mediator	biological_process	0.178797	0.836275	1	0.0625	16	1	15	2067	17263
GO:0043518	negative regulation of DNA damage response, signal transduction by p53 class mediator	biological_process	155511	0.211167	0.914933	0.2	15	3	12	2065	17266
GO:0043523	regulation of neuron apoptotic process	biological_process	555069	0.00388478	0.103491	0.165254	236	39	197	2029	17081
GO:0043524	negative regulation of neuron apoptotic process	biological_process	458161	0.0102384	0.204515	0.169811	159	27	132	2041	17146
GO:0043525	positive regulation of neuron apoptotic process	biological_process	195646	0.141357	0.813902	0.15625	64	10	54	2058	17224
GO:0043527	tRNA methyltransferase complex	cellular_component	0.603614	0.546832	1	0.142857	7	1	6	2067	17272
GO:0018103	protein C-linked glycosylation	biological_process	0.708112	0.492573	1	0.166667	6	1	5	2067	17273
GO:0018105	peptidyl-serine phosphorylation	biological_process	0.401812	0.669107	1	0.0987654	162	16	146	2052	17132
GO:0043531	ADP binding	molecular_function	0.527046	0.590346	1	0.105263	38	4	34	2064	17244
GO:0043532	angiostatin binding	molecular_function	101115	0.363801	1	0.25	4	1	3	2067	17275
GO:0018107	peptidyl-threonine phosphorylation	biological_process	0.337392	0.713629	1	0.0909091	55	5	50	2063	17228
GO:0043533	inositol 1,3,4,5 tetrakisphosphate binding	molecular_function	238904	0.0917175	0.668908	0.4	5	2	3	2066	17275
GO:0018108	peptidyl-tyrosine phosphorylation	biological_process	0.892082	0.409802	1	0.121212	66	8	58	2060	17220
GO:0043534	blood vessel endothelial cell migration	biological_process	407675	0.0169625	0.272512	0.25	32	8	24	2060	17254
GO:0043535	regulation of blood vessel endothelial cell migration	biological_process	0.929313	0.394825	1	0.119565	92	11	81	2057	17197
GO:0043536	positive regulation of blood vessel endothelial cell migration	biological_process	0.986301	0.372954	1	0.127273	55	7	48	2061	17230
GO:0018112	proline racemase activity	molecular_function	22359	0.106895	0.668908	1	1	1	0	2067	17278
GO:0043537	negative regulation of blood vessel endothelial cell migration	biological_process	0.647668	0.523265	1	0.114286	35	4	31	2064	17247
GO:0018114	threonine racemase activity	molecular_function	22359	0.106895	0.668908	1	1	1	0	2067	17278
GO:0043539	protein serine/threonine kinase activator activity	molecular_function	0.388603	0.678003	1	0.0952381	63	6	57	2062	17221
GO:0043542	endothelial cell migration	biological_process	271153	0.066435	0.612635	0.171429	70	12	58	2056	17220
GO:0043543	protein acylation	biological_process	0.131602	0.87669	1	0.0740741	81	6	75	2062	17203
GO:0018119	peptidyl-cysteine S-nitrosylation	biological_process	0.839742	0.431822	1	0.2	5	1	4	2067	17274
GO:0043546	molybdopterin cofactor binding	molecular_function	0.708112	0.492573	1	0.166667	6	1	5	2067	17273
GO:0043547	positive regulation of GTPase activity	biological_process	0.757665	0.46876	1	0.110132	227	25	202	2043	17076
GO:0043548	phosphatidylinositol 3-kinase binding	molecular_function	210806	0.121473	0.743259	0.2	25	5	20	2063	17258
GO:0043550	regulation of lipid kinase activity	biological_process	309583	0.0452376	0.496938	0.375	8	3	5	2065	17273
GO:0043549	regulation of kinase activity	biological_process	548245	0.00415912	0.109347	0.144509	519	75	444	1993	16834
GO:0018126	protein hydroxylation	biological_process	148463	0.226586	0.969361	0.173913	23	4	19	2064	17259
GO:0018130	heterocycle biosynthetic process	biological_process	0.364588	0.694483	1	0.102285	919	94	825	1974	16453
GO:0043555	regulation of translation in response to stress	biological_process	0.109949	0.89588	1	0.05	20	1	19	2067	17259
GO:0043558	regulation of translational initiation in response to stress	biological_process	0.340036	0.711745	1	0.0909091	11	1	10	2067	17268
GO:0043565	sequence-specific DNA binding	molecular_function	111354	1.45864	0.00120958	0.138342	1677	232	1445	1836	15833
GO:0043567	regulation of insulin-like growth factor receptor signaling pathway	biological_process	0.326437	0.72149	1	0.0869565	23	2	21	2066	17257
GO:0043568	positive regulation of insulin-like growth factor receptor signaling pathway	biological_process	0.261222	0.77011	1	0.0769231	13	1	12	2067	17266
GO:0043570	maintenance of DNA repeat elements	biological_process	0.603614	0.546832	1	0.142857	7	1	6	2067	17272
GO:0043569	negative regulation of insulin-like growth factor receptor signaling pathway	biological_process	0.603614	0.546832	1	0.142857	7	1	6	2067	17272
GO:0018146	keratan sulfate biosynthetic process	biological_process	0.178797	0.836275	1	0.0625	16	1	15	2067	17263
GO:0043574	peroxisomal transport	biological_process	0.123973	0.883404	1	0.0526316	19	1	18	2067	17260
GO:0018149	peptide cross-linking	biological_process	263697	0.0715778	0.646016	0.214286	28	6	22	2062	17256
GO:0043576	regulation of respiratory gaseous exchange	biological_process	13835	0.250699	1	0.166667	24	4	20	2064	17258
GO:0043578	nuclear matrix organization	biological_process	101115	0.363801	1	0.25	4	1	3	2067	17275
GO:0043583	ear development	biological_process	412898	0.0160993	0.264225	0.4	10	4	6	2064	17272
GO:0018158	protein oxidation	biological_process	225616	0.104752	0.668908	0.272727	11	3	8	2065	17270
GO:0043584	nose development	biological_process	0.603614	0.546832	1	0.142857	7	1	6	2067	17272
GO:0043585	nose morphogenesis	biological_process	344749	0.0318254	0.387074	0.666667	3	2	1	2066	17277
GO:0043586	tongue development	biological_process	249486	0.0825084	0.668908	0.3	10	3	7	2065	17271
GO:0043588	skin development	biological_process	926723	0.09447	0.00577235	0.342105	38	13	25	2055	17253
GO:0043589	skin morphogenesis	biological_process	0.886343	0.41216	1	0.153846	13	2	11	2066	17267
GO:0043603	amide metabolic process	biological_process	0.00849388	0.991542	1	0.0801233	649	52	597	2016	16681
GO:0043604	amide biosynthetic process	biological_process	0.00348533	0.996521	1	0.0687023	393	27	366	2041	16912
GO:0043605	amide catabolic process	biological_process	0.109949	0.89588	1	0.05	20	1	19	2067	17259
GO:0043596	nuclear replication fork	cellular_component	635974	0.00172982	0.056696	0.388889	18	7	11	2061	17267
GO:0043615	astrocyte cell migration	biological_process	178963	0.167022	0.897176	0.285714	7	2	5	2066	17273
GO:0043616	keratinocyte proliferation	biological_process	0.0482905	0.952857	1	0.037037	27	1	26	2067	17252
GO:0043621	protein self-association	molecular_function	101486	0.362452	1	0.125	72	9	63	2059	17215
GO:0018200	peptidyl-glutamic acid modification	biological_process	0.0482905	0.952857	1	0.037037	27	1	26	2067	17252
GO:0043625	delta DNA polymerase complex	cellular_component	282748	0.0591619	0.576156	0.5	4	2	2	2066	17276
GO:0043626	PCNA complex	cellular_component	22359	0.106895	0.668908	1	1	1	0	2067	17278
GO:0043627	response to estrogen	biological_process	0.484556	0.615971	1	0.101449	69	7	62	2061	17216
GO:0018193	peptidyl-amino acid modification	biological_process	0.29581	0.743929	1	0.0990654	535	53	482	2015	16796
GO:0043628	regulatory ncRNA 3'-end processing	biological_process	0.297631	0.742575	1	0.0833333	12	1	11	2067	17267
GO:0018205	peptidyl-lysine modification	biological_process	0.666722	0.513389	1	0.108696	138	15	123	2053	17155
GO:0018206	peptidyl-methionine modification	biological_process	0.297631	0.742575	1	0.0833333	12	1	11	2067	17267
GO:0043632	modification-dependent macromolecule catabolic process	biological_process	5.22819	0.999948	1	0.0601504	532	32	500	2036	16778
GO:0043633	polyadenylation-dependent RNA catabolic process	biological_process	0.518705	0.595291	1	0.125	8	1	7	2067	17271
GO:0018198	peptidyl-cysteine modification	biological_process	0.114672	0.891658	1	0.0588235	34	2	32	2066	17246
GO:0018208	peptidyl-proline modification	biological_process	0.491953	0.611431	1	0.102564	39	4	35	2064	17243
GO:0043634	polyadenylation-dependent ncRNA catabolic process	biological_process	0.518705	0.595291	1	0.125	8	1	7	2067	17271
GO:0018199	peptidyl-glutamine modification	biological_process	101115	0.363801	1	0.25	4	1	3	2067	17275
GO:0018209	peptidyl-serine modification	biological_process	0.359158	0.698264	1	0.0971429	175	17	158	2051	17120
GO:0018210	peptidyl-threonine modification	biological_process	0.596265	0.550865	1	0.107692	65	7	58	2061	17220
GO:0018211	peptidyl-tryptophan modification	biological_process	0.708112	0.492573	1	0.166667	6	1	5	2067	17273
GO:0018212	peptidyl-tyrosine modification	biological_process	120234	0.300492	1	0.132353	68	9	59	2059	17219
GO:0018214	protein carboxylation	biological_process	124604	0.287641	1	0.333333	3	1	2	2067	17276
GO:0043647	inositol phosphate metabolic process	biological_process	0.490209	0.612499	1	0.103448	29	3	26	2065	17252
GO:0043648	dicarboxylic acid metabolic process	biological_process	188348	0.152059	0.864242	0.146067	89	13	76	2055	17202
GO:0043649	dicarboxylic acid catabolic process	biological_process	119972	0.301278	1	0.166667	18	3	15	2065	17263
GO:0043651	linoleic acid metabolic process	biological_process	0.395936	0.67305	1	0.0952381	21	2	19	2066	17259
GO:0043652	engulfment of apoptotic cell	biological_process	344508	0.0319023	0.387074	0.333333	12	4	8	2064	17270
GO:0043653	mitochondrial fragmentation involved in apoptotic process	biological_process	123549	0.290692	1	0.2	10	2	8	2066	17270
GO:0043654	recognition of apoptotic cell	biological_process	0.603614	0.546832	1	0.142857	7	1	6	2067	17272
GO:0018230	peptidyl-L-cysteine S-palmitoylation	biological_process	0.0770359	0.925857	1	0.0434783	23	1	22	2067	17256
GO:0018231	peptidyl-S-diacylglycerol-L-cysteine biosynthetic process from peptidyl-cysteine	biological_process	0.0770359	0.925857	1	0.0434783	23	1	22	2067	17256
GO:0043666	regulation of phosphoprotein phosphatase activity	biological_process	0.945959	0.388307	1	0.12766	47	6	41	2062	17237
GO:0018242	protein O-linked glycosylation via serine	biological_process	0.389754	0.677223	1	0.1	10	1	9	2067	17269
GO:0018243	protein O-linked glycosylation via threonine	biological_process	123549	0.290692	1	0.2	10	2	8	2066	17270
GO:0043679	axon terminus	cellular_component	604458	0.00237067	0.072353	0.223684	76	17	59	2051	17219
GO:0043687	post-translational protein modification	biological_process	0.426348	0.999996	1	0.0654102	902	59	843	2009	16435
GO:0043691	reverse cholesterol transport	biological_process	0.586949	0.556021	1	0.117647	17	2	15	2066	17263
GO:0043696	dedifferentiation	biological_process	0.708112	0.492573	1	0.166667	6	1	5	2067	17273
GO:0018272	protein-pyridoxal-5-phosphate linkage via peptidyl-N6-pyridoxal phosphate-L-lysine	biological_process	22359	0.106895	0.668908	1	1	1	0	2067	17278
GO:0043697	cell dedifferentiation	biological_process	0.708112	0.492573	1	0.166667	6	1	5	2067	17273
GO:0018277	protein deamination	biological_process	447224	0.0114217	0.205724	1	2	2	0	2066	17278
GO:0018279	protein N-linked glycosylation via asparagine	biological_process	0.296587	0.743351	1	0.0833333	24	2	22	2066	17256
GO:0043734	DNA-N1-methyladenine dioxygenase activity	molecular_function	124604	0.287641	1	0.333333	3	1	2	2067	17276
GO:0018317	protein C-linked glycosylation via tryptophan	biological_process	0.708112	0.492573	1	0.166667	6	1	5	2067	17273
GO:0018345	protein palmitoylation	biological_process	0.0304307	0.970028	1	0.0322581	31	1	30	2067	17248
GO:0043771	cytidine kinase activity	molecular_function	101115	0.363801	1	0.25	4	1	3	2067	17275
GO:0018352	protein-pyridoxal-5-phosphate linkage	biological_process	22359	0.106895	0.668908	1	1	1	0	2067	17278
GO:0043812	phosphatidylinositol-4-phosphate phosphatase activity	molecular_function	344749	0.0318254	0.387074	0.666667	3	2	1	2066	17277
GO:0043813	phosphatidylinositol-3,5-bisphosphate 5-phosphatase activity	molecular_function	0.708112	0.492573	1	0.166667	6	1	5	2067	17273
GO:0018401	peptidyl-proline hydroxylation to 4-hydroxy-L-proline	biological_process	157206	0.207617	0.909197	0.25	8	2	6	2066	17272
GO:0018406	protein C-linked glycosylation via 2'-alpha-mannosyl-L-tryptophan	biological_process	0.708112	0.492573	1	0.166667	6	1	5	2067	17273
GO:0043855	cyclic nucleotide-activated monoatomic ion channel activity	molecular_function	110259	0.332012	1	0.181818	11	2	9	2066	17269
GO:0043865	methionine transmembrane transporter activity	molecular_function	22359	0.106895	0.668908	1	1	1	0	2067	17278
GO:0043878	glyceraldehyde-3-phosphate dehydrogenase (NAD+) (non-phosphorylating) activity	molecular_function	178963	0.167022	0.897176	0.285714	7	2	5	2066	17273
GO:0044000	movement in host	biological_process	305629	0.0470618	0.51289	0.156716	134	21	113	2047	17165
GO:0043903	regulation of biological process involved in symbiotic interaction	biological_process	277051	0.0626299	0.589876	0.177419	62	11	51	2057	17227
GO:0044022	histone H3S28 kinase activity	molecular_function	159766	0.202369	0.908952	0.5	2	1	1	2067	17277
GO:0043922	negative regulation by host of viral transcription	biological_process	0.22979	0.794701	1	0.0714286	14	1	13	2067	17265
GO:0043923	positive regulation by host of viral transcription	biological_process	0.586949	0.556021	1	0.117647	17	2	15	2066	17263
GO:0043924	suramin binding	molecular_function	159766	0.202369	0.908952	0.5	2	1	1	2067	17277
GO:0044027	negative regulation of gene expression via CpG island methylation	biological_process	565748	0.00349131	0.0965054	0.571429	7	4	3	2064	17275
GO:0043928	exonucleolytic catabolism of deadenylated mRNA	biological_process	0.261222	0.77011	1	0.0769231	13	1	12	2067	17266
GO:0044030	regulation of DNA methylation	biological_process	0.649199	0.522464	1	0.125	16	2	14	2066	17264
GO:0043931	ossification involved in bone maturation	biological_process	344508	0.0319023	0.387074	0.333333	12	4	8	2064	17270
GO:0043932	ossification involved in bone remodeling	biological_process	124604	0.287641	1	0.333333	3	1	2	2067	17276
GO:0043933	protein-containing complex organization	biological_process	0.0396764	0.9611	1	0.0956478	1976	189	1787	1879	15491
GO:0044042	glucan metabolic process	biological_process	232046	0.0982282	0.668908	0.173077	52	9	43	2059	17235
GO:0104004	cellular response to environmental stimulus	biological_process	490109	0.0074385	0.165235	0.152381	315	48	267	2020	17011
GO:0043950	positive regulation of cAMP-mediated signaling	biological_process	0.481306	0.617976	1	0.105263	19	2	17	2066	17261
GO:0043949	regulation of cAMP-mediated signaling	biological_process	129377	0.274234	1	0.151515	33	5	28	2063	17250
GO:0043951	negative regulation of cAMP-mediated signaling	biological_process	110259	0.332012	1	0.181818	11	2	9	2066	17269
GO:0043954	cellular component maintenance	biological_process	352154	0.029554	0.387074	0.193548	62	12	50	2056	17228
GO:0044057	regulation of system process	biological_process	808588	0.000307854	0.0151881	0.156069	519	81	438	1987	16840
GO:0044058	regulation of digestive system process	biological_process	0.258863	0.771929	1	0.0810811	37	3	34	2065	17244
GO:0044060	regulation of endocrine process	biological_process	0.84903	0.42783	1	0.125	40	5	35	2063	17243
GO:0044062	regulation of excretion	biological_process	225616	0.104752	0.668908	0.272727	11	3	8	2065	17270
GO:0044065	regulation of respiratory system process	biological_process	0.718998	0.48724	1	0.133333	15	2	13	2066	17265
GO:0044070	regulation of monoatomic anion transport	biological_process	309961	0.0450669	0.496938	0.263158	19	5	14	2063	17264
GO:0018549	methanethiol oxidase activity	molecular_function	22359	0.106895	0.668908	1	1	1	0	2067	17278
GO:0044085	cellular component biogenesis	biological_process	0.529852	0.999995	1	0.0151515	132	2	130	2066	17148
GO:0044087	regulation of cellular component biogenesis	biological_process	846751	0.000210187	0.0113357	0.142424	990	141	849	1927	16429
GO:0044088	regulation of vacuole organization	biological_process	0.0497828	0.951436	1	0.0526316	57	3	54	2065	17224
GO:0044090	positive regulation of vacuole organization	biological_process	0.731856	0.481015	1	0.125	24	3	21	2065	17257
GO:0044089	positive regulation of cellular component biogenesis	biological_process	656556	0.00140803	0.0489879	0.150198	506	76	430	1992	16848
GO:0044092	negative regulation of molecular function	biological_process	269465	0.0675662	0.620499	0.125	696	87	609	1981	16669
GO:0044093	positive regulation of molecular function	biological_process	655537	0.00142246	0.0493833	0.133663	1212	162	1050	1906	16228
GO:0043997	histone H4K12 acetyltransferase activity	molecular_function	0.297631	0.742575	1	0.0833333	12	1	11	2067	17267
GO:0044183	protein folding chaperone	molecular_function	0.154748	0.856631	1	0.0746269	67	5	62	2063	17216
GO:0044206	UMP salvage	biological_process	0.708112	0.492573	1	0.166667	6	1	5	2067	17273
GO:0044208	'de novo' AMP biosynthetic process	biological_process	0.518705	0.595291	1	0.125	8	1	7	2067	17271
GO:0044211	CTP salvage	biological_process	124604	0.287641	1	0.333333	3	1	2	2067	17276
GO:0044224	juxtaparanode region of axon	cellular_component	716504	0.000773148	0.0310074	0.5	12	6	6	2062	17272
GO:0044232	organelle membrane contact site	cellular_component	0.00311358	0.996891	1	0.0196078	51	1	50	2067	17228
GO:0044237	cellular metabolic process	biological_process	0.010547	0.989508	1	0.0990658	5673	562	5111	1506	12167
GO:0044238	primary metabolic process	biological_process	0.00012639	0.999874	1	0.0957576	6600	632	5968	1436	11310
GO:0044241	lipid digestion	biological_process	238904	0.0917175	0.668908	0.4	5	2	3	2066	17275
GO:0044242	cellular lipid catabolic process	biological_process	0.36882	0.69155	1	0.0979381	194	19	175	2049	17103
GO:0044248	cellular catabolic process	biological_process	0.0184963	0.981674	1	0.088403	1052	93	959	1975	16319
GO:0044249	cellular biosynthetic process	biological_process	0.0737363	0.928917	1	0.0981013	2212	217	1995	1851	15283
GO:0044255	cellular lipid metabolic process	biological_process	0.227986	0.796135	1	0.0991189	908	90	818	1978	16460
GO:0044270	cellular nitrogen compound catabolic process	biological_process	0.00411999	0.995888	1	0.0687831	378	26	352	2042	16926
GO:0044271	cellular nitrogen compound biosynthetic process	biological_process	0.0887105	0.91511	1	0.0960061	1302	125	1177	1943	16101
GO:0044272	sulfur compound biosynthetic process	biological_process	143749	0.237522	1	0.128571	140	18	122	2050	17156
GO:0044273	sulfur compound catabolic process	biological_process	0.564576	0.568601	1	0.108108	37	4	33	2064	17245
GO:0044281	small molecule metabolic process	biological_process	105872	0.346899	1	0.109982	1673	184	1489	1884	15789
GO:0044282	small molecule catabolic process	biological_process	0.824323	0.438532	1	0.110482	353	39	314	2029	16964
GO:0044283	small molecule biosynthetic process	biological_process	232701	0.0975871	0.668908	0.126638	458	58	400	2010	16878
GO:0044300	cerebellar mossy fiber	cellular_component	0.603614	0.546832	1	0.142857	7	1	6	2067	17272
GO:0044291	cell-cell contact zone	cellular_component	432024	0.0132967	0.231491	0.202899	69	14	55	2054	17223
GO:0044302	dentate gyrus mossy fiber	cellular_component	22359	0.106895	0.668908	1	1	1	0	2067	17278
GO:0044292	dendrite terminus	cellular_component	0.261222	0.77011	1	0.0769231	13	1	12	2067	17266
GO:0044304	main axon	cellular_component	0.839742	0.431822	1	0.2	5	1	4	2067	17274
GO:0044294	dendritic growth cone	cellular_component	0.448523	0.63857	1	0.111111	9	1	8	2067	17270
GO:0044305	calyx of Held	cellular_component	599613	0.00248837	0.0748818	0.368421	19	7	12	2061	17266
GO:0044295	axonal growth cone	cellular_component	278752	0.0615739	0.589876	0.222222	27	6	21	2062	17257
GO:0044306	neuron projection terminus	cellular_component	843039	0.000218136	0.0116787	0.23913	92	22	70	2046	17208
GO:0044297	cell body	cellular_component	137729	0.104351	0.000135399	0.185819	409	76	333	1992	16945
GO:0044308	axonal spine	cellular_component	159766	0.202369	0.908952	0.5	2	1	1	2067	17277
GO:0044298	cell body membrane	cellular_component	96771	6.27033	0.00420398	0.375	32	12	20	2056	17258
GO:0044309	neuron spine	cellular_component	178125	0.00018371	0.401215	0.267974	153	41	112	2027	17166
GO:0044316	cone cell pedicle	cellular_component	159766	0.202369	0.908952	0.5	2	1	1	2067	17277
GO:0044319	wound healing, spreading of cells	biological_process	468512	0.00923167	0.191564	0.275862	29	8	21	2060	17257
GO:0044321	response to leptin	biological_process	268797	0.0680192	0.620499	0.266667	15	4	11	2064	17267
GO:0044322	endoplasmic reticulum quality control compartment	cellular_component	0.718998	0.48724	1	0.133333	15	2	13	2066	17265
GO:0044323	retinoic acid-responsive element binding	molecular_function	0.708112	0.492573	1	0.166667	6	1	5	2067	17273
GO:0044325	transmembrane transporter binding	molecular_function	860001	0.000184103	0.010127	0.214815	135	29	106	2039	17172
GO:0044331	cell-cell adhesion mediated by cadherin	biological_process	369317	0.0248929	0.354251	0.25	28	7	21	2061	17257
GO:0044341	sodium-dependent phosphate transport	biological_process	0.518705	0.595291	1	0.125	8	1	7	2067	17271
GO:0044342	type B pancreatic cell proliferation	biological_process	119972	0.301278	1	0.166667	18	3	15	2065	17263
GO:0044344	cellular response to fibroblast growth factor stimulus	biological_process	278752	0.0615739	0.589876	0.222222	27	6	21	2062	17257
GO:0018820	cyanamide hydratase activity	molecular_function	159766	0.202369	0.908952	0.5	2	1	1	2067	17277
GO:0044346	fibroblast apoptotic process	biological_process	123549	0.290692	1	0.2	10	2	8	2066	17270
GO:0044351	macropinocytosis	biological_process	0.603614	0.546832	1	0.142857	7	1	6	2067	17272
GO:0044352	pinosome	cellular_component	178963	0.167022	0.897176	0.285714	7	2	5	2066	17273
GO:0044354	macropinosome	cellular_component	178963	0.167022	0.897176	0.285714	7	2	5	2066	17273
GO:0044380	protein localization to cytoskeleton	biological_process	0.172989	0.841147	1	0.0714286	42	3	39	2065	17239
GO:0044390	ubiquitin-like protein conjugating enzyme binding	molecular_function	0.564576	0.568601	1	0.108108	37	4	33	2064	17245
GO:0044389	ubiquitin-like protein ligase binding	molecular_function	148775	0.225881	0.969361	0.121118	322	39	283	2029	16995
GO:0044391	ribosomal subunit	cellular_component	2.53339e-05	1	1	0.00512821	195	1	194	2067	17084
GO:0044403	biological process involved in symbiotic interaction	biological_process	0.897371	0.40764	1	0.11284	257	29	228	2039	17050
GO:0044406	adhesion of symbiont to host	biological_process	0.297631	0.742575	1	0.0833333	12	1	11	2067	17267
GO:0044409	entry into host	biological_process	491486	0.00733676	0.164132	0.190476	105	20	85	2048	17193
GO:0044417	translocation of molecules into host	biological_process	0.518705	0.595291	1	0.125	8	1	7	2067	17271
GO:0044419	biological process involved in interspecies interaction between organisms	biological_process	0.00129073	0.99871	1	0.0828772	1279	106	1173	1962	16105
GO:0019001	guanyl nucleotide binding	molecular_function	0.242532	0.784638	1	0.0960591	406	39	367	2029	16911
GO:0019002	GMP binding	molecular_function	159766	0.202369	0.908952	0.5	2	1	1	2067	17277
GO:0019003	GDP binding	molecular_function	0.190934	0.826187	1	0.08	75	6	69	2062	17209
GO:0018904	ether metabolic process	biological_process	120298	0.300297	1	0.153846	26	4	22	2064	17256
GO:0019005	SCF ubiquitin ligase complex	cellular_component	0.0648001	0.937255	1	0.0597015	67	4	63	2064	17215
GO:0018916	nitrobenzene metabolic process	biological_process	282748	0.0591619	0.576156	0.5	4	2	2	2066	17276
GO:0020027	hemoglobin metabolic process	biological_process	0.389754	0.677223	1	0.1	10	1	9	2067	17269
GO:0044458	motile cilium assembly	biological_process	325241	0.0386808	0.45144	0.216216	37	8	29	2060	17249
GO:0020037	heme binding	molecular_function	0.0290709	0.971348	1	0.0638298	141	9	132	2059	17146
GO:0070003	threonine-type peptidase activity	molecular_function	0.109949	0.89588	1	0.05	20	1	19	2067	17259
GO:0070006	metalloaminopeptidase activity	molecular_function	128984	0.275314	1	0.16	25	4	21	2064	17257
GO:0070013	intracellular organelle lumen	cellular_component	256726	0.0767455	0.668908	0.119368	1265	151	1114	1917	16164
GO:0070016	armadillo repeat domain binding	molecular_function	0.518705	0.595291	1	0.125	8	1	7	2067	17271
GO:0018958	phenol-containing compound metabolic process	biological_process	41743	0.0153859	0.257303	0.186813	91	17	74	2051	17204
GO:0019058	viral life cycle	biological_process	101115	0.363801	1	0.25	4	1	3	2067	17275
GO:0019062	virion attachment to host cell	biological_process	0.448523	0.63857	1	0.111111	9	1	8	2067	17270
GO:0018963	phthalate metabolic process	biological_process	159766	0.202369	0.908952	0.5	2	1	1	2067	17277
GO:0019064	fusion of virus membrane with host plasma membrane	biological_process	101115	0.363801	1	0.25	4	1	3	2067	17275
GO:0070025	carbon monoxide binding	molecular_function	22359	0.106895	0.668908	1	1	1	0	2067	17278
GO:0070026	nitric oxide binding	molecular_function	124604	0.287641	1	0.333333	3	1	2	2067	17276
GO:0070032	synaptobrevin 2-SNAP-25-syntaxin-1a-complexin I complex	cellular_component	124604	0.287641	1	0.333333	3	1	2	2067	17276
GO:0070033	synaptobrevin 2-SNAP-25-syntaxin-1a-complexin II complex	cellular_component	344749	0.0318254	0.387074	0.666667	3	2	1	2066	17277
GO:0070034	telomerase RNA binding	molecular_function	0.0866793	0.916971	1	0.0454545	22	1	21	2067	17257
GO:0019076	viral release from host cell	biological_process	0.0383149	0.96241	1	0.0344828	29	1	28	2067	17250
GO:0019079	viral genome replication	biological_process	18412	0.158628	0.883142	0.2	20	4	16	2064	17262
GO:0019081	viral translation	biological_process	101115	0.363801	1	0.25	4	1	3	2067	17275
GO:0019082	viral protein processing	biological_process	0.852036	0.426546	1	0.129032	31	4	27	2064	17251
GO:0070044	synaptobrevin 2-SNAP-25-syntaxin-1a complex	cellular_component	0.839742	0.431822	1	0.2	5	1	4	2067	17274
GO:0044524	protein sulfhydration	biological_process	22359	0.106895	0.668908	1	1	1	0	2067	17278
GO:0070050	neuron cellular homeostasis	biological_process	329952	0.0369009	0.434112	0.1875	64	12	52	2056	17226
GO:0070051	fibrinogen binding	molecular_function	396213	0.0190226	0.295078	0.5	6	3	3	2065	17275
GO:0070052	collagen V binding	molecular_function	124604	0.287641	1	0.333333	3	1	2	2067	17276
GO:0070053	thrombospondin receptor activity	molecular_function	101115	0.363801	1	0.25	4	1	3	2067	17275
GO:0019104	DNA N-glycosylase activity	molecular_function	0.797551	0.450431	1	0.142857	14	2	12	2066	17266
GO:0019098	reproductive behavior	biological_process	278752	0.0615739	0.589876	0.222222	27	6	21	2062	17257
GO:0070059	intrinsic apoptotic signaling pathway in response to endoplasmic reticulum stress	biological_process	260771	0.0737028	0.660086	0.2	35	7	28	2061	17250
GO:0070062	extracellular exosome	cellular_component	118119	0.306914	1	0.110315	2094	231	1863	1837	15415
GO:0070063	RNA polymerase binding	molecular_function	0.00157571	0.998426	1	0.0175439	57	1	56	2067	17222
GO:0070064	proline-rich region binding	molecular_function	0.586949	0.556021	1	0.117647	17	2	15	2066	17263
GO:0044540	L-cystine L-cysteine-lyase (deaminating)	molecular_function	22359	0.106895	0.668908	1	1	1	0	2067	17278
GO:0044539	long-chain fatty acid import into cell	biological_process	0.340036	0.711745	1	0.0909091	11	1	10	2067	17268
GO:0044546	NLRP3 inflammasome complex assembly	biological_process	0.839742	0.431822	1	0.2	5	1	4	2067	17274
GO:0044548	S100 protein binding	molecular_function	17008	0.182538	0.908952	0.214286	14	3	11	2065	17267
GO:0044549	GTP cyclohydrolase binding	molecular_function	22359	0.106895	0.668908	1	1	1	0	2067	17278
GO:0070075	tear secretion	biological_process	124604	0.287641	1	0.333333	3	1	2	2067	17276
GO:0070080	titin Z domain binding	molecular_function	159766	0.202369	0.908952	0.5	2	1	1	2067	17277
GO:0044557	relaxation of smooth muscle	biological_process	0.708112	0.492573	1	0.166667	6	1	5	2067	17273
GO:0070083	clathrin-sculpted monoamine transport vesicle membrane	cellular_component	0.839742	0.431822	1	0.2	5	1	4	2067	17274
GO:0070085	glycosylation	biological_process	0.865228	0.420956	1	0.112554	231	26	205	2042	17073
GO:0019136	deoxynucleoside kinase activity	molecular_function	0.839742	0.431822	1	0.2	5	1	4	2067	17274
GO:0070087	chromo shadow domain binding	molecular_function	205522	0.128065	0.754177	0.333333	6	2	4	2066	17274
GO:0070101	positive regulation of chemokine-mediated signaling pathway	biological_process	124604	0.287641	1	0.333333	3	1	2	2067	17276
GO:0070102	interleukin-6-mediated signaling pathway	biological_process	0.22979	0.794701	1	0.0714286	14	1	13	2067	17265
GO:0070092	regulation of glucagon secretion	biological_process	157206	0.207617	0.909197	0.25	8	2	6	2066	17272
GO:0070095	fructose-6-phosphate binding	molecular_function	0.839742	0.431822	1	0.2	5	1	4	2067	17274
GO:0070106	interleukin-27-mediated signaling pathway	biological_process	0.603614	0.546832	1	0.142857	7	1	6	2067	17272
GO:0070097	delta-catenin binding	molecular_function	139008	0.249055	1	0.222222	9	2	7	2066	17271
GO:0070098	chemokine-mediated signaling pathway	biological_process	0.0214868	0.978742	1	0.0493827	81	4	77	2064	17201
GO:0070099	regulation of chemokine-mediated signaling pathway	biological_process	0.389754	0.677223	1	0.1	10	1	9	2067	17269
GO:0180019	Knl1/Spc105 complex	cellular_component	159766	0.202369	0.908952	0.5	2	1	1	2067	17277
GO:0044580	butyryl-CoA catabolic process	biological_process	124604	0.287641	1	0.333333	3	1	2	2067	17276
GO:0070120	ciliary neurotrophic factor-mediated signaling pathway	biological_process	0.839742	0.431822	1	0.2	5	1	4	2067	17274
GO:0070123	transforming growth factor beta receptor activity, type III	molecular_function	22359	0.106895	0.668908	1	1	1	0	2067	17278
GO:0070127	tRNA aminoacylation for mitochondrial protein translation	biological_process	0.518705	0.595291	1	0.125	8	1	7	2067	17271
GO:0070129	regulation of mitochondrial translation	biological_process	0.060942	0.940878	1	0.04	25	1	24	2067	17254
GO:0044598	doxorubicin metabolic process	biological_process	0.389754	0.677223	1	0.1	10	1	9	2067	17269
GO:0044614	nuclear pore cytoplasmic filaments	cellular_component	101115	0.363801	1	0.25	4	1	3	2067	17275
GO:0044615	nuclear pore nuclear basket	cellular_component	0.297631	0.742575	1	0.0833333	12	1	11	2067	17267
GO:0070141	response to UV-A	biological_process	0.797551	0.450431	1	0.142857	14	2	12	2066	17266
GO:0070142	synaptic vesicle budding	biological_process	0.603614	0.546832	1	0.142857	7	1	6	2067	17272
GO:0019184	nonribosomal peptide biosynthetic process	biological_process	268797	0.0680192	0.620499	0.266667	15	4	11	2064	17267
GO:0019200	carbohydrate kinase activity	molecular_function	171252	0.180411	0.908952	0.190476	21	4	17	2064	17261
GO:0070150	mitochondrial glycyl-tRNA aminoacylation	biological_process	22359	0.106895	0.668908	1	1	1	0	2067	17278
GO:0019203	carbohydrate phosphatase activity	molecular_function	0.389754	0.677223	1	0.1	10	1	9	2067	17269
GO:0019205	nucleobase-containing compound kinase activity	molecular_function	414592	0.0158289	0.263711	0.227273	44	10	34	2058	17244
GO:0019206	nucleoside kinase activity	molecular_function	139008	0.249055	1	0.222222	9	2	7	2066	17271
GO:0019207	kinase regulator activity	molecular_function	0.418836	0.657812	1	0.100746	268	27	241	2041	17037
GO:0019198	transmembrane receptor protein phosphatase activity	molecular_function	35517	0.0286758	0.387074	0.294118	17	5	12	2063	17266
GO:0019208	phosphatase regulator activity	molecular_function	0.377648	0.685472	1	0.0961538	104	10	94	2058	17184
GO:0019199	transmembrane receptor protein kinase activity	molecular_function	521544	0.00543204	0.130951	0.207317	82	17	65	2051	17213
GO:0019209	kinase activator activity	molecular_function	0.235282	0.790348	1	0.0888889	135	12	123	2056	17155
GO:0019210	kinase inhibitor activity	molecular_function	207952	0.12499	0.754177	0.153846	78	12	66	2056	17212
GO:0070160	tight junction	cellular_component	226132	0.104212	0.668908	0.145038	131	19	112	2049	17166
GO:0019211	phosphatase activator activity	molecular_function	110289	0.331911	1	0.157895	19	3	16	2065	17262
GO:0070161	anchoring junction	cellular_component	165568	0.00644872	1.15647	0.164229	889	146	743	1922	16535
GO:0019212	phosphatase inhibitor activity	molecular_function	0.945959	0.388307	1	0.12766	47	6	41	2062	17237
GO:0019213	deacetylase activity	molecular_function	0.957712	0.38377	1	0.131579	38	5	33	2063	17245
GO:0070163	regulation of adiponectin secretion	biological_process	0.603614	0.546832	1	0.142857	7	1	6	2067	17272
GO:0070164	negative regulation of adiponectin secretion	biological_process	101115	0.363801	1	0.25	4	1	3	2067	17275
GO:0019215	intermediate filament binding	molecular_function	0.297631	0.742575	1	0.0833333	12	1	11	2067	17267
GO:0019216	regulation of lipid metabolic process	biological_process	0.473384	0.622891	1	0.102649	302	31	271	2037	17007
GO:0070166	enamel mineralization	biological_process	17008	0.182538	0.908952	0.214286	14	3	11	2065	17267
GO:0019217	regulation of fatty acid metabolic process	biological_process	142818	0.239745	1	0.134831	89	12	77	2056	17201
GO:0070167	regulation of biomineral tissue development	biological_process	265922	0.0700029	0.63649	0.158416	101	16	85	2052	17193
GO:0019218	regulation of steroid metabolic process	biological_process	0.538695	0.583509	1	0.104167	96	10	86	2058	17192
GO:0070168	negative regulation of biomineral tissue development	biological_process	175189	0.173446	0.908952	0.178571	28	5	23	2063	17255
GO:0019219	regulation of nucleobase-containing compound metabolic process	biological_process	419814	0.0150236	0.254523	0.116517	4008	467	3541	1601	13737
GO:0019220	regulation of phosphate metabolic process	biological_process	723071	0.000724008	0.0299628	0.136564	1135	155	980	1913	16298
GO:0070169	positive regulation of biomineral tissue development	biological_process	103617	0.354812	1	0.12963	54	7	47	2061	17231
GO:0019221	cytokine-mediated signaling pathway	biological_process	0.137157	0.871833	1	0.0904255	376	34	342	2034	16936
GO:0019222	regulation of metabolic process	biological_process	649518	0.0015107	0.0517437	0.116311	6474	753	5721	1315	11557
GO:0044650	adhesion of symbiont to host cell	biological_process	0.389754	0.677223	1	0.1	10	1	9	2067	17269
GO:0019226	transmission of nerve impulse	biological_process	159401	0.20311	0.909197	0.181818	22	4	18	2064	17260
GO:0019227	neuronal action potential propagation	biological_process	277122	0.0625856	0.589876	0.333333	9	3	6	2065	17272
GO:0019228	neuronal action potential	biological_process	236235	0.0941985	0.668908	0.2	30	6	24	2062	17254
GO:0070178	D-serine metabolic process	biological_process	159766	0.202369	0.908952	0.5	2	1	1	2067	17277
GO:0019229	regulation of vasoconstriction	biological_process	0.813071	0.443494	1	0.117647	68	8	60	2060	17218
GO:0019230	proprioception	biological_process	0.839742	0.431822	1	0.2	5	1	4	2067	17274
GO:0070179	D-serine biosynthetic process	biological_process	22359	0.106895	0.668908	1	1	1	0	2067	17278
GO:0070182	DNA polymerase binding	molecular_function	290077	0.0549807	0.575315	0.25	20	5	15	2063	17263
GO:0019233	sensory perception of pain	biological_process	0.799309	0.44964	1	0.121951	41	5	36	2063	17242
GO:0019237	centromeric DNA binding	molecular_function	0.708112	0.492573	1	0.166667	6	1	5	2067	17273
GO:0019238	cyclohydrolase activity	molecular_function	238904	0.0917175	0.668908	0.4	5	2	3	2066	17275
GO:0019239	deaminase activity	molecular_function	0.742845	0.475759	1	0.121212	33	4	29	2064	17249
GO:0019240	citrulline biosynthetic process	biological_process	101115	0.363801	1	0.25	4	1	3	2067	17275
GO:0070200	establishment of protein localization to telomere	biological_process	0.603614	0.546832	1	0.142857	7	1	6	2067	17272
GO:0070201	regulation of establishment of protein localization	biological_process	0.389814	0.677183	1	0.101533	522	53	469	2015	16809
GO:0070202	regulation of establishment of protein localization to chromosome	biological_process	0.297631	0.742575	1	0.0833333	12	1	11	2067	17267
GO:0070192	chromosome organization involved in meiotic cell cycle	biological_process	0.808359	0.445589	1	0.118644	59	7	52	2061	17226
GO:0070203	regulation of establishment of protein localization to telomere	biological_process	0.340036	0.711745	1	0.0909091	11	1	10	2067	17268
GO:0070193	synaptonemal complex organization	biological_process	0.675179	0.509065	1	0.12	25	3	22	2065	17256
GO:0070194	synaptonemal complex disassembly	biological_process	159766	0.202369	0.908952	0.5	2	1	1	2067	17277
GO:0070195	growth hormone receptor complex	cellular_component	159766	0.202369	0.908952	0.5	2	1	1	2067	17277
GO:0070206	protein trimerization	biological_process	675609	0.00116377	0.0427127	0.411765	17	7	10	2061	17268
GO:0070207	protein homotrimerization	biological_process	766928	0.000466956	0.0212373	0.466667	15	7	8	2061	17270
GO:0070198	protein localization to chromosome, telomeric region	biological_process	0.158068	0.853791	1	0.0588235	17	1	16	2067	17262
GO:0070199	establishment of protein localization to chromosome	biological_process	0.178797	0.836275	1	0.0625	16	1	15	2067	17263
GO:0070212	protein poly-ADP-ribosylation	biological_process	0.389754	0.677223	1	0.1	10	1	9	2067	17269
GO:0070213	protein auto-ADP-ribosylation	biological_process	0.340036	0.711745	1	0.0909091	11	1	10	2067	17268
GO:0019262	N-acetylneuraminate catabolic process	biological_process	178963	0.167022	0.897176	0.285714	7	2	5	2066	17273
GO:0019264	glycine biosynthetic process from serine	biological_process	159766	0.202369	0.908952	0.5	2	1	1	2067	17277
GO:0070227	lymphocyte apoptotic process	biological_process	190167	0.149319	0.85086	0.176471	34	6	28	2062	17250
GO:0044703	multi-organism reproductive process	biological_process	0.726025	0.483828	1	0.11236	89	10	79	2058	17199
GO:0070228	regulation of lymphocyte apoptotic process	biological_process	0.546063	0.579226	1	0.105263	57	6	51	2062	17227
GO:0070230	positive regulation of lymphocyte apoptotic process	biological_process	0.649199	0.522464	1	0.125	16	2	14	2066	17264
GO:0070229	negative regulation of lymphocyte apoptotic process	biological_process	0.604719	0.546228	1	0.111111	36	4	32	2064	17246
GO:0070231	T cell apoptotic process	biological_process	104735	0.350867	1	0.142857	28	4	24	2064	17254
GO:0044706	multi-multicellular organism process	biological_process	0.51574	0.597059	1	0.103093	97	10	87	2058	17191
GO:0070232	regulation of T cell apoptotic process	biological_process	0.491953	0.611431	1	0.102564	39	4	35	2064	17243
GO:0070233	negative regulation of T cell apoptotic process	biological_process	0.296587	0.743351	1	0.0833333	24	2	22	2066	17256
GO:0070234	positive regulation of T cell apoptotic process	biological_process	0.886343	0.41216	1	0.153846	13	2	11	2066	17267
GO:0070242	thymocyte apoptotic process	biological_process	225616	0.104752	0.668908	0.272727	11	3	8	2065	17270
GO:0070243	regulation of thymocyte apoptotic process	biological_process	0.886343	0.41216	1	0.153846	13	2	11	2066	17267
GO:0019284	L-methionine salvage from S-adenosylmethionine	biological_process	124604	0.287641	1	0.333333	3	1	2	2067	17276
GO:0070244	negative regulation of thymocyte apoptotic process	biological_process	0.448523	0.63857	1	0.111111	9	1	8	2067	17270
GO:0019285	glycine betaine biosynthetic process from choline	biological_process	159766	0.202369	0.908952	0.5	2	1	1	2067	17277
GO:0070245	positive regulation of thymocyte apoptotic process	biological_process	101115	0.363801	1	0.25	4	1	3	2067	17275
GO:0070252	actin-mediated cell contraction	biological_process	223694	0.106785	0.668908	0.193548	31	6	25	2062	17253
GO:0070254	mucus secretion	biological_process	155511	0.211167	0.914933	0.2	15	3	12	2065	17266
GO:0044729	hemi-methylated DNA-binding	molecular_function	124604	0.287641	1	0.333333	3	1	2	2067	17276
GO:0070255	regulation of mucus secretion	biological_process	0.448523	0.63857	1	0.111111	9	1	8	2067	17270
GO:0070256	negative regulation of mucus secretion	biological_process	159766	0.202369	0.908952	0.5	2	1	1	2067	17277
GO:0044736	acid-sensing ion channel activity	molecular_function	159766	0.202369	0.908952	0.5	2	1	1	2067	17277
GO:0070266	necroptotic process	biological_process	0.649199	0.522464	1	0.125	16	2	14	2066	17264
GO:0019317	fucose catabolic process	biological_process	139008	0.249055	1	0.222222	9	2	7	2066	17271
GO:0044743	protein transmembrane import into intracellular organelle	biological_process	0.0192376	0.980946	1	0.0285714	35	1	34	2067	17244
GO:0019318	hexose metabolic process	biological_process	102283	0.359577	1	0.118012	161	19	142	2049	17136
GO:0019319	hexose biosynthetic process	biological_process	0.720392	0.486561	1	0.115385	52	6	46	2062	17232
GO:0019320	hexose catabolic process	biological_process	0.172989	0.841147	1	0.0714286	42	3	39	2065	17239
GO:0070269	pyroptosis	biological_process	0.385957	0.6798	1	0.09375	32	3	29	2065	17249
GO:0019321	pentose metabolic process	biological_process	0.261222	0.77011	1	0.0769231	13	1	12	2067	17266
GO:0070273	phosphatidylinositol-4-phosphate binding	molecular_function	0.202602	0.816604	1	0.0714286	28	2	26	2066	17252
GO:0044751	cellular response to human chorionic gonadotropin stimulus	biological_process	159766	0.202369	0.908952	0.5	2	1	1	2067	17277
GO:0044752	response to human chorionic gonadotropin	biological_process	0.839742	0.431822	1	0.2	5	1	4	2067	17274
GO:0044753	amphisome	cellular_component	159766	0.202369	0.908952	0.5	2	1	1	2067	17277
GO:0070278	extracellular matrix constituent secretion	biological_process	540617	0.00448881	0.113423	0.75	4	3	1	2065	17277
GO:0044754	autolysosome	cellular_component	0.340036	0.711745	1	0.0909091	11	1	10	2067	17268
GO:0070280	pyridoxal binding	molecular_function	22359	0.106895	0.668908	1	1	1	0	2067	17278
GO:0070279	vitamin B6 binding	molecular_function	52393	0.00530396	0.128425	0.232143	56	13	43	2055	17235
GO:0019336	phenol-containing compound catabolic process	biological_process	51551	0.00576993	0.137	0.416667	12	5	7	2063	17271
GO:0070286	axonemal dynein complex assembly	biological_process	137828	0.252012	1	0.15	40	6	34	2062	17244
GO:0070300	phosphatidic acid binding	molecular_function	0.326437	0.72149	1	0.0869565	23	2	21	2066	17257
GO:0070290	N-acylphosphatidylethanolamine-specific phospholipase D activity	molecular_function	124604	0.287641	1	0.333333	3	1	2	2067	17276
GO:0070301	cellular response to hydrogen peroxide	biological_process	0.660495	0.516596	1	0.111111	63	7	56	2061	17222
GO:0070302	regulation of stress-activated protein kinase signaling cascade	biological_process	542232	0.00441688	0.113423	0.170984	193	33	160	2035	17118
GO:0070292	N-acylphosphatidylethanolamine metabolic process	biological_process	139008	0.249055	1	0.222222	9	2	7	2066	17271
GO:0019343	cysteine biosynthetic process via cystathionine	biological_process	447224	0.0114217	0.205724	1	2	2	0	2066	17278
GO:0070303	negative regulation of stress-activated protein kinase signaling cascade	biological_process	145821	0.232652	0.989748	0.148936	47	7	40	2061	17238
GO:0070293	renal absorption	biological_process	0.385957	0.6798	1	0.09375	32	3	29	2065	17249
GO:0019344	cysteine biosynthetic process	biological_process	344749	0.0318254	0.387074	0.666667	3	2	1	2066	17277
GO:0070304	positive regulation of stress-activated protein kinase signaling cascade	biological_process	417497	0.0153756	0.257303	0.173228	127	22	105	2046	17173
GO:0070294	renal sodium ion absorption	biological_process	0.886343	0.41216	1	0.153846	13	2	11	2066	17267
GO:0044770	cell cycle phase transition	biological_process	228139	0.102143	0.668908	0.141935	155	22	133	2046	17145
GO:0044769	ATPase activity, coupled to transmembrane movement of ions, rotational mechanism	molecular_function	0.296587	0.743351	1	0.0833333	24	2	22	2066	17256
GO:0070305	response to cGMP	biological_process	139008	0.249055	1	0.222222	9	2	7	2066	17271
GO:0070295	renal water absorption	biological_process	0.708112	0.492573	1	0.166667	6	1	5	2067	17273
GO:0019346	transsulfuration	biological_process	282748	0.0591619	0.576156	0.5	4	2	2	2066	17276
GO:0070306	lens fiber cell differentiation	biological_process	291279	0.0543237	0.571649	0.285714	14	4	10	2064	17268
GO:0070296	sarcoplasmic reticulum calcium ion transport	biological_process	0.718998	0.48724	1	0.133333	15	2	13	2066	17265
GO:0044772	mitotic cell cycle phase transition	biological_process	255161	0.0779558	0.668908	0.147887	142	21	121	2047	17157
GO:0070307	lens fiber cell development	biological_process	157206	0.207617	0.909197	0.25	8	2	6	2066	17272
GO:0044773	mitotic DNA damage checkpoint signaling	biological_process	235316	0.0950678	0.668908	0.158537	82	13	69	2055	17209
GO:0019348	dolichol metabolic process	biological_process	0.481306	0.617976	1	0.105263	19	2	17	2066	17261
GO:0044774	mitotic DNA integrity checkpoint signaling	biological_process	326265	0.0382866	0.448025	0.174419	86	15	71	2053	17207
GO:0070309	lens fiber cell morphogenesis	biological_process	0.708112	0.492573	1	0.166667	6	1	5	2067	17273
GO:0070314	G1 to G0 transition	biological_process	142432	0.240672	1	0.1875	16	3	13	2065	17265
GO:0070315	G1 to G0 transition involved in cell differentiation	biological_process	205522	0.128065	0.754177	0.333333	6	2	4	2066	17274
GO:0070316	regulation of G0 to G1 transition	biological_process	0.0948265	0.909531	1	0.0555556	36	2	34	2066	17244
GO:0044782	cilium organization	biological_process	711569	0.000812259	0.0322713	0.168966	290	49	241	2019	17037
GO:0044784	metaphase/anaphase transition of cell cycle	biological_process	0.518705	0.595291	1	0.125	8	1	7	2067	17271
GO:0019359	nicotinamide nucleotide biosynthetic process	biological_process	0.222795	0.800279	1	0.0740741	27	2	25	2066	17253
GO:0070319	Golgi to plasma membrane transport vesicle	cellular_component	159766	0.202369	0.908952	0.5	2	1	1	2067	17277
GO:0044786	cell cycle DNA replication	biological_process	0.603614	0.546832	1	0.142857	7	1	6	2067	17272
GO:0019362	pyridine nucleotide metabolic process	biological_process	0.566502	0.567507	1	0.105263	114	12	102	2056	17176
GO:0019363	pyridine nucleotide biosynthetic process	biological_process	0.222795	0.800279	1	0.0740741	27	2	25	2066	17253
GO:0044788	modulation by host of viral process	biological_process	0.0330253	0.967514	1	0.0425532	47	2	45	2066	17233
GO:0019364	pyridine nucleotide catabolic process	biological_process	0.49071	0.612191	1	0.102041	49	5	44	2063	17234
GO:0070324	thyroid hormone binding	molecular_function	0.708112	0.492573	1	0.166667	6	1	5	2067	17273
GO:0044790	suppression of viral release by host	biological_process	0.178797	0.836275	1	0.0625	16	1	15	2067	17263
GO:0070325	lipoprotein particle receptor binding	molecular_function	0.184257	0.831722	1	0.0689655	29	2	27	2066	17251
GO:0019367	fatty acid elongation, saturated fatty acid	biological_process	157206	0.207617	0.909197	0.25	8	2	6	2066	17272
GO:0070327	thyroid hormone transport	biological_process	204767	0.129036	0.754177	0.25	12	3	9	2065	17269
GO:0044793	negative regulation by host of viral process	biological_process	0.20253	0.816662	1	0.0666667	15	1	14	2067	17264
GO:0019368	fatty acid elongation, unsaturated fatty acid	biological_process	178963	0.167022	0.897176	0.285714	7	2	5	2066	17273
GO:0070328	triglyceride homeostasis	biological_process	0.238901	0.787493	1	0.0789474	38	3	35	2065	17243
GO:0044794	positive regulation by host of viral process	biological_process	0.109949	0.89588	1	0.05	20	1	19	2067	17259
GO:0019369	arachidonic acid metabolic process	biological_process	0.127462	0.880327	1	0.0689655	58	4	54	2064	17224
GO:0019370	leukotriene biosynthetic process	biological_process	0.934359	0.392837	1	0.142857	21	3	18	2065	17260
GO:0070330	aromatase activity	molecular_function	0.0542388	0.947206	1	0.0384615	26	1	25	2067	17253
GO:0044806	G-quadruplex DNA unwinding	biological_process	178963	0.167022	0.897176	0.285714	7	2	5	2066	17273
GO:0044796	DNA polymerase processivity factor complex	cellular_component	22359	0.106895	0.668908	1	1	1	0	2067	17278
GO:0019372	lipoxygenase pathway	biological_process	225616	0.104752	0.668908	0.272727	11	3	8	2065	17270
GO:0019373	epoxygenase P450 pathway	biological_process	0.139913	0.869434	1	0.0555556	18	1	17	2067	17261
GO:0019374	galactolipid metabolic process	biological_process	139008	0.249055	1	0.222222	9	2	7	2066	17271
GO:0019375	galactolipid biosynthetic process	biological_process	205522	0.128065	0.754177	0.333333	6	2	4	2066	17274
GO:0070340	detection of bacterial lipopeptide	biological_process	124604	0.287641	1	0.333333	3	1	2	2067	17276
GO:0070339	response to bacterial lipopeptide	biological_process	0.603614	0.546832	1	0.142857	7	1	6	2067	17272
GO:0070341	fat cell proliferation	biological_process	205522	0.128065	0.754177	0.333333	6	2	4	2066	17274
GO:0070342	brown fat cell proliferation	biological_process	447224	0.0114217	0.205724	1	2	2	0	2066	17278
GO:0044818	mitotic G2/M transition checkpoint	biological_process	0.681841	0.505685	1	0.113208	53	6	47	2062	17231
GO:0070344	regulation of fat cell proliferation	biological_process	0.389754	0.677223	1	0.1	10	1	9	2067	17269
GO:0044819	mitotic G1/S transition checkpoint signaling	biological_process	0.912598	0.40148	1	0.133333	30	4	26	2064	17252
GO:0070345	negative regulation of fat cell proliferation	biological_process	0.839742	0.431822	1	0.2	5	1	4	2067	17274
GO:0019400	alditol metabolic process	biological_process	0.731856	0.481015	1	0.125	24	3	21	2065	17257
GO:0019401	alditol biosynthetic process	biological_process	0.839742	0.431822	1	0.2	5	1	4	2067	17274
GO:0019395	fatty acid oxidation	biological_process	0.655621	0.51912	1	0.109756	82	9	73	2059	17205
GO:0019405	alditol catabolic process	biological_process	0.518705	0.595291	1	0.125	8	1	7	2067	17271
GO:0019408	dolichol biosynthetic process	biological_process	159766	0.202369	0.908952	0.5	2	1	1	2067	17277
GO:0044839	cell cycle G2/M phase transition	biological_process	22284	0.107701	0.673182	0.169811	53	9	44	2059	17234
GO:0070365	hepatocyte differentiation	biological_process	664054	0.00130632	0.0460994	0.461538	13	6	7	2062	17271
GO:0019417	sulfur oxidation	biological_process	447224	0.0114217	0.205724	1	2	2	0	2066	17278
GO:0044843	cell cycle G1/S phase transition	biological_process	232509	0.0977744	0.668908	0.164179	67	11	56	2057	17222
GO:0070371	ERK1 and ERK2 cascade	biological_process	0.848706	0.427968	1	0.122449	49	6	43	2062	17235
GO:0070372	regulation of ERK1 and ERK2 cascade	biological_process	457719	0.0102837	0.204515	0.151515	297	45	252	2023	17026
GO:0070373	negative regulation of ERK1 and ERK2 cascade	biological_process	195646	0.141357	0.813902	0.15625	64	10	54	2058	17224
GO:0070374	positive regulation of ERK1 and ERK2 cascade	biological_process	356391	0.0283279	0.387074	0.150943	212	32	180	2036	17098
GO:0044849	estrous cycle	biological_process	155511	0.211167	0.914933	0.2	15	3	12	2065	17266
GO:0044853	plasma membrane raft	cellular_component	147243	0.229368	0.980122	0.133333	105	14	91	2054	17187
GO:0019432	triglyceride biosynthetic process	biological_process	0.123973	0.883404	1	0.0526316	19	1	18	2067	17260
GO:0070382	exocytic vesicle	cellular_component	117752	0.769317	0.00071989	0.234483	145	34	111	2034	17167
GO:0044857	plasma membrane raft organization	biological_process	123549	0.290692	1	0.2	10	2	8	2066	17270
GO:0019433	triglyceride catabolic process	biological_process	0.139913	0.869434	1	0.0555556	18	1	17	2067	17261
GO:0070383	DNA cytosine deamination	biological_process	0.448523	0.63857	1	0.111111	9	1	8	2067	17270
GO:0044860	protein localization to plasma membrane raft	biological_process	238904	0.0917175	0.668908	0.4	5	2	3	2066	17275
GO:0044861	protein transport into plasma membrane raft	biological_process	159766	0.202369	0.908952	0.5	2	1	1	2067	17277
GO:0019438	aromatic compound biosynthetic process	biological_process	0.272162	0.761731	1	0.100324	927	93	834	1975	16444
GO:0019439	aromatic compound catabolic process	biological_process	0.0252245	0.975091	1	0.0788804	393	31	362	2037	16916
GO:0070391	response to lipoteichoic acid	biological_process	0.389754	0.677223	1	0.1	10	1	9	2067	17269
GO:0044866	modulation by host of viral exo-alpha-sialidase activity	biological_process	159766	0.202369	0.908952	0.5	2	1	1	2067	17277
GO:0070402	NADPH binding	molecular_function	268797	0.0680192	0.620499	0.266667	15	4	11	2064	17267
GO:0044867	modulation by host of viral catalytic activity	biological_process	159766	0.202369	0.908952	0.5	2	1	1	2067	17277
GO:0070403	NAD+ binding	molecular_function	0.139913	0.869434	1	0.0555556	18	1	17	2067	17261
GO:0044868	modulation by host of viral molecular function	biological_process	124604	0.287641	1	0.333333	3	1	2	2067	17276
GO:0070404	NADH binding	molecular_function	282748	0.0591619	0.576156	0.5	4	2	2	2066	17276
GO:0044870	modulation by host of viral glycoprotein metabolic process	biological_process	159766	0.202369	0.908952	0.5	2	1	1	2067	17277
GO:0044869	negative regulation by host of viral exo-alpha-sialidase activity	biological_process	159766	0.202369	0.908952	0.5	2	1	1	2067	17277
GO:0044871	negative regulation by host of viral glycoprotein metabolic process	biological_process	159766	0.202369	0.908952	0.5	2	1	1	2067	17277
GO:0044872	lipoprotein localization	biological_process	0.158068	0.853791	1	0.0588235	17	1	16	2067	17262
GO:0019448	L-cysteine catabolic process	biological_process	282748	0.0591619	0.576156	0.5	4	2	2	2066	17276
GO:0070408	carbamoyl phosphate metabolic process	biological_process	22359	0.106895	0.668908	1	1	1	0	2067	17278
GO:0070410	co-SMAD binding	molecular_function	0.297631	0.742575	1	0.0833333	12	1	11	2067	17267
GO:0070409	carbamoyl phosphate biosynthetic process	biological_process	22359	0.106895	0.668908	1	1	1	0	2067	17278
GO:0070411	I-SMAD binding	molecular_function	142432	0.240672	1	0.1875	16	3	13	2065	17265
GO:0070412	R-SMAD binding	molecular_function	0.269549	0.763724	1	0.08	25	2	23	2066	17255
GO:0044877	protein-containing complex binding	molecular_function	354415	0.028893	0.387074	0.120709	1748	211	1537	1857	15741
GO:0070423	nucleotide-binding oligomerization domain containing signaling pathway	biological_process	142432	0.240672	1	0.1875	16	3	13	2065	17265
GO:0019464	glycine decarboxylation via glycine cleavage system	biological_process	344749	0.0318254	0.387074	0.666667	3	2	1	2066	17277
GO:0070424	regulation of nucleotide-binding oligomerization domain containing signaling pathway	biological_process	0.718998	0.48724	1	0.133333	15	2	13	2066	17265
GO:0070426	positive regulation of nucleotide-binding oligomerization domain containing signaling pathway	biological_process	178963	0.167022	0.897176	0.285714	7	2	5	2066	17273
GO:0070427	nucleotide-binding oligomerization domain containing 1 signaling pathway	biological_process	0.839742	0.431822	1	0.2	5	1	4	2067	17274
GO:0045003	double-strand break repair via synthesis-dependent strand annealing	biological_process	282748	0.0591619	0.576156	0.5	4	2	2	2066	17276
GO:0070428	regulation of nucleotide-binding oligomerization domain containing 1 signaling pathway	biological_process	282748	0.0591619	0.576156	0.5	4	2	2	2066	17276
GO:0045004	DNA replication proofreading	biological_process	447224	0.0114217	0.205724	1	2	2	0	2066	17278
GO:0019470	4-hydroxyproline catabolic process	biological_process	101115	0.363801	1	0.25	4	1	3	2067	17275
GO:0070430	positive regulation of nucleotide-binding oligomerization domain containing 1 signaling pathway	biological_process	344749	0.0318254	0.387074	0.666667	3	2	1	2066	17277
GO:0045005	DNA-templated DNA replication maintenance of fidelity	biological_process	125817	0.343442	0.000352355	0.361702	47	17	30	2051	17248
GO:0019471	4-hydroxyproline metabolic process	biological_process	204767	0.129036	0.754177	0.25	12	3	9	2065	17269
GO:0070431	nucleotide-binding oligomerization domain containing 2 signaling pathway	biological_process	123549	0.290692	1	0.2	10	2	8	2066	17270
GO:0045006	DNA deamination	biological_process	0.886343	0.41216	1	0.153846	13	2	11	2066	17267
GO:0070432	regulation of nucleotide-binding oligomerization domain containing 2 signaling pathway	biological_process	123549	0.290692	1	0.2	10	2	8	2066	17270
GO:0045008	depyrimidination	biological_process	0.518705	0.595291	1	0.125	8	1	7	2067	17271
GO:0019474	L-lysine catabolic process to acetyl-CoA	biological_process	101115	0.363801	1	0.25	4	1	3	2067	17275
GO:0070434	positive regulation of nucleotide-binding oligomerization domain containing 2 signaling pathway	biological_process	205522	0.128065	0.754177	0.333333	6	2	4	2066	17274
GO:0045010	actin nucleation	biological_process	0.202602	0.816604	1	0.0714286	28	2	26	2066	17252
GO:0019477	L-lysine catabolic process	biological_process	101115	0.363801	1	0.25	4	1	3	2067	17275
GO:0045017	glycerolipid biosynthetic process	biological_process	0.079297	0.923766	1	0.0798122	213	17	196	2051	17082
GO:0070443	Mad-Max complex	cellular_component	159766	0.202369	0.908952	0.5	2	1	1	2067	17277
GO:0045019	negative regulation of nitric oxide biosynthetic process	biological_process	0.886343	0.41216	1	0.153846	13	2	11	2066	17267
GO:0070445	regulation of oligodendrocyte progenitor proliferation	biological_process	178963	0.167022	0.897176	0.285714	7	2	5	2066	17273
GO:0070447	positive regulation of oligodendrocyte progenitor proliferation	biological_process	124604	0.287641	1	0.333333	3	1	2	2067	17276
GO:0070453	regulation of heme biosynthetic process	biological_process	0.448523	0.63857	1	0.111111	9	1	8	2067	17270
GO:0045028	G protein-coupled purinergic nucleotide receptor activity	molecular_function	0.261222	0.77011	1	0.0769231	13	1	12	2067	17266
GO:0070455	positive regulation of heme biosynthetic process	biological_process	124604	0.287641	1	0.333333	3	1	2	2067	17276
GO:0045031	G protein-coupled ATP receptor activity	molecular_function	159766	0.202369	0.908952	0.5	2	1	1	2067	17277
GO:0070458	cellular detoxification of nitrogen compound	biological_process	238904	0.0917175	0.668908	0.4	5	2	3	2066	17275
GO:0019509	L-methionine salvage from methylthioadenosine	biological_process	0.839742	0.431822	1	0.2	5	1	4	2067	17274
GO:0070460	thyroid-stimulating hormone secretion	biological_process	447224	0.0114217	0.205724	1	2	2	0	2066	17278
GO:0019511	peptidyl-proline hydroxylation	biological_process	110259	0.332012	1	0.181818	11	2	9	2066	17269
GO:0019518	L-threonine catabolic process to glycine	biological_process	22359	0.106895	0.668908	1	1	1	0	2067	17278
GO:0045046	protein import into peroxisome membrane	biological_process	0.708112	0.492573	1	0.166667	6	1	5	2067	17273
GO:0070472	regulation of uterine smooth muscle contraction	biological_process	139008	0.249055	1	0.222222	9	2	7	2066	17271
GO:0045047	protein targeting to ER	biological_process	0.0430084	0.957903	1	0.0357143	28	1	27	2067	17251
GO:0045048	protein insertion into ER membrane	biological_process	0.152422	0.858626	1	0.0645161	31	2	29	2066	17249
GO:0070474	positive regulation of uterine smooth muscle contraction	biological_process	178963	0.167022	0.897176	0.285714	7	2	5	2066	17273
GO:0045054	constitutive secretory pathway	biological_process	0.839742	0.431822	1	0.2	5	1	4	2067	17274
GO:0019530	taurine metabolic process	biological_process	277122	0.0625856	0.589876	0.333333	9	3	6	2065	17272
GO:0045055	regulated exocytosis	biological_process	65528	0.00142611	0.0493833	0.20339	118	24	94	2044	17184
GO:0070481	nuclear-transcribed mRNA catabolic process, non-stop decay	biological_process	22359	0.106895	0.668908	1	1	1	0	2067	17278
GO:0045056	transcytosis	biological_process	0.0975893	0.907021	1	0.047619	21	1	20	2067	17258
GO:0070482	response to oxygen levels	biological_process	12802	0.275527	0.000296467	0.193146	321	62	259	2006	17019
GO:0070483	detection of hypoxia	biological_process	22359	0.106895	0.668908	1	1	1	0	2067	17278
GO:0045058	T cell selection	biological_process	0.57511	0.562643	1	0.111111	27	3	24	2065	17254
GO:0045060	negative thymic T cell selection	biological_process	0.987232	0.372607	1	0.166667	12	2	10	2066	17268
GO:0045059	positive thymic T cell selection	biological_process	0.340036	0.711745	1	0.0909091	11	1	10	2067	17268
GO:0045061	thymic T cell selection	biological_process	101476	0.362491	1	0.15	20	3	17	2065	17261
GO:0070486	leukocyte aggregation	biological_process	0.340036	0.711745	1	0.0909091	11	1	10	2067	17268
GO:0070487	monocyte aggregation	biological_process	124604	0.287641	1	0.333333	3	1	2	2067	17276
GO:0045063	T-helper 1 cell differentiation	biological_process	123549	0.290692	1	0.2	10	2	8	2066	17270
GO:0019538	protein metabolic process	biological_process	0.000141664	0.999858	1	0.0893907	3233	289	2944	1779	14334
GO:0045064	T-helper 2 cell differentiation	biological_process	0.448523	0.63857	1	0.111111	9	1	8	2067	17270
GO:0019541	propionate metabolic process	biological_process	0.839742	0.431822	1	0.2	5	1	4	2067	17274
GO:0045066	regulatory T cell differentiation	biological_process	178963	0.167022	0.897176	0.285714	7	2	5	2066	17273
GO:0019543	propionate catabolic process	biological_process	159766	0.202369	0.908952	0.5	2	1	1	2067	17277
GO:0070493	thrombin-activated receptor signaling pathway	biological_process	0.389754	0.677223	1	0.1	10	1	9	2067	17269
GO:0070494	regulation of thrombin-activated receptor signaling pathway	biological_process	124604	0.287641	1	0.333333	3	1	2	2067	17276
GO:0045070	positive regulation of viral genome replication	biological_process	0.0304307	0.970028	1	0.0322581	31	1	30	2067	17248
GO:0045069	regulation of viral genome replication	biological_process	0.85696	0.424451	1	0.117647	85	10	75	2058	17203
GO:0070495	negative regulation of thrombin-activated receptor signaling pathway	biological_process	124604	0.287641	1	0.333333	3	1	2	2067	17276
GO:0045071	negative regulation of viral genome replication	biological_process	146788	0.230413	0.983825	0.145455	55	8	47	2060	17231
GO:0070507	regulation of microtubule cytoskeleton organization	biological_process	239306	0.0913493	0.668908	0.142857	161	23	138	2045	17140
GO:0070508	cholesterol import	biological_process	0.708112	0.492573	1	0.166667	6	1	5	2067	17273
GO:0070498	interleukin-1-mediated signaling pathway	biological_process	0.359428	0.698076	1	0.0909091	22	2	20	2066	17258
GO:0070513	death domain binding	molecular_function	0.340036	0.711745	1	0.0909091	11	1	10	2067	17268
GO:0045087	innate immune response	biological_process	0.00150341	0.998498	1	0.0727273	605	44	561	2024	16717
GO:0019563	glycerol catabolic process	biological_process	0.603614	0.546832	1	0.142857	7	1	6	2067	17272
GO:0045088	regulation of innate immune response	biological_process	0.0579515	0.943696	1	0.0841837	392	33	359	2035	16919
GO:0045089	positive regulation of innate immune response	biological_process	0.0254992	0.974823	1	0.0730769	260	19	241	2049	17037
GO:0070525	tRNA threonylcarbamoyladenosine metabolic process	biological_process	0.123973	0.883404	1	0.0526316	19	1	18	2067	17260
GO:0045091	regulation of single stranded viral RNA replication via double stranded DNA intermediate	biological_process	0.123973	0.883404	1	0.0526316	19	1	18	2067	17260
GO:0019566	arabinose metabolic process	biological_process	159766	0.202369	0.908952	0.5	2	1	1	2067	17277
GO:0070527	platelet aggregation	biological_process	145821	0.232652	0.989748	0.148936	47	7	40	2061	17238
GO:0045103	intermediate filament-based process	biological_process	0.376687	0.686131	1	0.0957447	94	9	85	2059	17193
GO:0045104	intermediate filament cytoskeleton organization	biological_process	0.235394	0.790259	1	0.0860215	93	8	85	2060	17193
GO:0070530	K63-linked polyubiquitin modification-dependent protein binding	molecular_function	0.0542388	0.947206	1	0.0384615	26	1	25	2067	17253
GO:0045095	keratin filament	cellular_component	0.00111286	0.998888	1	0.030303	99	3	96	2065	17182
GO:0070531	BRCA1-A complex	cellular_component	157206	0.207617	0.909197	0.25	8	2	6	2066	17272
GO:0070532	BRCA1-B complex	cellular_component	282748	0.0591619	0.576156	0.5	4	2	2	2066	17276
GO:0070533	BRCA1-C complex	cellular_component	0.708112	0.492573	1	0.166667	6	1	5	2067	17273
GO:0070534	protein K63-linked ubiquitination	biological_process	0.0166945	0.983444	1	0.037037	54	2	52	2066	17226
GO:0045110	intermediate filament bundle assembly	biological_process	157206	0.207617	0.909197	0.25	8	2	6	2066	17272
GO:0045109	intermediate filament organization	biological_process	0.103026	0.902104	1	0.0684932	73	5	68	2063	17210
GO:0045111	intermediate filament cytoskeleton	cellular_component	341431	0.032899	0.396983	0.196429	56	11	45	2057	17233
GO:0070536	protein K63-linked deubiquitination	biological_process	0.184257	0.831722	1	0.0689655	29	2	27	2066	17251
GO:0045112	integrin biosynthetic process	biological_process	22359	0.106895	0.668908	1	1	1	0	2067	17278
GO:0045113	regulation of integrin biosynthetic process	biological_process	238904	0.0917175	0.668908	0.4	5	2	3	2066	17275
GO:0070542	response to fatty acid	biological_process	0.577424	0.561342	1	0.107143	56	6	50	2062	17228
GO:0045117	azole transmembrane transport	biological_process	17008	0.182538	0.908952	0.214286	14	3	11	2065	17267
GO:0045121	membrane raft	cellular_component	370911	0.0244992	0.351461	0.145907	281	41	240	2027	17038
GO:0045123	cellular extravasation	biological_process	0.586949	0.556021	1	0.117647	17	2	15	2066	17263
GO:0045124	regulation of bone resorption	biological_process	0.159493	0.852576	1	0.0697674	43	3	40	2065	17238
GO:0045125	bioactive lipid receptor activity	molecular_function	142432	0.240672	1	0.1875	16	3	13	2065	17265
GO:0070552	BRISC complex	cellular_component	205522	0.128065	0.754177	0.333333	6	2	4	2066	17274
GO:0070554	synaptobrevin 2-SNAP-25-syntaxin-3-complexin complex	cellular_component	159766	0.202369	0.908952	0.5	2	1	1	2067	17277
GO:0070555	response to interleukin-1	biological_process	0.0228936	0.977367	1	0.0560748	107	6	101	2062	17177
GO:0019606	2-oxobutyrate catabolic process	biological_process	22359	0.106895	0.668908	1	1	1	0	2067	17278
GO:0045132	meiotic chromosome segregation	biological_process	248518	0.0833107	0.668908	0.25	16	4	12	2064	17266
GO:0070557	PCNA-p21 complex	cellular_component	159766	0.202369	0.908952	0.5	2	1	1	2067	17277
GO:0070561	vitamin D receptor signaling pathway	biological_process	124604	0.287641	1	0.333333	3	1	2	2067	17276
GO:0070562	regulation of vitamin D receptor signaling pathway	biological_process	0.389754	0.677223	1	0.1	10	1	9	2067	17269
GO:0045137	development of primary sexual characteristics	biological_process	238904	0.0917175	0.668908	0.4	5	2	3	2066	17275
GO:0070563	negative regulation of vitamin D receptor signaling pathway	biological_process	159766	0.202369	0.908952	0.5	2	1	1	2067	17277
GO:0019614	catechol-containing compound catabolic process	biological_process	412898	0.0160993	0.264225	0.4	10	4	6	2064	17272
GO:0070566	adenylyltransferase activity	molecular_function	0.452643	0.635945	1	0.1	30	3	27	2065	17251
GO:0045142	triplex DNA binding	molecular_function	159766	0.202369	0.908952	0.5	2	1	1	2067	17277
GO:0070567	cytidylyltransferase activity	molecular_function	0.389754	0.677223	1	0.1	10	1	9	2067	17269
GO:0045143	homologous chromosome segregation	biological_process	0.708112	0.492573	1	0.166667	6	1	5	2067	17273
GO:0070568	guanylyltransferase activity	molecular_function	0.603614	0.546832	1	0.142857	7	1	6	2067	17272
GO:0070570	regulation of neuron projection regeneration	biological_process	0.912598	0.40148	1	0.133333	30	4	26	2064	17252
GO:0070569	uridylyltransferase activity	molecular_function	0.603614	0.546832	1	0.142857	7	1	6	2067	17272
GO:0045145	single-stranded DNA 5'-3' DNA exonuclease activity	molecular_function	238904	0.0917175	0.668908	0.4	5	2	3	2066	17275
GO:0070571	negative regulation of neuron projection regeneration	biological_process	155511	0.211167	0.914933	0.2	15	3	12	2065	17266
GO:0070573	metallodipeptidase activity	molecular_function	0.518705	0.595291	1	0.125	8	1	7	2067	17271
GO:0070574	cadmium ion transmembrane transport	biological_process	0.708112	0.492573	1	0.166667	6	1	5	2067	17273
GO:0019626	short-chain fatty acid catabolic process	biological_process	178963	0.167022	0.897176	0.285714	7	2	5	2066	17273
GO:0019627	urea metabolic process	biological_process	0.297631	0.742575	1	0.0833333	12	1	11	2067	17267
GO:0045159	myosin II binding	molecular_function	0.261222	0.77011	1	0.0769231	13	1	12	2067	17266
GO:0070585	protein localization to mitochondrion	biological_process	0.0273613	0.97301	1	0.0512821	78	4	74	2064	17204
GO:0045161	neuronal ion channel clustering	biological_process	344508	0.0319023	0.387074	0.333333	12	4	8	2064	17270
GO:0045162	clustering of voltage-gated sodium channels	biological_process	0.708112	0.492573	1	0.166667	6	1	5	2067	17273
GO:0019637	organophosphate metabolic process	biological_process	0.147794	0.862609	1	0.0966702	931	90	841	1978	16437
GO:0070587	regulation of cell-cell adhesion involved in gastrulation	biological_process	123549	0.290692	1	0.2	10	2	8	2066	17270
GO:0045163	clustering of voltage-gated potassium channels	biological_process	540617	0.00448881	0.113423	0.75	4	3	1	2065	17277
GO:0070588	calcium ion transmembrane transport	biological_process	249688	0.0823415	0.668908	0.139423	208	29	179	2039	17099
GO:0045165	cell fate commitment	biological_process	728683	0.000684494	0.0285417	0.192771	166	32	134	2036	17144
GO:0070601	centromeric sister chromatid cohesion	biological_process	0.603614	0.546832	1	0.142857	7	1	6	2067	17272
GO:0070602	regulation of centromeric sister chromatid cohesion	biological_process	0.839742	0.431822	1	0.2	5	1	4	2067	17274
GO:0045167	asymmetric protein localization involved in cell fate determination	biological_process	22359	0.106895	0.668908	1	1	1	0	2067	17278
GO:0070603	SWI/SNF superfamily-type complex	cellular_component	0.0262622	0.97408	1	0.0543478	92	5	87	2063	17191
GO:0070593	dendrite self-avoidance	biological_process	104868	0.27902	0.00210055	0.571429	14	8	6	2060	17272
GO:0045168	cell-cell signaling involved in cell fate commitment	biological_process	124604	0.287641	1	0.333333	3	1	2	2067	17276
GO:0045171	intercellular bridge	cellular_component	170926	0.181	0.908952	0.141304	92	13	79	2055	17199
GO:0019646	aerobic electron transport chain	biological_process	4.66759	0.999953	1	0.0113636	88	1	87	2067	17191
GO:0045176	apical protein localization	biological_process	0.20253	0.816662	1	0.0666667	15	1	14	2067	17264
GO:0045177	apical part of cell	cellular_component	0.673762	0.509787	1	0.111111	72	8	64	2060	17214
GO:0070613	regulation of protein processing	biological_process	0.892082	0.409802	1	0.121212	66	8	58	2060	17220
GO:0045178	basal part of cell	cellular_component	155511	0.211167	0.914933	0.2	15	3	12	2065	17266
GO:0045180	basal cortex	cellular_component	0.839742	0.431822	1	0.2	5	1	4	2067	17274
GO:0045179	apical cortex	cellular_component	157206	0.207617	0.909197	0.25	8	2	6	2066	17272
GO:0045182	translation regulator activity	molecular_function	0.0328548	0.967679	1	0.0647482	139	9	130	2059	17148
GO:0045183	translation factor activity, non-nucleic acid binding	molecular_function	22359	0.106895	0.668908	1	1	1	0	2067	17278
GO:0045184	establishment of protein localization	biological_process	0.011087	0.988974	1	0.0884676	1266	112	1154	1956	16124
GO:0045185	maintenance of protein location	biological_process	0.191089	0.826059	1	0.0813953	86	7	79	2061	17199
GO:0045187	regulation of circadian sleep/wake cycle, sleep	biological_process	268797	0.0680192	0.620499	0.266667	15	4	11	2064	17267
GO:0045188	regulation of circadian sleep/wake cycle, non-REM sleep	biological_process	457283	0.0103287	0.204515	0.6	5	3	2	2065	17276
GO:0045200	establishment of neuroblast polarity	biological_process	124604	0.287641	1	0.333333	3	1	2	2067	17276
GO:0045190	isotype switching	biological_process	330204	0.0368081	0.433251	0.25	24	6	18	2062	17260
GO:0045191	regulation of isotype switching	biological_process	225351	0.10503	0.668908	0.184211	38	7	31	2061	17247
GO:0045202	synapse	cellular_component	497801	2.40304e-17	1.06013e-13	0.209045	995	208	787	1860	16491
GO:0045196	establishment or maintenance of neuroblast polarity	biological_process	124604	0.287641	1	0.333333	3	1	2	2067	17276
GO:0045197	establishment or maintenance of epithelial cell apical/basal polarity	biological_process	205482	0.128116	0.754177	0.163636	55	9	46	2059	17232
GO:0019673	GDP-mannose metabolic process	biological_process	0.603614	0.546832	1	0.142857	7	1	6	2067	17272
GO:0070633	transepithelial transport	biological_process	527537	0.00511606	0.124284	0.28125	32	9	23	2059	17255
GO:0045198	establishment of epithelial cell apical/basal polarity	biological_process	0.481306	0.617976	1	0.105263	19	2	17	2066	17261
GO:0019674	NAD metabolic process	biological_process	10715	0.342493	1	0.129032	62	8	54	2060	17224
GO:0070634	transepithelial ammonium transport	biological_process	101115	0.363801	1	0.25	4	1	3	2067	17275
GO:0045199	maintenance of epithelial cell apical/basal polarity	biological_process	225616	0.104752	0.668908	0.272727	11	3	8	2065	17270
GO:0045211	postsynaptic membrane	cellular_component	141795	0.0694932	9.29019	0.236994	173	41	132	2027	17146
GO:0019677	NAD catabolic process	biological_process	0.934359	0.392837	1	0.142857	21	3	18	2065	17260
GO:0045214	sarcomere organization	biological_process	0.666478	0.513514	1	0.113636	44	5	39	2063	17239
GO:0045216	cell-cell junction organization	biological_process	53647	0.00467887	0.115702	0.173184	179	31	148	2037	17130
GO:0045217	cell-cell junction maintenance	biological_process	33158	0.0363049	0.431473	0.277778	18	5	13	2063	17265
GO:0045218	zonula adherens maintenance	biological_process	124604	0.287641	1	0.333333	3	1	2	2067	17276
GO:0070646	protein modification by small protein removal	biological_process	0.00189506	0.998107	1	0.04	125	5	120	2063	17158
GO:0070647	protein modification by small protein conjugation or removal	biological_process	1.95379	0.99998	1	0.0664207	813	54	759	2014	16519
GO:0070649	formin-nucleated actin cable assembly	biological_process	344749	0.0318254	0.387074	0.666667	3	2	1	2066	17277
GO:0070651	nonfunctional rRNA decay	biological_process	22359	0.106895	0.668908	1	1	1	0	2067	17278
GO:0045226	extracellular polysaccharide biosynthetic process	biological_process	124604	0.287641	1	0.333333	3	1	2	2067	17276
GO:0019692	deoxyribose phosphate metabolic process	biological_process	0.752421	0.471224	1	0.119048	42	5	37	2063	17241
GO:0070652	HAUS complex	cellular_component	157206	0.207617	0.909197	0.25	8	2	6	2066	17272
GO:0019693	ribose phosphate metabolic process	biological_process	0.0230698	0.977194	1	0.0791367	417	33	384	2035	16894
GO:0019694	alkanesulfonate metabolic process	biological_process	277122	0.0625856	0.589876	0.333333	9	3	6	2065	17272
GO:0045229	external encapsulating structure organization	biological_process	206175	0.000111152	0.0335862	0.233577	274	64	210	2004	17068
GO:0019695	choline metabolic process	biological_process	205522	0.128065	0.754177	0.333333	6	2	4	2066	17274
GO:0019706	protein-cysteine S-palmitoyltransferase activity	molecular_function	0.0542388	0.947206	1	0.0384615	26	1	25	2067	17253
GO:0019707	protein-cysteine S-acyltransferase activity	molecular_function	0.0542388	0.947206	1	0.0384615	26	1	25	2067	17253
GO:0070661	leukocyte proliferation	biological_process	0.610873	0.542877	1	0.106667	150	16	134	2052	17144
GO:0045236	CXCR chemokine receptor binding	molecular_function	0.139913	0.869434	1	0.0555556	18	1	17	2067	17261
GO:0070662	mast cell proliferation	biological_process	101115	0.363801	1	0.25	4	1	3	2067	17275
GO:0070663	regulation of leukocyte proliferation	biological_process	120006	0.301176	1	0.118321	262	31	231	2037	17047
GO:0070664	negative regulation of leukocyte proliferation	biological_process	0.106075	0.899357	1	0.0729167	96	7	89	2061	17189
GO:0070665	positive regulation of leukocyte proliferation	biological_process	239306	0.0913493	0.668908	0.142857	161	23	138	2045	17140
GO:0070666	regulation of mast cell proliferation	biological_process	178963	0.167022	0.897176	0.285714	7	2	5	2066	17273
GO:0070668	positive regulation of mast cell proliferation	biological_process	101115	0.363801	1	0.25	4	1	3	2067	17275
GO:0070670	response to interleukin-4	biological_process	0.202602	0.816604	1	0.0714286	28	2	26	2066	17252
GO:0070671	response to interleukin-12	biological_process	282748	0.0591619	0.576156	0.5	4	2	2	2066	17276
GO:0019722	calcium-mediated signaling	biological_process	183635	0.159398	0.886757	0.134615	156	21	135	2047	17143
GO:0019724	B cell mediated immunity	biological_process	0.000426817	0.999573	1	0.0275229	109	3	106	2065	17172
GO:0019725	cellular homeostasis	biological_process	272184	0.0657539	0.610106	0.125972	643	81	562	1987	16716
GO:0019730	antimicrobial humoral response	biological_process	0.32209	0.999968	1	0.0173913	115	2	113	2066	17165
GO:0070679	inositol 1,4,5 trisphosphate binding	molecular_function	344508	0.0319023	0.387074	0.333333	12	4	8	2064	17270
GO:0019731	antibacterial humoral response	biological_process	0.00157571	0.998426	1	0.0175439	57	1	56	2067	17222
GO:0045259	proton-transporting ATP synthase complex	cellular_component	0.0866793	0.916971	1	0.0454545	22	1	21	2067	17257
GO:0045261	proton-transporting ATP synthase complex, catalytic core F(1)	cellular_component	0.603614	0.546832	1	0.142857	7	1	6	2067	17272
GO:0070700	BMP receptor binding	molecular_function	0.297631	0.742575	1	0.0833333	12	1	11	2067	17267
GO:0070704	sterol desaturase activity	molecular_function	159766	0.202369	0.908952	0.5	2	1	1	2067	17277
GO:0070696	transmembrane receptor protein serine/threonine kinase binding	molecular_function	0.860869	0.422794	1	0.136364	22	3	19	2065	17259
GO:0070697	activin receptor binding	molecular_function	123549	0.290692	1	0.2	10	2	8	2066	17270
GO:0019748	secondary metabolic process	biological_process	0.302251	0.739153	1	0.0869565	46	4	42	2064	17236
GO:0070699	type II activin receptor binding	molecular_function	159766	0.202369	0.908952	0.5	2	1	1	2067	17277
GO:0019751	polyol metabolic process	biological_process	160117	0.20166	0.908952	0.138298	94	13	81	2055	17197
GO:0019752	carboxylic acid metabolic process	biological_process	100881	0.364654	1	0.110979	838	93	745	1975	16533
GO:0019755	one-carbon compound transport	biological_process	112126	0.325868	1	0.131148	61	8	53	2060	17225
GO:0070716	mismatch repair involved in maintenance of fidelity involved in DNA-dependent DNA replication	biological_process	159766	0.202369	0.908952	0.5	2	1	1	2067	17277
GO:0070717	poly-purine tract binding	molecular_function	0.795553	0.451331	1	0.125	32	4	28	2064	17250
GO:0070723	response to cholesterol	biological_process	186268	0.155256	0.870964	0.185185	27	5	22	2063	17256
GO:0070724	BMP receptor complex	cellular_component	101115	0.363801	1	0.25	4	1	3	2067	17275
GO:0070727	cellular macromolecule localization	biological_process	0.720097	0.486705	1	0.107335	1854	199	1655	1869	15623
GO:0045293	mRNA editing complex	cellular_component	0.20253	0.816662	1	0.0666667	15	1	14	2067	17264
GO:0045294	alpha-catenin binding	molecular_function	0.389754	0.677223	1	0.1	10	1	9	2067	17269
GO:0070729	cyclic nucleotide transport	biological_process	110259	0.332012	1	0.181818	11	2	9	2066	17269
GO:0045295	gamma-catenin binding	molecular_function	344508	0.0319023	0.387074	0.333333	12	4	8	2064	17270
GO:0045296	cadherin binding	molecular_function	0.829001	0.436485	1	0.110769	325	36	289	2032	16989
GO:0045298	tubulin complex	cellular_component	22359	0.106895	0.668908	1	1	1	0	2067	17278
GO:0045309	protein phosphorylated amino acid binding	molecular_function	0.0419665	0.958902	1	0.0508475	59	3	56	2065	17222
GO:0019777	Atg12 transferase activity	molecular_function	159766	0.202369	0.908952	0.5	2	1	1	2067	17277
GO:0070742	C2H2 zinc finger domain binding	molecular_function	0.797551	0.450431	1	0.142857	14	2	12	2066	17266
GO:0019783	ubiquitin-like protein peptidase activity	molecular_function	0.000883861	0.999117	1	0.0373134	134	5	129	2063	17149
GO:0045321	leukocyte activation	biological_process	194625	0.142808	0.81905	0.121951	533	65	468	2003	16810
GO:0019787	ubiquitin-like protein transferase activity	molecular_function	0.00483712	0.995175	1	0.0733753	477	35	442	2033	16836
GO:0019789	SUMO transferase activity	molecular_function	0.222795	0.800279	1	0.0740741	27	2	25	2066	17253
GO:0045332	phospholipid translocation	biological_process	330922	0.0365447	0.432923	0.2	50	10	40	2058	17238
GO:0019797	procollagen-proline 3-dioxygenase activity	molecular_function	124604	0.287641	1	0.333333	3	1	2	2067	17276
GO:0045333	cellular respiration	biological_process	0.0014724	0.998529	1	0.0390625	128	5	123	2063	17155
GO:0019798	procollagen-proline dioxygenase activity	molecular_function	309583	0.0452376	0.496938	0.375	8	3	5	2065	17273
GO:0045334	clathrin-coated endocytic vesicle	cellular_component	0.269549	0.763724	1	0.08	25	2	23	2066	17255
GO:0045335	phagocytic vesicle	cellular_component	109257	0.335353	1	0.126582	79	10	69	2058	17209
GO:0019814	immunoglobulin complex	cellular_component	0.00115076	1	1	0.00621118	161	1	160	2067	17118
GO:0045342	MHC class II biosynthetic process	biological_process	159766	0.202369	0.908952	0.5	2	1	1	2067	17277
GO:0045343	regulation of MHC class I biosynthetic process	biological_process	0.518705	0.595291	1	0.125	8	1	7	2067	17271
GO:0045345	positive regulation of MHC class I biosynthetic process	biological_process	0.708112	0.492573	1	0.166667	6	1	5	2067	17273
GO:0045346	regulation of MHC class II biosynthetic process	biological_process	0.53126	0.587864	1	0.111111	18	2	16	2066	17262
GO:0045348	positive regulation of MHC class II biosynthetic process	biological_process	0.797551	0.450431	1	0.142857	14	2	12	2066	17266
GO:0019825	oxygen binding	molecular_function	0.138633	0.870547	1	0.0625	32	2	30	2066	17248
GO:0019826	oxygen sensor activity	molecular_function	0.839742	0.431822	1	0.2	5	1	4	2067	17274
GO:0019827	stem cell population maintenance	biological_process	0.995743	0.369449	1	0.119658	117	14	103	2054	17175
GO:0070777	D-aspartate transport	biological_process	238904	0.0917175	0.668908	0.4	5	2	3	2066	17275
GO:0070778	L-aspartate transmembrane transport	biological_process	560269	0.00368794	0.0996918	0.454545	11	5	6	2063	17272
GO:0019829	ATPase-coupled monoatomic cation transmembrane transporter activity	molecular_function	108839	0.336758	1	0.132075	53	7	46	2061	17232
GO:0070780	dihydrosphingosine-1-phosphate phosphatase activity	molecular_function	159766	0.202369	0.908952	0.5	2	1	1	2067	17277
GO:0070779	D-aspartate import across plasma membrane	biological_process	238904	0.0917175	0.668908	0.4	5	2	3	2066	17275
GO:0070782	phosphatidylserine exposure on apoptotic cell surface	biological_process	157206	0.207617	0.909197	0.25	8	2	6	2066	17272
GO:0019838	growth factor binding	molecular_function	935269	8.67316	0.00549749	0.220588	136	30	106	2038	17172
GO:0019840	isoprenoid binding	molecular_function	0.135482	0.873295	1	0.0666667	45	3	42	2065	17236
GO:0019841	retinol binding	molecular_function	0.649199	0.522464	1	0.125	16	2	14	2066	17264
GO:0019842	vitamin binding	molecular_function	615449	0.00212392	0.0664532	0.187919	149	28	121	2040	17157
GO:0070813	hydrogen sulfide metabolic process	biological_process	282748	0.0591619	0.576156	0.5	4	2	2	2066	17276
GO:0070814	hydrogen sulfide biosynthetic process	biological_process	344749	0.0318254	0.387074	0.666667	3	2	1	2066	17277
GO:0019855	calcium channel inhibitor activity	molecular_function	0.987232	0.372607	1	0.166667	12	2	10	2066	17268
GO:0070815	peptidyl-lysine 5-dioxygenase activity	molecular_function	101115	0.363801	1	0.25	4	1	3	2067	17275
GO:0019856	pyrimidine nucleobase biosynthetic process	biological_process	0.518705	0.595291	1	0.125	8	1	7	2067	17271
GO:0019860	uracil metabolic process	biological_process	124604	0.287641	1	0.333333	3	1	2	2067	17276
GO:0070821	tertiary granule membrane	cellular_component	569365	0.00336727	0.0951243	0.222222	72	16	56	2052	17222
GO:0070822	Sin3-type complex	cellular_component	0.0866793	0.916971	1	0.0454545	22	1	21	2067	17257
GO:0019865	immunoglobulin binding	molecular_function	0.0542388	0.947206	1	0.0384615	26	1	25	2067	17253
GO:0019866	organelle inner membrane	cellular_component	0.000196301	1	1	0.0383877	521	20	501	2048	16777
GO:0019867	outer membrane	cellular_component	139919	0.246797	1	0.122363	237	29	208	2039	17070
GO:0070828	heterochromatin organization	biological_process	257382	0.0762434	0.668908	0.154545	110	17	93	2051	17185
GO:0019869	chloride channel inhibitor activity	molecular_function	0.708112	0.492573	1	0.166667	6	1	5	2067	17273
GO:0070830	bicellular tight junction assembly	biological_process	0.227682	0.796378	1	0.08	50	4	46	2064	17232
GO:0019871	sodium channel inhibitor activity	molecular_function	0.518705	0.595291	1	0.125	8	1	7	2067	17271
GO:0070831	basement membrane assembly	biological_process	282748	0.0591619	0.576156	0.5	4	2	2	2066	17276
GO:0070837	dehydroascorbic acid transport	biological_process	0.448523	0.63857	1	0.111111	9	1	8	2067	17270
GO:0070840	dynein complex binding	molecular_function	0.060942	0.940878	1	0.04	25	1	24	2067	17254
GO:0070841	inclusion body assembly	biological_process	0.603614	0.546832	1	0.142857	7	1	6	2067	17272
GO:0019882	antigen processing and presentation	biological_process	172264	0.178593	0.908952	0.14	100	14	86	2054	17192
GO:0019883	antigen processing and presentation of endogenous antigen	biological_process	137419	0.253044	1	0.15625	32	5	27	2063	17251
GO:0019884	antigen processing and presentation of exogenous antigen	biological_process	0.262465	0.769153	1	0.0833333	48	4	44	2064	17234
GO:0019885	antigen processing and presentation of endogenous peptide antigen via MHC class I	biological_process	239033	0.0915991	0.668908	0.217391	23	5	18	2063	17260
GO:0019886	antigen processing and presentation of exogenous peptide antigen via MHC class II	biological_process	0.490209	0.612499	1	0.103448	29	3	26	2065	17252
GO:0019887	protein kinase regulator activity	molecular_function	0.556906	0.572979	1	0.104803	229	24	205	2044	17073
GO:0019888	protein phosphatase regulator activity	molecular_function	0.414174	0.660886	1	0.0978261	92	9	83	2059	17195
GO:0070848	response to growth factor	biological_process	102918	0.03391	0.00247677	0.184211	304	56	248	2012	17030
GO:0019900	kinase binding	molecular_function	136058	0.256512	1	0.114504	786	90	696	1978	16582
GO:0070849	response to epidermal growth factor	biological_process	105381	0.348607	1	0.133333	45	6	39	2062	17239
GO:0019901	protein kinase binding	molecular_function	17171	0.179587	0.908952	0.118065	703	83	620	1985	16658
GO:0070851	growth factor receptor binding	molecular_function	27943	0.0611579	0.589876	0.152174	138	21	117	2047	17161
GO:0019902	phosphatase binding	molecular_function	102312	0.359472	1	0.117021	188	22	166	2046	17112
GO:0019903	protein phosphatase binding	molecular_function	10553	0.348089	1	0.119718	142	17	125	2051	17153
GO:0045428	regulation of nitric oxide biosynthetic process	biological_process	295807	0.051919	0.55537	0.188679	53	10	43	2058	17235
GO:0019894	kinesin binding	molecular_function	538504	0.00458465	0.113809	0.255814	43	11	32	2057	17246
GO:0019904	protein domain specific binding	molecular_function	390512	0.0201385	0.308912	0.132716	648	86	562	1982	16716
GO:0045429	positive regulation of nitric oxide biosynthetic process	biological_process	260771	0.0737028	0.660086	0.2	35	7	28	2061	17250
GO:0019905	syntaxin binding	molecular_function	125388	0.285396	1	0.134328	67	9	58	2059	17220
GO:0019896	axonal transport of mitochondrion	biological_process	230137	0.100121	0.668908	0.235294	17	4	13	2064	17265
GO:0019897	extrinsic component of plasma membrane	cellular_component	0.647668	0.523265	1	0.114286	35	4	31	2064	17247
GO:0070857	regulation of bile acid biosynthetic process	biological_process	110259	0.332012	1	0.181818	11	2	9	2066	17269
GO:0019898	extrinsic component of membrane	cellular_component	0.685545	0.503816	1	0.111111	81	9	72	2059	17206
GO:0019908	nuclear cyclin-dependent protein kinase holoenzyme complex	cellular_component	0.158068	0.853791	1	0.0588235	17	1	16	2067	17262
GO:0070858	negative regulation of bile acid biosynthetic process	biological_process	124604	0.287641	1	0.333333	3	1	2	2067	17276
GO:0019899	enzyme binding	molecular_function	0.730868	0.481491	1	0.107383	2086	224	1862	1844	15416
GO:0019911	structural constituent of myelin sheath	molecular_function	376397	0.0231915	0.336773	0.363636	11	4	7	2064	17271
GO:0070861	regulation of protein exit from endoplasmic reticulum	biological_process	210806	0.121473	0.743259	0.2	25	5	20	2063	17258
GO:0070862	negative regulation of protein exit from endoplasmic reticulum	biological_process	123549	0.290692	1	0.2	10	2	8	2066	17270
GO:0070863	positive regulation of protein exit from endoplasmic reticulum	biological_process	0.261222	0.77011	1	0.0769231	13	1	12	2067	17266
GO:0045444	fat cell differentiation	biological_process	225764	0.104598	0.668908	0.146341	123	18	105	2050	17173
GO:0045445	myoblast differentiation	biological_process	287651	0.0563308	0.576156	0.212121	33	7	26	2061	17252
GO:0045446	endothelial cell differentiation	biological_process	317591	0.0417561	0.480939	0.225806	31	7	24	2061	17254
GO:0070873	regulation of glycogen metabolic process	biological_process	372186	0.0241889	0.347821	0.235294	34	8	26	2060	17252
GO:0070874	negative regulation of glycogen metabolic process	biological_process	0.603614	0.546832	1	0.142857	7	1	6	2067	17272
GO:0070875	positive regulation of glycogen metabolic process	biological_process	230137	0.100121	0.668908	0.235294	17	4	13	2064	17265
GO:0045453	bone resorption	biological_process	0.623069	0.536296	1	0.115385	26	3	23	2065	17255
GO:0045454	cell redox homeostasis	biological_process	0.0647573	0.937295	1	0.05	40	2	38	2066	17240
GO:0019932	second-messenger-mediated signaling	biological_process	267874	0.0686493	0.625989	0.139241	237	33	204	2035	17074
GO:0019933	cAMP-mediated signaling	biological_process	22831	0.101968	0.668908	0.177778	45	8	37	2060	17241
GO:0019934	cGMP-mediated signaling	biological_process	198117	0.137907	0.795699	0.192308	26	5	21	2063	17257
GO:0070884	regulation of calcineurin-NFAT signaling cascade	biological_process	0.491953	0.611431	1	0.102564	39	4	35	2064	17243
GO:0019935	cyclic-nucleotide-mediated signaling	biological_process	280205	0.0606856	0.589433	0.173913	69	12	57	2056	17221
GO:0070885	negative regulation of calcineurin-NFAT signaling cascade	biological_process	0.20253	0.816662	1	0.0666667	15	1	14	2067	17264
GO:0070886	positive regulation of calcineurin-NFAT signaling cascade	biological_process	101476	0.362491	1	0.15	20	3	17	2065	17261
GO:0070887	cellular response to chemical stimulus	biological_process	125261	0.363062	0.00037076	0.141693	1595	226	1369	1842	15909
GO:0070888	E-box binding	molecular_function	0.808359	0.445589	1	0.118644	59	7	52	2061	17226
GO:0071000	response to magnetism	biological_process	159766	0.202369	0.908952	0.5	2	1	1	2067	17277
GO:0070900	mitochondrial tRNA modification	biological_process	0.389754	0.677223	1	0.1	10	1	9	2067	17269
GO:0070889	platelet alpha granule organization	biological_process	159766	0.202369	0.908952	0.5	2	1	1	2067	17277
GO:0019941	modification-dependent protein catabolic process	biological_process	4.86105	0.999951	1	0.059501	521	31	490	2037	16788
GO:0071001	U4/U6 snRNP	cellular_component	124604	0.287641	1	0.333333	3	1	2	2067	17276
GO:0070901	mitochondrial tRNA methylation	biological_process	101115	0.363801	1	0.25	4	1	3	2067	17275
GO:0071005	U2-type precatalytic spliceosome	cellular_component	0.00348798	0.996518	1	0.02	50	1	49	2067	17229
GO:0070905	serine binding	molecular_function	124604	0.287641	1	0.333333	3	1	2	2067	17276
GO:0045471	response to ethanol	biological_process	403208	0.0177374	0.283311	0.175439	114	20	94	2048	17184
GO:0045472	response to ether	biological_process	0.22979	0.794701	1	0.0714286	14	1	13	2067	17265
GO:0070897	transcription preinitiation complex assembly	biological_process	0.00016279	0.999837	1	0.012987	77	1	76	2067	17202
GO:0045475	locomotor rhythm	biological_process	0.297631	0.742575	1	0.0833333	12	1	11	2067	17267
GO:0071011	precatalytic spliceosome	cellular_component	0.00248113	0.997522	1	0.0188679	53	1	52	2067	17226
GO:0019953	sexual reproduction	biological_process	139008	0.249055	1	0.222222	9	2	7	2066	17271
GO:0070914	UV-damage excision repair	biological_process	0.340036	0.711745	1	0.0909091	11	1	10	2067	17268
GO:0019955	cytokine binding	molecular_function	238149	0.0924131	0.668908	0.144828	145	21	124	2047	17154
GO:0070915	lysophosphatidic acid receptor activity	molecular_function	0.839742	0.431822	1	0.2	5	1	4	2067	17274
GO:0019956	chemokine binding	molecular_function	287651	0.0563308	0.576156	0.212121	33	7	26	2061	17252
GO:0019957	C-C chemokine binding	molecular_function	0.296587	0.743351	1	0.0833333	24	2	22	2066	17256
GO:0019958	C-X-C chemokine binding	molecular_function	238904	0.0917175	0.668908	0.4	5	2	3	2066	17275
GO:0070918	regulatory ncRNA processing	biological_process	0.0160778	0.984051	1	0.0428571	70	3	67	2065	17211
GO:0019959	interleukin-8 binding	molecular_function	124604	0.287641	1	0.333333	3	1	2	2067	17276
GO:0019960	C-X3-C chemokine binding	molecular_function	457283	0.0103287	0.204515	0.6	5	3	2	2065	17276
GO:0070920	regulation of regulatory ncRNA processing	biological_process	0.158068	0.853791	1	0.0588235	17	1	16	2067	17262
GO:0071025	RNA surveillance	biological_process	0.586949	0.556021	1	0.117647	17	2	15	2066	17263
GO:0070925	organelle assembly	biological_process	109881	0.333267	1	0.112654	648	73	575	1995	16703
GO:0019966	interleukin-1 binding	molecular_function	123549	0.290692	1	0.2	10	2	8	2066	17270
GO:0071027	nuclear RNA surveillance	biological_process	0.22979	0.794701	1	0.0714286	14	1	13	2067	17265
GO:0045503	dynein light chain binding	molecular_function	139008	0.249055	1	0.222222	9	2	7	2066	17271
GO:0045504	dynein heavy chain binding	molecular_function	381016	0.0221446	0.326343	0.3125	16	5	11	2063	17267
GO:0045494	photoreceptor cell maintenance	biological_process	249327	0.0826392	0.668908	0.186047	43	8	35	2060	17243
GO:0071029	nuclear ncRNA surveillance	biological_process	0.603614	0.546832	1	0.142857	7	1	6	2067	17272
GO:0045505	dynein intermediate chain binding	molecular_function	0.564576	0.568601	1	0.108108	37	4	33	2064	17245
GO:0071034	CUT catabolic process	biological_process	0.839742	0.431822	1	0.2	5	1	4	2067	17274
GO:0045499	chemorepellent activity	molecular_function	780528	0.000407576	0.0191905	0.357143	28	10	18	2058	17260
GO:0071035	nuclear polyadenylation-dependent rRNA catabolic process	biological_process	0.603614	0.546832	1	0.142857	7	1	6	2067	17272
GO:0070935	3'-UTR-mediated mRNA stabilization	biological_process	0.109949	0.89588	1	0.05	20	1	19	2067	17259
GO:0070936	protein K48-linked ubiquitination	biological_process	0.0347459	0.965851	1	0.0533333	75	4	71	2064	17207
GO:0071038	nuclear polyadenylation-dependent tRNA catabolic process	biological_process	0.603614	0.546832	1	0.142857	7	1	6	2067	17272
GO:0070938	contractile ring	cellular_component	123549	0.290692	1	0.2	10	2	8	2066	17270
GO:0045515	interleukin-18 receptor binding	molecular_function	22359	0.106895	0.668908	1	1	1	0	2067	17278
GO:0071043	CUT metabolic process	biological_process	0.839742	0.431822	1	0.2	5	1	4	2067	17274
GO:0019985	translesion synthesis	biological_process	311909	0.0441975	0.496938	0.24	25	6	19	2062	17259
GO:0071046	nuclear polyadenylation-dependent ncRNA catabolic process	biological_process	0.603614	0.546832	1	0.142857	7	1	6	2067	17272
GO:0070948	regulation of neutrophil mediated cytotoxicity	biological_process	0.839742	0.431822	1	0.2	5	1	4	2067	17274
GO:0070950	regulation of neutrophil mediated killing of bacterium	biological_process	159766	0.202369	0.908952	0.5	2	1	1	2067	17277
GO:0070949	regulation of neutrophil mediated killing of symbiont cell	biological_process	124604	0.287641	1	0.333333	3	1	2	2067	17276
GO:0071051	polyadenylation-dependent snoRNA 3'-end processing	biological_process	0.518705	0.595291	1	0.125	8	1	7	2067	17271
GO:0070951	regulation of neutrophil mediated killing of gram-negative bacterium	biological_process	159766	0.202369	0.908952	0.5	2	1	1	2067	17277
GO:0019992	diacylglycerol binding	molecular_function	186392	0.155063	0.870964	0.230769	13	3	10	2065	17268
GO:0070960	positive regulation of neutrophil mediated cytotoxicity	biological_process	159766	0.202369	0.908952	0.5	2	1	1	2067	17277
GO:0070961	positive regulation of neutrophil mediated killing of symbiont cell	biological_process	159766	0.202369	0.908952	0.5	2	1	1	2067	17277
GO:0071062	alphav-beta3 integrin-vitronectin complex	cellular_component	344749	0.0318254	0.387074	0.666667	3	2	1	2066	17277
GO:0070962	positive regulation of neutrophil mediated killing of bacterium	biological_process	22359	0.106895	0.668908	1	1	1	0	2067	17278
GO:0070963	positive regulation of neutrophil mediated killing of gram-negative bacterium	biological_process	22359	0.106895	0.668908	1	1	1	0	2067	17278
GO:0045540	regulation of cholesterol biosynthetic process	biological_process	0.123973	0.883404	1	0.0526316	19	1	18	2067	17260
GO:0095500	acetylcholine receptor signaling pathway	biological_process	334036	0.0354241	0.424204	0.209302	43	9	34	2059	17244
GO:0071065	alpha9-beta1 integrin-vascular cell adhesion molecule-1 complex	cellular_component	22359	0.106895	0.668908	1	1	1	0	2067	17278
GO:0070966	nuclear-transcribed mRNA catabolic process, no-go decay	biological_process	101115	0.363801	1	0.25	4	1	3	2067	17275
GO:0045542	positive regulation of cholesterol biosynthetic process	biological_process	0.518705	0.595291	1	0.125	8	1	7	2067	17271
GO:0045545	syndecan binding	molecular_function	238904	0.0917175	0.668908	0.4	5	2	3	2066	17275
GO:0071071	regulation of phospholipid biosynthetic process	biological_process	0.20253	0.816662	1	0.0666667	15	1	14	2067	17264
GO:0070971	endoplasmic reticulum exit site	cellular_component	0.126088	0.881537	1	0.0606061	33	2	31	2066	17247
GO:0071072	negative regulation of phospholipid biosynthetic process	biological_process	101115	0.363801	1	0.25	4	1	3	2067	17275
GO:0070972	protein localization to endoplasmic reticulum	biological_process	0.135482	0.873295	1	0.0666667	45	3	42	2065	17236
GO:0070977	bone maturation	biological_process	124604	0.287641	1	0.333333	3	1	2	2067	17276
GO:0070981	L-asparagine biosynthetic process	biological_process	22359	0.106895	0.668908	1	1	1	0	2067	17278
GO:0070982	L-asparagine metabolic process	biological_process	159766	0.202369	0.908952	0.5	2	1	1	2067	17277
GO:0070986	left/right axis specification	biological_process	0.22979	0.794701	1	0.0714286	14	1	13	2067	17265
GO:0070987	error-free translesion synthesis	biological_process	0.839742	0.431822	1	0.2	5	1	4	2067	17274
GO:0070988	demethylation	biological_process	0.135482	0.873295	1	0.0666667	45	3	42	2065	17236
GO:0070989	oxidative demethylation	biological_process	0.20253	0.816662	1	0.0666667	15	1	14	2067	17264
GO:0071103	DNA conformation change	biological_process	136252	0.120966	0.000152472	0.292135	89	26	63	2042	17215
GO:0070995	NADPH oxidation	biological_process	0.839742	0.431822	1	0.2	5	1	4	2067	17274
GO:0070996	type 1 melanocortin receptor binding	molecular_function	101115	0.363801	1	0.25	4	1	3	2067	17275
GO:0071107	response to parathyroid hormone	biological_process	186392	0.155063	0.870964	0.230769	13	3	10	2065	17268
GO:0071109	superior temporal gyrus development	biological_process	159766	0.202369	0.908952	0.5	2	1	1	2067	17277
GO:0045576	mast cell activation	biological_process	0.603614	0.546832	1	0.142857	7	1	6	2067	17272
GO:0045577	regulation of B cell differentiation	biological_process	0.693633	0.499757	1	0.117647	34	4	30	2064	17248
GO:0045578	negative regulation of B cell differentiation	biological_process	178963	0.167022	0.897176	0.285714	7	2	5	2066	17273
GO:0045580	regulation of T cell differentiation	biological_process	0.79351	0.452254	1	0.111732	179	20	159	2048	17119
GO:0045579	positive regulation of B cell differentiation	biological_process	0.178797	0.836275	1	0.0625	16	1	15	2067	17263
GO:0045581	negative regulation of T cell differentiation	biological_process	209074	0.123596	0.754177	0.170213	47	8	39	2060	17239
GO:0045582	positive regulation of T cell differentiation	biological_process	0.214891	0.806629	1	0.0862069	116	10	106	2058	17172
GO:0045586	regulation of gamma-delta T cell differentiation	biological_process	139008	0.249055	1	0.222222	9	2	7	2066	17271
GO:0045588	positive regulation of gamma-delta T cell differentiation	biological_process	0.603614	0.546832	1	0.142857	7	1	6	2067	17272
GO:0045600	positive regulation of fat cell differentiation	biological_process	232509	0.0977744	0.668908	0.164179	67	11	56	2057	17222
GO:0045590	negative regulation of regulatory T cell differentiation	biological_process	0.839742	0.431822	1	0.2	5	1	4	2067	17274
GO:0045589	regulation of regulatory T cell differentiation	biological_process	0.693633	0.499757	1	0.117647	34	4	30	2064	17248
GO:0045601	regulation of endothelial cell differentiation	biological_process	108011	0.339557	1	0.138889	36	5	31	2063	17247
GO:0045591	positive regulation of regulatory T cell differentiation	biological_process	0.0770359	0.925857	1	0.0434783	23	1	22	2067	17256
GO:0045602	negative regulation of endothelial cell differentiation	biological_process	309583	0.0452376	0.496938	0.375	8	3	5	2065	17273
GO:0045603	positive regulation of endothelial cell differentiation	biological_process	0.340036	0.711745	1	0.0909091	11	1	10	2067	17268
GO:0045604	regulation of epidermal cell differentiation	biological_process	0.261446	0.769937	1	0.0847458	59	5	54	2063	17224
GO:0045605	negative regulation of epidermal cell differentiation	biological_process	17008	0.182538	0.908952	0.214286	14	3	11	2065	17267
GO:0045595	regulation of cell differentiation	biological_process	232005	8.39719e-06	0.00309474	0.158031	1544	244	1300	1824	15978
GO:0045606	positive regulation of epidermal cell differentiation	biological_process	0.222795	0.800279	1	0.0740741	27	2	25	2066	17253
GO:0045596	negative regulation of cell differentiation	biological_process	164059	0.00749909	1.32332	0.174242	660	115	545	1953	16733
GO:0045607	regulation of inner ear auditory receptor cell differentiation	biological_process	139008	0.249055	1	0.222222	9	2	7	2066	17271
GO:0045597	positive regulation of cell differentiation	biological_process	161408	0.00977505	1.67536	0.164527	857	141	716	1927	16562
GO:0071133	alpha9-beta1 integrin-ADAM8 complex	cellular_component	159766	0.202369	0.908952	0.5	2	1	1	2067	17277
GO:0045608	negative regulation of inner ear auditory receptor cell differentiation	biological_process	282748	0.0591619	0.576156	0.5	4	2	2	2066	17276
GO:0045598	regulation of fat cell differentiation	biological_process	649661	0.00150855	0.0517437	0.19697	132	26	106	2042	17172
GO:0045610	regulation of hemocyte differentiation	biological_process	22359	0.106895	0.668908	1	1	1	0	2067	17278
GO:0045599	negative regulation of fat cell differentiation	biological_process	830021	0.000248464	0.0128653	0.288462	52	15	37	2053	17241
GO:0045611	negative regulation of hemocyte differentiation	biological_process	22359	0.106895	0.668908	1	1	1	0	2067	17278
GO:0071139	resolution of DNA recombination intermediates	biological_process	205522	0.128065	0.754177	0.333333	6	2	4	2066	17274
GO:0071141	SMAD protein complex	cellular_component	277122	0.0625856	0.589876	0.333333	9	3	6	2065	17272
GO:0045616	regulation of keratinocyte differentiation	biological_process	0.0712501	0.931229	1	0.0512821	39	2	37	2066	17241
GO:0045617	negative regulation of keratinocyte differentiation	biological_process	0.448523	0.63857	1	0.111111	9	1	8	2067	17270
GO:0045618	positive regulation of keratinocyte differentiation	biological_process	0.139913	0.869434	1	0.0555556	18	1	17	2067	17261
GO:0071144	heteromeric SMAD protein complex	cellular_component	157206	0.207617	0.909197	0.25	8	2	6	2066	17272
GO:0045620	negative regulation of lymphocyte differentiation	biological_process	254689	0.0783252	0.668908	0.175439	57	10	47	2058	17231
GO:0045619	regulation of lymphocyte differentiation	biological_process	0.925942	0.396158	1	0.114286	210	24	186	2044	17092
GO:0045621	positive regulation of lymphocyte differentiation	biological_process	0.292853	0.746132	1	0.0923077	130	12	118	2056	17160
GO:0045622	regulation of T-helper cell differentiation	biological_process	0.20337	0.815976	1	0.075	40	3	37	2065	17241
GO:0045623	negative regulation of T-helper cell differentiation	biological_process	0.158068	0.853791	1	0.0588235	17	1	16	2067	17262
GO:0045624	positive regulation of T-helper cell differentiation	biological_process	0.0975893	0.907021	1	0.047619	21	1	20	2067	17258
GO:0045628	regulation of T-helper 2 cell differentiation	biological_process	0.297631	0.742575	1	0.0833333	12	1	11	2067	17267
GO:0045630	positive regulation of T-helper 2 cell differentiation	biological_process	0.603614	0.546832	1	0.142857	7	1	6	2067	17272
GO:0045631	regulation of mechanoreceptor differentiation	biological_process	139008	0.249055	1	0.222222	9	2	7	2066	17271
GO:0045632	negative regulation of mechanoreceptor differentiation	biological_process	282748	0.0591619	0.576156	0.5	4	2	2	2066	17276
GO:0045634	regulation of melanocyte differentiation	biological_process	396213	0.0190226	0.295078	0.5	6	3	3	2065	17275
GO:0045636	positive regulation of melanocyte differentiation	biological_process	457283	0.0103287	0.204515	0.6	5	3	2	2065	17276
GO:0071162	CMG complex	cellular_component	200824	0.000189817	0.0529999	0.909091	11	10	1	2058	17277
GO:0045637	regulation of myeloid cell differentiation	biological_process	487577	0.0076292	0.169301	0.165	200	33	167	2035	17111
GO:0071163	DNA replication preinitiation complex assembly	biological_process	670901	0.00121987	0.043611	1	3	3	0	2065	17278
GO:0045638	negative regulation of myeloid cell differentiation	biological_process	296268	0.0516802	0.554726	0.170732	82	14	68	2054	17210
GO:0045639	positive regulation of myeloid cell differentiation	biological_process	20725	0.125871	0.754177	0.147059	102	15	87	2053	17191
GO:0045643	regulation of eosinophil differentiation	biological_process	159766	0.202369	0.908952	0.5	2	1	1	2067	17277
GO:0071168	protein localization to chromatin	biological_process	355756	0.0285084	0.387074	0.228571	35	8	27	2060	17251
GO:0045645	positive regulation of eosinophil differentiation	biological_process	159766	0.202369	0.908952	0.5	2	1	1	2067	17277
GO:0045646	regulation of erythrocyte differentiation	biological_process	0.00689686	0.993127	1	0.0227273	44	1	43	2067	17235
GO:0071173	spindle assembly checkpoint signaling	biological_process	164816	0.192403	0.908952	0.172414	29	5	24	2063	17254
GO:0045648	positive regulation of erythrocyte differentiation	biological_process	0.0304307	0.970028	1	0.0322581	31	1	30	2067	17248
GO:0071174	mitotic spindle checkpoint signaling	biological_process	164816	0.192403	0.908952	0.172414	29	5	24	2063	17254
GO:0045650	negative regulation of macrophage differentiation	biological_process	0.603614	0.546832	1	0.142857	7	1	6	2067	17272
GO:0045649	regulation of macrophage differentiation	biological_process	627377	0.00188512	0.0601764	0.347826	23	8	15	2060	17263
GO:0045651	positive regulation of macrophage differentiation	biological_process	766928	0.000466956	0.0212373	0.466667	15	7	8	2061	17270
GO:0045652	regulation of megakaryocyte differentiation	biological_process	224415	0.106018	0.668908	0.208333	24	5	19	2063	17259
GO:0045653	negative regulation of megakaryocyte differentiation	biological_process	0.708112	0.492573	1	0.166667	6	1	5	2067	17273
GO:0045654	positive regulation of megakaryocyte differentiation	biological_process	0.340036	0.711745	1	0.0909091	11	1	10	2067	17268
GO:0045655	regulation of monocyte differentiation	biological_process	0.481306	0.617976	1	0.105263	19	2	17	2066	17261
GO:0045656	negative regulation of monocyte differentiation	biological_process	0.603614	0.546832	1	0.142857	7	1	6	2067	17272
GO:0045658	regulation of neutrophil differentiation	biological_process	124604	0.287641	1	0.333333	3	1	2	2067	17276
GO:0045659	negative regulation of neutrophil differentiation	biological_process	159766	0.202369	0.908952	0.5	2	1	1	2067	17277
GO:0045661	regulation of myoblast differentiation	biological_process	101486	0.362452	1	0.125	72	9	63	2059	17215
GO:0045662	negative regulation of myoblast differentiation	biological_process	311909	0.0441975	0.496938	0.24	25	6	19	2062	17259
GO:0045663	positive regulation of myoblast differentiation	biological_process	0.172989	0.841147	1	0.0714286	42	3	39	2065	17239
GO:0045664	regulation of neuron differentiation	biological_process	122686	0.469682	0.000466678	0.21875	192	42	150	2026	17128
GO:0045665	negative regulation of neuron differentiation	biological_process	123189	0.446633	0.00044781	0.30137	73	22	51	2046	17227
GO:0045666	positive regulation of neuron differentiation	biological_process	427945	0.0138503	0.238493	0.188889	90	17	73	2051	17205
GO:0045667	regulation of osteoblast differentiation	biological_process	158236	0.205489	0.909197	0.132812	128	17	111	2051	17167
GO:0071203	WASH complex	cellular_component	0.158068	0.853791	1	0.0588235	17	1	16	2067	17262
GO:0045668	negative regulation of osteoblast differentiation	biological_process	0.0974657	0.907133	1	0.0612245	49	3	46	2065	17232
GO:0045670	regulation of osteoclast differentiation	biological_process	149629	0.223959	0.962791	0.140845	71	10	61	2058	17217
GO:0045669	positive regulation of osteoblast differentiation	biological_process	224454	0.105976	0.668908	0.161765	68	11	57	2057	17221
GO:0071205	protein localization to juxtaparanode region of axon	biological_process	282748	0.0591619	0.576156	0.5	4	2	2	2066	17276
GO:0045671	negative regulation of osteoclast differentiation	biological_process	200708	0.13438	0.780451	0.181818	33	6	27	2062	17251
GO:0071206	establishment of protein localization to juxtaparanode region of axon	biological_process	22359	0.106895	0.668908	1	1	1	0	2067	17278
GO:0045672	positive regulation of osteoclast differentiation	biological_process	0.0383149	0.96241	1	0.0344828	29	1	28	2067	17250
GO:0071211	protein targeting to vacuole involved in autophagy	biological_process	205522	0.128065	0.754177	0.333333	6	2	4	2066	17274
GO:0071214	cellular response to abiotic stimulus	biological_process	490109	0.0074385	0.165235	0.152381	315	48	267	2020	17011
GO:0071216	cellular response to biotic stimulus	biological_process	0.140818	0.868647	1	0.0857143	210	18	192	2050	17086
GO:0045682	regulation of epidermis development	biological_process	0.17676	0.837981	1	0.0769231	65	5	60	2063	17218
GO:0045683	negative regulation of epidermis development	biological_process	17008	0.182538	0.908952	0.214286	14	3	11	2065	17267
GO:0045684	positive regulation of epidermis development	biological_process	0.152422	0.858626	1	0.0645161	31	2	29	2066	17249
GO:0071220	cellular response to bacterial lipoprotein	biological_process	0.603614	0.546832	1	0.142857	7	1	6	2067	17272
GO:0071219	cellular response to molecule of bacterial origin	biological_process	0.172536	0.841528	1	0.0869565	184	16	168	2052	17110
GO:0045685	regulation of glial cell differentiation	biological_process	918086	0.000102992	0.00624119	0.263158	76	20	56	2048	17222
GO:0071221	cellular response to bacterial lipopeptide	biological_process	0.603614	0.546832	1	0.142857	7	1	6	2067	17272
GO:0045686	negative regulation of glial cell differentiation	biological_process	198117	0.137907	0.795699	0.192308	26	5	21	2063	17257
GO:0071222	cellular response to lipopolysaccharide	biological_process	0.1158	0.890653	1	0.0813953	172	14	158	2054	17120
GO:0045687	positive regulation of glial cell differentiation	biological_process	614635	0.00214127	0.0668065	0.266667	45	12	33	2056	17245
GO:0071223	cellular response to lipoteichoic acid	biological_process	0.389754	0.677223	1	0.1	10	1	9	2067	17269
GO:0071230	cellular response to amino acid stimulus	biological_process	575466	0.00316798	0.0905846	0.217949	78	17	61	2051	17217
GO:0071229	cellular response to acid chemical	biological_process	496463	0.00698057	0.15728	0.202381	84	17	67	2051	17211
GO:0071236	cellular response to antibiotic	biological_process	0.987232	0.372607	1	0.166667	12	2	10	2066	17268
GO:0071241	cellular response to inorganic substance	biological_process	32785	0.0376846	0.441918	0.146667	225	33	192	2035	17086
GO:0071242	cellular response to ammonium ion	biological_process	238904	0.0917175	0.668908	0.4	5	2	3	2066	17275
GO:0045717	negative regulation of fatty acid biosynthetic process	biological_process	119972	0.301278	1	0.166667	18	3	15	2065	17263
GO:0045720	negative regulation of integrin biosynthetic process	biological_process	159766	0.202369	0.908952	0.5	2	1	1	2067	17277
GO:0045719	negative regulation of glycogen biosynthetic process	biological_process	0.708112	0.492573	1	0.166667	6	1	5	2067	17273
GO:0045721	negative regulation of gluconeogenesis	biological_process	0.123973	0.883404	1	0.0526316	19	1	18	2067	17260
GO:0045722	positive regulation of gluconeogenesis	biological_process	0.53126	0.587864	1	0.111111	18	2	16	2066	17262
GO:0045723	positive regulation of fatty acid biosynthetic process	biological_process	0.0975893	0.907021	1	0.047619	21	1	20	2067	17258
GO:0071248	cellular response to metal ion	biological_process	305944	0.0469137	0.512209	0.147208	197	29	168	2039	17110
GO:0045724	positive regulation of cilium assembly	biological_process	0.490209	0.612499	1	0.103448	29	3	26	2065	17252
GO:0045725	positive regulation of glycogen biosynthetic process	biological_process	268797	0.0680192	0.620499	0.266667	15	4	11	2064	17267
GO:0045726	positive regulation of integrin biosynthetic process	biological_process	124604	0.287641	1	0.333333	3	1	2	2067	17276
GO:0045727	positive regulation of translation	biological_process	0.0193823	0.980804	1	0.0592593	135	8	127	2060	17151
GO:0071253	connexin binding	molecular_function	0.839742	0.431822	1	0.2	5	1	4	2067	17274
GO:0045732	positive regulation of protein catabolic process	biological_process	0.391896	0.675775	1	0.0990099	202	20	182	2048	17096
GO:0071257	cellular response to electrical stimulus	biological_process	0.297631	0.742575	1	0.0833333	12	1	11	2067	17267
GO:0071260	cellular response to mechanical stimulus	biological_process	0.642488	0.525982	1	0.109589	73	8	65	2060	17213
GO:0071259	cellular response to magnetism	biological_process	22359	0.106895	0.668908	1	1	1	0	2067	17278
GO:0045736	negative regulation of cyclin-dependent protein serine/threonine kinase activity	biological_process	0.934359	0.392837	1	0.142857	21	3	18	2065	17260
GO:0045737	positive regulation of cyclin-dependent protein serine/threonine kinase activity	biological_process	186392	0.155063	0.870964	0.230769	13	3	10	2065	17268
GO:0045738	negative regulation of DNA repair	biological_process	101708	0.361648	1	0.135135	37	5	32	2063	17246
GO:0045740	positive regulation of DNA replication	biological_process	0.957712	0.38377	1	0.131579	38	5	33	2063	17245
GO:0045739	positive regulation of DNA repair	biological_process	153855	0.214693	0.926751	0.131783	129	17	112	2051	17166
GO:0071265	L-methionine biosynthetic process	biological_process	0.603614	0.546832	1	0.142857	7	1	6	2067	17272
GO:0045742	positive regulation of epidermal growth factor receptor signaling pathway	biological_process	0.530933	0.588056	1	0.107143	28	3	25	2065	17253
GO:0071267	L-methionine salvage	biological_process	0.603614	0.546832	1	0.142857	7	1	6	2067	17272
GO:0045743	positive regulation of fibroblast growth factor receptor signaling pathway	biological_process	309583	0.0452376	0.496938	0.375	8	3	5	2065	17273
GO:0045744	negative regulation of G protein-coupled receptor signaling pathway	biological_process	0.799309	0.44964	1	0.121951	41	5	36	2063	17242
GO:0045745	positive regulation of G protein-coupled receptor signaling pathway	biological_process	112233	0.325521	1	0.148148	27	4	23	2064	17255
GO:0045746	negative regulation of Notch signaling pathway	biological_process	780249	0.000408715	0.0191905	0.315789	38	12	26	2056	17252
GO:0045747	positive regulation of Notch signaling pathway	biological_process	451301	0.0109654	0.205724	0.229167	48	11	37	2057	17241
GO:0071276	cellular response to cadmium ion	biological_process	0.0192376	0.980946	1	0.0285714	35	1	34	2067	17244
GO:0071277	cellular response to calcium ion	biological_process	555533	0.00386681	0.103262	0.209302	86	18	68	2050	17210
GO:0071280	cellular response to copper ion	biological_process	0.222795	0.800279	1	0.0740741	27	2	25	2066	17253
GO:0045759	negative regulation of action potential	biological_process	205522	0.128065	0.754177	0.333333	6	2	4	2066	17274
GO:0071285	cellular response to lithium ion	biological_process	0.797551	0.450431	1	0.142857	14	2	12	2066	17266
GO:0045761	regulation of adenylate cyclase activity	biological_process	105381	0.348607	1	0.133333	45	6	39	2062	17239
GO:0045762	positive regulation of adenylate cyclase activity	biological_process	0.417972	0.658381	1	0.0967742	31	3	28	2065	17250
GO:0071287	cellular response to manganese ion	biological_process	0.389754	0.677223	1	0.1	10	1	9	2067	17269
GO:0071288	cellular response to mercury ion	biological_process	124604	0.287641	1	0.333333	3	1	2	2067	17276
GO:0071300	cellular response to retinoic acid	biological_process	167966	0.186437	0.908952	0.147059	68	10	58	2058	17220
GO:0045765	regulation of angiogenesis	biological_process	139166	0.0903812	0.000117966	0.204225	284	58	226	2010	17052
GO:0045766	positive regulation of angiogenesis	biological_process	697601	0.000934025	0.0357686	0.191358	162	31	131	2037	17147
GO:0071294	cellular response to zinc ion	biological_process	128984	0.275314	1	0.16	25	4	21	2064	17257
GO:0071305	cellular response to vitamin D	biological_process	139008	0.249055	1	0.222222	9	2	7	2066	17271
GO:0071295	cellular response to vitamin	biological_process	35517	0.0286758	0.387074	0.294118	17	5	12	2063	17266
GO:0071306	cellular response to vitamin E	biological_process	22359	0.106895	0.668908	1	1	1	0	2067	17278
GO:0071307	cellular response to vitamin K	biological_process	159766	0.202369	0.908952	0.5	2	1	1	2067	17277
GO:0045773	positive regulation of axon extension	biological_process	161859	0.198178	0.908952	0.162162	37	6	31	2062	17247
GO:0071310	cellular response to organic substance	biological_process	827666	0.000254386	0.0131104	0.137875	1233	170	1063	1898	16215
GO:0045776	negative regulation of blood pressure	biological_process	399233	0.0184566	0.293523	0.222222	45	10	35	2058	17243
GO:0071312	cellular response to alkaloid	biological_process	645028	0.00158008	0.053456	0.289474	38	11	27	2057	17251
GO:0045777	positive regulation of blood pressure	biological_process	409271	0.016694	0.270166	0.269231	26	7	19	2061	17259
GO:0071313	cellular response to caffeine	biological_process	110259	0.332012	1	0.181818	11	2	9	2066	17269
GO:0045778	positive regulation of ossification	biological_process	160428	0.201034	0.908952	0.150943	53	8	45	2060	17233
GO:0071314	cellular response to cocaine	biological_process	412898	0.0160993	0.264225	0.4	10	4	6	2064	17272
GO:0045780	positive regulation of bone resorption	biological_process	0.123973	0.883404	1	0.0526316	19	1	18	2067	17260
GO:0045779	negative regulation of bone resorption	biological_process	0.178797	0.836275	1	0.0625	16	1	15	2067	17263
GO:0071316	cellular response to nicotine	biological_process	0.448523	0.63857	1	0.111111	9	1	8	2067	17270
GO:0071318	cellular response to ATP	biological_process	119972	0.301278	1	0.166667	18	3	15	2065	17263
GO:0071320	cellular response to cAMP	biological_process	175275	0.173297	0.908952	0.156863	51	8	43	2060	17235
GO:0045785	positive regulation of cell adhesion	biological_process	492869	0.00723598	0.162684	0.14346	474	68	406	2000	16872
GO:0071321	cellular response to cGMP	biological_process	178963	0.167022	0.897176	0.285714	7	2	5	2066	17273
GO:0045786	negative regulation of cell cycle	biological_process	542944	0.00438557	0.113423	0.152975	353	54	299	2014	16979
GO:0071322	cellular response to carbohydrate stimulus	biological_process	253868	0.0789705	0.668908	0.166667	72	12	60	2056	17218
GO:0045787	positive regulation of cell cycle	biological_process	702914	0.000885696	0.0344562	0.165109	321	53	268	2015	17010
GO:0071326	cellular response to monosaccharide stimulus	biological_process	267538	0.0688804	0.627577	0.174603	63	11	52	2057	17226
GO:0045793	positive regulation of cell size	biological_process	0.340036	0.711745	1	0.0909091	11	1	10	2067	17268
GO:0045794	negative regulation of cell volume	biological_process	0.839742	0.431822	1	0.2	5	1	4	2067	17274
GO:0045795	positive regulation of cell volume	biological_process	22359	0.106895	0.668908	1	1	1	0	2067	17278
GO:0071331	cellular response to hexose stimulus	biological_process	28689	0.0567616	0.576156	0.180328	61	11	50	2057	17228
GO:0045806	negative regulation of endocytosis	biological_process	352068	0.0295792	0.387074	0.188406	69	13	56	2055	17222
GO:0045807	positive regulation of endocytosis	biological_process	278316	0.0618429	0.589876	0.149351	154	23	131	2045	17147
GO:0071333	cellular response to glucose stimulus	biological_process	307594	0.0461463	0.505401	0.186441	59	11	48	2057	17230
GO:0045814	negative regulation of gene expression, epigenetic	biological_process	178949	0.167046	0.897176	0.140187	107	15	92	2053	17186
GO:0071344	diphosphate metabolic process	biological_process	101115	0.363801	1	0.25	4	1	3	2067	17275
GO:0045820	negative regulation of glycolytic process	biological_process	0.53126	0.587864	1	0.111111	18	2	16	2066	17262
GO:0071345	cellular response to cytokine stimulus	biological_process	214252	0.117358	0.727364	0.125891	421	53	368	2015	16910
GO:0045821	positive regulation of glycolytic process	biological_process	0.436394	0.646363	1	0.1	20	2	18	2066	17260
GO:0071346	cellular response to type II interferon	biological_process	133159	0.264057	1	0.131868	91	12	79	2056	17199
GO:0045822	negative regulation of heart contraction	biological_process	0.934359	0.392837	1	0.142857	21	3	18	2065	17260
GO:0071347	cellular response to interleukin-1	biological_process	0.0347459	0.965851	1	0.0533333	75	4	71	2064	17207
GO:0045823	positive regulation of heart contraction	biological_process	23656	0.0938931	0.668908	0.189189	37	7	30	2061	17248
GO:0045824	negative regulation of innate immune response	biological_process	125843	0.2841	1	0.130952	84	11	73	2057	17205
GO:0071349	cellular response to interleukin-12	biological_process	447224	0.0114217	0.205724	1	2	2	0	2066	17278
GO:0071353	cellular response to interleukin-4	biological_process	0.296587	0.743351	1	0.0833333	24	2	22	2066	17256
GO:0045830	positive regulation of isotype switching	biological_process	175189	0.173446	0.908952	0.178571	28	5	23	2063	17255
GO:0045829	negative regulation of isotype switching	biological_process	0.839742	0.431822	1	0.2	5	1	4	2067	17274
GO:0071356	cellular response to tumor necrosis factor	biological_process	0.241747	0.785254	1	0.0887097	124	11	113	2057	17165
GO:0045833	negative regulation of lipid metabolic process	biological_process	0.764366	0.465629	1	0.113402	97	11	86	2057	17192
GO:0045834	positive regulation of lipid metabolic process	biological_process	12816	0.277592	1	0.127119	118	15	103	2053	17175
GO:0071360	cellular response to exogenous dsRNA	biological_process	0.586949	0.556021	1	0.117647	17	2	15	2066	17263
GO:0071359	cellular response to dsRNA	biological_process	0.860869	0.422794	1	0.136364	22	3	19	2065	17259
GO:0045835	negative regulation of meiotic nuclear division	biological_process	0.448523	0.63857	1	0.111111	9	1	8	2067	17270
GO:0071361	cellular response to ethanol	biological_process	17008	0.182538	0.908952	0.214286	14	3	11	2065	17267
[truncated: 9,919 more rows]
