# Supplementary material for: Thyroid hormone promotes fetal neurogenesis
Source: JCI Insight. 2025 Sep 4;10(19):e194445. doi: 10.1172/jci.insight.194445 (PMC12513484; doi:10.1172/jci.insight.194445)
Supplement: Supplemental table 9 [file jciinsight-10-194445-s138.xls]

## Sheet: gene_list 48DEGs WT+T4_vs_WT
Gene ID	Gene name	P-value (WT + 1nM T4 vs WT)	FDR step up (WT + 1nM T4 vs WT)	Ratio (WT + 1nM T4 vs WT)	Fold change (WT + 1nM T4 vs WT)	LSMean(WT + 1nM T4) (WT + 1nM T4 vs WT)	LSMean(WT) (WT + 1nM T4 vs WT)	P-value (Conditions)	FDR step up (Conditions)
ENSG00000075651	PLD1	1070000000	0.01055057953027546E0	2.4e+15	2.4e+15	4.77e+15	1.99e+15	4220000	333000000
ENSG00000147883	CDKN2B	31500000000	0.07386640117584338E0	1.63e+15	1.63e+15	4.91e+15	3e+15	103000	2630000
ENSG00000198948	MFAP3L	481000000000	0.1057369602233044E0	1.57e+15	1.57e+15	125000000000000	7.98e+15	36400000000	280000000000
ENSG00000256061	DNAAF4	834000000000	0.1272024861170801E0	0.4849735463556308E0	-2.06e+15	2.76e+15	5.69e+15	978000000	616000000000
ENSG00000136052	SLC41A2	0.001285406354672529E0	0.141609293602895E0	1.96e+15	1.96e+15	5.56e+15	2.85e+15	81100000000	531000000000
ENSG00000181350	LRRC75A	0.001528894700857921E0	0.1482289772735217E0	0.6604528868885697E0	-1.51e+15	6.64e+15	100000000000000	11000000000	109000000000
ENSG00000167772	ANGPTL4	0.001638394108235646E0	0.1515617567853613E0	1.81e+15	1.81e+15	396000000000000	2.19e+15	7190000	479000000
ENSG00000197223	C1D	0.001761787114217458E0	0.1551131884660327E0	1.76e+15	1.76e+15	63600000000000	3.62e+15	0.005872567280127154E0	0.0171992814216724E0
ENSG00000134668	SPOCD1	0.001849634001716578E0	0.1551131884660327E0	1.56e+15	1.56e+15	1.61e+15	1.03e+15	6130000000	69500000000
ENSG00000116016	EPAS1	0.001964997317776786E0	0.1578510416760346E0	1.95e+15	1.95e+15	2.07e+15	1.07e+15	23900000000	202000000000
ENSG00000136010	ALDH1L2	0.002011086038748415E0	0.1581070497573358E0	1.77e+15	1.77e+15	1.06e+15	5.97e+15	39700000	1530000000
ENSG00000234629	WDR82P1	0.002277208229731679E0	0.1666123584979083E0	1.58e+15	1.58e+15	3.77e+15	2.39e+15	596000000000	0.002638404540879065E0
ENSG00000120217	CD274	0.002465136777440109E0	0.1703965914233026E0	2.16e+15	2.16e+15	3.92e+15	1.82e+15	0.001055533828391856E0	0.004219304756956344E0
ENSG00000290683	---	0.002865875705628187E0	0.1734049412332741E0	1.64e+15	1.64e+15	94300000000000	5.76e+15	0.004965811153179865E0	0.01496449586096518E0
ENSG00000259093	---	0.00290381798728243E0	0.1737100990009208E0	0.5627273411722002E0	-1.78e+15	4.18e+15	7.42e+15	0.00118107236643827E0	0.004643978737790429E0
ENSG00000141448	GATA6	0.003307158635349643E0	0.1786744411104839E0	1.59e+15	1.59e+15	9.66e+15	607000000000000	6700000000	456000000000
ENSG00000203772	SPRN	0.003406166577144104E0	0.1786744411104839E0	0.4872457680440573E0	-2.05e+15	2.61e+15	5.36e+15	0.00939166072035276E0	0.02523952712802888E0
ENSG00000273151	---	0.003771153163408593E0	0.1814817607695446E0	1.58e+15	1.58e+15	1.15e+15	7.3e+15	0.009051999133014585E0	0.02449130032060941E0
ENSG00000271978	---	0.004113871149206256E0	0.1814817607695446E0	0.551839191732384E0	-1.81e+15	0.7997251790107647E0	1.45e+15	0.01365265768982437E0	0.03426081074679595E0
ENSG00000260219	CD2BP2-DT	0.004390341677646512E0	0.1853436135265906E0	0.5524207975902183E0	-181000000000000	2.96e+15	5.36e+15	0.005196699785125645E0	0.01554035430319003E0
ENSG00000107562	CXCL12	0.004482241040639877E0	0.1864240962997497E0	1.5e+15	1.5e+15	1.01e+15	6.73e+15	0.002230632445770616E0	0.007738951362942576E0
ENSG00000086189	DIMT1	0.004823682220218149E0	0.1900106748089258E0	1.57e+15	1.57e+15	2.54e+15	1.61e+15	0.01326652454719427E0	0.03351919519850054E0
ENSG00000159917	ZNF235	0.005119999437770048E0	0.1922608835681103E0	0.6197280791868273E0	-1.61e+15	4.03e+15	6.5e+15	0.01659688624079528E0	0.04024823646249787E0
ENSG00000197582	GPX1P1	0.00517165845271885E0	0.1922608835681103E0	1.54e+15	1.54e+15	7.63e+15	4.95e+15	0.002395439316539251E0	0.008181507753136247E0
ENSG00000280241	---	0.005555861883792308E0	0.1972330968746269E0	0.5853318190256399E0	-1.71e+15	1.15e+15	1.97e+15	261000000000	0.001346958943410941E0
ENSG00000250988	SNHG21	0.00589745709712382E0	0.1993170879459102E0	1.79e+15	1.79e+15	3.23e+15	1.81e+15	0.003940005475084366E0	0.01237734010474548E0
ENSG00000185485	SDHAP1	0.006049824282645466E0	0.2005859192580895E0	0.4367587026099433E0	-2.29e+15	2.54e+15	5.82e+15	0.01866039612619557E0	0.04432711198750547E0
ENSG00000197461	PDGFA	0.006866912268029517E0	0.2145223392532421E0	1.78e+15	1.78e+15	1e+15	5.64e+15	2920000000	39200000000
ENSG00000224094	RPS24P8	0.007017045092590738E0	0.2171758364687568E0	1.55e+15	1.55e+15	6.96e+15	4.49e+15	0.01872810397787699E0	0.04446540883651321E0
ENSG00000174607	UGT8	0.007059861227113541E0	0.2176480901990398E0	1.62e+15	1.62e+15	4.04e+15	2.49e+15	3090000000	248000000000
ENSG00000144642	RBMS3	0.007282709223710566E0	0.2207812171618968E0	1.62e+15	1.62e+15	6.21e+15	3.83e+15	266000000000	0.001372056627372307E0
ENSG00000215146	---	0.007714066015213575E0	0.2235965774059225E0	0.395405775700398E0	-2.53e+15	1.94e+15	4.91e+15	6610000000	73100000000
ENSG00000067066	SP100	0.007825060150198298E0	0.2238858017736857E0	1.54e+15	1.54e+15	3.15e+15	2.05e+15	287000000	6840000000
ENSG00000226210	WASH8P	0.007872595307355333E0	0.2238858017736857E0	0.6211338991589211E0	-1.61e+15	7.97e+15	1.28e+15	0.007253146479695136E0	0.02036037005023048E0
ENSG00000023445	BIRC3	0.007958032485188365E0	0.2238858017736857E0	1.98e+15	1.98e+15	9.65e+15	4.88e+15	0.01749931381216687E0	0.04199476844852199E0
ENSG00000135437	RDH5	0.008026635658979769E0	0.2238858017736857E0	0.4792652766536417E0	-2.09e+15	106000000000000	2.2e+15	0.01513398595291858E0	0.03726997634830196E0
ENSG00000290318	---	0.008622058932447187E0	0.2269829671766714E0	0.289791294623265E0	-3.45e+15	2.8e+15	9.67e+15	0.01087362067712651E0	0.02847110439170133E0
ENSG00000219102	HNRNPA3P12	0.009242813173026755E0	0.2338511089874623E0	0.4275827537340388E0	-2.34e+15	0.9387671061123395E0	2.2e+15	0.02284617897312108E0	0.05206846996994132E0
ENSG00000221817	PPP3CB-AS1	0.00952229777130559E0	0.2353448963963437E0	0.4833800061404422E0	-2.07e+15	1.53e+15	3.17e+15	0.0256450477587099E0	0.05716157941841507E0
ENSG00000099250	NRP1	0.009690740485272397E0	0.2372613158454082E0	1.51e+15	1.51e+15	1.55e+15	1.03e+15	699000000000	0.002998459368158571E0
ENSG00000103196	CRISPLD2	0.00973813260916356E0	0.2376712989923981E0	1.71e+15	1.71e+15	6.1e+15	3.57e+15	0.01617631566056193E0	0.03943239909071955E0
ENSG00000136059	VILL	0.01040732069926741E0	0.2434377943266244E0	1.59e+15	1.59e+15	480000000000000	3.01e+15	0.01064586936289912E0	0.02798945792100912E0
ENSG00000204228	HSD17B8	0.01059525853115755E0	0.2441349386960945E0	0.6175415092481523E0	-1.62e+15	2.02e+15	3.28e+15	0.03327661284657044E0	0.07093220723259305E0
ENSG00000290569	---	0.01061078727723102E0	0.2441349386960945E0	1.55e+15	1.55e+15	2.35e+15	151000000000000	123000000000	74200000000
ENSG00000285816	---	0.01130656480142139E0	0.2460490525981145E0	0.2942120637607464E0	-3.4e+15	3.21e+15	1.09e+15	0.02326678312148335E0	0.05283224634498673E0
ENSG00000189056	RELN	0.01143209562693977E0	0.2473169544191845E0	1.52e+15	1.52e+15	4.52e+15	297000000000000	0.003948064271732176E0	0.01239434737204353E0
ENSG00000273599	---	0.01143519849000355E0	0.2473169544191845E0	1.55e+15	1.55e+15	5.31e+15	3.42e+15	0.03582916039523668E0	0.07529737001539819E0
ENSG00000273729	---	0.01180197846857185E0	0.2498677762992463E0	0.3568361201091563E0	-2.8e+15	1.2e+15	3.37e+15	0.0229588393145029E0	0.05225961189819977E0
