# Supplementary material for: Thyroid hormone promotes fetal neurogenesis
Source: JCI Insight. 2025 Sep 4;10(19):e194445. doi: 10.1172/jci.insight.194445 (PMC12513484; doi:10.1172/jci.insight.194445)
Supplement: Supporting data values [file jciinsight-10-194445-s139.xlsx]

## Sheet: Figure_3C
Figure 3C. Relative mRNA levels of THRA, THRB, RBFXO3, NEUROD1, DIO2 and DIO3 at the indicated days of neurodifferentiation
THRA												THRB
	Days of neurodifferentiation		Control						Mean	SD			Days of neurodifferentiation		Control						Mean	SD
		1	0.89	1.36	0.87	0.9	1.05		1.014	0.206228				1	0.21	0.18	0.05	0.22	0.2		0.172	0.0697854
		6	3.21	2.84	2.97	3.13	3.68		3.166	0.320983				6	1.01	0.97	0.94	1.03	1.38		1.066	0.178969
		12	7.49	7.21	8.12	4.38	6.5	5.66	6.56	1.36286				12	1.57	0.81	0.72	1.86	0.94	1.34	1.20667	0.456494
	Days of neurodifferentiation		MCT8-deficient						Mean	SD			Days of neurodifferentiation		MCT8-deficient						Mean	SD
		1	1.29	1.39	1.23	1.31	1.28	1.18	1.28	0.0715542				1	0.03	0.04	0.09	0.05	0.08	0.05	0.0566667	0.0233809
		6	2.8	1.66	2.48	2.41			2.3375	0.482519				6	0.34	0.42	0.5	0.65			0.4775	0.132256
		12	3.05	3.34	2.88	4.28	1.5		3.01	1.00255				12	0.39	0.43	0.32	0.15	0.22		0.302	0.11649
RBFOX3												NEUROD1
	Days of neurodifferentiation		Control						Mean	SD			Days of neurodifferentiation		Control						Mean	SD
		1	1.08	0.9	0.83	0.96	1.3		1.014	0.184337				1	1.08	1.27	0.78	1.17	0.81		1.022	0.218105
		6	10.3	16.06	14.68	15.4	16.09		14.506	2.42095				6	4.71	9.38	7.01	4.62	8.09		6.762	2.09033
		12	42.36	57.28	49.1	34.43	34.02	39.9	42.8483	9.00106				12	3.84	9.44	4.37	3.96	5.22	4.47	5.21667	2.12534
	Days of neurodifferentiation		MCT8-deficient						Mean	SD			Days of neurodifferentiation		MCT8-deficient						Mean	SD
		1	0.23	0.11	0.12	0.12	0.18	0.11	0.145	0.049295				1	0.01	0	0	0.01	0.01	0.01	0.00666667	0.00516398
		6	0.39	0.72	0.39	0.58			0.52	0.160624				6	0.01	0.01	0.01	0.01			0.01	0
		12	0.49	0.45	0.39	0.31	0.25		0.378	0.0985901				12	0.02	0.02	0.02	0.02	0.01		0.018	0.00447214
DIO2												DIO3
	Days of neurodifferentiation		Control						Mean	SD			Days of neurodifferentiation		Control						Mean	SD
		1	5.65	4.8	3.79	2.75	4.46		4.29	1.09089				1	1.03	1.16	1	0.95	0.88		1.004	0.104067
		6	8.45	9.38	11.17	15.53			11.1325	3.14147				6	4.08	3.3	3.23	2.89	2.97		3.294	0.471731
		12	3.4	3.28	2.71	1.77	3.08	3.03	2.87833	0.592264				12	3.62	4.26	3.61	3.21	4.53	4.45	3.94667	0.539358
	Days of neurodifferentiation		MCT8-deficient						Mean	SD			Days of neurodifferentiation		MCT8-deficient						Mean	SD
		1	0.93	1.31	0.83	0.95	1.03	1.73	1.13	0.336095				1	0.01	0	0.01	0.01	0.01	0.01	0.00833333	0.00408248
		6	0.52	0.43	0.17	0.27			0.3475	0.157136				6	0.06	0.05	0.14	0.07			0.08	0.0408248
		12	0.49	0.29	0.59	0.61	0.82		0.56	0.192873				12	0.03	0.02	0.02	0.02	0.01		0.02	0.00707107

## Sheet: Figure_4C
Figure 4C. DIO2 deiodination
fmols/mg/hr	Control NPCs	MCT8 NPCs
	311	56
	263	57
	321	34
	580	48
	412	52
Mean	377.4	49.4
SD	125.42	9.31665

## Sheet: Figure_4G
Figure 4G. D2 deiodination at the indicated days
			Day 0	Day 5	Day 7	Day 10	Day 15	Day 20
			1.31	8.43	162.38	62.87	32.5	67.83
			1.8	12.29	208.28	85.65	28.62	43.68
						65.88
		Mean	1.555	10.36	185.33	71.4667	30.56	55.755
		SD	0.346482	2.72943	32.4562	12.375	2.74357	17.0766

## Sheet: Figure_4H
Figure 4H. SOX2 mRNA expression at the indicated days
			Day 0	Day 5	Day 7	Day 10	Day 15	Day 20
			1.20652	1.45133	2.43669	2.38312	0.93486	0.890698
				1.65488	3.04378	2.70785	1.28476	1.14725
			1.17261	2.15983	2.87713	2.41655	1.21213	1.5196
			0.706823	1.80448	2.89261	2.96371	1.00347
		Mean	1.02865	1.76763	2.81255	2.61781	1.1088	1.18585
		SD	0.279227	0.298852	0.261608	0.272846	0.16632	0.316224

## Sheet: Figure_5F
Figure 5F. D2 deiodination
		fmols/mg/hr	Background	mNPCs
			3.7	7.8
			4.2	5.5
			4.9	6.3
			3.9	6.3
			4.1	7.3
			2.5	5.8
		Mean	3.88333	6.5
		SD	0.790991	0.883176

## Sheet: Figure_5H
Figure 5H. Relative mRNA levels of Dio2 at the indicated days of neurodifferentiation
	Dio2
		Days of neurodifferentiation		B26						Mean	SD
			0	0.3	0.2	0.1				0.2	0.1
			1	3.2	1.1	1.2				1.83333	1.18462
			2	1.4	0.9	1.1				1.13333	0.251661
		Days of neurodifferentiation		B26 + 150 pM free T4						Mean	SD
			0	0.3	0.2	0.1				0.2	0.1
			1	2.1	1.4	2	2			1.875	0.320156
			2	1	0.8	0.5	0.7			0.75	0.208167

## Sheet: Figure_5I
Figure 5H. Relative mRNA levels of Klf9, Hr, Aldh1a1 at the indicated days of neurodifferentiation
	Klf9
		Days of neurodifferentiation		B26						Mean	SD
			0	1.0049	1.09805	1.0548	0.859181			1.00423	0.103921
			1	0.3	0.33	0.32				0.316667	0.0152753
			2	0.97	0.88	0.88	0.86			0.8975	0.0492443
		Days of neurodifferentiation		B26 + 150 pM free T4						Mean	SD
			0	1.0049	1.09805	1.0548	0.859181			1.00423	0.103921
			1	1.41	1.73	1.77	1.61			1.63	0.161658
			2	5.12	4.12	4.77	4.55			4.64	0.418649
	Hr
		Days of neurodifferentiation		B26						Mean	SD
			0	1.74841	1.65407	0.57011	0.606518			1.14478	0.643874
			1	0.766047	0.815322	0.67329				0.751553	0.072117
			2	0.497658	0.554465	0.685101	0.622858			0.590021	0.0814732
		Days of neurodifferentiation		B26 + 150 pM free T4						Mean	SD
			0	1.74841	1.65407	0.57011	0.606518			1.14478	0.643874
			1	5.50878	6.99104	6.63486	6.83404			6.49218	0.671604
			2	13.9426	15.1373	13.5703	12.9516			13.9004	0.920282
	Aldh1a1
		Days of neurodifferentiation		B26						Mean	SD
			0	0.325979	0.391792	2.70464	2.89498			1.57935	1.41167
			1	0.421557	0.548058	0.388501				0.452705	0.084216
			2	0.485303	0.530992	0.671624	0.624607			0.578131	0.0851276
		Days of neurodifferentiation		B26 + 150 pM free T4						Mean	SD
			0	0.325979	0.391792	2.70464	2.89498			1.57935	1.41167
			1	15.6841	14.3586	19.0565	16.6727			16.443	1.98358
			2	41.0001	42.0784	33.9391	34.3611			37.8447	4.29227

## Sheet: Figure_5J
Figure 5J. Relative mRNA levels of Dio3 at the indicated days of neurodifferentiation
	Dio3
		Days of neurodifferentiation		B26						Mean	SD
			0	0.2	0.4	0.1	0			0.175	0.170783
			1	1.3	1	1	1			1.075	0.15
			2	1.4	1.2	0.9	1			1.125	0.221736
		Days of neurodifferentiation		B26 + 150 pM free T4						Mean	SD
			0	0.2	0.4	0.1	0			0.175	0.170783
			1	2.7	1.1	1.3				1.7	0.87178
			2	2.1	1.5	1.8	2.2			1.9	0.316228

## Sheet: Figure_5L
Figure 5l. Percentage of TUJ1+ cells.
		B26	B26 + 150 pM free T4
		26.703	32.93
		28.88	44.24
		23.67	46.65
		16.82	37.56
	Mean	24.0183	40.345
	SD	5.25295	6.26265

## Sheet: Suppl Figure 2A
Suplplemental Figure 2A. Changes in the mRNA levels of CREB5, NRG1 and ERBB4
		CREB5	NRG1	ERBB4
	Control	1.17739	1.088	1.28804
		0.933594	0.761181	0.79476
		1.03052	0.974637	1.71109
		0.998748	1.02908	0.957562
		1.07058	0.706448	1.49301
		1.04861	1.03333	0.83449
		0.787368	1.6492	0.478535
	Mean	1.00669	1.03455	1.07964
	SD	0.121828	0.307314	0.434072
	MCT8-deficient Mut2	0.455648	0.513269	5.41394
		0.434145	0.659725	4.631
		0.471365	0.461188	5.77453
		0.780386	1.21959	5.7888
		0.430379	0.900485	10.4492
		0.00931465	0.196643	0.032573
		0.0113755	0.22285	0.078613
	Mean	0.370373	0.59625	4.59552
	SD	0.274618	0.367282	3.62798
	MCT8-deficient Mut1	0.726675	0.573525	4.82413
		0.270048	0.677183	1.6764
		0.503025	1.09065	2.60488
		0.618395	0.754297	6.52395
		0.683797	0.950036	6.73637
		0.24797	0.581341	5.58682
		0.00708085	0.142406	0.0350011
	Mean	0.436713	0.681349	3.99822
	SD	0.267868	0.304726	2.58592

[truncated: 2 more sheets: Suppl Figure 2B, Suppl Figure 2C]
